# Supplementary material for: Growth and Primary Metabolism of Lettuce Seedlings (Lactuca sativa L.) Are Promoted by an Innovative Iron-Based Fenton-Composted Amendment
Source: Plants (Basel). 2023 Jun 7;12(12):2234. doi: 10.3390/plants12122234 (PMC10301099; doi:10.3390/plants12122234)
Supplement: Supplementary file 1 [file plants-12-02234-s001.zip]

Archive with 6 entries (6 files):
- Table S1.xlsm
- Table S2.xlsm
- Table S3.xlsx
- Table S4.xlsx
- Table S5.xlsx
- Table S6.pdf
