# Supplementary material for: Growth and Primary Metabolism of Lettuce Seedlings (Lactuca sativa L.) Are Promoted by an Innovative Iron-Based Fenton-Composted Amendment
Source: Plants (Basel). 2023 Jun 7;12(12):2234. doi: 10.3390/plants12122234 (PMC10301099; doi:10.3390/plants12122234)
Supplement: Supplementary file 1 [file plants-12-02234-s001.zip › Table S1.xlsm]

## Sheet: ST4- proteins
Research paper: Growth and primary metabolism of lettuce seedlings (Lactuca sativa L.) are promoted by an innovative Iron-Based Fenton composted amendment. Amalia Piro, Daniela Oliva, Dante Matteo Nisticò, Ilaria Lania, Maria Rita Basile, Giuseppe Chidichimo, Silvia Mazzuca
Supplementary table S1a. Differentially accumulated proteins (DAPs) identified in L. sativa leaves treated with FCA amendment. Accession number, protein name, fold change reported also as Log2 value were reported.
Accession Number	DAPs	Molecular Weight	Protein Grouping Ambiguity	Fold Change by Category	Log2 Fold Change
XP_023736535.1	COP1-interactive protein 1 [Lactuca sativa]	59 kDa	0.02	4.6	2.20163
XP_023743459.1	RNA polymerase II C-terminal domain phosphatase-like 2 isoform X2 [Lactuca sativa]	32 kDa	0.23	4.5	2.16993
XP_023755016.1	formin-like protein 5 [Lactuca sativa]	30 kDa	0.013	4.4	2.1375
XP_023736897.1	myosin-1-like [Lactuca sativa]	23 kDa	0.032	3.75	1.90689
XP_023769019.1	protein SCAR2-like [Lactuca sativa]	68 kDa	0.15	3.66667	1.87447
XP_023736495.1	ketol-acid reductoisomerase, chloroplastic [Lactuca sativa]	45 kDa	0.052	3.6	1.848
XP_023759100.1	acetylornithine deacetylase [Lactuca sativa]	137 kDa	0.039	3.5	1.80735
XP_023743027.1	cysteine desulfurase 1, chloroplastic [Lactuca sativa]	32 kDa	0.22	3.5	1.80735
XP_023769844.1	aspartic proteinase-like protein 2 isoform X2 [Lactuca sativa]	108 kDa	0.29	3.33333	1.73697
PLY95939.1	hypothetical protein LSAT_9X39040 [Lactuca sativa]	84 kDa	0.0011	3.25	1.70044
XP_023761607.1	acylamino-acid-releasing enzyme-like isoform X3 [Lactuca sativa]	125 kDa	0.0083	3.25	1.70044
XP_023733962.1 [2]	Cluster of glutamine synthetase, chloroplastic [Lactuca sativa] (XP_023733962.1)	85 kDa	0.19	3	1.58496
XP_023733962.1	glutamine synthetase, chloroplastic [Lactuca sativa]	129 kDa	0.042	3	1.58496
XP_023773267.1	uncharacterized protein ycf45 [Lactuca sativa]	59 kDa	0.29	3	1.58496
XP_023762008.1 [2]	Cluster of V-type proton ATPase catalytic subunit A-like [Lactuca sativa] (XP_023762008.1)	84 kDa	0.076	3	1.58496
XP_023762008.1	V-type proton ATPase catalytic subunit A-like [Lactuca sativa]	27 kDa	0.081	3	1.58496
XP_023758973.1	V-type proton ATPase catalytic subunit A [Lactuca sativa]	30 kDa	0.066	2.83333	1.5025
ABD47240.1 [5]	Cluster of ATP synthase CF1 beta subunit (chloroplast) [Lactuca sativa] (ABD47240.1)	94 kDa	0.1	2.8	1.48543
ABD47240.1	ATP synthase CF1 beta subunit (chloroplast) [Lactuca sativa]	143 kDa	0.045	2.8	1.48543
ANN24361.1	ATP synthase beta subunit, partial (chloroplast) [Lactuca tuberosa]	60 kDa	0.21	2.75	1.45943
ABD47227.1 [2]	Cluster of ATP synthase CF1 alpha subunit (chloroplast) [Lactuca sativa] (ABD47227.1)	71 kDa	0.16	2.75	1.45943
ABD47227.1	ATP synthase CF1 alpha subunit (chloroplast) [Lactuca sativa]	77 kDa	0.021	2.75	1.45943
YP_588111.1	ATP synthase CF1 alpha subunit (chloroplast) [Helianthus annuus]	83 kDa	0.058	2.75	1.45943
XP_023734180.1 [3]	Cluster of ATP synthase subunit beta, mitochondrial [Lactuca sativa] (XP_023734180.1)	177 kDa	0.018	2.7	1.43296
XP_023734180.1	ATP synthase subunit beta, mitochondrial [Lactuca sativa]	84 kDa	0.26	2.66667	1.41504
XP_023762845.1	ATP synthase subunit beta, mitochondrial-like [Lactuca sativa]	80 kDa	0.26	2.66667	1.41504
XP_023761540.1	ATP synthase subunit beta, mitochondrial-like [Lactuca sativa]	51 kDa	0.048	2.625	1.39232
QCF38135.1 [10]	Cluster of ATPase subunit 1 (mitochondrion) [Lactuca serriola] (QCF38135.1)	54 kDa	0.048	2.61538	1.38702
QCF38135.1	ATPase subunit 1 (mitochondrion) [Lactuca serriola]	319 kDa	0.14	2.61538	1.38702
XP_023742802.1	ATP synthase gamma chain, chloroplastic [Lactuca sativa]	14 kDa	0.06	2.6	1.37851
XP_023761985.1	pumilio homolog 23 [Lactuca sativa]	80 kDa	0.22	2.6	1.37851
AKG49012.1 [30]	Cluster of ribulose-1,5-bisphosphate carboxylase/oxygenase large subunit, partial (chloroplast) [Lactuca graminifolia] (AKG49012.1)	108 kDa	0.036	2.57143	1.36257
AKG49012.1	ribulose-1,5-bisphosphate carboxylase/oxygenase large subunit, partial (chloroplast) [Lactuca graminifolia]	99 kDa	0.1	2.57143	1.36257
ABD47241.1	ribulose-1,5-bisphosphate carboxylase/oxygenase large subunit (chloroplast) [Lactuca sativa]	48 kDa	0.049	2.57143	1.36257
PLY72522.1	hypothetical protein LSAT_2X70541 [Lactuca sativa]	111 kDa	0.036	2.5	1.32193
AYH52827.1	ribulose-1,5-bisphosphate carboxylase/oxygenase large subunit, partial (chloroplast) [Lactuca sativa]	86 kDa	0.27	2.5	1.32193
ATY71085.1	ribulose-1,5-bisphosphate carboxylase/oxygenase large subunit, partial (chloroplast) [Lactuca dissecta]	58 kDa	0.21	2.5	1.32193
AYH52820.1	ribulose-1,5-bisphosphate carboxylase/oxygenase large subunit, partial (chloroplast) [Lactuca sativa]	26 kDa	0.19	2.5	1.32193
ACD10918.1	ribulose-1,5-bisphosphate carboxylase/oxygenase large subunit, partial (chloroplast) [Ulva lactuca]	75 kDa	0.19	2.5	1.32193
ADU02484.1	ribulose-1,5-bisphosphate carboxylase/oxygenase large subunit, partial (chloroplast) [Ulva lactuca]	132 kDa	0.21	2.5	1.32193
XP_023769317.1 [5]	Cluster of ribulose bisphosphate carboxylase small chain, chloroplastic-like [Lactuca sativa] (XP_023769317.1)	56 kDa	0.064	2.46154	1.29956
XP_023769317.1	ribulose bisphosphate carboxylase small chain, chloroplastic-like [Lactuca sativa]	68 kDa	0.11	2.44444	1.28951
XP_023759849.1	ribulose bisphosphate carboxylase small chain, chloroplastic [Lactuca sativa]	102 kDa	0.16	2.42105	1.27563
XP_023759852.1	ribulose bisphosphate carboxylase small chain, chloroplastic-like [Lactuca sativa]	24 kDa	0.21	2.4	1.26303
XP_023729249.1	transketolase, chloroplastic [Lactuca sativa]	80 kDa	0.11	2.4	1.26303
XP_023741363.1	ribulose bisphosphate carboxylase/oxygenase activase 2, chloroplastic-like [Lactuca sativa]	67 kDa	0.0016	2.375	1.24793
XP_023735084.1	phosphoribulokinase, chloroplastic [Lactuca sativa]	284 kDa	0.094	2.375	1.24793
XP_023761872.1	ruBisCO large subunit-binding protein subunit beta, chloroplastic [Lactuca sativa]	26 kDa	0.089	2.375	1.24793
XP_023738113.1 [2]	Cluster of ruBisCO large subunit-binding protein subunit alpha-like [Lactuca sativa] (XP_023738113.1)	138 kDa	0.14	2.375	1.24793
XP_023738113.1	ruBisCO large subunit-binding protein subunit alpha-like [Lactuca sativa]	27 kDa	0.021	2.35294	1.23447
XP_023771846.1	carbonic anhydrase 1-like [Lactuca sativa]	54 kDa	0.2	2.33333	1.22239
XP_023768166.1	ribulose-phosphate 3-epimerase, chloroplastic-like [Lactuca sativa]	108 kDa	0.066	2.33333	1.22239
XP_023763285.1	CBBY-like protein [Lactuca sativa]	61 kDa	0.45	2.33333	1.22239
XP_023752923.1	sedoheptulose-1,7-bisphosphatase, chloroplastic [Lactuca sativa]	24 kDa	0.13	2.33333	1.22239
XP_023729425.1	peptidyl-prolyl cis-trans isomerase FKBP17-2, chloroplastic-like [Lactuca sativa]	49 kDa	0.05	2.33333	1.22239
XP_023771896.1	alpha-L-fucosidase 2-like [Lactuca sativa]	40 kDa	0.38	2.33333	1.22239
XP_023754275.1	beta-amylase 7 isoform X3 [Lactuca sativa]	202 kDa	0.3	2.3	1.20163
XP_023760378.1	probable sucrose-phosphate synthase 4 [Lactuca sativa]	38 kDa	0.021	2.3	1.20163
XP_023762773.1	non-lysosomal glucosylceramidase-like [Lactuca sativa]	118 kDa	0.1	2.28571	1.19265
PLY89667.1	hypothetical protein LSAT_3X110220 [Lactuca sativa]	131 kDa	0.033	2.28571	1.19265
XP_023733286.1	serine--glyoxylate aminotransferase [Lactuca sativa]	179 kDa	0.13	2.27273	1.18442
XP_023740636.1 [10]	Cluster of tubulin beta chain-like [Lactuca sativa] (XP_023740636.1)	24 kDa	0.31	2.26667	1.18057
XP_023740636.1	tubulin beta chain-like [Lactuca sativa]	121 kDa	0.35	2.25	1.16993
XP_023732525.1	tubulin beta-2 chain-like [Lactuca sativa]	39 kDa	0.26	2.25	1.16993
XP_023772179.1	tubulin beta chain-like [Lactuca sativa]	36 kDa	0.28	2.25	1.16993
XP_023737338.1 [7]	Cluster of tubulin alpha chain-like [Lactuca sativa] (XP_023737338.1)	114 kDa	0.24	2.25	1.16993
XP_023737338.1	tubulin alpha chain-like [Lactuca sativa]	42 kDa	0.17	2.25	1.16993
XP_023757910.1	tubulin alpha chain-like [Lactuca sativa]	25 kDa	0.17	2.25	1.16993
XP_023754870.1	tubulin alpha-1 chain [Lactuca sativa]	43 kDa	0.24	2.25	1.16993
XP_023758682.1	kinesin-like protein KIN-14C [Lactuca sativa]	30 kDa	0.072	2.23711	1.16164
XP_023728300.1	dynamin-related protein 5A [Lactuca sativa]	25 kDa	0.065	2.21429	1.14684
XP_023753778.1	FRIGIDA-like protein 4a [Lactuca sativa]	88 kDa	0.35	2.2	1.1375
XP_023745261.1	pectinesterase/pectinesterase inhibitor-like [Lactuca sativa]	107 kDa	0.24	2.2	1.1375
XP_023768140.1	leucine-rich repeat extensin-like protein 2 [Lactuca sativa]	69 kDa	0.14	2.2	1.1375
XP_023750992.1	glucan endo-1,3-beta-glucosidase, acidic-like [Lactuca sativa]	111 kDa	0.15	2.2	1.1375
XP_023758427.1	pectinesterase-like [Lactuca sativa]	30 kDa	0.064	2.18182	1.12553
XP_023742091.1	extensin isoform X2 [Lactuca sativa]	20 kDa	0.17	2.16667	1.11548
XP_023763316.1	LRR receptor-like serine/threonine-protein kinase GSO1 [Lactuca sativa]	105 kDa	0.19	2.16667	1.11548
XP_023739485.1	putative pectate lyase 11 [Lactuca sativa]	117 kDa	0.16	2.16667	1.11548
XP_023761836.1	kinesin-like protein KIN-13B isoform X2 [Lactuca sativa]	93 kDa	0.44	2.14286	1.09954
XP_023758752.1	late embryogenesis abundant protein At3g53040-like [Lactuca sativa]	115 kDa	0.1	2.14286	1.09954
XP_023773015.1	late embryogenesis abundant protein D-34-like isoform X2 [Lactuca sativa]	59 kDa	0.13	2.14286	1.09954
XP_023741616.1	nitrate regulatory gene2 protein-like [Lactuca sativa]	33 kDa	0.049	2.14286	1.09954
XP_023751250.1	nitrate regulatory gene2 protein-like [Lactuca sativa]	62 kDa	0.33	2.14286	1.09954
XP_023739997.1	WEB family protein At5g55860 [Lactuca sativa]	122 kDa	0.16	2.125	1.08746
XP_023741291.1	chloroplast stem-loop binding protein of 41 kDa b, chloroplastic [Lactuca sativa]	22 kDa	0.12	2.11111	1.078
XP_023758814.1	protein plastid transcriptionally active 16, chloroplastic [Lactuca sativa]	30 kDa	0.11	2.1	1.07039
PLY94136.1	hypothetical protein LSAT_5X14761 [Lactuca sativa]	114 kDa	0.053	2.1	1.07039
XP_023761768.1	peptide deformylase 1A, chloroplastic-like [Lactuca sativa]	110 kDa	0.2	2.1	1.07039
XP_023767951.1	probable serine/threonine-protein kinase PBL19 [Lactuca sativa]	92 kDa	0.06	2.08333	1.05889
XP_023770222.1	putative disease resistance protein At3g14460 [Lactuca sativa]	22 kDa	0.18	2.08	1.05658
XP_023764870.1	protein CHROMATIN REMODELING 19 [Lactuca sativa]	52 kDa	0.093	2.07143	1.05063
XP_023764287.1	probable inactive DNA (cytosine-5)-methyltransferase DRM3 [Lactuca sativa]	93 kDa	0.28	2	1
XP_023735564.1	Fanconi anemia group D2 protein homolog [Lactuca sativa]	64 kDa	0.31	2	1
XP_023762723.1	crossover junction endonuclease MUS81 [Lactuca sativa]	120 kDa	0.14	2	1
XP_023748369.1	DNA polymerase epsilon catalytic subunit A-like [Lactuca sativa]	103 kDa	0.35	2	1
XP_023764549.1	helicase and polymerase-containing protein TEBICHI [Lactuca sativa]	61 kDa	0.012	2	1
XP_023743544.1	ferredoxin-dependent glutamate synthase, chloroplastic [Lactuca sativa]	43 kDa	0.25	2	1
XP_023734424.1	glutamate--glyoxylate aminotransferase 2 [Lactuca sativa]	51 kDa	0.074	2	1
XP_023747794.1	serine hydroxymethyltransferase 1, mitochondrial [Lactuca sativa]	156 kDa	0.18	2	1
XP_023768680.1 [6]	Cluster of glycine dehydrogenase (decarboxylating) A, mitochondrial [Lactuca sativa] (XP_023768680.1)	40 kDa	0.36	2	1
XP_023768680.1	glycine dehydrogenase (decarboxylating) A, mitochondrial [Lactuca sativa]	99 kDa	0.38	2	1
XP_023771632.1	glycine dehydrogenase (decarboxylating), mitochondrial-like [Lactuca sativa]	22 kDa	0.19	2	1
XP_023742786.1	aminomethyltransferase, mitochondrial [Lactuca sativa]	24 kDa	0.25	2	1
XP_023748805.1	phosphoglycerate kinase, chloroplastic [Lactuca sativa]	65 kDa	0.082	2	1
XP_023738228.1	glyceraldehyde-3-phosphate dehydrogenase A, chloroplastic [Lactuca sativa]	82 kDa	0.39	2	1
XP_023764836.1 [2]	Cluster of fructose-bisphosphate aldolase 1, chloroplastic [Lactuca sativa] (XP_023764836.1)	102 kDa	0.16	2	1
XP_023764836.1	fructose-bisphosphate aldolase 1, chloroplastic [Lactuca sativa]	76 kDa	0.077	2	1
XP_023731124.1 [5]	Cluster of glyceraldehyde-3-phosphate dehydrogenase, cytosolic [Lactuca sativa] (XP_023731124.1)	98 kDa	0.37	2	1
XP_023731124.1	glyceraldehyde-3-phosphate dehydrogenase, cytosolic [Lactuca sativa]	95 kDa	0.34	2	1
XP_023733724.1	glyceraldehyde-3-phosphate dehydrogenase, cytosolic [Lactuca sativa]	65 kDa	0.45	2	1
XP_023769757.1	glyceraldehyde-3-phosphate dehydrogenase GAPC1, cytosolic [Lactuca sativa]	138 kDa	0.073	2	1
XP_023737055.1	phosphoglycerate kinase, cytosolic [Lactuca sativa]	100 kDa	0.17	2	1
XP_023772589.1	glyceraldehyde-3-phosphate dehydrogenase B, chloroplastic [Lactuca sativa]	114 kDa	0.13	2	1
XP_023749741.1 [2]	Cluster of enolase 1 [Lactuca sativa] (XP_023749741.1)	72 kDa	0.11	2	1
XP_023749741.1	enolase 1 [Lactuca sativa]	92 kDa	0.15	2	1
XP_023758086.1	enolase [Lactuca sativa]	58 kDa	0.35	2	1
XP_023758099.1	fructose-bisphosphate aldolase 6, cytosolic-like [Lactuca sativa]	53 kDa	0.15	2	1
XP_023728355.1	fructose-bisphosphate aldolase 5, cytosolic [Lactuca sativa]	17 kDa	0.17	1.94118	0.956931
XP_023739052.1	fructose-1,6-bisphosphatase, chloroplastic [Lactuca sativa]	40 kDa	0.088	1.93333	0.95109
XP_023731443.1	triosephosphate isomerase, chloroplastic [Lactuca sativa]	45 kDa	0.074	1.9322	0.950247
XP_023761925.1	dihydrolipoyllysine-residue acetyltransferase component 2 of pyruvate dehydrogenase complex, mitochondrial [Lactuca sativa]	74 kDa	0.17	1.91667	0.938599
XP_023771706.1	fructose-bisphosphate aldolase, cytoplasmic isozyme-like [Lactuca sativa]	143 kDa	0.31	1.91667	0.938599
XP_023741442.1	triosephosphate isomerase, cytosolic [Lactuca sativa]	21 kDa	0.18	1.91304	0.93587
XP_023763586.1	adenosylhomocysteinase 1 [Lactuca sativa]	344 kDa	0.31	1.90909	0.932886
XP_023741834.1	pyruvate kinase, cytosolic isozyme-like [Lactuca sativa]	59 kDa	0.17	1.9	0.925999
XP_023759457.1	pyrophosphate--fructose 6-phosphate 1-phosphotransferase subunit beta-like [Lactuca sativa]	59 kDa	0.32	1.9	0.925999
XP_023741442.1 [5]	Cluster of triosephosphate isomerase, cytosolic [Lactuca sativa] (XP_023741442.1)	103 kDa	0.19	1.88889	0.917538
XP_023734768.1	DUF724 domain-containing protein 7-like isoform X3 [Lactuca sativa]	18 kDa	0.015	1.88889	0.917538
XP_023741660.1 [3]	Cluster of (S)-2-hydroxy-acid oxidase GLO1 [Lactuca sativa] (XP_023741660.1)	83 kDa	0.14	1.88235	0.912537
XP_023741660.1	(S)-2-hydroxy-acid oxidase GLO1 [Lactuca sativa]	52 kDa	0.09	1.875	0.906891
XP_023730702.1	catalase-like isoform X3 [Lactuca sativa]	201 kDa	0.045	1.875	0.906891
XP_023749171.1	monodehydroascorbate reductase [Lactuca sativa]	133 kDa	0.13	1.875	0.906891
XP_023742651.1	peroxidase 5-like [Lactuca sativa]	68 kDa	0.011	1.875	0.906891
XP_023744339.1	uncharacterized protein LOC111892523 [Lactuca sativa]	85 kDa	0.26	1.85714	0.893085
XP_023728715.1	monodehydroascorbate reductase 4, peroxisomal [Lactuca sativa]	131 kDa	0.057	1.85714	0.893085
XP_023730703.1 [2]	Cluster of catalase [Lactuca sativa] (XP_023730703.1)	154 kDa	0.02	1.85714	0.893085
XP_023730703.1	catalase [Lactuca sativa]	55 kDa	0.17	1.85714	0.893085
XP_023770793.1	LRR receptor-like serine/threonine-protein kinase RPK2 [Lactuca sativa]	102 kDa	0.37	1.85714	0.893085
XP_023765863.1	alcohol dehydrogenase-like 7 [Lactuca sativa]	20 kDa	0.21	1.85	0.887525
XP_023763015.1	squalene monooxygenase-like [Lactuca sativa]	44 kDa	0.16	1.84615	0.884523
XP_023740186.1	CAP-Gly domain-containing linker protein 1 [Lactuca sativa]	27 kDa	0.1	1.84211	0.881356
XP_023770744.1	PH, RCC1 and FYVE domains-containing protein 1-like [Lactuca sativa]	66 kDa	0.21	1.83333	0.874469
XP_023763835.1	E3 ubiquitin-protein ligase ORTHRUS 2-like [Lactuca sativa]	36 kDa	0.27	1.83333	0.874469
XP_023769290.1	zinc finger BED domain-containing protein 5-like [Lactuca sativa]	47 kDa	0.14	1.83333	0.874469
XP_023739384.1 [5]	Cluster of 5-methyltetrahydropteroyltriglutamate--homocysteine methyltransferase-like [Lactuca sativa] (XP_023739384.1)	21 kDa	0.32	1.83333	0.874469
XP_023739384.1	5-methyltetrahydropteroyltriglutamate--homocysteine methyltransferase-like [Lactuca sativa]	78 kDa	0.023	1.83333	0.874469
XP_023751397.1	5-methyltetrahydropteroyltriglutamate--homocysteine methyltransferase [Lactuca sativa]	96 kDa	0.099	1.81818	0.862496
XP_023768025.1	5-methyltetrahydropteroyltriglutamate--homocysteine methyltransferase-like [Lactuca sativa]	20 kDa	0.28	1.81818	0.862496
XP_023738589.1	kinesin-like protein KIN-5D [Lactuca sativa]	9 kDa	0.41	1.80952	0.85561
XP_023764624.1	ATPase family AAA domain-containing protein 3C [Lactuca sativa]	26 kDa	0.096	1.80769	0.854149
XP_023769400.1	putative ribosomal RNA-processing protein 12 [Lactuca sativa]	59 kDa	0.36	1.8	0.847997
XP_023769100.1	RGG repeats nuclear RNA binding protein A-like [Lactuca sativa]	39 kDa	0.32	1.8	0.847997
XP_023739397.1	THO complex subunit 4A-like [Lactuca sativa]	67 kDa	0.43	1.8	0.847997
XP_023735892.1	CRS2-associated factor 1, chloroplastic [Lactuca sativa]	54 kDa	0.14	1.8	0.847997
XP_023766883.1	la-related protein 1C-like isoform X2 [Lactuca sativa]	29 kDa	0.33	1.8	0.847997
XP_023759672.1	small RNA 2'-O-methyltransferase isoform X2 [Lactuca sativa]	146 kDa	0.25	1.8	0.847997
XP_023763168.1	pentatricopeptide repeat-containing protein At3g22150, chloroplastic [Lactuca sativa]	163 kDa	0.48	1.8	0.847997
XP_023744894.1	29 kDa ribonucleoprotein A, chloroplastic-like [Lactuca sativa]	278 kDa	0.061	1.8	0.847997
XP_023769640.1	cleavage stimulation factor subunit 77 [Lactuca sativa]	41 kDa	0.38	1.8	0.847997
XP_023729367.1	CRM-domain containing factor CFM3A, chloroplastic/mitochondrial-like [Lactuca sativa]	127 kDa	0.092	1.8	0.847997
XP_023745925.1	RNA-binding protein Y14A-like [Lactuca sativa]	141 kDa	0.04	1.78571	0.836501
XP_023762647.1	DEAD-box ATP-dependent RNA helicase 22 [Lactuca sativa]	16 kDa	0.34	1.78571	0.836501
XP_023736546.1	protein PAT1 homolog 1-like [Lactuca sativa]	59 kDa	0.083	1.77778	0.830075
XP_023745434.1	protein PAT1 homolog 1-like [Lactuca sativa]	65 kDa	0.28	1.77778	0.830075
XP_023764666.1	DEAD-box ATP-dependent RNA helicase 38 [Lactuca sativa]	46 kDa	0.39	1.77778	0.830075
XP_023741684.1	flowering time control protein FPA [Lactuca sativa]	29 kDa	0.089	1.77273	0.825971
XP_023753487.1	serpin-ZX-like [Lactuca sativa]	66 kDa	0.24	1.76923	0.823122
XP_023741864.1	glucosidase 2 subunit beta-like [Lactuca sativa]	105 kDa	0.37	1.76923	0.823122
XP_023746097.1	dnaJ homolog subfamily C member 21-like [Lactuca sativa]	299 kDa	0.46	1.76471	0.819428
XP_023735641.1	nuclear pore complex protein NUP107 [Lactuca sativa]	69 kDa	0.053	1.76	0.815575
XP_023767798.1 [4]	Cluster of S-adenosylmethionine synthase 2 [Lactuca sativa] (XP_023767798.1)	19 kDa	0.052	1.75	0.807355
XP_023767798.1	S-adenosylmethionine synthase 2 [Lactuca sativa]	66 kDa	0.3	1.75	0.807355
XP_023748683.1	adenosylhomocysteinase [Lactuca sativa]	83 kDa	0.14	1.75	0.807355
XP_023732684.1	S-adenosylmethionine synthase 5-like [Lactuca sativa]	61 kDa	0.0068	1.75	0.807355
XP_023744329.1	auxin-binding protein ABP20-like [Lactuca sativa]	47 kDa	0.46	1.75	0.807355
XP_023750754.1 [2]	Cluster of peroxiredoxin Q, chloroplastic [Lactuca sativa] (XP_023750754.1)	23 kDa	0.053	1.75	0.807355
XP_023750754.1	peroxiredoxin Q, chloroplastic [Lactuca sativa]	298 kDa	0.42	1.73333	0.793549
XP_023735352.1 [2]	Cluster of 2-Cys peroxiredoxin BAS1, chloroplastic-like [Lactuca sativa] (XP_023735352.1)	28 kDa	0.15	1.73333	0.793549
XP_023735352.1	2-Cys peroxiredoxin BAS1, chloroplastic-like [Lactuca sativa]	32 kDa	0.017	1.72222	0.784271
XP_023740331.1	2-methylene-furan-3-one reductase-like [Lactuca sativa]	23 kDa	0.15	1.71875	0.78136
XP_023729497.1	3-oxo-Delta(4,5)-steroid 5-beta-reductase-like [Lactuca sativa]	122 kDa	0.46	1.71429	0.777608
XP_023761942.1	aldehyde dehydrogenase family 7 member B4 [Lactuca sativa]	24 kDa	0.39	1.71429	0.777608
XP_023738541.1	cytochrome P450 86A22-like isoform X2 [Lactuca sativa]	53 kDa	0.35	1.71429	0.777608
XP_023728547.1	allene oxide synthase [Lactuca sativa]	26 kDa	0.12	1.71111	0.774933
XP_023730294.1	lon protease homolog 1, mitochondrial-like [Lactuca sativa]	72 kDa	0.17	1.7	0.765535
XP_023752920.1	cytochrome P450 CYP82D47-like [Lactuca sativa]	30 kDa	0.12	1.7	0.765535
XP_023762672.1	putative 12-oxophytodienoate reductase 11 [Lactuca sativa]	128 kDa	0.035	1.69333	0.759866
XP_023755331.1	vacuolar-processing enzyme-like [Lactuca sativa]	78 kDa	0.14	1.69231	0.758992
XP_023770030.1	phosphatidylinositol 4-kinase gamma 7-like [Lactuca sativa]	69 kDa	0.016	1.69231	0.758992
XP_023739932.1 [6]	Cluster of chlorophyll a-b binding protein of LHCII type 1-like [Lactuca sativa] (XP_023739932.1)	43 kDa	0.12	1.6875	0.754888
XP_023739932.1	chlorophyll a-b binding protein of LHCII type 1-like [Lactuca sativa]	38 kDa	0.21	1.6875	0.754888
XP_023759662.1	chlorophyll a-b binding protein of LHCII type 1-like [Lactuca sativa]	30 kDa	0.06	1.68421	0.752072
XP_023746921.1	chlorophyll a-b binding protein of LHCII type 1-like [Lactuca sativa]	31 kDa	0.14	1.67857	0.747234
XP_023736449.1	oxygen-evolving enhancer protein 2, chloroplastic-like [Lactuca sativa]	98 kDa	0.13	1.67308	0.742504
XP_023729038.1 [2]	Cluster of oxygen-evolving enhancer protein 1, chloroplastic [Lactuca sativa] (XP_023729038.1)	123 kDa	0.18	1.66667	0.736966
XP_023729038.1	oxygen-evolving enhancer protein 1, chloroplastic [Lactuca sativa]	47 kDa	0.28	1.66667	0.736966
XP_023744273.1	oxygen-evolving enhancer protein 1, chloroplastic-like [Lactuca sativa]	54 kDa	0.43	1.66667	0.736966
XP_023747414.1	chlorophyll a-b binding protein 5, chloroplastic [Lactuca sativa]	187 kDa	0.3	1.66667	0.736966
XP_023743603.1	chlorophyll a-b binding protein CP29.1, chloroplastic-like [Lactuca sativa]	28 kDa	0.36	1.66667	0.736966
ABD47258.1 [5]	Cluster of photosystem II CP47 chlorophyll apoprotein (chloroplast) [Lactuca sativa] (ABD47258.1)	110 kDa	0.17	1.66667	0.736966
ABD47258.1	photosystem II CP47 chlorophyll apoprotein (chloroplast) [Lactuca sativa]	49 kDa	0.4	1.66667	0.736966
YP_588143.1	photosystem II 47 kDa protein (chloroplast) [Helianthus annuus]	35 kDa	0.22	1.66667	0.736966
XP_023746104.1 [3]	Cluster of photosystem I reaction center subunit II, chloroplastic-like [Lactuca sativa] (XP_023746104.1)	78 kDa	0.26	1.66667	0.736966
XP_023746104.1	photosystem I reaction center subunit II, chloroplastic-like [Lactuca sativa]	53 kDa	0.59	1.66667	0.736966
XP_023750412.1	photosystem I reaction center subunit II, chloroplastic-like [Lactuca sativa]	67 kDa	0.36	1.66667	0.736966
ABD47213.1 [2]	Cluster of photosystem II protein D1 (chloroplast) [Lactuca sativa] (ABD47213.1)	28 kDa	0.066	1.65887	0.7302
ABD47213.1	photosystem II protein D1 (chloroplast) [Lactuca sativa]	34 kDa	0.014	1.65385	0.725825
ABD47229.1 [3]	Cluster of photosystem II CP43 chlorophyll apoprotein (chloroplast) [Lactuca sativa] (ABD47229.1)	32 kDa	0.11	1.64706	0.719892
ABD47229.1	photosystem II CP43 chlorophyll apoprotein (chloroplast) [Lactuca sativa]	190 kDa	0.084	1.64286	0.716207
PLY74058.1	hypothetical protein LSAT_2X34800 [Lactuca sativa]	237 kDa	0.0072	1.64	0.713696
XP_023743457.1	chlorophyll a-b binding protein CP29.2, chloroplastic-like [Lactuca sativa]	171 kDa	0.075	1.625	0.70044
ABD47246.1 [2]	Cluster of cytochrome f (chloroplast) [Lactuca sativa] (ABD47246.1)	55 kDa	0.14	1.625	0.70044
ABD47246.1	cytochrome f (chloroplast) [Lactuca sativa]	19 kDa	0.24	1.625	0.70044
ABD47232.1 [3]	Cluster of photosystem I P700 apoprotein A2 (chloroplast) [Lactuca sativa] (ABD47232.1)	100 kDa	0.38	1.625	0.70044
ABD47232.1	photosystem I P700 apoprotein A2 (chloroplast) [Lactuca sativa]	73 kDa	0.014	1.62366	0.699246
XP_023773270.1	chlorophyll a-b binding protein CP26, chloroplastic-like [Lactuca sativa]	95 kDa	0.37	1.61538	0.691878
XP_023766035.1 [2]	Cluster of photosystem I chlorophyll a/b-binding protein 3-1, chloroplastic [Lactuca sativa] (XP_023766035.1)	27 kDa	0.29	1.61111	0.688056
XP_023766035.1	photosystem I chlorophyll a/b-binding protein 3-1, chloroplastic [Lactuca sativa]	78 kDa	0.58	1.6	0.678072
ABD47228.1 [4]	Cluster of photosystem II protein D2 (chloroplast) [Lactuca sativa] (ABD47228.1)	24 kDa	0.26	1.6	0.678072
ABD47228.1	photosystem II protein D2 (chloroplast) [Lactuca sativa]	32 kDa	0.03	1.6	0.678072
XP_023766543.1	chlorophyll a-b binding protein CP26, chloroplastic [Lactuca sativa]	99 kDa	0.098	1.6	0.678072
XP_023750259.1	photosystem I reaction center subunit III, chloroplastic [Lactuca sativa]	32 kDa	0.46	1.58333	0.662965
XP_023749124.1	photosystem II 22 kDa protein, chloroplastic [Lactuca sativa]	51 kDa	0.09	1.58333	0.662965
ABD47233.1	photosystem I P700 apoprotein A1 (chloroplast) [Lactuca sativa]	136 kDa	0.48	1.57143	0.652077
XP_023754497.1	rhodanese-like domain-containing protein 4, chloroplastic [Lactuca sativa]	31 kDa	0.0032	1.57143	0.652077
XP_023730381.1 [2]	Cluster of chlorophyll a-b binding protein 13, chloroplastic-like [Lactuca sativa] (XP_023730381.1)	70 kDa	0.36	1.57143	0.652077
XP_023730381.1	chlorophyll a-b binding protein 13, chloroplastic-like [Lactuca sativa]	50 kDa	0.12	1.57143	0.652077
XP_023766031.1	protochlorophyllide reductase, chloroplastic [Lactuca sativa]	46 kDa	0.43	1.57143	0.652077
XP_023761285.1	geranylgeranyl diphosphate reductase, chloroplastic [Lactuca sativa]	156 kDa	0.25	1.57143	0.652077
XP_023752607.1	oxygen-evolving enhancer protein 3-2, chloroplastic-like [Lactuca sativa]	216 kDa	0.3	1.56757	0.648528
XP_023762137.1	protochlorophyllide reductase, chloroplastic-like [Lactuca sativa]	22 kDa	0.23	1.56522	0.646363
XP_023755730.1	photosystem I reaction center subunit N, chloroplastic [Lactuca sativa]	21 kDa	0.22	1.56	0.641546
XP_023736445.1	photosystem II stability/assembly factor HCF136, chloroplastic [Lactuca sativa]	42 kDa	0.32	1.55556	0.63743
XP_023734558.1	UPF0603 protein At1g54780, chloroplastic [Lactuca sativa]	69 kDa	0.11	1.55556	0.63743
XP_023762067.1	phosphoenolpyruvate carboxylase 4 [Lactuca sativa]	169 kDa	0.4	1.55556	0.63743
XP_023756514.1	polyphenol oxidase I, chloroplastic-like [Lactuca sativa]	32 kDa	0.13	1.55319	0.635236
XP_023763395.1	polyphenol oxidase, chloroplastic-like [Lactuca sativa]	24 kDa	0.24	1.54545	0.628031
XP_023772502.1	putative 1-phosphatidylinositol-3-phosphate 5-kinase FAB1C [Lactuca sativa]	90 kDa	0.022	1.54167	0.624491
XP_023735400.1	putative disease resistance protein At3g14460 [Lactuca sativa]	82 kDa	0.24	1.53846	0.621488
XP_023770126.1	subtilisin-like protease SBT1.2 [Lactuca sativa]	26 kDa	0.053	1.53488	0.618129
XP_023735657.1	calcium-dependent protein kinase 9-like isoform X2 [Lactuca sativa]	70 kDa	0.14	1.53333	0.616671
XP_023766637.1 [4]	Cluster of elongation factor 1-alpha 1 [Lactuca sativa] (XP_023766637.1)	136 kDa	0.32	1.53333	0.616671
XP_023766637.1	elongation factor 1-alpha 1 [Lactuca sativa]	101 kDa	0.066	1.525	0.608809
XP_023751502.1	elongation factor 1-alpha [Lactuca sativa]	178 kDa	0.37	1.5	0.584963
XP_023758593.1	elongation factor TuA, chloroplastic [Lactuca sativa]	35 kDa	0.44	1.5	0.584963
XP_023741410.1 [2]	Cluster of elongation factor 2 [Lactuca sativa] (XP_023741410.1)	150 kDa	0.3	1.5	0.584963
XP_023741410.1	elongation factor 2 [Lactuca sativa]	111 kDa	0.21	1.5	0.584963
XP_023756040.1	elongation factor 2-like [Lactuca sativa]	101 kDa	0.41	1.44444	0.530515
XP_023771264.1 [3]	Cluster of eukaryotic initiation factor 4A-15-like [Lactuca sativa] (XP_023771264.1)	113 kDa	0.39	1.44444	0.530515
XP_023771264.1	eukaryotic initiation factor 4A-15-like [Lactuca sativa]	26 kDa	0.093	1.42857	0.514573
XP_023744324.1	eukaryotic initiation factor 4A-15 [Lactuca sativa]	126 kDa	0.36	1.42857	0.514573
XP_023756547.1	ER membrane protein complex subunit 1 [Lactuca sativa]	48 kDa	0.35	1.4	0.485427
XP_023738076.1 [17]	Cluster of probable histone H2B.1 [Lactuca sativa] (XP_023738076.1)	63 kDa	0.095	1.28571	0.36257
XP_023738076.1	probable histone H2B.1 [Lactuca sativa]	27 kDa	0.18	1.1	0.137504
XP_023761046.1	probable histone H2B.1 [Lactuca sativa]	90 kDa	0.35	1	0
XP_023738061.1	histone H2B.7 [Lactuca sativa]	328 kDa	0.024	0.714286	-0.485427
XP_023762694.1	histone H2B.3-like [Lactuca sativa]	92 kDa	0.3	0.705882	-0.5025
XP_023754570.1	histone H2B.3-like [Lactuca sativa]	31 kDa	0.016	0.655172	-0.610053
XP_023742109.1 [3]	Cluster of histone H4 [Lactuca sativa] (XP_023742109.1)	177 kDa	0.41	0.615385	-0.70044
XP_023742109.1	histone H4 [Lactuca sativa]	42 kDa	0.43	0.555556	-0.847997
XP_023750917.1	histone H4-like [Lactuca sativa]	202 kDa	0.26	0.545455	-0.874469
XP_023745438.1	histone H1-like [Lactuca sativa]	86 kDa	0.36	0.545455	-0.874469
XP_023740791.1	leucine-rich repeat receptor protein kinase EMS1-like [Lactuca sativa]	104 kDa	0.12	0.538462	-0.893085
XP_023748344.1	phosphatidylinositol 4-kinase gamma 7-like [Lactuca sativa]	62 kDa	0.091	0.538462	-0.893085
XP_023751540.1	serine/threonine-protein phosphatase 6 regulatory subunit 3 isoform X2 [Lactuca sativa]	136 kDa	0.13	0.538462	-0.893085
XP_023734868.1	putative receptor protein kinase ZmPK1 [Lactuca sativa]	234 kDa	0.16	0.529412	-0.917538
XP_023737851.1	la protein 1 [Lactuca sativa]	109 kDa	0.13	0.529412	-0.917538
XP_023761017.1 [12]	Cluster of heat shock cognate 70 kDa protein 2-like [Lactuca sativa] (XP_023761017.1)	142 kDa	0.17	0.529412	-0.917538
XP_023761017.1	heat shock cognate 70 kDa protein 2-like [Lactuca sativa]	134 kDa	0.046	0.529412	-0.917538
XP_023750433.1	luminal-binding protein-like [Lactuca sativa]	132 kDa	0.27	0.526316	-0.925999
XP_023737267.1	heat shock cognate 70 kDa protein 2-like [Lactuca sativa]	197 kDa	0.052	0.52	-0.943416
XP_023730464.1	heat shock 70 kDa protein [Lactuca sativa]	41 kDa	0.33	0.52	-0.943416
XP_023763758.1	heat shock cognate 70 kDa protein 2-like [Lactuca sativa]	211 kDa	0.21	0.517241	-0.95109
XP_023731239.1 [3]	Cluster of stromal 70 kDa heat shock-related protein, chloroplastic [Lactuca sativa] (XP_023731239.1)	23 kDa	0.33	0.5	-1
XP_023731239.1	stromal 70 kDa heat shock-related protein, chloroplastic [Lactuca sativa]	117 kDa	0.027	0.5	-1
XP_023730281.1	stromal 70 kDa heat shock-related protein, chloroplastic-like [Lactuca sativa]	64 kDa	0.23	0.5	-1
XP_023741421.1 [4]	Cluster of heat shock cognate protein 80-like, partial [Lactuca sativa] (XP_023741421.1)	51 kDa	0.15	0.5	-1
XP_023741421.1	heat shock cognate protein 80-like, partial [Lactuca sativa]	73 kDa	0.13	0.5	-1
XP_023739994.1	heat shock cognate protein 80 [Lactuca sativa]	83 kDa	0.13	0.5	-1
XP_023740399.1	heat shock protein 83-like [Lactuca sativa]	67 kDa	0.47	0.5	-1
XP_023738805.1	chaperone protein dnaJ GFA2, mitochondrial-like isoform X3 [Lactuca sativa]	79 kDa	0.11	0.5	-1
XP_023757821.1	integrin-linked protein kinase 1-like [Lactuca sativa]	137 kDa	0.06	0.5	-1
XP_023762619.1	ubiquitin domain-containing protein DSK2b-like isoform X2 [Lactuca sativa]	42 kDa	0.15	0.5	-1
XP_023763795.1	ubiquitin-conjugating enzyme E2 27-like [Lactuca sativa]	11 kDa	0.17	0.5	-1
XP_023736859.1	F-box protein At-B isoform X2 [Lactuca sativa]	66 kDa	0.34	0.5	-1
XP_023731316.1	erlin-2-B [Lactuca sativa]	77 kDa	0.34	0.5	-1
XP_023764745.1	root phototropism protein 3-like [Lactuca sativa]	70 kDa	0.17	0.5	-1
XP_023767723.1	ubiquitin carboxyl-terminal hydrolase 13-like isoform X3 [Lactuca sativa]	33 kDa	0.33	0.5	-1
XP_023743528.1 [5]	Cluster of polyubiquitin [Lactuca sativa] (XP_023743528.1)	125 kDa	0.046	0.5	-1
XP_023734118.1	ubiquitin carboxyl-terminal hydrolase 18-like [Lactuca sativa]	103 kDa	0.32	0.5	-1
XP_023732823.1	aspartyl protease AED3-like [Lactuca sativa]	45 kDa	0.077	0.5	-1
XP_023752577.1	ATP-dependent zinc metalloprotease FTSH 2, chloroplastic [Lactuca sativa]	99 kDa	0.4	0.5	-1
XP_023741444.1	ATP-dependent zinc metalloprotease FTSH, chloroplastic [Lactuca sativa]	131 kDa	0.22	0.5	-1
XP_023746565.1	low-temperature-induced cysteine proteinase-like [Lactuca sativa]	105 kDa	0.099	0.5	-1
XP_023733739.1	proteasome subunit beta type-7-B-like [Lactuca sativa]	50 kDa	0.064	0.5	-1
XP_023744185.1 [4]	Cluster of plasma membrane ATPase 1 [Lactuca sativa] (XP_023744185.1)	33 kDa	0.29	0.5	-1
XP_023744185.1	plasma membrane ATPase 1 [Lactuca sativa]	108 kDa	0.15	0.5	-1
XP_023731474.1	plasma membrane ATPase 3-like [Lactuca sativa]	112 kDa	0.049	0.5	-1
XP_023734653.1	adenosine kinase 2 [Lactuca sativa]	47 kDa	0.15	0.5	-1
XP_023765060.1 [4]	Cluster of ATP-dependent Clp protease ATP-binding subunit ClpA homolog CD4B, chloroplastic [Lactuca sativa] (XP_023765060.1)	66 kDa	0.27	0.5	-1
XP_023765060.1	ATP-dependent Clp protease ATP-binding subunit ClpA homolog CD4B, chloroplastic [Lactuca sativa]	48 kDa	0.31	0.5	-1
XP_023737231.1 [4]	Cluster of ribulose bisphosphate carboxylase/oxygenase activase, chloroplastic-like [Lactuca sativa] (XP_023737231.1)	105 kDa	0.21	0.5	-1
XP_023737231.1	ribulose bisphosphate carboxylase/oxygenase activase, chloroplastic-like [Lactuca sativa]	183 kDa	0.26	0.5	-1
XP_023762211.1	ribulose bisphosphate carboxylase/oxygenase activase, chloroplastic-like [Lactuca sativa]	28 kDa	0.24	0.5	-1
PLY85722.1	hypothetical protein LSAT_1X41540 [Lactuca sativa]	21 kDa	0.46	0.5	-1
XP_023743266.1	peroxidase 12-like [Lactuca sativa]	125 kDa	0.38	0.5	-1
XP_023745817.1	probable protein phosphatase 2C 9 [Lactuca sativa]	11 kDa	0.05	0.5	-1
XP_023728691.1	putative pentatricopeptide repeat-containing protein At3g01580 [Lactuca sativa]	220 kDa	0.18	0.483871	-1.04731
XP_023738022.1	pentatricopeptide repeat-containing protein At5g16860 [Lactuca sativa]	67 kDa	0.027	0.478261	-1.06413
XP_023770076.1	histidine kinase 2-like [Lactuca sativa]	167 kDa	0.39	0.47619	-1.07039
XP_023757832.1	bifunctional 3-dehydroquinate dehydratase/shikimate dehydrogenase, chloroplastic isoform X2 [Lactuca sativa]	52 kDa	0.25	0.473684	-1.078
XP_023744687.1	TMV resistance protein N-like [Lactuca sativa]	171 kDa	0.36	0.473684	-1.078
XP_023770021.1	rho guanine nucleotide exchange factor 8-like [Lactuca sativa]	134 kDa	0.086	0.473684	-1.078
XP_023731998.1	disease resistance protein RML1A-like [Lactuca sativa]	58 kDa	0.067	0.473684	-1.078
XP_023739992.1	TMV resistance protein N-like [Lactuca sativa]	73 kDa	0.13	0.470588	-1.08746
XP_023730862.1	probable fructokinase-7 [Lactuca sativa]	12 kDa	0.043	0.46875	-1.09311
XP_023728722.1	phosphoglucan phosphatase LSF1, chloroplastic-like [Lactuca sativa]	182 kDa	0.096	0.466667	-1.09954
XP_023766649.1	WD repeat-containing protein 20-like [Lactuca sativa]	110 kDa	0.09	0.461538	-1.11548
XP_023771544.1	glutamate-1-semialdehyde 2,1-aminomutase, chloroplastic-like [Lactuca sativa]	44 kDa	0.38	0.461538	-1.11548
XP_023741370.1 [7]	Cluster of actin-like [Lactuca sativa] (XP_023741370.1)	118 kDa	0.2	0.461538	-1.11548
XP_023741370.1	actin-like [Lactuca sativa]	88 kDa	0.22	0.461538	-1.11548
XP_023734573.1	actin-7-like [Lactuca sativa]	31 kDa	0.062	0.461538	-1.11548
XP_023772176.1	lysine-specific demethylase 5A [Lactuca sativa]	31 kDa	0.022	0.454545	-1.1375
XP_023772553.1	tetratricopeptide repeat protein SKI3 [Lactuca sativa]	90 kDa	0.099	0.454545	-1.1375
XP_023730194.1	pentatricopeptide repeat-containing protein At1g74850, chloroplastic isoform X2 [Lactuca sativa]	110 kDa	0.095	0.454545	-1.1375
XP_023730705.1	protein NLP5-like [Lactuca sativa]	61 kDa	0.21	0.454545	-1.1375
XP_023733065.1	LOW QUALITY PROTEIN: protein NLP6 [Lactuca sativa]	151 kDa	0.1	0.444444	-1.16993
XP_023756474.1	general transcription factor 3C polypeptide 2 [Lactuca sativa]	82 kDa	0.28	0.444444	-1.16993
XP_023762284.1	growth-regulating factor 1-like [Lactuca sativa]	62 kDa	0.12	0.444444	-1.16993
XP_023763453.1	phytochrome B-like [Lactuca sativa]	121 kDa	0.076	0.444444	-1.16993
XP_023771587.1	AT-rich interactive domain-containing protein 1-like isoform X3 [Lactuca sativa]	54 kDa	0.13	0.4375	-1.19265
XP_023738381.1	BSD domain-containing protein 1-like [Lactuca sativa]	30 kDa	0.025	0.4375	-1.19265
XP_023738891.1	homeobox-leucine zipper protein GLABRA 2 [Lactuca sativa]	174 kDa	0.11	0.4375	-1.19265
XP_023749326.1	lysine-specific demethylase JMJ25-like [Lactuca sativa]	132 kDa	0.013	0.4375	-1.19265
XP_023757454.1	DNA-directed RNA polymerase III subunit 2-like isoform X2 [Lactuca sativa]	130 kDa	0.054	0.434783	-1.20163
XP_023728932.1 [2]	Cluster of 60S ribosomal protein L4 [Lactuca sativa] (XP_023728932.1)	39 kDa	0.066	0.428571	-1.22239
XP_023728932.1	60S ribosomal protein L4 [Lactuca sativa]	205 kDa	0.042	0.428571	-1.22239
XP_023757994.1	60S ribosomal protein L4-like [Lactuca sativa]	119 kDa	0.1	0.428571	-1.22239
XP_023763771.1 [4]	Cluster of 40S ribosomal protein S6-like [Lactuca sativa] (XP_023763771.1)	118 kDa	0.16	0.428571	-1.22239
XP_023763771.1	40S ribosomal protein S6-like [Lactuca sativa]	72 kDa	0.32	0.428571	-1.22239
XP_023763629.1	40S ribosomal protein S6-like [Lactuca sativa]	11 kDa	0.04	0.42233	-1.24356
XP_023763770.1	40S ribosomal protein S6-like [Lactuca sativa]	79 kDa	0.1	0.416667	-1.26303
XP_023741545.1 [4]	Cluster of 40S ribosomal protein S8-like [Lactuca sativa] (XP_023741545.1)	64 kDa	0.21	0.416667	-1.26303
XP_023741545.1	40S ribosomal protein S8-like [Lactuca sativa]	63 kDa	0.052	0.416667	-1.26303
XP_023740022.1	40S ribosomal protein S8 [Lactuca sativa]	48 kDa	0.35	0.416667	-1.26303
XP_023736329.1	40S ribosomal protein S8-2 [Lactuca sativa]	88 kDa	0.019	0.411765	-1.28011
XP_023762156.1	40S ribosomal protein S8-like [Lactuca sativa]	200 kDa	0.013	0.411765	-1.28011
XP_023739726.1	50S ribosomal protein L1, chloroplastic [Lactuca sativa]	136 kDa	0.095	0.411765	-1.28011
XP_023742607.1 [3]	Cluster of 40S ribosomal protein S4 [Lactuca sativa] (XP_023742607.1)	89 kDa	0.082	0.4	-1.32193
XP_023742607.1	40S ribosomal protein S4 [Lactuca sativa]	200 kDa	0.092	0.4	-1.32193
XP_023738768.1 [3]	Cluster of 60S ribosomal protein L6 [Lactuca sativa] (XP_023738768.1)	31 kDa	0.16	0.4	-1.32193
XP_023738768.1	60S ribosomal protein L6 [Lactuca sativa]	94 kDa	0.14	0.4	-1.32193
XP_023761609.1	60S ribosomal protein L6-like [Lactuca sativa]	132 kDa	0.28	0.4	-1.32193
XP_023735658.1	60S ribosomal protein L6-like [Lactuca sativa]	28 kDa	0.1	0.4	-1.32193
XP_023735008.1 [2]	Cluster of 60S ribosomal protein L3-1 [Lactuca sativa] (XP_023735008.1)	70 kDa	0.17	0.4	-1.32193
XP_023735008.1	60S ribosomal protein L3-1 [Lactuca sativa]	99 kDa	0.021	0.4	-1.32193
XP_023737741.1 [2]	Cluster of 60S ribosomal protein L13-1-like [Lactuca sativa] (XP_023737741.1)	136 kDa	0.11	0.4	-1.32193
XP_023737741.1	60S ribosomal protein L13-1-like [Lactuca sativa]	110 kDa	0.16	0.393939	-1.34395
ABD47274.1 [5]	Cluster of ribosomal protein L2 (chloroplast) [Lactuca sativa] (ABD47274.1)	193 kDa	0.0049	0.390244	-1.35755
ABD47274.1	ribosomal protein L2 (chloroplast) [Lactuca sativa]	93 kDa	0.062	0.384615	-1.37851
XP_023756814.1 [5]	Cluster of 40S ribosomal protein S5-like [Lactuca sativa] (XP_023756814.1)	125 kDa	0.16	0.384615	-1.37851
XP_023756814.1	40S ribosomal protein S5-like [Lactuca sativa]	53 kDa	0.26	0.375	-1.41504
XP_023745015.1	40S ribosomal protein S5-like [Lactuca sativa]	115 kDa	0.29	0.375	-1.41504
XP_023764218.1	60S ribosomal protein L8 [Lactuca sativa]	45 kDa	0.036	0.375	-1.41504
XP_023758117.1	guanylate-binding protein 4-like [Lactuca sativa]	175 kDa	0.074	0.375	-1.41504
XP_023731446.1	probable amidase At4g34880 [Lactuca sativa]	90 kDa	0.18	0.375	-1.41504
XP_023732481.1	chloroplastic group IIA intron splicing facilitator CRS1, chloroplastic [Lactuca sativa]	73 kDa	0.24	0.363636	-1.45943
XP_023772271.1	ABC transporter G family member 11 [Lactuca sativa]	97 kDa	0.01	0.363636	-1.45943
XP_023766587.1	ABC transporter D family member 1 isoform X2 [Lactuca sativa]	132 kDa	0.077	0.363636	-1.45943
XP_023768908.1	ABC transporter B family member 13-like [Lactuca sativa]	138 kDa	0.033	0.363636	-1.45943
XP_023747157.1	ABC transporter G family member 6-like [Lactuca sativa]	45 kDa	0.021	0.357143	-1.48543
XP_023740650.1 [5]	Cluster of ADP,ATP carrier protein 1, mitochondrial-like [Lactuca sativa] (XP_023740650.1)	73 kDa	0.29	0.357143	-1.48543
XP_023740650.1	ADP,ATP carrier protein 1, mitochondrial-like [Lactuca sativa]	52 kDa	0.0078	0.352941	-1.5025
XP_023772909.1 [2]	Cluster of V-type proton ATPase subunit B 2-like [Lactuca sativa] (XP_023772909.1)	57 kDa	0.0023	0.333333	-1.58496
XP_023772909.1	V-type proton ATPase subunit B 2-like [Lactuca sativa]	181 kDa	0.2	0.333333	-1.58496
XP_023755410.1	plastocyanin [Lactuca sativa]	59 kDa	0.051	0.333333	-1.58496
XP_023771318.1 [22]	Cluster of ras-related protein RABA1f [Lactuca sativa] (XP_023771318.1)	47 kDa	0.06	0.333333	-1.58496
XP_023771318.1	ras-related protein RABA1f [Lactuca sativa]	153 kDa	0.084	0.315789	-1.66297
XP_023768314.1	ras-related protein RABA1f-like [Lactuca sativa]	98 kDa	0.1	0.3125	-1.67807
XP_023762720.1	ras-related protein RABA2a-like [Lactuca sativa]	141 kDa	0.033	0.307692	-1.70044
XP_023736738.1	ras-related protein RABA1f-like [Lactuca sativa]	54 kDa	0.13	0.307692	-1.70044
XP_023732055.1 [3]	Cluster of clathrin heavy chain 1-like [Lactuca sativa] (XP_023732055.1)	163 kDa	0.13	0.307692	-1.70044
XP_023732055.1	clathrin heavy chain 1-like [Lactuca sativa]	54 kDa	0.13	0.303571	-1.71989
XP_023771044.1	clathrin heavy chain 1 [Lactuca sativa]	110 kDa	0.0069	0.3	-1.73697
XP_023748560.1	clathrin heavy chain 1-like [Lactuca sativa]	35 kDa	0.016	0.291667	-1.77761
XP_023770726.1	photosynthetic NDH subunit of lumenal location 5, chloroplastic [Lactuca sativa]	16 kDa	0.24	0.291667	-1.77761
XP_023728814.1	protein TIC110, chloroplastic [Lactuca sativa]	82 kDa	0.11	0.289017	-1.79077
XP_023758510.1	exocyst complex component EXO70A1-like [Lactuca sativa]	27 kDa	0.12	0.285714	-1.80735
XP_023760053.1	auxilin-related protein 2-like isoform X2 [Lactuca sativa]	32 kDa	0.0033	0.285714	-1.80735
XP_023761995.1	exocyst complex component EXO84B [Lactuca sativa]	24 kDa	0.21	0.283333	-1.81943
XP_023752090.1	sugar carrier protein C-like [Lactuca sativa]	82 kDa	0.12	0.27907	-1.8413
XP_023744337.1	protein transport protein Sec24-like At4g32640 [Lactuca sativa]	132 kDa	0.06	0.26087	-1.9386
XP_023746439.1	exocyst complex component SEC10b-like [Lactuca sativa]	52 kDa	0.13	0.25	-2
XP_023735404.1 [4]	Cluster of malate dehydrogenase [Lactuca sativa] (XP_023735404.1)	131 kDa	0.032	0.25	-2
XP_023735404.1	malate dehydrogenase [Lactuca sativa]	82 kDa	0.094	0.25	-2
XP_023771334.1	malate dehydrogenase 1, mitochondrial [Lactuca sativa]	81 kDa	0.36	0.235294	-2.08746
XP_023733173.1	malate dehydrogenase, glyoxysomal [Lactuca sativa]	50 kDa	0.052	0.214286	-2.22239
XP_023732731.1	malate synthase, glyoxysomal [Lactuca sativa]	133 kDa	0.13	0.196429	-2.34792
XP_023773187.1 [3]	Cluster of UTP--glucose-1-phosphate uridylyltransferase [Lactuca sativa] (XP_023773187.1)	133 kDa	0.13	0.185185	-2.43296
XP_023773187.1	UTP--glucose-1-phosphate uridylyltransferase [Lactuca sativa]	40 kDa	0.082	0.133333	-2.90689

## Sheet: ST4-Spectral count
Research paper: Growth and primary metabolism of lettuce seedlings (Lactuca sativa L.) are promoted by an innovative Iron-Based Fenton composted amendment. Amalia Piro, Daniela Oliva, Dante Matteo Nisticò, Ilaria Lania, Maria Rita Basile, Giuseppe Chidichimo, Silvia Mazzuca
Supplementary table S1b. Differentially accumulated proteins (DAPs) identified in L. sativa leaves treated with FCA amendment. Protein name, accession number, number of the exclusive MS/MS spectra assigned to each protein in each biological replicate.
			Exclusive Spectrum Count
DAPs	Accession Number (NCBI)	Accession Number (UniProt/Panther)	CONTROL			TREATED
			CTRL1	CTRL2	CTRL3	FCA1	FCA2	FCA3
Cluster of ribulose-1,5-bisphosphate carboxylase/oxygenase large subunit, partial (chloroplast) [Lactuca graminifolia]	AKG49012.1 [30]	A0A2J6KR38	1	2	2	7	4	2
ribulose-1,5-bisphosphate carboxylase/oxygenase large subunit, partial (chloroplast) [Lactuca graminifolia]	AKG49012.1	A0A2J6KR38	1	3	1	9	5	9
ribulose-1,5-bisphosphate carboxylase/oxygenase large subunit (chloroplast) [Lactuca sativa]	ABD47241.1	A0A2J6KR38	1	1	3	5	8	9
hypothetical protein LSAT_2X70541 [Lactuca sativa]	PLY72522.1	A0A2J6KR38	1	1	2	5	4	6
ribulose-1,5-bisphosphate carboxylase/oxygenase large subunit, partial (chloroplast) [Lactuca sativa]	AYH52827.1	A0A2J6KR38	2	1	1	4	3	5
ribulose-1,5-bisphosphate carboxylase/oxygenase large subunit, partial (chloroplast) [Lactuca dissecta]	ATY71085.1	A0A2J6KR38	1	1	2	4	5	4
ribulose-1,5-bisphosphate carboxylase/oxygenase large subunit, partial (chloroplast) [Lactuca sativa]	AYH52820.1	A0A2J6KR38	2	1	1	3	5	6
ribulose-1,5-bisphosphate carboxylase/oxygenase large subunit, partial (chloroplast) [Ulva lactuca]	ACD10918.1	A0A2J6KR38	2	1	1	2	8	2
ribulose-1,5-bisphosphate carboxylase/oxygenase large subunit, partial (chloroplast) [Ulva lactuca]	ADU02484.1	A0A2J6KR38	2	1	1	4	5	4
hypothetical protein LSAT_3X110220 [Lactuca sativa]	PLY89667.1	A0A2J6KR38	1	1	2	2	6	4
Cluster of chlorophyll a-b binding protein of LHCII type 1-like [Lactuca sativa]	XP_023739932.1 [6]	A0A2J6K212	1	1	1	1	4	6
chlorophyll a-b binding protein of LHCII type 1-like [Lactuca sativa]	XP_023739932.1	A0A2J6K212	1	1	1	1	2	7
chlorophyll a-b binding protein of LHCII type 1-like [Lactuca sativa]	XP_023759662.1	A0A2J6K212	16	54	27	96	57	64
chlorophyll a-b binding protein of LHCII type 1-like [Lactuca sativa]	XP_023746921.1	A0A2J6K212	13	27	14	67	39	47
Cluster of ribulose bisphosphate carboxylase/oxygenase activase, chloroplastic-like [Lactuca sativa]	XP_023737231.1 [4]	A0A2J6K7V0	8	4	12	21	11	25
ribulose bisphosphate carboxylase/oxygenase activase, chloroplastic-like [Lactuca sativa]	XP_023737231.1	A0A2J6K7V0	3	7	9	5	21	20
ribulose bisphosphate carboxylase/oxygenase activase, chloroplastic-like [Lactuca sativa]	XP_023762211.1	A0A2J6K7V0	7	2	8	13	14	13
hypothetical protein LSAT_1X41540 [Lactuca sativa]	PLY85722.1	A0A2J6K7V0	6	4	3	10	7	17
Cluster of ATP synthase CF1 beta subunit (chloroplast) [Lactuca sativa]	ABD47240.1 [5]	A0A2J6KJN7	6	5	2	10	14	8
ATP synthase CF1 beta subunit (chloroplast) [Lactuca sativa]	ABD47240.1	A0A2J6KJN7	1	3	6	6	9	10
ATP synthase beta subunit, partial (chloroplast) [Lactuca tuberosa]	ANN24361.1	A0A2J6KJN7	2	2	6	8	8	11
phosphoglycerate kinase, chloroplastic [Lactuca sativa]	XP_023748805.1	A0A2J6JHT9	2	2	7	6	13	6
glyceraldehyde-3-phosphate dehydrogenase A, chloroplastic [Lactuca sativa]	XP_023738228.1	A0A2J6K5L5	1	3	2	4	6	11
Cluster of ATP synthase CF1 alpha subunit (chloroplast) [Lactuca sativa] (ABD47227.1)	ABD47227.1 [2]	A0A2J6MCD9	1	1	2	4	3	11
ATP synthase CF1 alpha subunit (chloroplast) [Lactuca sativa]	ABD47227.1	A0A2J6MCD9	4	2	3	4	8	10
ATP synthase CF1 alpha subunit (chloroplast) [Helianthus annuus]	YP_588111.1	A0A2J6MCD9	1	5	2	7	7	7
oxygen-evolving enhancer protein 2, chloroplastic-like [Lactuca sativa]	XP_023736449.1	A0A2J6K9D1	1	3	5	6	4	9
Cluster of ribulose bisphosphate carboxylase small chain, chloroplastic-like [Lactuca sativa] (XP_023769317.1)	XP_023769317.1 [5]	A0A2J6L1L3	2	3	3	6	6	7
ribulose bisphosphate carboxylase small chain, chloroplastic-like [Lactuca sativa]	XP_023769317.1	A0A2J6L1L3	2	4	1	6	5	7
ribulose bisphosphate carboxylase small chain, chloroplastic [Lactuca sativa]	XP_023759849.1	A0A2J6L1L3	3	1	3	7	8	3
ribulose bisphosphate carboxylase small chain, chloroplastic-like [Lactuca sativa]	XP_023759852.1	A0A2J6L1L3	1	2	2	2	6	4
Cluster of oxygen-evolving enhancer protein 1, chloroplastic [Lactuca sativa] (XP_023729038.1)	XP_023729038.1 [2]	A0A2J6KR44	2	3	2	6	8	4
oxygen-evolving enhancer protein 1, chloroplastic [Lactuca sativa]	XP_023729038.1	A0A2J6KR44	1	2	2	2	7	5
oxygen-evolving enhancer protein 1, chloroplastic-like [Lactuca sativa]	XP_023744273.1	A0A2J6KR44	1	1	5	5	5	5
Cluster of fructose-bisphosphate aldolase 1, chloroplastic [Lactuca sativa] (XP_023764836.1)	XP_023764836.1 [2]	A0A2J6LBI7	2	2	3	7	4	5
fructose-bisphosphate aldolase 1, chloroplastic [Lactuca sativa]	XP_023764836.1	A0A2J6LBI7	1	1	2	1	7	2
Cluster of glyceraldehyde-3-phosphate dehydrogenase, cytosolic [Lactuca sativa] (XP_023731124.1)	XP_023731124.1 [5]	A0A2J6KLM2	3	1	2	4	3	8
glyceraldehyde-3-phosphate dehydrogenase, cytosolic [Lactuca sativa]	XP_023731124.1	A0A2J6KLM2	2	1	3	3	5	6
glyceraldehyde-3-phosphate dehydrogenase, cytosolic [Lactuca sativa]	XP_023733724.1	A0A2J6KLM2	1	3	1	1	6	6
glyceraldehyde-3-phosphate dehydrogenase GAPC1, cytosolic [Lactuca sativa]	XP_023769757.1	A0A2J6KLM2	1	1	2	1	3	6
Cluster of ATP synthase subunit beta, mitochondrial [Lactuca sativa] (XP_023734180.1)	XP_023734180.1 [3]	A0A2J6KEK1	2	1	1	1	6	5
ATP synthase subunit beta, mitochondrial [Lactuca sativa]	XP_023734180.1	A0A2J6KEK1	1	2	1	1	4	6
ATP synthase subunit beta, mitochondrial-like [Lactuca sativa]	XP_023762845.1	A0A2J6KEK1	1	1	1	1	2	5
ATP synthase subunit beta, mitochondrial-like [Lactuca sativa]	XP_023761540.1	A0A2J6KEK1	1	2	1	3	1	6
chlorophyll a-b binding protein 5, chloroplastic [Lactuca sativa]	XP_023747414.1	A0A2J6JKZ4	1	1	2	5	4	2
transketolase, chloroplastic [Lactuca sativa]	XP_023729249.1	A0A2J6KQK8	2	1	1	2	6	3
ribulose bisphosphate carboxylase/oxygenase activase 2, chloroplastic-like [Lactuca sativa]	XP_023741363.1	A0A2J6JZ00	1	1	2	3	5	3
phosphoglycerate kinase, cytosolic [Lactuca sativa]	XP_023737055.1	A0A2J6K8M7	1	1	2	1	2	6
chlorophyll a-b binding protein CP29.1, chloroplastic-like [Lactuca sativa]	XP_023743603.1	A0A2J6JU44	1	1	2	1	3	5
Cluster of photosystem II CP47 chlorophyll apoprotein (chloroplast) [Lactuca sativa] (ABD47258.1)	ABD47258.1 [5]	A0A2J6LJU0	1	1	2	6	2	2
photosystem II CP47 chlorophyll apoprotein (chloroplast) [Lactuca sativa]	ABD47258.1	A0A2J6LJU0	1	1	2	1	4	4
photosystem II 47 kDa protein (chloroplast) [Helianthus annuus]	YP_588143.1	A0A2J6LJU0	1	1	1	1	2	5
Cluster of ATPase subunit 1 (mitochondrion) [Lactuca serriola] (QCF38135.1)	QCF38135.1 [10]	A0A2J6K870	1	1	3	4	4	4
ATPase subunit 1 (mitochondrion) [Lactuca serriola]	QCF38135.1	A0A2J6K870	19	27	14	6	59	71
glyceraldehyde-3-phosphate dehydrogenase B, chloroplastic [Lactuca sativa]	XP_023772589.1	A0A2J6KUB1	1	4	7	6	9	10
Cluster of heat shock cognate 70 kDa protein 2-like [Lactuca sativa] (XP_023761017.1)	XP_023761017.1 [12]	A0A2J6M0L9	1	3	2	3	6	5
heat shock cognate 70 kDa protein 2-like [Lactuca sativa]	XP_023761017.1	A0A2J6M0L9	7	8	10	9	16	27
luminal-binding protein-like [Lactuca sativa]	XP_023750433.1	A0A2J6M0L9	6	10	12	14	22	14
heat shock cognate 70 kDa protein 2-like [Lactuca sativa]	XP_023737267.1	A0A2J6M0L9	9	8	10	14	20	17
heat shock 70 kDa protein [Lactuca sativa]	XP_023730464.1	A0A2J6M0L9	5	6	15	12	15	20
heat shock cognate 70 kDa protein 2-like [Lactuca sativa]	XP_023763758.1	A0A2J6M0L9	6	7	8	17	11	21
Cluster of photosystem I reaction center subunit II, chloroplastic-like [Lactuca sativa] (XP_023746104.1)	XP_023746104.1 [3]	A0A2J6MF89	5	6	2	11	13	10
photosystem I reaction center subunit II, chloroplastic-like [Lactuca sativa]	XP_023746104.1	A0A2J6MF89	3	7	6	9	17	12
photosystem I reaction center subunit II, chloroplastic-like [Lactuca sativa]	XP_023750412.1	A0A2J6MF89	6	3	10	10	10	15
Cluster of probable histone H2B.1 [Lactuca sativa] (XP_023738076.1)	XP_023738076.1 [17]	A0A2J6LJV0	2	2	4	2	7	8
probable histone H2B.1 [Lactuca sativa]	XP_023738076.1	A0A2J6LJV0	1	1	3	5	7	3
probable histone H2B.1 [Lactuca sativa]	XP_023761046.1	A0A2J6LJV0	9	3	5	7	10	15
histone H2B.7 [Lactuca sativa]	XP_023738061.1	A0A2J6LJV0	9	3	4	7	10	11
histone H2B.3-like [Lactuca sativa]	XP_023762694.1	A0A2J6LJV0	2	6	9	5	14	14
histone H2B.3-like [Lactuca sativa]	XP_023754570.1	A0A2J6LJV0	1	5	4	8	2	11
Cluster of actin-like [Lactuca sativa] (XP_023741370.1)	XP_023741370.1 [7]	A0A2J6K6R8	7	4	3	8	11	10
actin-like [Lactuca sativa]	XP_023741370.1	A0A2J6K6R8	3	4	8	7	9	11
actin-7-like [Lactuca sativa]	XP_023734573.1	A0A2J6K6R8	2	4	9	8	6	12
Cluster of photosystem II protein D1 (chloroplast) [Lactuca sativa] (ABD47213.1)	ABD47213.1 [2]	A0A2J6LMD3	5	2	8	7	12	10
photosystem II protein D1 (chloroplast) [Lactuca sativa]	ABD47213.1	A0A2J6LMD3	3	3	5	6	7	11
Cluster of photosystem II CP43 chlorophyll apoprotein (chloroplast) [Lactuca sativa] (ABD47229.1)	ABD47229.1 [3]	A0A2J6MER3	1	4	3	3	8	7
photosystem II CP43 chlorophyll apoprotein (chloroplast) [Lactuca sativa]	ABD47229.1	A0A2J6MER3	1	7	5	10	9	5
hypothetical protein LSAT_2X34800 [Lactuca sativa]	PLY74058.1	A0A2J6MER3	1	2	6	7	3	7
chlorophyll a-b binding protein CP29.2, chloroplastic-like [Lactuca sativa]	XP_023743457.1	A0A2J6JUD0	3	6	3	5	7	11
Cluster of elongation factor 1-alpha 1 [Lactuca sativa] (XP_023766637.1)	XP_023766637.1 [4]	A0A2J6JLK0	1	2	2	8	4	6
elongation factor 1-alpha 1 [Lactuca sativa]	XP_023766637.1	A0A2J6JLK0	2	5	3	7	7	9
elongation factor 1-alpha [Lactuca sativa]	XP_023751502.1	A0A2J6JLK0	2	2	3	4	2	3
catalase-like isoform X3 [Lactuca sativa]	XP_023730702.1	A0A2J6KMS7	4	3	3	3	6	14
Cluster of 5-methyltetrahydropteroyltriglutamate--homocysteine methyltransferase-like [Lactuca sativa] (XP_023739384.1)	XP_023739384.1 [5]	A0A2J6L4K4	1	3	7	3	6	12
5-methyltetrahydropteroyltriglutamate--homocysteine methyltransferase-like [Lactuca sativa]	XP_023739384.1	A0A2J6L4K4	3	1	6	6	9	6
5-methyltetrahydropteroyltriglutamate--homocysteine methyltransferase [Lactuca sativa]	XP_023751397.1	A0A2J6L4K4	3	3	4	10	9	3
5-methyltetrahydropteroyltriglutamate--homocysteine methyltransferase-like [Lactuca sativa]	XP_023768025.1	A0A2J6L4K4	2	2	6	5	8	8
elongation factor TuA, chloroplastic [Lactuca sativa]	XP_023758593.1	A0A2J6LQ74	2	1	7	6	7	7
Cluster of 60S ribosomal protein L4 [Lactuca sativa] (XP_023728932.1)	XP_023728932.1 [2]	A0A2J6KRH0	3	3	1	6	3	5
60S ribosomal protein L4 [Lactuca sativa]	XP_023728932.1	A0A2J6KRH0	4	1	3	9	6	4
60S ribosomal protein L4-like [Lactuca sativa]	XP_023757994.1	A0A2J6KRH0	4	2	2	6	4	6
chloroplast stem-loop binding protein of 41 kDa b, chloroplastic [Lactuca sativa]	XP_023741291.1	A0A2J6JZ15	2	4	3	6	7	5
Cluster of stromal 70 kDa heat shock-related protein, chloroplastic [Lactuca sativa] (XP_023731239.1)	XP_023731239.1 [3]	A0A2J6MHZ8	2	5	1	4	7	5
stromal 70 kDa heat shock-related protein, chloroplastic [Lactuca sativa]	XP_023731239.1	A0A2J6MHZ8	2	1	5	4	6	6
stromal 70 kDa heat shock-related protein, chloroplastic-like [Lactuca sativa]	XP_023730281.1	A0A2J6MHZ8	1	3	4	5	7	3
Cluster of cytochrome f (chloroplast) [Lactuca sativa] (ABD47246.1)	ABD47246.1 [2]	A0A2J6MCG3	1	4	2	2	9	4
cytochrome f (chloroplast) [Lactuca sativa]	ABD47246.1	A0A2J6MCG3	2	3	2	2	3	9
Cluster of photosystem I P700 apoprotein A2 (chloroplast) [Lactuca sativa] (ABD47232.1)	ABD47232.1 [3]	A0A2J6MBP0	2	2	3	3	6	4
photosystem I P700 apoprotein A2 (chloroplast) [Lactuca sativa]	ABD47232.1	A0A2J6MBP0	2	3	3	2	7	7
chlorophyll a-b binding protein CP26, chloroplastic-like [Lactuca sativa]	XP_023773270.1	A0A2J6KT06	3	2	3	6	2	8
phosphoribulokinase, chloroplastic [Lactuca sativa]	XP_023735084.1	A0A2J6KCP6	1	4	2	6	3	5
ruBisCO large subunit-binding protein subunit beta, chloroplastic [Lactuca sativa]	XP_023761872.1	A0A2J6LIA5	2	1	4	1	3	11
Cluster of ATP-dependent Clp protease ATP-binding subunit ClpA homolog CD4B, chloroplastic [Lactuca sativa] (XP_023765060.1)	XP_023765060.1 [4]	A0A2J6LBG3	2	3	2	3	6	5
ATP-dependent Clp protease ATP-binding subunit ClpA homolog CD4B, chloroplastic [Lactuca sativa]	XP_023765060.1	A0A2J6LBG3	2	3	3	5	6	4
polyphenol oxidase I, chloroplastic-like [Lactuca sativa]	XP_023756514.1	A0A2J6LU56	1	3	4	4	6	5
glucan endo-1,3-beta-glucosidase, acidic-like [Lactuca sativa]	XP_023750992.1	A0A2J6M6A3	3	2	2	3	7	6
Cluster of glycine dehydrogenase (decarboxylating) A, mitochondrial [Lactuca sativa] (XP_023768680.1)	XP_023768680.1 [6]	A0A2J6L324	1	1	6	2	7	5
glycine dehydrogenase (decarboxylating) A, mitochondrial [Lactuca sativa]	XP_023768680.1	A0A2J6L324	2	2	3	5	3	7
glycine dehydrogenase (decarboxylating), mitochondrial-like [Lactuca sativa]	XP_023771632.1	A0A2J6L324	1	2	4	3	1	8
Cluster of elongation factor 2 [Lactuca sativa] (XP_023741410.1)	XP_023741410.1 [2]	A0A2J6JYV6	3	1	3	2	9	3
elongation factor 2 [Lactuca sativa]	XP_023741410.1	A0A2J6JYV6	1	3	1	4	6	4
elongation factor 2-like [Lactuca sativa]	XP_023756040.1	A0A2J6JYV6	1	4	1	6	3	4
Cluster of (S)-2-hydroxy-acid oxidase GLO1 [Lactuca sativa] (XP_023741660.1)	XP_023741660.1 [3]	A0A2J6JYB2	2	3	2	2	6	6
(S)-2-hydroxy-acid oxidase GLO1 [Lactuca sativa]	XP_023741660.1	A0A2J6JYB2	2	2	2	2	7	4
protein plastid transcriptionally active 16, chloroplastic [Lactuca sativa]	XP_023758814.1	A0A2J6LPL1	4	1	1	4	4	6
aminomethyltransferase, mitochondrial [Lactuca sativa]	XP_023742786.1	A0A2J6JVP9	1	1	4	3	5	3
Cluster of ADP,ATP carrier protein 1, mitochondrial-like [Lactuca sativa] (XP_023740650.1)	XP_023740650.1 [5]	A0A2J6K0H4	2	2	1	4	2	5
ADP,ATP carrier protein 1, mitochondrial-like [Lactuca sativa]	XP_023740650.1	A0A2J6K0H4	3	1	2	1	6	5
Cluster of ruBisCO large subunit-binding protein subunit alpha-like [Lactuca sativa] (XP_023738113.1)	XP_023738113.1 [2]	A0A2J6K5Y6	3	1	1	2	5	4
ruBisCO large subunit-binding protein subunit alpha-like [Lactuca sativa]	XP_023738113.1	A0A2J6K5Y6	3	1	2	5	1	6
carbonic anhydrase 1-like [Lactuca sativa]	XP_023771846.1	A0A2J6KWA6	1	1	4	5	2	4
ATP synthase gamma chain, chloroplastic [Lactuca sativa]	XP_023742802.1	A0A2J6JVP0	2	2	1	2	2	7
Cluster of glutamine synthetase, chloroplastic [Lactuca sativa] (XP_023733962.1)	XP_023733962.1 [2]	A0A2J6MJ80	2	1	2	5	1	4
glutamine synthetase, chloroplastic [Lactuca sativa]	XP_023733962.1	A0A2J6MJ80	2	1	2	2	6	2
Cluster of enolase 1 [Lactuca sativa] (XP_023749741.1)	XP_023749741.1 [2]	A0A2J6JFN6	1	1	3	1	5	4
enolase 1 [Lactuca sativa]	XP_023749741.1	A0A2J6JFN6	1	1	3	1	5	3
enolase [Lactuca sativa]	XP_023758086.1	A0A2J6JFN6	1	1	3	2	6	1
monodehydroascorbate reductase [Lactuca sativa]	XP_023749171.1	A0A2J6JH16	1	1	3	3	1	5
Cluster of S-adenosylmethionine synthase 2 [Lactuca sativa] (XP_023767798.1)	XP_023767798.1 [4]	A0A2J6L5F4	2	1	1	2	2	5
S-adenosylmethionine synthase 2 [Lactuca sativa]	XP_023767798.1	A0A2J6L5F4	2	1	1	1	5	3
Cluster of heat shock cognate protein 80-like, partial [Lactuca sativa] (XP_023741421.1)	XP_023741421.1 [4]	J7KE88	1	2	1	1	2	5
heat shock cognate protein 80-like, partial [Lactuca sativa]	XP_023741421.1	J7KE88	1	1	2	2	1	5
heat shock cognate protein 80 [Lactuca sativa]	XP_023739994.1	J7KE88	1	1	1	1	5	1
heat shock protein 83-like [Lactuca sativa]	XP_023740399.1	J7KE88	157	140	216	275	228	348
Cluster of malate dehydrogenase [Lactuca sativa] (XP_023735404.1)	XP_023735404.1 [4]	A0A2J6KC04	19	23	17	39	43	32
malate dehydrogenase [Lactuca sativa]	XP_023735404.1	A0A2J6KC04	29	27	37	53	46	52
aspartyl protease AED3-like [Lactuca sativa]	XP_023732823.1	A0A2J6KHP9	1	4	2	4	3	4
sedoheptulose-1,7-bisphosphatase, chloroplastic [Lactuca sativa]	XP_023752923.1	A0A2J6M2I0	2	1	2	1	3	4
Cluster of histone H4 [Lactuca sativa] (XP_023742109.1)	XP_023742109.1 [3]	A0A2J6LKC2	24	19	32	34	47	46
histone H4 [Lactuca sativa]	XP_023742109.1	A0A2J6LKC2	8	17	27	19	32	36
histone H4-like [Lactuca sativa]	XP_023750917.1	A0A2J6LKC2	8	17	20	18	29	30
fructose-bisphosphate aldolase 6, cytosolic-like [Lactuca sativa]	XP_023758099.1	A0A2J6KSK8	19	17	19	47	29	23
Cluster of photosystem I chlorophyll a/b-binding protein 3-1, chloroplastic [Lactuca sativa] (XP_023766035.1)	XP_023766035.1 [2]	A0A2J6JY99	13	14	16	19	22	25
photosystem I chlorophyll a/b-binding protein 3-1, chloroplastic [Lactuca sativa]	XP_023766035.1	A0A2J6JY99	3	4	1	1	2	5
malate dehydrogenase 1, mitochondrial [Lactuca sativa]	XP_023771334.1	A0A2J6KC04	8	11	17	15	26	22
Cluster of photosystem II protein D2 (chloroplast) [Lactuca sativa] (ABD47228.1)	ABD47228.1 [4]	A0A2J6M888	13	11	23	22	20	31
photosystem II protein D2 (chloroplast) [Lactuca sativa]	ABD47228.1	A0A2J6M888	11	14	17	3	29	44
fructose-bisphosphate aldolase 5, cytosolic [Lactuca sativa]	XP_023728355.1	A0A2J6KSK8	12	7	13	22	12	21
Cluster of polyubiquitin [Lactuca sativa] (XP_023743528.1)	XP_023743528.1 [5]	A0A2J6JU95	14	9	17	18	20	23
Cluster of 40S ribosomal protein S6-like [Lactuca sativa] (XP_023763771.1)	XP_023763771.1 [4]	A0A2J6LDW8	15	9	14	23	22	19
40S ribosomal protein S6-like [Lactuca sativa]	XP_023763771.1	A0A2J6LDW8	10	9	18	15	12	31
40S ribosomal protein S6-like [Lactuca sativa]	XP_023763629.1	A0A2J6LDW8	9	6	8	9	14	21
40S ribosomal protein S6-like [Lactuca sativa]	XP_023763770.1	A0A2J6LDW8	9	10	9	7	15	28
Cluster of 40S ribosomal protein S8-like [Lactuca sativa] (XP_023741545.1)	XP_023741545.1 [4]	A0A2J6JYJ9	3	5	6	7	14	10
40S ribosomal protein S8-like [Lactuca sativa]	XP_023741545.1	A0A2J6JYJ9	10	11	7	14	21	12
40S ribosomal protein S8 [Lactuca sativa]	XP_023740022.1	A0A2J6JYJ9	6	9	10	7	15	17
40S ribosomal protein S8-2 [Lactuca sativa]	XP_023736329.1	A0A2J6JYJ9	8	9	9	13	17	13
40S ribosomal protein S8-like [Lactuca sativa]	XP_023762156.1	A0A2J6JYJ9	6	9	1	7	9	11
chlorophyll a-b binding protein CP26, chloroplastic [Lactuca sativa]	XP_023766543.1	A0A2J6KT06	7	7	11	16	18	10
fructose-1,6-bisphosphatase, chloroplastic [Lactuca sativa]	XP_023739052.1	A0A2J6K3V0	6	3	9	7	7	19
photosystem I reaction center subunit III, chloroplastic [Lactuca sativa]	XP_023750259.1	A0A2J6MJQ1	11	6	3	13	16	9
auxin-binding protein ABP20-like [Lactuca sativa]	XP_023744329.1	A0A2J6JSL2	8	4	2	11	11	8
Cluster of V-type proton ATPase subunit B 2-like [Lactuca sativa] (XP_023772909.1)	XP_023772909.1 [2]	A0A2J6KTT7	7	8	10	12	16	13
V-type proton ATPase subunit B 2-like [Lactuca sativa]	XP_023772909.1	A0A2J6KTT7	8	4	14	17	9	14
photosystem II 22 kDa protein, chloroplastic [Lactuca sativa]	XP_023749124.1	A0A2J6JH38	6	6	12	11	13	13
photosystem I P700 apoprotein A1 (chloroplast) [Lactuca sativa]	ABD47233.1	A0A2J6LHG4	6	5	11	16	9	14
50S ribosomal protein L1, chloroplastic [Lactuca sativa]	XP_023739726.1	A0A2J6K2F5	5	3	6	6	7	7
serine hydroxymethyltransferase 1, mitochondrial [Lactuca sativa]	XP_023747794.1	A0A2J6JK28	2	6	15	13	8	15
29 kDa ribonucleoprotein A, chloroplastic-like [Lactuca sativa]	XP_023744894.1	A0A2J6JR88	8	6	6	6	15	16
rhodanese-like domain-containing protein 4, chloroplastic [Lactuca sativa]	XP_023754497.1	A0A2J6LYX3	3	8	9	5	14	3
Cluster of chlorophyll a-b binding protein 13, chloroplastic-like [Lactuca sativa] (XP_023730381.1)	XP_023730381.1 [2]	A0A2J6KN98	6	5	7	3	12	15
chlorophyll a-b binding protein 13, chloroplastic-like [Lactuca sativa]	XP_023730381.1	A0A2J6KN98	1	5	9	8	6	11
glutamate--glyoxylate aminotransferase 2 [Lactuca sativa]	XP_023734424.1	A0A2J6KE26	2	6	8	5	9	12
ATP-dependent zinc metalloprotease FTSH 2, chloroplastic [Lactuca sativa]	XP_023752577.1	A0A2J6M375	3	6	9	10	11	10
triosephosphate isomerase, chloroplastic [Lactuca sativa]	XP_023731443.1	A0A2J6KKV5	4	11	2	5	7	18
Cluster of V-type proton ATPase catalytic subunit A-like [Lactuca sativa] (XP_023762008.1)	XP_023762008.1 [2]	A0A2J6LI76	6	5	5	9	8	13
V-type proton ATPase catalytic subunit A-like [Lactuca sativa]	XP_023762008.1	A0A2J6LI76	5	2	8	4	16	7
V-type proton ATPase catalytic subunit A [Lactuca sativa]	XP_023758973.1	A0A2J6LI76	5	7	6	6	8	15
ferredoxin-dependent glutamate synthase, chloroplastic [Lactuca sativa]	XP_023743544.1	A0A2J6JU09	3	6	7	12	6	9
Cluster of 40S ribosomal protein S4 [Lactuca sativa] (XP_023742607.1)	XP_023742607.1 [3]	A0A2J6LM67	1	5	4	6	9	4
40S ribosomal protein S4 [Lactuca sativa]	XP_023742607.1	A0A2J6LM67	3	7	6	7	7	12
pectinesterase-like [Lactuca sativa]	XP_023758427.1	A0A2J6LQC2	3	8	6	11	10	7
Cluster of catalase [Lactuca sativa] (XP_023730703.1)	XP_023730703.1 [2]	A0A2J6KMJ0	4	6	8	7	9	12
catalase [Lactuca sativa]	XP_023730703.1	A0A2J6KMJ0	6	2	7	6	13	8
protochlorophyllide reductase, chloroplastic [Lactuca sativa]	XP_023766031.1	A0A2J6L936	9	2	4	8	6	12
Cluster of tubulin beta chain-like [Lactuca sativa] (XP_023740636.1)	XP_023740636.1 [10]	A0A2J6K0J6	1	10	4	8	10	7
tubulin beta chain-like [Lactuca sativa]	XP_023740636.1	A0A2J6K0J6	3	6	6	6	7	10
tubulin beta-2 chain-like [Lactuca sativa]	XP_023732525.1	A0A2J6K0J6	1	5	9	10	9	2
tubulin beta chain-like [Lactuca sativa]	XP_023772179.1	A0A2J6K0J6	2	3	3	4	7	3
plastocyanin [Lactuca sativa]	XP_023755410.1	A0A2J6LWT3	3	7	4	8	7	8
adenosylhomocysteinase [Lactuca sativa]	XP_023748683.1	A0A2J6JHZ6	2	1	2	1	4	5
Cluster of tubulin alpha chain-like [Lactuca sativa] (XP_023737338.1)	XP_023737338.1 [7]	A0A2J6LQR8	2	4	9	6	12	5
tubulin alpha chain-like [Lactuca sativa]	XP_023737338.1	A0A2J6LQR8	4	4	6	7	8	7
tubulin alpha chain-like [Lactuca sativa]	XP_023757910.1	A0A2J6LQR8	5	1	6	8	6	8
tubulin alpha-1 chain [Lactuca sativa]	XP_023754870.1	A0A2J6LQR8	4	2	7	8	9	5
Cluster of 60S ribosomal protein L6 [Lactuca sativa] (XP_023738768.1)	XP_023738768.1 [3]	A0A2J6K4N9	4	3	5	6	8	8
60S ribosomal protein L6 [Lactuca sativa]	XP_023738768.1	A0A2J6K4N9	3	3	7	5	6	12
60S ribosomal protein L6-like [Lactuca sativa]	XP_023761609.1	A0A2J6K4N9	2	6	5	14	5	4
60S ribosomal protein L6-like [Lactuca sativa]	XP_023735658.1	A0A2J6K4N9	5	4	3	3	8	12
Cluster of peroxiredoxin Q, chloroplastic [Lactuca sativa] (XP_023750754.1)	XP_023750754.1 [2]	A0A2J6M6Y2	4	5	4	7	7	8
peroxiredoxin Q, chloroplastic [Lactuca sativa]	XP_023750754.1	A0A2J6M6Y2	4	4	3	6	9	5
dihydrolipoyllysine-residue acetyltransferase component 2 of pyruvate dehydrogenase complex, mitochondrial [Lactuca sativa]	XP_023761925.1	A0A2J6LI78	3	3	5	6	10	6
RGG repeats nuclear RNA binding protein A-like [Lactuca sativa]	XP_023769100.1	A0A2J6LSA7	3	7	3	4	6	11
serine--glyoxylate aminotransferase [Lactuca sativa]	XP_023733286.1	A0A2J6KGL9	1	2	3	2	4	7
Cluster of 2-Cys peroxiredoxin BAS1, chloroplastic-like [Lactuca sativa] (XP_023735352.1)	XP_023735352.1 [2]	A0A2J6KC25	2	8	2	5	4	10
2-Cys peroxiredoxin BAS1, chloroplastic-like [Lactuca sativa]	XP_023735352.1	A0A2J6KC25	2	5	5	6	8	5
Cluster of 60S ribosomal protein L3-1 [Lactuca sativa] (XP_023735008.1)	XP_023735008.1 [2]	A0A2J6KCV0	2	6	3	3	7	10
60S ribosomal protein L3-1 [Lactuca sativa]	XP_023735008.1	A0A2J6KCV0	1	3	4	4	8	4
Cluster of ras-related protein RABA1f [Lactuca sativa] (XP_023771318.1)	XP_023771318.1 [22]	A0A2J6K8Z4	1	4	5	5	6	5
ras-related protein RABA1f [Lactuca sativa]	XP_023771318.1	A0A2J6K8Z4	2	2	6	5	5	7
ras-related protein RABA1f-like [Lactuca sativa]	XP_023768314.1	A0A2J6K8Z4	3	4	3	6	8	4
ras-related protein RABA2a-like [Lactuca sativa]	XP_023762720.1	A0A2J6K8Z4	1	3	7	4	7	6
ras-related protein RABA1f-like [Lactuca sativa]	XP_023736738.1	A0A2J6K8Z4	2	5	2	5	7	6
ATP-dependent zinc metalloprotease FTSH, chloroplastic [Lactuca sativa]	XP_023741444.1	A0A2J6JYT7	2	2	5	9	6	1
Cluster of plasma membrane ATPase 1 [Lactuca sativa] (XP_023744185.1)	XP_023744185.1 [4]	A0A2J6JSV4	3	1	6	5	5	7
plasma membrane ATPase 1 [Lactuca sativa]	XP_023744185.1	A0A2J6JSV4	2	4	4	5	5	6
plasma membrane ATPase 3-like [Lactuca sativa]	XP_023731474.1	A0A2J6KKS5	2	3	3	4	5	5
geranylgeranyl diphosphate reductase, chloroplastic [Lactuca sativa]	XP_023761285.1	A0A2J6LJ99	5	2	2	6	6	4
COP1-interactive protein 1 [Lactuca sativa]	XP_023736535.1	A0A2J6K9M1	2	2	5	4	4	7
fructose-bisphosphate aldolase, cytoplasmic isozyme-like [Lactuca sativa]	XP_023771706.1	A0A2J6KWC6	2	4	3	7	5	4
Cluster of clathrin heavy chain 1-like [Lactuca sativa] (XP_023732055.1)	XP_023732055.1 [3]	A0A2J6KJF1	3	4	3	3	5	7
clathrin heavy chain 1-like [Lactuca sativa]	XP_023732055.1	A0A2J6KJF1	1	5	3	2	7	5
clathrin heavy chain 1 [Lactuca sativa]	XP_023771044.1	A0A2J6KJF1	3	1	2	2	4	4
clathrin heavy chain 1-like [Lactuca sativa]	XP_023748560.1	A0A2J6KJF1	2	1	5	4	4	4
Cluster of triosephosphate isomerase, cytosolic [Lactuca sativa] (XP_023741442.1)	XP_023741442.1 [5]	A0A2J6JYU9	2	3	4	7	2	5
triosephosphate isomerase, cytosolic [Lactuca sativa]	XP_023741442.1	A0A2J6JYU9	1	5	3	9	2	4
adenosylhomocysteinase 1 [Lactuca sativa]	XP_023763586.1	A0A2J6LE88	3	3	3	6	2	7
malate dehydrogenase, glyoxysomal [Lactuca sativa]	XP_023733173.1	A0A2J6KH56	1	1	7	4	4	5
Cluster of 60S ribosomal protein L13-1-like [Lactuca sativa] (XP_023737741.1)	XP_023737741.1 [2]	A0A2J6K6S0	2	4	1	2	7	2
60S ribosomal protein L13-1-like [Lactuca sativa]	XP_023737741.1	A0A2J6K6S0	2	2	1	1	5	3
glutamate-1-semialdehyde 2,1-aminomutase, chloroplastic-like [Lactuca sativa]	XP_023771544.1	A0A2J6KWS1	1	1	7	5	3	5
Cluster of ribosomal protein L2 (chloroplast) [Lactuca sativa] (ABD47274.1)	ABD47274.1 [5]	A0A2J6JPE5	2	1	5	4	9	1
ribosomal protein L2 (chloroplast) [Lactuca sativa]	ABD47274.1	A0A2J6JPE5	1	5	2	5	2	6
oxygen-evolving enhancer protein 3-2, chloroplastic-like [Lactuca sativa]	XP_023752607.1	A0A2J6M367	1	2	5	4	4	5
2-methylene-furan-3-one reductase-like [Lactuca sativa]	XP_023740331.1	A0A2J6K165	3	2	2	2	5	6
photosynthetic NDH subunit of lumenal location 5, chloroplastic [Lactuca sativa]	XP_023770726.1	A0A2J6KYI4	1	2	4	2	5	4
protochlorophyllide reductase, chloroplastic-like [Lactuca sativa]	XP_023762137.1	A0A2J6LHJ7	2	3	2	5	4	4
photosystem I reaction center subunit N, chloroplastic [Lactuca sativa]	XP_023755730.1	A0A2J6LW67	3	2	1	4	9	1
Cluster of UTP--glucose-1-phosphate uridylyltransferase [Lactuca sativa] (XP_023773187.1)	XP_023773187.1 [3]	A0A2J6KT44	2	2	3	5	6	2
UTP--glucose-1-phosphate uridylyltransferase [Lactuca sativa]	XP_023773187.1	A0A2J6KT44	4	1	2	5	6	2
Cluster of eukaryotic initiation factor 4A-15-like [Lactuca sativa] (XP_023771264.1)	XP_023771264.1 [3]	A0A2J6KX83	1	2	5	6	4	2
eukaryotic initiation factor 4A-15-like [Lactuca sativa]	XP_023771264.1	A0A2J6KX83	1	3	4	1	6	5
eukaryotic initiation factor 4A-15 [Lactuca sativa]	XP_023744324.1	A0A2J6JSH1	1	4	2	1	6	5
Cluster of 40S ribosomal protein S5-like [Lactuca sativa] (XP_023756814.1)	XP_023756814.1 [5]	A0A2J6LTK6	3	2	1	3	5	4
40S ribosomal protein S5-like [Lactuca sativa]	XP_023756814.1	A0A2J6LTK6	2	4	1	4	6	2
40S ribosomal protein S5-like [Lactuca sativa]	XP_023745015.1	A0A2J6MA55	2	1	3	2	5	3
protein TIC110, chloroplastic [Lactuca sativa]	XP_023728814.1	A0A2J6KRH3	1	3	3	2	3	5
ribulose-phosphate 3-epimerase, chloroplastic-like [Lactuca sativa]	XP_023768166.1	A0A2J6L4B5	2	2	3	2	2	7
S-adenosylmethionine synthase 5-like [Lactuca sativa]	XP_023732684.1	A0A2J6KI88	1	3	3	3	2	6
low-temperature-induced cysteine proteinase-like [Lactuca sativa]	XP_023746565.1	A0A2J6M9T6	2	2	2	3	5	2
adenosine kinase 2 [Lactuca sativa]	XP_023734653.1	A0A2J6KDJ3	3	1	1	4	4	2
photosystem II stability/assembly factor HCF136, chloroplastic [Lactuca sativa]	XP_023736445.1	A0A2J6K9D6	2	1	1	4	2	3
histone H1-like [Lactuca sativa]	XP_023745438.1	A0A2J6JQ98	1	2	3	3	6	1
60S ribosomal protein L8 [Lactuca sativa]	XP_023764218.1	A0A2J6LCT9	3	1	2	2	1	7
UPF0603 protein At1g54780, chloroplastic [Lactuca sativa]	XP_023734558.1	A0A2J6KDR8	1	3	1	2	1	6
ketol-acid reductoisomerase, chloroplastic [Lactuca sativa]	XP_023736495.1	A0A2J6K9G3	1	2	2	1	1	6
guanylate-binding protein 4-like [Lactuca sativa]	XP_023758117.1	A0A2J6LQW8	43	67	96	20	48	19
exocyst complex component EXO70A1-like [Lactuca sativa]	XP_023758510.1	A0A2J6LQ54	6	17	27	2	12	11
late embryogenesis abundant protein At3g53040-like [Lactuca sativa]	XP_023758752.1	A0A2J6LQ15	5	12	14	10	2	3
acetylornithine deacetylase [Lactuca sativa]	XP_023759100.1	A0A2J6LNZ7	9	12	9	6	6	3
auxilin-related protein 2-like isoform X2 [Lactuca sativa]	XP_023760053.1	A0A2J6LM12	6	16	7	6	6	3
exocyst complex component EXO84B [Lactuca sativa]	XP_023761995.1	A0A2J6LI14	1	11	13	4	6	3
ATPase family AAA domain-containing protein 3C [Lactuca sativa]	XP_023764624.1	A0A2J6LC09	9	7	9	6	4	3
DEAD-box ATP-dependent RNA helicase 38 [Lactuca sativa]	XP_023764666.1	A0A2J6LBY7	9	4	4	5	1	6
protein SCAR2-like [Lactuca sativa]	XP_023769019.1	A0A2J6L2E3	7	1	12	2	3	5
cleavage stimulation factor subunit 77 [Lactuca sativa]	XP_023769640.1	A0A2J6L1A4	7	5	5	1	5	3
histidine kinase 2-like [Lactuca sativa]	XP_023770076.1	A0A2J6KZZ9	6	8	3	4	3	2
lysine-specific demethylase 5A [Lactuca sativa]	XP_023772176.1	A0A2J6KVI0	6	5	7	1	2	6
putative 1-phosphatidylinositol-3-phosphate 5-kinase FAB1C [Lactuca sativa]	XP_023772502.1	A0A2J6KUN5	7	6	4	2	4	3
tetratricopeptide repeat protein SKI3 [Lactuca sativa]	XP_023772553.1	A0A2J6MJD9	5	6	6	2	5	2
CRM-domain containing factor CFM3A, chloroplastic/mitochondrial-like [Lactuca sativa]	XP_023729367.1	A0A2J6KQP4	1	6	3	2	2	1
peptidyl-prolyl cis-trans isomerase FKBP17-2, chloroplastic-like [Lactuca sativa]	XP_023729425.1	A0A2J6KQB4	3	1	3	1	1	1
pentatricopeptide repeat-containing protein At1g74850, chloroplastic isoform X2 [Lactuca sativa]	XP_023730194.1	A0A2J6KNL3	7	2	4	1	5	2
protein NLP5-like [Lactuca sativa]	XP_023730705.1	A0A2J6KMI4	5	4	4	1	4	2
LOW QUALITY PROTEIN: protein NLP6 [Lactuca sativa]	XP_023733065.1	A0A2J6KH78	3	5	6	3	1	3
proteasome subunit beta type-7-B-like [Lactuca sativa]	XP_023733739.1	A0A2J6KFP0	4	5	4	2	4	1
nuclear pore complex protein NUP107 [Lactuca sativa]	XP_023735641.1	A0A2J6KBF7	3	3	6	3	2	1
calcium-dependent protein kinase 9-like isoform X2 [Lactuca sativa]	XP_023735657.1	A0A2J6KBA9	1	5	7	2	2	2
myosin-1-like [Lactuca sativa]	XP_023736897.1	A0A2J6K8M3	5	5	3	2	2	3
kinesin-like protein KIN-5D [Lactuca sativa]	XP_023738589.1	A0A2J6K4T8	3	7	1	2	3	1
THO complex subunit 4A-like [Lactuca sativa]	XP_023739397.1	A0A2J6K1N5	1	3	9	3	1	2
WEB family protein At5g55860 [Lactuca sativa]	XP_023739997.1	A0A2J6K1N5	3	5	4	2	1	3
leucine-rich repeat receptor protein kinase EMS1-like [Lactuca sativa]	XP_023740791.1	A0A2J6K0B7	3	4	5	1	4	1
nitrate regulatory gene2 protein-like [Lactuca sativa]	XP_023741616.1	A0A2J6JYD8	2	4	6	1	3	2
pyruvate kinase, cytosolic isozyme-like [Lactuca sativa]	XP_023741834.1	A0A2J6MAW4	3	2	5	3	1	1
peroxidase 5-like [Lactuca sativa]	XP_023742651.1	A0A2J6JW59	1	5	2	2	1	1
uncharacterized protein LOC111892523 [Lactuca sativa]	XP_023744339.1	A0A2J6JSA1	1	5	2	1	2	1
pectinesterase/pectinesterase inhibitor-like [Lactuca sativa]	XP_023745261.1	A0A2J6JQL4	1	6	1	1	1	2
probable protein phosphatase 2C 9 [Lactuca sativa]	XP_023745817.1	A0A2J6JPI2	9	17	20	7	10	5
RNA-binding protein Y14A-like [Lactuca sativa]	XP_023745925.1	A0A2J6JPA2	8	12	8	3	6	5
dnaJ homolog subfamily C member 21-like [Lactuca sativa]	XP_023746097.1	A0A6S7MFH3	6	4	4	3	4	3
sugar carrier protein C-like [Lactuca sativa]	XP_023752090.1	A0A2J6M4E7	3	5	9	1	3	4
beta-amylase 7 isoform X3 [Lactuca sativa]	XP_023754275.1	A0A2J6LZE2	9	8	2	2	4	4
general transcription factor 3C polypeptide 2 [Lactuca sativa]	XP_023756474.1	A0A2J6LU59	4	8	7	5	2	2
ER membrane protein complex subunit 1 [Lactuca sativa]	XP_023756547.1	A0A2J6LU18	5	7	2	3	1	3
pyrophosphate--fructose 6-phosphate 1-phosphotransferase subunit beta-like [Lactuca sativa]	XP_023759457.1	A0A2J6LN87	5	9	4	2	2	5
probable sucrose-phosphate synthase 4 [Lactuca sativa]	XP_023760378.1	A0A2J6LL59	6	3	5	2	3	2
pumilio homolog 23 [Lactuca sativa]	XP_023761985.1	A0A2J6LHU5	5	6	3	4	2	1
growth-regulating factor 1-like [Lactuca sativa]	XP_023762284.1	A0A2J6LH64	3	6	3	1	2	3
DEAD-box ATP-dependent RNA helicase 22 [Lactuca sativa]	XP_023762647.1	A0A2J6LGB4	6	1	5	3	1	2
non-lysosomal glucosylceramidase-like [Lactuca sativa]	XP_023762773.1	A0A2J6MG91	5	3	4	3	1	2
squalene monooxygenase-like [Lactuca sativa]	XP_023763015.1	A0A2J6LFE9	2	5	3	1	3	1
polyphenol oxidase, chloroplastic-like [Lactuca sativa]	XP_023763395.1	A0A2J6LER1	2	4	5	1	1	3
phytochrome B-like [Lactuca sativa]	XP_023763453.1	A0A2J6LEJ3	2	6	2	2	2	1
WD repeat-containing protein 20-like [Lactuca sativa]	XP_023766649.1	A0A2J6L833	5	1	4	2	1	2
leucine-rich repeat extensin-like protein 2 [Lactuca sativa]	XP_023768140.1	A0A2J6L1K8	6	2	1	2	2	1
AT-rich interactive domain-containing protein 1-like isoform X3 [Lactuca sativa]	XP_023771587.1	A0A2J6KWN5	2	5	1	2	1	1
ABC transporter G family member 11 [Lactuca sativa]	XP_023772271.1	A0A2J6KV83	1	6	1	1	2	1
late embryogenesis abundant protein D-34-like isoform X2 [Lactuca sativa]	XP_023773015.1	A0A2J6LAN4	13	3	5	3	5	2
3-oxo-Delta(4,5)-steroid 5-beta-reductase-like [Lactuca sativa]	XP_023729497.1	A0A2J6MDJ0	6	8	5	3	5	1
probable amidase At4g34880 [Lactuca sativa]	XP_023731446.1	A0A2J6KKT5	9	6	3	1	5	3
chloroplastic group IIA intron splicing facilitator CRS1, chloroplastic [Lactuca sativa]	XP_023732481.1	A0A2J6KII0	9	4	5	5	2	2
malate synthase, glyoxysomal [Lactuca sativa]	XP_023732731.1	A0A2J6KHZ8	3	7	8	1	4	3
ubiquitin carboxyl-terminal hydrolase 18-like [Lactuca sativa]	XP_023734118.1	A0A2J6KES3	3	7	8	2	2	2
DUF724 domain-containing protein 7-like isoform X3 [Lactuca sativa]	XP_023734768.1	A0A2J6KDD8	1	2	5	1	1	1
putative disease resistance protein At3g14460 [Lactuca sativa]	XP_023735400.1	A0A2J6KBX6	2	7	4	1	2	3
Fanconi anemia group D2 protein homolog [Lactuca sativa]	XP_023735564.1	A0A2J6KBW3	6	2	3	3	1	2
F-box protein At-B isoform X2 [Lactuca sativa]	XP_023736859.1	A0A2J6K8R7	4	3	6	2	1	3
BSD domain-containing protein 1-like [Lactuca sativa]	XP_023738381.1	A0A6S7Q6T6	4	1	6	2	2	1
homeobox-leucine zipper protein GLABRA 2 [Lactuca sativa]	XP_023738891.1	A0A2J6MBJ4	6	3	3	2	2	2
cysteine desulfurase 1, chloroplastic [Lactuca sativa]	XP_023743027.1	A0A2J6JVA3	5	2	3	2	2	1
RNA polymerase II C-terminal domain phosphatase-like 2 isoform X2 [Lactuca sativa]	XP_023743459.1	A0A6S7PN01	2	2	5	2	1	1
protein transport protein Sec24-like At4g32640 [Lactuca sativa]	XP_023744337.1	A0A2J6JSH9	1	1	5	1	1	1
protein PAT1 homolog 1-like [Lactuca sativa]	XP_023745434.1	A0A2J6MJ02	2	1	6	1	2	1
exocyst complex component SEC10b-like [Lactuca sativa]	XP_023746439.1	A0A2J6JN28	6	7	7	2	2	2
lysine-specific demethylase JMJ25-like [Lactuca sativa]	XP_023749326.1	A0A2J6JGN9	6	5	4	3	2	1
serpin-ZX-like [Lactuca sativa]	XP_023753487.1	A0A2J6MI02	3	8	7	2	5	1
integrin-linked protein kinase 1-like [Lactuca sativa]	XP_023757821.1	A0A2J6LRE7	3	5	6	3	1	1
bifunctional 3-dehydroquinate dehydratase/shikimate dehydrogenase, chloroplastic isoform X2 [Lactuca sativa]	XP_023757832.1	A0A2J6MJQ5	6	3	6	2	3	2
peptide deformylase 1A, chloroplastic-like [Lactuca sativa]	XP_023761768.1	A0A2J6LIG9	5	3	5	1	2	3
kinesin-like protein KIN-13B isoform X2 [Lactuca sativa]	XP_023761836.1	A0A2J6LIC7	3	4	7	1	3	2
aldehyde dehydrogenase family 7 member B4 [Lactuca sativa]	XP_023761942.1	A0A2J6LI66	2	4	6	2	2	1
phosphoenolpyruvate carboxylase 4 [Lactuca sativa]	XP_023762067.1	A0A2J6LHS2	8	2	2	2	2	2
ubiquitin domain-containing protein DSK2b-like isoform X2 [Lactuca sativa]	XP_023762619.1	A0A2J6LGF0	4	2	5	1	2	2
protein CHROMATIN REMODELING 19 [Lactuca sativa]	XP_023764870.1	A0A2J6LBD3	2	4	6	1	1	3
ABC transporter D family member 1 isoform X2 [Lactuca sativa]	XP_023766587.1	A0A2J6L7U5	5	1	2	1	2	1
probable serine/threonine-protein kinase PBL19 [Lactuca sativa]	XP_023767951.1	A0A2J6L4V7	15	65	93	20	18	12
putative ribosomal RNA-processing protein 12 [Lactuca sativa]	XP_023769400.1	A0A2J6L1H3	14	65	93	20	18	10
aspartic proteinase-like protein 2 isoform X2 [Lactuca sativa]	XP_023769844.1	A0A2J6L0Q1	9	9	14	1	7	7
PH, RCC1 and FYVE domains-containing protein 1-like [Lactuca sativa]	XP_023770744.1	A0A2J6KYG7	3	12	18	5	5	3
LRR receptor-like serine/threonine-protein kinase RPK2 [Lactuca sativa]	XP_023770793.1	A0A2J6KYD2	7	5	3	2	3	1
alpha-L-fucosidase 2-like [Lactuca sativa]	XP_023771896.1	A0A2J6KW43	8	5	10	3	5	2
hypothetical protein LSAT_5X14761 [Lactuca sativa]	PLY94136.1	A0A2J6M3G6	12	3	4	2	5	2
hypothetical protein LSAT_9X39040 [Lactuca sativa]	PLY95939.1	A0A2J6M8U3	9	8	2	5	3	1
phosphoglucan phosphatase LSF1, chloroplastic-like [Lactuca sativa]	XP_023728722.1	A0A2J6KRV8	3	6	5	2	3	2
probable fructokinase-7 [Lactuca sativa]	XP_023730862.1	A0A2J6KM75	5	6	5	2	2	3
erlin-2-B [Lactuca sativa]	XP_023731316.1	A0A2J6KL77	2	4	9	1	2	3
CRS2-associated factor 1, chloroplastic [Lactuca sativa]	XP_023735892.1	A0A2J6KAN9	1	4	5	1	2	1
cytochrome P450 86A22-like isoform X2 [Lactuca sativa]	XP_023738541.1	A0A2J6K4Z4	4	22	29	11	8	6
flowering time control protein FPA [Lactuca sativa]	XP_023741684.1	A0A2J6JYA8	3	19	8	5	3	4
extensin isoform X2 [Lactuca sativa]	XP_023742091.1	A0A2J6JXA1	4	6	22	5	5	2
TMV resistance protein N-like [Lactuca sativa]	XP_023744687.1	A0A2J6JRV5	3	6	3	2	1	1
phosphatidylinositol 4-kinase gamma 7-like [Lactuca sativa]	XP_023748344.1	A0A2J6JIW0	6	5	6	1	1	5
DNA polymerase epsilon catalytic subunit A-like [Lactuca sativa]	XP_023748369.1	A0A2J6JIU4	4	6	7	2	4	1
nitrate regulatory gene2 protein-like [Lactuca sativa]	XP_023751250.1	A0A2J6M641	7	4	5	4	2	1
serine/threonine-protein phosphatase 6 regulatory subunit 3 isoform X2 [Lactuca sativa]	XP_023751540.1	A0A2J6M5B7	6	2	6	1	3	2
vacuolar-processing enzyme-like [Lactuca sativa]	XP_023755331.1	A0A2J6MHG7	6	4	4	3	1	2
kinesin-like protein KIN-14C [Lactuca sativa]	XP_023758682.1	A0A2J6MHA8	3	4	6	1	1	2
CBBY-like protein [Lactuca sativa]	XP_023763285.1	A0A2J6LEY6	2	5	3	1	2	1
E3 ubiquitin-protein ligase ORTHRUS 2-like [Lactuca sativa]	XP_023763835.1	A0A2J6LDT2	4	13	12	8	7	4
probable inactive DNA (cytosine-5)-methyltransferase DRM3 [Lactuca sativa]	XP_023764287.1	A0A2J6LCQ9	6	11	15	6	7	1
helicase and polymerase-containing protein TEBICHI [Lactuca sativa]	XP_023764549.1	A0A2J6LC77	8	6	6	2	1	5
root phototropism protein 3-like [Lactuca sativa]	XP_023764745.1	A0A2J6LBP9	3	8	5	1	4	2
la-related protein 1C-like isoform X2 [Lactuca sativa]	XP_023766883.1	A0A2J6L776	4	6	7	1	3	3
ubiquitin carboxyl-terminal hydrolase 13-like isoform X3 [Lactuca sativa]	XP_023767723.1	A0A2J6L5J6	5	5	5	2	1	3
zinc finger BED domain-containing protein 5-like [Lactuca sativa]	XP_023769290.1	A0A2J6L3X7	5	6	1	2	1	2
rho guanine nucleotide exchange factor 8-like [Lactuca sativa]	XP_023770021.1	A0A2J6L042	10	17	14	6	6	4
subtilisin-like protease SBT1.2 [Lactuca sativa]	XP_023770126.1	A0A2J6KZT9	9	16	5	4	5	3
dynamin-related protein 5A [Lactuca sativa]	XP_023728300.1	A0A2J6KSN5	5	4	4	1	1	3
allene oxide synthase [Lactuca sativa]	XP_023728547.1	A0A2J6KS46	4	7	2	1	1	3
lon protease homolog 1, mitochondrial-like [Lactuca sativa]	XP_023730294.1	A0A2J6KNE7	3	3	5	1	1	2
disease resistance protein RML1A-like [Lactuca sativa]	XP_023731998.1	A0A2J6KJJ7	3	2	6	1	1	2
putative receptor protein kinase ZmPK1 [Lactuca sativa]	XP_023734868.1	A0A2J6KD61	10	10	4	1	1	7
TMV resistance protein N-like [Lactuca sativa]	XP_023739992.1	A0A2J6K1M5	5	9	8	5	1	2
glucosidase 2 subunit beta-like [Lactuca sativa]	XP_023741864.1	A0A2J6MAV4	5	7	4	4	1	1
peroxidase 12-like [Lactuca sativa]	XP_023743266.1	A0A2J6JUU0	8	3	1	1	3	1
cytochrome P450 CYP82D47-like [Lactuca sativa]	XP_023752920.1	A0A2J6M260	2	8	9	2	2	2
DNA-directed RNA polymerase III subunit 2-like isoform X2 [Lactuca sativa]	XP_023757454.1	A0A2J6LS26	4	6	7	3	2	1
crossover junction endonuclease MUS81 [Lactuca sativa]	XP_023762723.1	A0A2J6MJP6	3	4	5	1	1	2
pentatricopeptide repeat-containing protein At3g22150, chloroplastic [Lactuca sativa]	XP_023763168.1	A0A2J6LF78	6	1	4	1	2	1
LRR receptor-like serine/threonine-protein kinase GSO1 [Lactuca sativa]	XP_023763316.1	A0A2J6LES7	5	1	2	1	1	1
alcohol dehydrogenase-like 7 [Lactuca sativa]	XP_023765863.1	A0A2J6L9D3	3	14	9	4	2	2
ABC transporter B family member 13-like [Lactuca sativa]	XP_023768908.1	A0A2J6L2Q6	9	3	2	2	1	2
putative disease resistance protein At3g14460 [Lactuca sativa]	XP_023770222.1	A0A2J6KZP6	1	27	32	6	6	5
uncharacterized protein ycf45 [Lactuca sativa]	XP_023773267.1	A0A2J6KSY0	3	9	16	2	1	5
monodehydroascorbate reductase 4, peroxisomal [Lactuca sativa]	XP_023728715.1	A0A2J6KRS6	6	15	5	2	2	4
protein PAT1 homolog 1-like [Lactuca sativa]	XP_023736546.1	A0A2J6K9K3	10	3	5	1	3	2
chaperone protein dnaJ GFA2, mitochondrial-like isoform X3 [Lactuca sativa]	XP_023738805.1	A0A2J6K4D5	3	10	35	1	7	6
putative pectate lyase 11 [Lactuca sativa]	XP_023739485.1	A0A2J6K2Z1	7	6	3	1	1	3
CAP-Gly domain-containing linker protein 1 [Lactuca sativa]	XP_023740186.1	A0A2J6K1D0	23	17	32	4	6	11
FRIGIDA-like protein 4a [Lactuca sativa]	XP_023753778.1	A0A2J6M0G5	3	5	6	1	2	1
formin-like protein 5 [Lactuca sativa]	XP_023755016.1	A0A2J6LY21	23	27	6	9	5	3
small RNA 2'-O-methyltransferase isoform X2 [Lactuca sativa]	XP_023759672.1	A0A2J6LN86	1	5	6	1	1	1
putative pentatricopeptide repeat-containing protein At3g01580 [Lactuca sativa]	XP_023728691.1	A0A2J6KRR1	5	12	6	1	2	3
la protein 1 [Lactuca sativa]	XP_023737851.1	A0A2J6K6H9	5	3	8	1	1	2
pentatricopeptide repeat-containing protein At5g16860 [Lactuca sativa]	XP_023738022.1	A0A2J6MBR8	3	9	4	1	1	2
ubiquitin-conjugating enzyme E2 27-like [Lactuca sativa]	XP_023763795.1	A0A2J6LDT9	3	42	6	7	3	2
phosphatidylinositol 4-kinase gamma 7-like [Lactuca sativa]	XP_023770030.1	A0A2J6L040	2	7	5	1	1	1
ABC transporter G family member 6-like [Lactuca sativa]	XP_023747157.1	A0A2J6JLJ7	5	32	19	4	3	4
acylamino-acid-releasing enzyme-like isoform X3 [Lactuca sativa]	XP_023761607.1	A0A2J6LIQ8	5	32	17	3	3	4
putative 12-oxophytodienoate reductase 11 [Lactuca sativa]	XP_023762672.1	A0A2J6MFV2	2	12	16	1	1	2

## Sheet: ST4-Differential expression
Research paper: Growth and primary metabolism of lettuce seedlings (Lactuca sativa L.) are promoted by an innovative Iron-Based Fenton composted amendment. Amalia Piro, Daniela Oliva, Dante Matteo Nisticò, Ilaria Lania, Maria Rita Basile, Giuseppe Chidichimo, Silvia Mazzuca
Supplementary table S1c. Differentially accumulated proteins (DAPs) identified in L. sativa leaves treated with FCA amendment and significance in their variation among samples and replicates.
	2022.6.1.1187 - Differential expression - Start time: 21/9/2022 at 08:59:35 / End time: 21/9/2022 at 08:59:37 / Microsoft Excel 16.04266
	Y / Features/Individuals table: Workbook = PROTEINE Foglie FCA.xls / Sheet = Foglio3 / Range = Foglio3!$B$3:$H$404 / 401 rows and 7 columns
	X / Qualitative: Workbook = PROTEINE Foglie FCA.xls / Sheet = Foglio3 / Range = Foglio3!$J$3:$K$9 / 6 rows and 2 columns
	Test type: Parametric
	Significance level (%): 5
	p-values to keep: 404
	Post-hoc corrections: None	Bonferroni
	Results for factor test:
	401 features with the lowest p-values (test):
	Features	p-value	Significant	control	treated	fold change
	XP_023746439.1	0.000151011	1	6.66667	2	0.3
	XP_023769317.1 [5]	0.00147312	1	2.66667	6.33333	2.375
	ATY71085.1	0.00312559	1	1.33333	4.33333	3.25
	ADU02484.1	0.00312559	1	1.33333	4.33333	3.25
	XP_023750754.1 [2]	0.00312559	1	4.33333	7.33333	1.69231
	XP_023730862.1	0.00312559	1	5.33333	2.33333	0.4375
	PLY72522.1	0.00532813	1	1.33333	5	3.75
	XP_023767723.1	0.00653338	1	5	2	0.4
	XP_023735404.1	0.00676002	1	31	50.3333	1.62366
	XP_023735404.1 [4]	0.00749043	1	19.6667	38	1.9322
	XP_023746104.1 [3]	0.00933785	1	4.33333	11.3333	2.61538
	XP_023737267.1	0.0118584	1	9	17	1.88889
	XP_023731474.1	0.0132356	1	2.66667	4.66667	1.75
	XP_023762137.1	0.0132356	1	2.33333	4.33333	1.85714
	XP_023736329.1	0.0145755	1	8.66667	14.3333	1.65385
	ABD47241.1	0.0145755	1	1.66667	7.33333	4.4
	XP_023762211.1	0.0152748	1	5.66667	13.3333	2.35294
	AKG49012.1	0.0157998	1	1.66667	7.66667	4.6
	AYH52827.1	0.0161301	1	1.33333	4	3
	XP_023762723.1	0.0161301	1	4	1.33333	0.333333
	XP_023766035.1 [2]	0.0168963	1	14.3333	22	1.53488
	XP_023766637.1	0.0172528	1	3.33333	7.66667	2.3
	XP_023763771.1 [4]	0.0172528	1	12.6667	21.3333	1.68421
	XP_023770021.1	0.0174772	1	13.6667	5.33333	0.390244
	XP_023738768.1 [3]	0.0194418	1	4	7.33333	1.83333
	XP_023741291.1	0.0213116	1	3	6	2
	XP_023749326.1	0.0213116	1	5	2	0.4
	XP_023764624.1	0.0223942	1	8.33333	4.33333	0.52
	YP_588111.1	0.022646	1	2.66667	7	2.625
	XP_023766637.1 [4]	0.022646	1	1.66667	6	3.6
	XP_023772909.1 [2]	0.0232152	1	8.33333	13.6667	1.64
	XP_023737338.1	0.0232152	1	4.66667	7.33333	1.57143
	XP_023728300.1	0.0232152	1	4.33333	1.66667	0.384615
	AYH52820.1	0.0241101	1	1.33333	4.66667	3.5
	XP_023759100.1	0.0241101	1	10	5	0.5
	XP_023753778.1	0.0241101	1	4.66667	1.33333	0.285714
	XP_023740186.1	0.0244647	1	24	7	0.291667
	QCF38135.1 [10]	0.0248962	1	1.66667	4	2.4
	XP_023765060.1	0.0248962	1	2.66667	5	1.875
	XP_023746921.1	0.0252379	1	18	51	2.83333
	XP_023769317.1	0.0253864	1	2.33333	6	2.57143
	XP_023757454.1	0.0253864	1	5.66667	2	0.352941
	ANN24361.1	0.0272773	1	3.33333	9	2.7
	XP_023741370.1 [7]	0.0284602	1	4.66667	9.66667	2.07143
	XP_023764836.1 [2]	0.0334717	1	2.33333	5.33333	2.28571
	XP_023741410.1	0.0334717	1	1.66667	4.66667	2.8
	XP_023758682.1	0.0334717	1	4.33333	1.33333	0.307692
	XP_023763758.1	0.0345059	1	7	16.3333	2.33333
	XP_023741363.1	0.0351685	1	1.33333	3.66667	2.75
	XP_023730294.1	0.0351685	1	3.66667	1.33333	0.363636
	XP_023742109.1 [3]	0.0371181	1	25	42.3333	1.69333
	XP_023729038.1 [2]	0.0379966	1	2.33333	6	2.57143
	XP_023755331.1	0.0390205	1	4.66667	2	0.428571
	XP_023766883.1	0.0393519	1	5.66667	2.33333	0.411765
	XP_023762008.1 [2]	0.0405455	1	5.33333	10	1.875
	ABD47240.1 [5]	0.0412545	1	4.33333	10.6667	2.46154
	XP_023745925.1	0.043278	1	9.33333	4.66667	0.5
	XP_023764549.1	0.0436595	1	6.66667	2.66667	0.4
	XP_023757994.1	0.0474207	1	2.66667	5.33333	2
	XP_023746104.1	0.049111	1	5.33333	12.6667	2.375
	XP_023739992.1	0.050006	Yes	7.33333	2.66667	0.363636
	XP_023757821.1	0.0533383	0	4.66667	1.66667	0.357143
	XP_023740399.1	0.0544356	0	171	283.667	1.65887
	XP_023744185.1	0.0550406	0	3.33333	5.33333	1.6
	XP_023736897.1	0.0550406	0	4.33333	2.33333	0.538462
	XP_023737851.1	0.0550406	0	5.33333	1.33333	0.25
	XP_023748369.1	0.0556545	0	5.66667	2.33333	0.411765
	XP_023739485.1	0.0559286	0	5.33333	1.66667	0.3125
	ABD47240.1	0.0568837	0	3.33333	8.33333	2.5
	XP_023761768.1	0.0572352	0	4.33333	2	0.461538
	XP_023744329.1	0.0581628	0	4.66667	10	2.14286
	XP_023734118.1	0.0588849	0	6	2	0.333333
	ABD47213.1	0.0600481	0	3.66667	8	2.18182
	XP_023736738.1	0.0601698	0	3	6	2
	XP_023741545.1 [4]	0.0624496	0	4.66667	10.3333	2.21429
	XP_023771896.1	0.0633383	0	7.66667	3.33333	0.434783
	XP_023743528.1 [5]	0.0635325	0	13.3333	20.3333	1.525
	XP_023731124.1	0.0646769	0	2	4.66667	2.33333
	XP_023761017.1 [12]	0.0646769	0	2	4.66667	2.33333
	XP_023772502.1	0.0646769	0	5.66667	3	0.529412
	XP_023772553.1	0.0646769	0	5.66667	3	0.529412
	XP_023757832.1	0.0646769	0	5	2.33333	0.466667
	XP_023744687.1	0.0646769	0	4	1.33333	0.333333
	XP_023770030.1	0.0651085	0	4.66667	1	0.214286
	XP_023728691.1	0.0663037	0	7.66667	2	0.26087
	XP_023738076.1	0.0667665	0	1.66667	5	3
	XP_023736445.1	0.0667665	0	1.33333	3	2.25
	XP_023741864.1	0.0667665	0	5.33333	2	0.375
	XP_023747414.1	0.0685871	0	1.33333	3.66667	2.75
	XP_023765060.1 [4]	0.0685871	0	2.33333	4.66667	2
	XP_023760378.1	0.0685871	0	4.66667	2.33333	0.5
	XP_023728722.1	0.0685871	0	4.66667	2.33333	0.5
	XP_023761925.1	0.0697158	0	3.66667	7.33333	2
	XP_023752577.1	0.069934	0	6	10.3333	1.72222
	XP_023756814.1 [5]	0.070484	0	2	4	2
	XP_023739997.1	0.070484	0	4	2	0.5
	XP_023762773.1	0.070484	0	4	2	0.5
	XP_023759662.1	0.0721881	0	32.3333	72.3333	2.23711
	XP_023748344.1	0.072343	0	5.66667	2.33333	0.411765
	XP_023750754.1	0.0739262	0	3.66667	6.66667	1.81818
	XP_023750992.1	0.0739262	0	2.33333	5.33333	2.28571
	XP_023755410.1	0.0739262	0	4.66667	7.66667	1.64286
	XP_023751250.1	0.0739262	0	5.33333	2.33333	0.4375
	ABD47227.1	0.0798253	0	3	7.33333	2.44444
	XP_023770793.1	0.0808001	0	5	2	0.4
	XP_023738228.1	0.0816234	0	2	7	3.5
	XP_023737231.1 [4]	0.0819907	0	8	19	2.375
	XP_023766543.1	0.082567	0	8.33333	14.6667	1.76
	XP_023729497.1	0.083474	0	6.33333	3	0.473684
	XP_023750433.1	0.0835199	0	9.33333	16.6667	1.78571
	PLY85722.1	0.0862514	0	4.33333	11.3333	2.61538
	XP_023745817.1	0.0897759	0	15.3333	7.33333	0.478261
	PLY89667.1	0.0907332	0	1.33333	4	3
	XP_023768680.1	0.0907332	0	2.33333	5	2.14286
	XP_023758814.1	0.0907332	0	2	4.66667	2.33333
	XP_023768314.1	0.0907332	0	3.33333	6	1.8
	XP_023756514.1	0.0912602	0	2.66667	5	1.875
	XP_023771706.1	0.0912602	0	3	5.33333	1.77778
	XP_023736859.1	0.0912602	0	4.33333	2	0.461538
	XP_023759849.1	0.0926527	0	2.33333	6	2.57143
	XP_023768025.1	0.0926527	0	3.33333	7	2.1
	XP_023758117.1	0.0926594	0	68.6667	29	0.42233
	XP_023769844.1	0.0951025	0	10.6667	5	0.46875
	XP_023771334.1	0.0967015	0	12	21	1.75
	XP_023728932.1	0.0971852	0	2.66667	6.33333	2.375
	XP_023756474.1	0.099982	0	6.33333	3	0.473684
	XP_023741545.1	0.100857	0	9.33333	15.6667	1.67857
	XP_023740650.1 [5]	0.101192	0	1.66667	3.66667	2.2
	XP_023739726.1	0.101192	0	4.66667	6.66667	1.42857
	XP_023762619.1	0.101192	0	3.66667	1.66667	0.454545
	XP_023763285.1	0.101192	0	3.33333	1.33333	0.4
	XP_023738022.1	0.101192	0	5.33333	1.33333	0.25
	ABD47232.1 [3]	0.101192	0	2.33333	4.33333	1.85714
	XP_023730705.1	0.101192	0	4.33333	2.33333	0.538462
	XP_023733739.1	0.101192	0	4.33333	2.33333	0.538462
	XP_023728932.1 [2]	0.102424	0	2.33333	4.66667	2
	XP_023733065.1	0.102424	0	4.66667	2.33333	0.5
	XP_023741370.1	0.104957	0	5	9	1.8
	XP_023728355.1	0.105745	0	10.6667	18.3333	1.71875
	XP_023739384.1	0.106166	0	3.33333	7	2.1
	XP_023762672.1	0.106622	0	10	1.33333	0.133333
	ABD47213.1 [2]	0.107939	0	5	9.66667	1.93333
	XP_023772589.1	0.10901	0	4	8.33333	2.08333
	XP_023749124.1	0.10901	0	8	12.3333	1.54167
	XP_023750412.1	0.111957	0	6.33333	11.6667	1.84211
	ABD47233.1	0.111972	0	7.33333	13	1.77273
	XP_023758099.1	0.112819	0	18.3333	33	1.8
	XP_023750917.1	0.113	0	15	25.6667	1.71111
	XP_023729038.1	0.114477	0	1.66667	4.66667	2.8
	XP_023744273.1	0.116117	0	2.33333	5	2.14286
	XP_023757910.1	0.116117	0	4	7.33333	1.83333
	XP_023769640.1	0.116117	0	5.66667	3	0.529412
	XP_023729425.1	0.116117	0	2.33333	1	0.428571
	XP_023738891.1	0.116117	0	4	2	0.5
	XP_023761836.1	0.116117	0	4.66667	2	0.428571
	XP_023752920.1	0.118465	0	6.33333	2	0.315789
	XP_023759672.1	0.121004	0	4	1	0.25
	XP_023763629.1	0.122985	0	7.66667	14.6667	1.91304
	XP_023755016.1	0.123301	0	18.6667	5.66667	0.303571
	XP_023758427.1	0.12373	0	5.66667	9.33333	1.64706
	XP_023759852.1	0.12417	0	1.66667	4	2.4
	XP_023761285.1	0.12417	0	3	5.33333	1.77778
	XP_023761942.1	0.12417	0	4	1.66667	0.416667
	XP_023750259.1	0.124236	0	6.66667	12.6667	1.9
	XP_023731239.1	0.124337	0	2.66667	5.33333	2
	XP_023747157.1	0.126934	0	18.6667	3.66667	0.196429
	ABD47229.1 [3]	0.131778	0	2.66667	6	2.25
	XP_023732731.1	0.131778	0	6	2.66667	0.444444
	XP_023764287.1	0.133801	0	10.6667	4.66667	0.4375
	XP_023761607.1	0.133873	0	18	3.33333	0.185185
	XP_023735084.1	0.134702	0	2.33333	4.66667	2
	XP_023761985.1	0.134702	0	4.66667	2.33333	0.5
	XP_023729249.1	0.134702	0	1.33333	3.66667	2.75
	XP_023731998.1	0.134702	0	3.66667	1.33333	0.363636
	XP_023736546.1	0.137727	0	6	2	0.333333
	XP_023765863.1	0.138508	0	8.66667	2.66667	0.307692
	XP_023728715.1	0.138508	0	8.66667	2.66667	0.307692
	ABD47227.1 [2]	0.139876	0	1.33333	6	4.5
	XP_023731124.1 [5]	0.140066	0	2	5	2.5
	XP_023772176.1	0.140066	0	6	3	0.5
	XP_023770126.1	0.140066	0	10	4	0.4
	XP_023739932.1 [6]	0.140357	0	1	3.66667	3.66667
	XP_023751540.1	0.140357	0	4.66667	2	0.428571
	XP_023738061.1	0.144704	0	5.33333	9.33333	1.75
	XP_023751397.1	0.144704	0	3.33333	7.33333	2.2
	XP_023738113.1 [2]	0.144704	0	1.66667	3.66667	2.2
	XP_023763395.1	0.144704	0	3.66667	1.66667	0.454545
	XP_023743457.1	0.144818	0	4	7.66667	1.91667
	XP_023736449.1	0.146912	0	3	6.33333	2.11111
	XP_023730703.1 [2]	0.146912	0	6	9.33333	1.55556
	AKG49012.1 [30]	0.148148	0	1.66667	4.33333	2.6
	XP_023746097.1	0.148148	0	4.66667	3.33333	0.714286
	XP_023731239.1 [3]	0.148148	0	2.66667	5.33333	2
	XP_023767951.1	0.148415	0	57.6667	16.6667	0.289017
	XP_023730464.1	0.15059	0	8.66667	15.6667	1.80769
	XP_023769400.1	0.151092	0	57.3333	16	0.27907
	XP_023758593.1	0.151835	0	3.33333	6.66667	2
	XP_023734653.1	0.151835	0	1.66667	3.33333	2
	XP_023743027.1	0.151835	0	3.33333	1.66667	0.5
	XP_023734868.1	0.151835	0	8	3	0.375
	XP_023764745.1	0.152317	0	5.33333	2.33333	0.4375
	XP_023764870.1	0.155016	0	4	1.66667	0.416667
	XP_023756040.1	0.155016	0	2	4.33333	2.16667
	XP_023735352.1	0.155016	0	4	6.33333	1.58333
	XP_023744894.1	0.156077	0	6.66667	12.3333	1.85
	XP_023743544.1	0.156975	0	5.33333	9	1.6875
	XP_023735641.1	0.158302	0	4	2	0.5
	XP_023740791.1	0.158302	0	4	2	0.5
	XP_023762284.1	0.158302	0	4	2	0.5
	ABD47228.1 [4]	0.159486	0	15.6667	24.3333	1.55319
	XP_023753487.1	0.161495	0	6	2.66667	0.444444
	XP_023761046.1	0.162553	0	5.66667	10.6667	1.88235
	XP_023734180.1 [3]	0.163279	0	1.33333	4	3
	XP_023740636.1	0.163279	0	5	7.66667	1.53333
	XP_023770076.1	0.163279	0	5.66667	3	0.529412
	XP_023741660.1 [3]	0.164789	0	2.33333	4.66667	2
	XP_023761017.1	0.165489	0	8.33333	17.3333	2.08
	XP_023773267.1	0.166233	0	9.33333	2.66667	0.285714
	XP_023735008.1	0.170618	0	2.66667	5.33333	2
	XP_023728547.1	0.170618	0	4.33333	1.66667	0.384615
	XP_023737231.1	0.175064	0	6.33333	15.3333	2.42105
	XP_023759457.1	0.175693	0	6	3	0.5
	XP_023732481.1	0.175693	0	6	3	0.5
	XP_023748805.1	0.178967	0	3.66667	8.33333	2.27273
	XP_023742607.1	0.180077	0	5.33333	8.66667	1.625
	XP_023730281.1	0.183567	0	2.66667	5	1.875
	XP_023741660.1	0.183567	0	2	4.33333	2.16667
	XP_023772179.1	0.184074	0	2.66667	4.66667	1.75
	XP_023771318.1 [22]	0.184074	0	3.33333	5.33333	1.6
	XP_023740331.1	0.184074	0	2.33333	4.33333	1.85714
	XP_023773187.1 [3]	0.184074	0	2.33333	4.33333	1.85714
	XP_023735892.1	0.184074	0	3.33333	1.33333	0.4
	XP_023754870.1	0.186822	0	4.33333	7.33333	1.69231
	XP_023742607.1 [3]	0.186822	0	3.33333	6.33333	1.9
	ABD47258.1	0.189004	0	1.33333	3	2.25
	XP_023767798.1 [4]	0.189004	0	1.33333	3	2.25
	XP_023743459.1	0.189004	0	3	1.33333	0.444444
	ABD47229.1	0.19118	0	4.33333	8	1.84615
	ABD47232.1	0.191744	0	2.66667	5.33333	2
	XP_023771318.1	0.192579	0	3.33333	5.66667	1.7
	XP_023734180.1	0.192579	0	1.33333	3.66667	2.75
	XP_023763168.1	0.192579	0	3.66667	1.33333	0.363636
	XP_023742109.1	0.195411	0	17.3333	29	1.67308
	XP_023730703.1	0.196261	0	5	9	1.8
	XP_023741616.1	0.196261	0	4	2	0.5
	XP_023738076.1 [17]	0.202837	0	2.66667	5.66667	2.125
	XP_023752090.1	0.202837	0	5.66667	2.66667	0.470588
	XP_023771044.1	0.205106	0	2	3.33333	1.66667
	XP_023746565.1	0.205106	0	2	3.33333	1.66667
	XP_023770744.1	0.205106	0	11	4.33333	0.393939
	XP_023763015.1	0.206151	0	3.33333	1.66667	0.5
	XP_023741834.1	0.206151	0	3.33333	1.66667	0.5
	XP_023733286.1	0.209875	0	2	4.33333	2.16667
	XP_023735400.1	0.209875	0	4.33333	2	0.461538
	XP_023769290.1	0.209875	0	4	1.66667	0.416667
	XP_023770222.1	0.210284	0	20	5.66667	0.283333
	XP_023733724.1	0.211579	0	1.66667	4.33333	2.6
	XP_023773270.1	0.211579	0	2.66667	5.33333	2
	XP_023762694.1	0.214764	0	5.66667	11	1.94118
	XP_023744185.1 [4]	0.218172	0	3.33333	5.66667	1.7
	XP_023756547.1	0.218172	0	4.66667	2.33333	0.5
	ABD47258.1 [5]	0.219307	0	1.33333	3.33333	2.5
	XP_023731446.1	0.222983	0	6	3	0.5
	XP_023758752.1	0.224122	0	10.3333	5	0.483871
	XP_023740022.1	0.228229	0	8.33333	13	1.56
	XP_023732823.1	0.2302	0	2.33333	3.66667	1.57143
	XP_023736535.1	0.2302	0	3	5	1.66667
	XP_023762156.1	0.231786	0	5.33333	9	1.6875
	XP_023760053.1	0.234101	0	9.66667	5	0.517241
	XP_023731316.1	0.23724	0	5	2	0.4
	XP_023743603.1	0.237796	0	1.33333	3	2.25
	XP_023767798.1	0.237796	0	1.33333	3	2.25
	XP_023762845.1	0.237796	0	1	2.66667	2.66667
	YP_588143.1	0.237796	0	1	2.66667	2.66667
	XP_023742786.1	0.237796	0	2	3.66667	1.83333
	XP_023732055.1 [3]	0.237796	0	3.33333	5	1.5
	XP_023734768.1	0.237796	0	2.66667	1	0.375
	XP_023763316.1	0.237796	0	2.66667	1	0.375
	XP_023735658.1	0.241122	0	4	7.66667	1.91667
	XP_023768908.1	0.246364	0	4.66667	1.66667	0.357143
	PLY95939.1	0.248821	0	6.33333	3	0.473684
	XP_023734573.1	0.250158	0	5	8.66667	1.73333
	XP_023766031.1	0.250158	0	5	8.66667	1.73333
	XP_023769757.1	0.250815	0	1.33333	3.33333	2.5
	XP_023761540.1	0.250815	0	1.33333	3.33333	2.5
	XP_023773187.1	0.250815	0	2.33333	4.33333	1.85714
	XP_023738381.1	0.250815	0	3.66667	1.66667	0.454545
	XP_023733962.1 [2]	0.252401	0	1.66667	3.33333	2
	XP_023748683.1	0.252401	0	1.66667	3.33333	2
	XP_023752607.1	0.252401	0	2.66667	4.33333	1.625
	XP_023766649.1	0.252401	0	3.33333	1.66667	0.5
	XP_023735657.1	0.256435	0	4.33333	2	0.461538
	XP_023738541.1	0.257877	0	18.3333	8.33333	0.454545
	ACD10918.1	0.258771	0	1.33333	4	3
	PLY74058.1	0.258771	0	3	5.66667	1.88889
	XP_023758973.1	0.258906	0	6	9.66667	1.61111
	XP_023730702.1	0.259381	0	3.33333	7.66667	2.3
	XP_023754275.1	0.259507	0	6.33333	3.33333	0.526316
	XP_023763586.1	0.260575	0	3	5	1.66667
	XP_023738768.1	0.262865	0	4.33333	7.66667	1.76923
	XP_023735008.1 [2]	0.272039	0	3.66667	6.66667	1.81818
	XP_023745015.1	0.274577	0	2	3.33333	1.66667
	XP_023754570.1	0.275589	0	3.33333	7	2.1
	XP_023741684.1	0.276087	0	10	4	0.4
	XP_023739932.1	0.277069	0	1	3.33333	3.33333
	XP_023772909.1	0.278718	0	8.66667	13.3333	1.53846
	XP_023771846.1	0.27944	0	2	3.66667	1.83333
	XP_023735564.1	0.27944	0	3.66667	2	0.545455
	QCF38135.1	0.280625	0	20	45.3333	2.26667
	XP_023734424.1	0.282631	0	5.33333	8.66667	1.625
	XP_023740650.1	0.287864	0	2	4	2
	XP_023738113.1	0.287864	0	2	4	2
	XP_023762647.1	0.287864	0	4	2	0.5
	XP_023730381.1	0.288898	0	5	8.33333	1.66667
	XP_023758510.1	0.290502	0	16.6667	8.33333	0.5
	XP_023733962.1	0.291974	0	1.66667	3.33333	2
	XP_023749741.1 [2]	0.291974	0	1.66667	3.33333	2
	XP_023763453.1	0.291974	0	3.33333	1.66667	0.5
	XP_023763770.1	0.297521	0	9.33333	16.6667	1.78571
	XP_023740636.1 [10]	0.298015	0	5	8.33333	1.66667
	ABD47246.1 [2]	0.303548	0	2.33333	5	2.14286
	XP_023742802.1	0.304559	0	1.66667	3.66667	2.2
	XP_023773015.1	0.31308	0	7	3.33333	0.47619
	XP_023742091.1	0.313202	0	10.6667	4	0.375
	XP_023739052.1	0.315296	0	6	11	1.83333
	XP_023756814.1	0.315296	0	2.33333	4	1.71429
	XP_023738805.1	0.315642	0	16	4.66667	0.291667
	XP_023729367.1	0.326164	0	3.33333	1.66667	0.5
	XP_023748560.1	0.32946	0	2.66667	4	1.5
	XP_023737741.1	0.32946	0	1.66667	3	1.8
	XP_023755730.1	0.32946	0	2	4.66667	2.33333
	PLY94136.1	0.331416	0	6.33333	3	0.473684
	XP_023730381.1 [2]	0.334852	0	6	10	1.66667
	XP_023769100.1	0.34142	0	4.33333	7	1.61538
	XP_023763835.1	0.341575	0	9.66667	6.33333	0.655172
	XP_023741421.1 [4]	0.345271	0	1.33333	2.66667	2
	XP_023741421.1	0.345271	0	1.33333	2.66667	2
	XP_023770726.1	0.345271	0	2.33333	3.66667	1.57143
	XP_023742651.1	0.345271	0	2.66667	1.33333	0.5
	XP_023744339.1	0.345271	0	2.66667	1.33333	0.5
	XP_023771587.1	0.345271	0	2.66667	1.33333	0.5
	XP_023766587.1	0.345271	0	2.66667	1.33333	0.5
	XP_023763771.1	0.345341	0	12.3333	19.3333	1.56757
	XP_023743266.1	0.345894	0	4	1.66667	0.416667
	XP_023737055.1	0.34649	0	1.33333	3	2.25
	XP_023741442.1 [5]	0.34649	0	3	4.66667	1.55556
	XP_023745434.1	0.34649	0	3	1.33333	0.444444
	XP_023764836.1	0.348641	0	1.33333	3.33333	2.5
	XP_023752923.1	0.348641	0	1.66667	2.66667	1.6
	ABD47246.1	0.350815	0	2.33333	4.66667	2
	XP_023761995.1	0.353603	0	8.33333	4.33333	0.52
	XP_023739384.1 [5]	0.353668	0	3.66667	7	1.90909
	XP_023763795.1	0.36126	0	17	4	0.235294
	XP_023741410.1 [2]	0.364956	0	2.33333	4.66667	2
	XP_023762720.1	0.367854	0	3.66667	5.66667	1.54545
	XP_023769019.1	0.369564	0	6.66667	3.33333	0.5
	XP_023751502.1	0.373901	0	2.33333	3	1.28571
	XP_023749741.1	0.373901	0	1.66667	3	1.8
	XP_023749171.1	0.373901	0	1.66667	3	1.8
	XP_023739994.1	0.373901	0	1	2.33333	2.33333
	XP_023762008.1	0.373901	0	5	9	1.8
	XP_023744337.1	0.373901	0	2.33333	1	0.428571
	XP_023762067.1	0.373901	0	4	2	0.5
	XP_023747794.1	0.377678	0	7.66667	12	1.56522
	XP_023761609.1	0.382319	0	4.33333	7.66667	1.76923
	ABD47274.1	0.382319	0	2.66667	4.33333	1.625
	XP_023732684.1	0.386912	0	2.33333	3.66667	1.57143
	XP_023744324.1	0.398208	0	2.33333	4	1.71429
	XP_023739397.1	0.398676	0	4.33333	2	0.461538
	ABD47228.1	0.402022	0	14	25.3333	1.80952
	XP_023741444.1	0.410031	0	3	5.33333	1.77778
	XP_023768680.1 [6]	0.416866	0	2.66667	4.66667	1.75
	XP_023728814.1	0.416866	0	2.33333	3.33333	1.42857
	XP_023732055.1	0.41994	0	3	4.66667	1.55556
	XP_023738589.1	0.41994	0	3.66667	2	0.545455
	XP_023731443.1	0.424397	0	5.66667	10	1.76471
	XP_023730194.1	0.426686	0	4.33333	2.66667	0.615385
	XP_023737338.1 [7]	0.426893	0	5	7.66667	1.53333
	XP_023735352.1 [2]	0.440647	0	4	6.33333	1.58333
	XP_023745438.1	0.441823	0	2	3.33333	1.66667
	XP_023768140.1	0.441823	0	3	1.66667	0.555556
	XP_023741442.1	0.4481	0	3	5	1.66667
	XP_023761872.1	0.44887	0	2.33333	5	2.14286
	XP_023758086.1	0.468527	0	1.66667	3	1.8
	XP_023771264.1 [3]	0.468527	0	2.66667	4	1.5
	XP_023734558.1	0.468527	0	1.66667	3	1.8
	XP_023745261.1	0.476621	0	2.66667	1.33333	0.5
	XP_023772271.1	0.476621	0	2.66667	1.33333	0.5
	XP_023768166.1	0.476621	0	2.33333	3.66667	1.57143
	ABD47274.1 [5]	0.488514	0	2.66667	4.66667	1.75
	XP_023771264.1	0.491767	0	2.66667	4	1.5
	XP_023771632.1	0.501899	0	2.33333	4	1.71429
	XP_023764666.1	0.501899	0	5.66667	4	0.705882
	XP_023737741.1 [2]	0.518519	0	2.33333	3.66667	1.57143
	XP_023764218.1	0.530412	0	2	3.33333	1.66667
	XP_023733173.1	0.546715	0	3	4.33333	1.44444
	XP_023771544.1	0.561438	0	3	4.33333	1.44444
	XP_023736495.1	0.587914	0	1.66667	2.66667	1.6
	XP_023732525.1	0.589628	0	5	7	1.4
	XP_023754497.1	0.871219	0	6.66667	7.33333	1.1
	XP_023766035.1	1	0	2.66667	2.66667	1
	Histogram of p-values (test):
	Volcano plot (test):

## Sheet: ST4-Heat maps
Research paper: Growth and primary metabolism of lettuce seedlings (Lactuca sativa L.) are promoted by an innovative Iron-Based Fenton composted amendment. Amalia Piro, Daniela Oliva, Dante Matteo Nisticò, Ilaria Lania, Maria Rita Basile, Giuseppe Chidichimo, Silvia Mazzuca
Supplementary table S1d. Heat map values dataset and SD
	XLSTAT 2022.6.1.1187 - Heat maps - Start time: 21/9/2022 at 09:03:13 / End time: 21/9/2022 at 09:03:15 / Microsoft Excel 16.04266
	Features/Individuals table: Workbook = PROTEINE Foglie FCA.xls / Sheet = Foglio3 / Range = Foglio3!$B$3:$H$404 / 402 rows and 6 columns
	Center: Yes
	Reduce: Yes
	Color scale: Red to green through black
	Color calibration: Automatic(Min: -1 / Max: 1)
	Chart scaling factor: Width: 1 / Height: 1
	Summary statistics:
	Variable	Observations	Obs. with missing data	Obs. without missing data	Minimum	Maximum	Mean	Std. deviation
	AKG49012.1 [30]	6	0	6	1	7	3	2.19089
	AKG49012.1	6	0	6	1	9	4.66667	3.6697
	ABD47241.1	6	0	6	1	9	4.5	3.44964
	PLY72522.1	6	0	6	1	6	3.16667	2.13698
	AYH52827.1	6	0	6	1	5	2.66667	1.63299
	ATY71085.1	6	0	6	1	5	2.83333	1.7224
	AYH52820.1	6	0	6	1	6	3	2.09762
	ACD10918.1	6	0	6	1	8	2.66667	2.65832
	ADU02484.1	6	0	6	1	5	2.83333	1.7224
	PLY89667.1	6	0	6	1	6	2.66667	1.96638
	XP_023739932.1 [6]	6	0	6	1	6	2.33333	2.16025
	XP_023739932.1	6	0	6	1	7	2.16667	2.40139
	XP_023759662.1	6	0	6	16	96	52.3333	28.3878
	XP_023746921.1	6	0	6	13	67	34.5	20.8399
	XP_023737231.1 [4]	6	0	6	4	25	13.5	7.96869
	XP_023737231.1	6	0	6	3	21	10.8333	7.75672
	XP_023762211.1	6	0	6	2	14	9.5	4.67974
	PLY85722.1	6	0	6	3	17	7.83333	5.11534
	ABD47240.1 [5]	6	0	6	2	14	7.5	4.1833
	ABD47240.1	6	0	6	1	10	5.83333	3.43026
	ANN24361.1	6	0	6	2	11	6.16667	3.60093
	XP_023748805.1	6	0	6	2	13	6	4.04969
	XP_023738228.1	6	0	6	1	11	4.5	3.61939
	ABD47227.1 [2]	6	0	6	1	11	3.66667	3.77712
	ABD47227.1	6	0	6	2	10	5.16667	3.12517
	YP_588111.1	6	0	6	1	7	4.83333	2.71416
	XP_023736449.1	6	0	6	1	9	4.66667	2.73252
	XP_023769317.1 [5]	6	0	6	2	7	4.5	2.07364
	XP_023769317.1	6	0	6	1	7	4.16667	2.31661
	XP_023759849.1	6	0	6	1	8	4.16667	2.71416
	XP_023759852.1	6	0	6	1	6	2.83333	1.83485
	XP_023729038.1 [2]	6	0	6	2	8	4.16667	2.40139
	XP_023729038.1	6	0	6	1	7	3.16667	2.31661
	XP_023744273.1	6	0	6	1	5	3.66667	2.06559
	XP_023764836.1 [2]	6	0	6	2	7	3.83333	1.94079
	XP_023764836.1	6	0	6	1	7	2.33333	2.33809
	XP_023731124.1 [5]	6	0	6	1	8	3.5	2.42899
	XP_023731124.1	6	0	6	1	6	3.33333	1.8619
	XP_023733724.1	6	0	6	1	6	3	2.44949
	XP_023769757.1	6	0	6	1	6	2.33333	1.96638
	XP_023734180.1 [3]	6	0	6	1	6	2.66667	2.25093
	XP_023734180.1	6	0	6	1	6	2.5	2.07364
	XP_023762845.1	6	0	6	1	5	1.83333	1.60208
	XP_023761540.1	6	0	6	1	6	2.33333	1.96638
	XP_023747414.1	6	0	6	1	5	2.5	1.64317
	XP_023729249.1	6	0	6	1	6	2.5	1.87083
	XP_023741363.1	6	0	6	1	5	2.5	1.51658
	XP_023737055.1	6	0	6	1	6	2.16667	1.94079
	XP_023743603.1	6	0	6	1	5	2.16667	1.60208
	ABD47258.1 [5]	6	0	6	1	6	2.33333	1.8619
	ABD47258.1	6	0	6	1	4	2.16667	1.47196
	YP_588143.1	6	0	6	1	5	1.83333	1.60208
	QCF38135.1 [10]	6	0	6	1	4	2.83333	1.47196
	QCF38135.1	6	0	6	6	71	32.6667	26.2348
	XP_023772589.1	6	0	6	1	10	6.16667	3.3116
	XP_023761017.1 [12]	6	0	6	1	6	3.33333	1.8619
	XP_023761017.1	6	0	6	7	27	12.8333	7.62671
	XP_023750433.1	6	0	6	6	22	13	5.32917
	XP_023737267.1	6	0	6	8	20	13	4.81664
	XP_023730464.1	6	0	6	5	20	12.1667	5.77639
	XP_023763758.1	6	0	6	6	21	11.6667	6.0553
	XP_023746104.1 [3]	6	0	6	2	13	7.83333	4.16733
	XP_023746104.1	6	0	6	3	17	9	4.93964
	XP_023750412.1	6	0	6	3	15	9	4.09878
	XP_023738076.1 [17]	6	0	6	2	8	4.16667	2.71416
	XP_023738076.1	6	0	6	1	7	3.33333	2.33809
	XP_023761046.1	6	0	6	3	15	8.16667	4.21505
	XP_023738061.1	6	0	6	3	11	7.33333	3.26599
	XP_023762694.1	6	0	6	2	14	8.33333	4.92612
	XP_023754570.1	6	0	6	1	11	5.16667	3.76386
	XP_023741370.1 [7]	6	0	6	3	11	7.16667	3.18852
	XP_023741370.1	6	0	6	3	11	7	3.03315
	XP_023734573.1	6	0	6	2	12	6.83333	3.60093
	ABD47213.1 [2]	6	0	6	2	12	7.33333	3.55903
	ABD47213.1	6	0	6	3	11	5.83333	2.99444
	ABD47229.1 [3]	6	0	6	1	8	4.33333	2.65832
	ABD47229.1	6	0	6	1	10	6.16667	3.25064
	PLY74058.1	6	0	6	1	7	4.33333	2.65832
	XP_023743457.1	6	0	6	3	11	5.83333	2.99444
	XP_023766637.1 [4]	6	0	6	1	8	3.83333	2.71416
	XP_023766637.1	6	0	6	2	9	5.5	2.66458
	XP_023751502.1	6	0	6	2	4	2.66667	0.816497
	XP_023730702.1	6	0	6	3	14	5.5	4.32435
	XP_023739384.1 [5]	6	0	6	1	12	5.33333	3.93277
	XP_023739384.1	6	0	6	1	9	5.16667	2.78687
	XP_023751397.1	6	0	6	3	10	5.33333	3.26599
	XP_023768025.1	6	0	6	2	8	5.16667	2.71416
	XP_023758593.1	6	0	6	1	7	5	2.75681
	XP_023728932.1 [2]	6	0	6	1	6	3.5	1.76068
	XP_023728932.1	6	0	6	1	9	4.5	2.73861
	XP_023757994.1	6	0	6	2	6	4	1.78885
	XP_023741291.1	6	0	6	2	7	4.5	1.87083
	XP_023731239.1 [3]	6	0	6	1	7	4	2.19089
	XP_023731239.1	6	0	6	1	6	4	2.09762
	XP_023730281.1	6	0	6	1	7	3.83333	2.04124
	ABD47246.1 [2]	6	0	6	1	9	3.66667	2.87518
	ABD47246.1	6	0	6	2	9	3.5	2.73861
	ABD47232.1 [3]	6	0	6	2	6	3.33333	1.50555
	ABD47232.1	6	0	6	2	7	4	2.36643
	XP_023773270.1	6	0	6	2	8	4	2.44949
	XP_023735084.1	6	0	6	1	6	3.5	1.87083
	XP_023761872.1	6	0	6	1	11	3.66667	3.77712
	XP_023765060.1 [4]	6	0	6	2	6	3.5	1.64317
	XP_023765060.1	6	0	6	2	6	3.83333	1.47196
	XP_023756514.1	6	0	6	1	6	3.83333	1.7224
	XP_023750992.1	6	0	6	2	7	3.83333	2.13698
	XP_023768680.1 [6]	6	0	6	1	7	3.66667	2.65832
	XP_023768680.1	6	0	6	2	7	3.66667	1.96638
	XP_023771632.1	6	0	6	1	8	3.16667	2.63944
	XP_023741410.1 [2]	6	0	6	1	9	3.5	2.81069
	XP_023741410.1	6	0	6	1	6	3.16667	1.94079
	XP_023756040.1	6	0	6	1	6	3.16667	1.94079
	XP_023741660.1 [3]	6	0	6	2	6	3.5	1.97484
	XP_023741660.1	6	0	6	2	7	3.16667	2.04124
	XP_023758814.1	6	0	6	1	6	3.33333	1.96638
	XP_023742786.1	6	0	6	1	5	2.83333	1.60208
	XP_023740650.1 [5]	6	0	6	1	5	2.66667	1.50555
	XP_023740650.1	6	0	6	1	6	3	2.09762
	XP_023738113.1 [2]	6	0	6	1	5	2.66667	1.63299
	XP_023738113.1	6	0	6	1	6	3	2.09762
	XP_023771846.1	6	0	6	1	5	2.83333	1.7224
	XP_023742802.1	6	0	6	1	7	2.66667	2.16025
	XP_023733962.1 [2]	6	0	6	1	5	2.5	1.64317
	XP_023733962.1	6	0	6	1	6	2.5	1.76068
	XP_023749741.1 [2]	6	0	6	1	5	2.5	1.76068
	XP_023749741.1	6	0	6	1	5	2.33333	1.63299
	XP_023758086.1	6	0	6	1	6	2.33333	1.96638
	XP_023749171.1	6	0	6	1	5	2.33333	1.63299
	XP_023767798.1 [4]	6	0	6	1	5	2.16667	1.47196
	XP_023767798.1	6	0	6	1	5	2.16667	1.60208
	XP_023741421.1 [4]	6	0	6	1	5	2	1.54919
	XP_023741421.1	6	0	6	1	5	2	1.54919
	XP_023739994.1	6	0	6	1	5	1.66667	1.63299
	XP_023740399.1	6	0	6	140	348	227.333	76.8574
	XP_023735404.1 [4]	6	0	6	17	43	28.8333	10.8151
	XP_023735404.1	6	0	6	27	53	40.6667	11.3608
	XP_023732823.1	6	0	6	1	4	3	1.26491
	XP_023752923.1	6	0	6	1	4	2.16667	1.16905
	XP_023742109.1 [3]	6	0	6	19	47	33.6667	11.3255
	XP_023742109.1	6	0	6	8	36	23.1667	10.4195
	XP_023750917.1	6	0	6	8	30	20.3333	8.21381
	XP_023758099.1	6	0	6	17	47	25.6667	11.2901
	XP_023766035.1 [2]	6	0	6	13	25	18.1667	4.70815
	XP_023766035.1	6	0	6	1	5	2.66667	1.63299
	XP_023771334.1	6	0	6	8	26	16.5	6.71565
	ABD47228.1 [4]	6	0	6	11	31	20	7.26636
	ABD47228.1	6	0	6	3	44	19.6667	14.6379
	XP_023728355.1	6	0	6	7	22	14.5	5.82237
	XP_023743528.1 [5]	6	0	6	9	23	16.8333	4.87511
	XP_023763771.1 [4]	6	0	6	9	23	17	5.32917
	XP_023763771.1	6	0	6	9	31	15.8333	8.13429
	XP_023763629.1	6	0	6	6	21	11.1667	5.49242
	XP_023763770.1	6	0	6	7	28	13	7.82304
	XP_023741545.1 [4]	6	0	6	3	14	7.5	3.937
	XP_023741545.1	6	0	6	7	21	12.5	4.76445
	XP_023740022.1	6	0	6	6	17	10.6667	4.4121
	XP_023736329.1	6	0	6	8	17	11.5	3.44964
	XP_023762156.1	6	0	6	1	11	7.16667	3.48807
	XP_023766543.1	6	0	6	7	18	11.5	4.59347
	XP_023739052.1	6	0	6	3	19	8.5	5.50454
	XP_023750259.1	6	0	6	3	16	9.66667	4.71876
	XP_023744329.1	6	0	6	2	11	7.33333	3.6697
	XP_023772909.1 [2]	6	0	6	7	16	11	3.34664
	XP_023772909.1	6	0	6	4	17	11	4.81664
	XP_023749124.1	6	0	6	6	13	10.1667	3.3116
	ABD47233.1	6	0	6	5	16	10.1667	4.35507
	XP_023739726.1	6	0	6	3	7	5.66667	1.50555
	XP_023747794.1	6	0	6	2	15	9.83333	5.34478
	XP_023744894.1	6	0	6	6	16	9.5	4.72229
	XP_023754497.1	6	0	6	3	14	7	4.24264
	XP_023730381.1 [2]	6	0	6	3	15	8	4.5607
	XP_023730381.1	6	0	6	1	11	6.66667	3.50238
	XP_023734424.1	6	0	6	2	12	7	3.4641
	XP_023752577.1	6	0	6	3	11	8.16667	3.0605
	XP_023731443.1	6	0	6	2	18	7.83333	5.84523
	XP_023762008.1 [2]	6	0	6	5	13	7.66667	3.07679
	XP_023762008.1	6	0	6	2	16	7	4.89898
	XP_023758973.1	6	0	6	5	15	7.83333	3.65605
	XP_023743544.1	6	0	6	3	12	7.16667	3.0605
	XP_023742607.1 [3]	6	0	6	1	9	4.83333	2.63944
	XP_023742607.1	6	0	6	3	12	7	2.89828
	XP_023758427.1	6	0	6	3	11	7.5	2.88097
	XP_023730703.1 [2]	6	0	6	4	12	7.66667	2.73252
	XP_023730703.1	6	0	6	2	13	7	3.57771
	XP_023766031.1	6	0	6	2	12	6.83333	3.60093
	XP_023740636.1 [10]	6	0	6	1	10	6.66667	3.55903
	XP_023740636.1	6	0	6	3	10	6.33333	2.25093
	XP_023732525.1	6	0	6	1	10	6	3.89872
	XP_023772179.1	6	0	6	2	7	3.66667	1.75119
	XP_023755410.1	6	0	6	3	8	6.16667	2.13698
	XP_023748683.1	6	0	6	1	5	2.5	1.64317
	XP_023737338.1 [7]	6	0	6	2	12	6.33333	3.61478
	XP_023737338.1	6	0	6	4	8	6	1.67332
	XP_023757910.1	6	0	6	1	8	5.66667	2.58199
	XP_023754870.1	6	0	6	2	9	5.83333	2.63944
	XP_023738768.1 [3]	6	0	6	3	8	5.66667	2.06559
	XP_023738768.1	6	0	6	3	12	6	3.34664
	XP_023761609.1	6	0	6	2	14	6	4.14729
	XP_023735658.1	6	0	6	3	12	5.83333	3.54495
	XP_023750754.1 [2]	6	0	6	4	8	5.83333	1.7224
	XP_023750754.1	6	0	6	3	9	5.16667	2.13698
	XP_023761925.1	6	0	6	3	10	5.5	2.58844
	XP_023769100.1	6	0	6	3	11	5.66667	3.07679
	XP_023733286.1	6	0	6	1	7	3.16667	2.13698
	XP_023735352.1 [2]	6	0	6	2	10	5.16667	3.25064
	XP_023735352.1	6	0	6	2	8	5.16667	1.94079
	XP_023735008.1 [2]	6	0	6	2	10	5.16667	3.0605
	XP_023735008.1	6	0	6	1	8	4	2.28035
	XP_023771318.1 [22]	6	0	6	1	6	4.33333	1.75119
	XP_023771318.1	6	0	6	2	7	4.5	2.07364
	XP_023768314.1	6	0	6	3	8	4.66667	1.96638
	XP_023762720.1	6	0	6	1	7	4.66667	2.42212
	XP_023736738.1	6	0	6	2	7	4.5	2.07364
	XP_023741444.1	6	0	6	1	9	4.16667	3.0605
	XP_023744185.1 [4]	6	0	6	1	7	4.5	2.16795
	XP_023744185.1	6	0	6	2	6	4.33333	1.36626
	XP_023731474.1	6	0	6	2	5	3.66667	1.21106
	XP_023761285.1	6	0	6	2	6	4.16667	1.83485
	XP_023736535.1	6	0	6	2	7	4	1.89737
	XP_023771706.1	6	0	6	2	7	4.16667	1.7224
	XP_023732055.1 [3]	6	0	6	3	7	4.16667	1.60208
	XP_023732055.1	6	0	6	1	7	3.83333	2.2286
	XP_023771044.1	6	0	6	1	4	2.66667	1.21106
	XP_023748560.1	6	0	6	1	5	3.33333	1.50555
	XP_023741442.1 [5]	6	0	6	2	7	3.83333	1.94079
	XP_023741442.1	6	0	6	1	9	4	2.82843
	XP_023763586.1	6	0	6	2	7	4	2
	XP_023733173.1	6	0	6	1	7	3.66667	2.33809
	XP_023737741.1 [2]	6	0	6	1	7	3	2.19089
	XP_023737741.1	6	0	6	1	5	2.33333	1.50555
	XP_023771544.1	6	0	6	1	7	3.66667	2.42212
	ABD47274.1 [5]	6	0	6	1	9	3.66667	3.07679
	ABD47274.1	6	0	6	1	6	3.5	2.07364
	XP_023752607.1	6	0	6	1	5	3.5	1.64317
	XP_023740331.1	6	0	6	2	6	3.33333	1.75119
	XP_023770726.1	6	0	6	1	5	3	1.54919
	XP_023762137.1	6	0	6	2	5	3.33333	1.21106
	XP_023755730.1	6	0	6	1	9	3.33333	3.01109
	XP_023773187.1 [3]	6	0	6	2	6	3.33333	1.75119
	XP_023773187.1	6	0	6	1	6	3.33333	1.96638
	XP_023771264.1 [3]	6	0	6	1	6	3.33333	1.96638
	XP_023771264.1	6	0	6	1	6	3.33333	2.06559
	XP_023744324.1	6	0	6	1	6	3.16667	2.13698
	XP_023756814.1 [5]	6	0	6	1	5	3	1.41421
	XP_023756814.1	6	0	6	1	6	3.16667	1.83485
	XP_023745015.1	6	0	6	1	5	2.66667	1.36626
	XP_023728814.1	6	0	6	1	5	2.83333	1.32916
	XP_023768166.1	6	0	6	2	7	3	2
	XP_023732684.1	6	0	6	1	6	3	1.67332
	XP_023746565.1	6	0	6	2	5	2.66667	1.21106
	XP_023734653.1	6	0	6	1	4	2.5	1.3784
	XP_023736445.1	6	0	6	1	4	2.16667	1.16905
	XP_023745438.1	6	0	6	1	6	2.66667	1.8619
	XP_023764218.1	6	0	6	1	7	2.66667	2.25093
	XP_023734558.1	6	0	6	1	6	2.33333	1.96638
	XP_023736495.1	6	0	6	1	6	2.16667	1.94079
	XP_023758117.1	6	0	6	19	96	48.8333	29.3627
	XP_023758510.1	6	0	6	2	27	12.5	8.78066
	XP_023758752.1	6	0	6	2	14	7.66667	5.00666
	XP_023759100.1	6	0	6	3	12	7.5	3.14643
	XP_023760053.1	6	0	6	3	16	7.33333	4.4572
	XP_023761995.1	6	0	6	1	13	6.33333	4.71876
	XP_023764624.1	6	0	6	3	9	6.33333	2.50333
	XP_023764666.1	6	0	6	1	9	4.83333	2.63944
	XP_023769019.1	6	0	6	1	12	5	4.04969
	XP_023769640.1	6	0	6	1	7	4.33333	2.06559
	XP_023770076.1	6	0	6	2	8	4.33333	2.25093
	XP_023772176.1	6	0	6	1	7	4.5	2.42899
	XP_023772502.1	6	0	6	2	7	4.33333	1.8619
	XP_023772553.1	6	0	6	2	6	4.33333	1.8619
	XP_023729367.1	6	0	6	1	6	2.5	1.87083
	XP_023729425.1	6	0	6	1	3	1.66667	1.0328
	XP_023730194.1	6	0	6	1	7	3.5	2.25832
	XP_023730705.1	6	0	6	1	5	3.33333	1.50555
	XP_023733065.1	6	0	6	1	6	3.5	1.76068
	XP_023733739.1	6	0	6	1	5	3.33333	1.50555
	XP_023735641.1	6	0	6	1	6	3	1.67332
	XP_023735657.1	6	0	6	1	7	3.16667	2.31661
	XP_023736897.1	6	0	6	2	5	3.33333	1.36626
	XP_023738589.1	6	0	6	1	7	2.83333	2.2286
	XP_023739397.1	6	0	6	1	9	3.16667	2.99444
	XP_023739997.1	6	0	6	1	5	3	1.41421
	XP_023740791.1	6	0	6	1	5	3	1.67332
	XP_023741616.1	6	0	6	1	6	3	1.78885
	XP_023741834.1	6	0	6	1	5	2.5	1.51658
	XP_023742651.1	6	0	6	1	5	2	1.54919
	XP_023744339.1	6	0	6	1	5	2	1.54919
	XP_023745261.1	6	0	6	1	6	2	2
	XP_023745817.1	6	0	6	5	20	11.3333	5.88784
	XP_023745925.1	6	0	6	3	12	7	3.09839
	XP_023746097.1	6	0	6	3	6	4	1.09545
	XP_023752090.1	6	0	6	1	9	4.16667	2.71416
	XP_023754275.1	6	0	6	2	9	4.83333	2.99444
	XP_023756474.1	6	0	6	2	8	4.66667	2.50333
	XP_023756547.1	6	0	6	1	7	3.5	2.16795
	XP_023759457.1	6	0	6	2	9	4.5	2.58844
	XP_023760378.1	6	0	6	2	6	3.5	1.64317
	XP_023761985.1	6	0	6	1	6	3.5	1.87083
	XP_023762284.1	6	0	6	1	6	3	1.67332
	XP_023762647.1	6	0	6	1	6	3	2.09762
	XP_023762773.1	6	0	6	1	5	3	1.41421
	XP_023763015.1	6	0	6	1	5	2.5	1.51658
	XP_023763395.1	6	0	6	1	5	2.66667	1.63299
	XP_023763453.1	6	0	6	1	6	2.5	1.76068
	XP_023766649.1	6	0	6	1	5	2.5	1.64317
	XP_023768140.1	6	0	6	1	6	2.33333	1.8619
	XP_023771587.1	6	0	6	1	5	2	1.54919
	XP_023772271.1	6	0	6	1	6	2	2
	XP_023773015.1	6	0	6	2	13	5.16667	4.02078
	XP_023729497.1	6	0	6	1	8	4.66667	2.42212
	XP_023731446.1	6	0	6	1	9	4.5	2.81069
	XP_023732481.1	6	0	6	2	9	4.5	2.58844
	XP_023732731.1	6	0	6	1	8	4.33333	2.65832
	XP_023734118.1	6	0	6	2	8	4	2.75681
	XP_023734768.1	6	0	6	1	5	1.83333	1.60208
	XP_023735400.1	6	0	6	1	7	3.16667	2.13698
	XP_023735564.1	6	0	6	1	6	2.83333	1.7224
	XP_023736859.1	6	0	6	1	6	3.16667	1.7224
	XP_023738381.1	6	0	6	1	6	2.66667	1.96638
	XP_023738891.1	6	0	6	2	6	3	1.54919
	XP_023743027.1	6	0	6	1	5	2.5	1.3784
	XP_023743459.1	6	0	6	1	5	2.16667	1.47196
	XP_023744337.1	6	0	6	1	5	1.66667	1.63299
	XP_023745434.1	6	0	6	1	6	2.16667	1.94079
	XP_023746439.1	6	0	6	2	7	4.33333	2.58199
	XP_023749326.1	6	0	6	1	6	3.5	1.87083
	XP_023753487.1	6	0	6	1	8	4.33333	2.80476
	XP_023757821.1	6	0	6	1	6	3.16667	2.04124
	XP_023757832.1	6	0	6	2	6	3.66667	1.8619
	XP_023761768.1	6	0	6	1	5	3.16667	1.60208
	XP_023761836.1	6	0	6	1	7	3.33333	2.06559
	XP_023761942.1	6	0	6	1	6	2.83333	1.83485
	XP_023762067.1	6	0	6	2	8	3	2.44949
	XP_023762619.1	6	0	6	1	5	2.66667	1.50555
	XP_023764870.1	6	0	6	1	6	2.83333	1.94079
	XP_023766587.1	6	0	6	1	5	2	1.54919
	XP_023767951.1	6	0	6	12	93	37.1667	33.7011
	XP_023769400.1	6	0	6	10	93	36.6667	34.1389
	XP_023769844.1	6	0	6	1	14	7.83333	4.21505
	XP_023770744.1	6	0	6	3	18	7.66667	6.0553
	XP_023770793.1	6	0	6	1	7	3.5	2.16795
	XP_023771896.1	6	0	6	2	10	5.5	3.01662
	PLY94136.1	6	0	6	2	12	4.66667	3.77712
	PLY95939.1	6	0	6	1	9	4.66667	3.26599
	XP_023728722.1	6	0	6	2	6	3.5	1.64317
	XP_023730862.1	6	0	6	2	6	3.83333	1.7224
	XP_023731316.1	6	0	6	1	9	3.5	2.88097
	XP_023735892.1	6	0	6	1	5	2.33333	1.75119
	XP_023738541.1	6	0	6	4	29	13.3333	9.95322
	XP_023741684.1	6	0	6	3	19	7	6.16441
	XP_023742091.1	6	0	6	2	22	7.33333	7.31209
	XP_023744687.1	6	0	6	1	6	2.66667	1.8619
	XP_023748344.1	6	0	6	1	6	4	2.36643
	XP_023748369.1	6	0	6	1	7	4	2.28035
	XP_023751250.1	6	0	6	1	7	3.83333	2.13698
	XP_023751540.1	6	0	6	1	6	3.33333	2.16025
	XP_023755331.1	6	0	6	1	6	3.33333	1.75119
	XP_023758682.1	6	0	6	1	6	2.83333	1.94079
	XP_023763285.1	6	0	6	1	5	2.33333	1.50555
	XP_023763835.1	6	0	6	4	13	8	3.84708
	XP_023764287.1	6	0	6	1	15	7.66667	4.80278
	XP_023764549.1	6	0	6	1	8	4.66667	2.65832
	XP_023764745.1	6	0	6	1	8	3.83333	2.48328
	XP_023766883.1	6	0	6	1	7	4	2.19089
	XP_023767723.1	6	0	6	1	5	3.5	1.76068
	XP_023769290.1	6	0	6	1	6	2.83333	2.13698
	XP_023770021.1	6	0	6	4	17	9.5	5.12835
	XP_023770126.1	6	0	6	3	16	7	4.85798
	XP_023728300.1	6	0	6	1	5	3	1.67332
	XP_023728547.1	6	0	6	1	7	3	2.28035
	XP_023730294.1	6	0	6	1	5	2.5	1.51658
	XP_023731998.1	6	0	6	1	6	2.5	1.87083
	XP_023734868.1	6	0	6	1	10	5.5	4.13521
	XP_023739992.1	6	0	6	1	9	5	3.16228
	XP_023741864.1	6	0	6	1	7	3.66667	2.33809
	XP_023743266.1	6	0	6	1	8	2.83333	2.71416
	XP_023752920.1	6	0	6	2	9	4.16667	3.37145
	XP_023757454.1	6	0	6	1	7	3.83333	2.31661
	XP_023762723.1	6	0	6	1	5	2.66667	1.63299
	XP_023763168.1	6	0	6	1	6	2.5	2.07364
	XP_023763316.1	6	0	6	1	5	1.83333	1.60208
	XP_023765863.1	6	0	6	2	14	5.66667	4.84424
	XP_023768908.1	6	0	6	1	9	3.16667	2.92689
	XP_023770222.1	6	0	6	1	32	12.8333	13.1365
	XP_023773267.1	6	0	6	1	16	6	5.65685
	XP_023728715.1	6	0	6	2	15	5.66667	4.84424
	XP_023736546.1	6	0	6	1	10	4	3.2249
	XP_023738805.1	6	0	6	1	35	10.3333	12.4847
	XP_023739485.1	6	0	6	1	7	3.5	2.50998
	XP_023740186.1	6	0	6	4	32	15.5	10.7098
	XP_023753778.1	6	0	6	1	6	3	2.09762
	XP_023755016.1	6	0	6	3	27	12.1667	10.2062
	XP_023759672.1	6	0	6	1	6	2.5	2.34521
	XP_023728691.1	6	0	6	1	12	4.83333	3.97073
	XP_023737851.1	6	0	6	1	8	3.33333	2.73252
	XP_023738022.1	6	0	6	1	9	3.33333	3.01109
	XP_023763795.1	6	0	6	2	42	10.5	15.5531
	XP_023770030.1	6	0	6	1	7	2.83333	2.56255
	XP_023747157.1	6	0	6	3	32	11.1667	11.8561
	XP_023761607.1	6	0	6	3	32	10.6667	11.7417
	XP_023762672.1	6	0	6	1	16	5.66667	6.59293

## Sheet: XLSTAT_20211021_090243_1_HID
3.25	892.249	155.533	809.549		CD81	CD82	CD83	CTRL3	CTRL1	CTRL2
1.75	892.249	59.1754	809.549	XP_023732481.1	1	1	1	1	1	1
1.75	285.948	59.1754	124.631	XP_023735564.1	1	1	1	1	1	1
1	285.948	27.0996	124.631	XP_023762773.1	1	1	1	1	1	1
1	0	27.0996	24.9666	XP_023755331.1	1	1	1	1	1	1
1	285.948	12.8945	24.9666	XP_023764624.1	1	1	1	1	1	1
2.5	285.948	12.8945	12.0029	XP_023751250.1	1	1	1	1	1	1
2.5	256.996	5.375	12.0029	XP_023764666.1	1	1	1	1	1	1
2	256.996	5.375	2.43043	XP_023762647.1	1	1	1	1	1	1
2	0	3	2.43043	XP_023766649.1	1	1	1	1	1	1
2	256.996	3	1.16784	XP_023762067.1	1	1	1	1	1	1
3	256.996	1.5	1.16784	XP_023768908.1	1	1	1	1	1	1
3	0	1.5	0.177562	XP_023768140.1	1	1	1	1	1	1
3	256.996	1	0.177562	XP_023743266.1	1	1	1	1	1	1
2.5	256.996	1	0	XP_023738891.1	1	1	1	1	1	1
2.5	285.948	1	0.177562	XP_023763316.1	1	1	1	1	1	1
1.75	285.948	2	0.177562	XP_023736546.1	1	1	1	1	1	1
1.75	892.249	2	0	XP_023743027.1	1	1	1	1	1	1
4.75	892.249	2	0.177562	XP_023763168.1	1	1	1	1	1	1
4.75	303.77	1.5	0.177562	XP_023730194.1	1	1	1	1	1	1
4	303.77	1.5	1.16784	XP_023746097.1	1	1	1	1	1	1
4	0	4.5	1.16784	PLY94136.1	1	1	1	1	1	1
4	303.77	4.5	0.693565	XP_023773015.1	1	1	1	1	1	1
5.5	303.77	3.5	0.693565	XP_023766587.1	1	1	1	1	1	1
5.5	266.037	3.5	0.154563	XP_023769640.1	1	1	1	1	1	1
5	266.037	3	0.154563	XP_023730705.1	1	1	1	1	1	1
5	0	3	0	XP_023749326.1	1	1	1	1	1	1
5	266.037	3	0.154563	XP_023770793.1	1	1	1	1	1	1
6	266.037	4	0.154563	XP_023754275.1	1	1	1	1	1	1
6	0	4	0	XP_023772502.1	1	1	1	1	1	1
6	266.037	4	0.154563	XP_023731446.1	1	1	1	1	1	1
5.5	266.037	3.5	0.154563	XP_023769019.1	1	1	1	1	1	1
5.5	303.77	3.5	0.693565	XP_023740186.1	1	1	1	1	1	1
4.75	303.77	5.5	0.693565	XP_023737851.1	1	1	1	1	1	1
4.75	892.249	5.5	0.264407	XP_023736859.1	1	1	1	1	1	1
3.25	892.249	5	0.264407	XP_023731998.1	1	1	1	1	1	1
		5	0	XP_023738381.1	1	1	1	1	1	1
		5	0.264407	XP_023771896.1	1	1	1	1	1	1
		6	0.264407	XP_023729425.1	1	1	1	1	1	1
		6	0	XP_023751540.1	1	1	1	1	1	1
		6	0.264407	XP_023760378.1	1	1	1	1	1	1
		5.5	0.264407	XP_023757832.1	1	1	1	1	1	1
		5.5	0.693565	XP_023761768.1	1	1	1	1	1	1
		4.5	0.693565	XP_023762619.1	1	1	1	1	1	1
		4.5	1.16784	XP_023734868.1	1	1	1	1	1	1
		3	1.16784	XP_023736897.1	1	1	1	1	1	1
		3	2.43043	XP_023739485.1	1	1	1	1	1	1
		7.75	2.43043	XP_023767723.1	1	1	1	1	1	1
		7.75	1.97367	XP_023746439.1	1	1	1	1	1	1
		7	1.97367	XP_023730862.1	1	1	1	1	1	1
		7	0	XP_023764549.1	1	1	1	1	1	1
		7	1.97367	XP_023728300.1	1	1	1	1	1	1
		8.5	1.97367	XP_023772176.1	1	1	1	1	1	1
		8.5	0.0677997	XP_023748344.1	1	1	1	1	1	1
		8	0.0677997	XP_023741834.1	1	1	1	1	1	1
		8	0	XP_023735641.1	1	1	1	1	1	1
		8	0.0677997	XP_023743459.1	1	1	1	1	1	1
		9	0.0677997	XP_023745434.1	1	1	1	1	1	1
		9	0	XP_023739397.1	1	1	1	1	1	1
		9	0.0677997	XP_023734768.1	1	1	1	1	1	1
		8.5	0.0677997	XP_023738805.1	1	1	1	1	1	1
		8.5	1.97367	XP_023744337.1	1	1	1	1	1	1
		7.75	1.97367	XP_023742091.1	1	1	1	1	1	1
		7.75	2.43043	XP_023752090.1	1	1	1	1	1	1
		5.375	2.43043	XP_023731316.1	1	1	1	1	1	1
		5.375	12.0029	XP_023761836.1	1	1	1	1	1	1
		20.4141	12.0029	XP_023758510.1	1	1	1	1	1	1
		20.4141	7.07897	XP_023741616.1	1	1	1	1	1	1
		14.7656	7.07897	XP_023769844.1	1	1	1	1	1	1
		14.7656	2.09685	XP_023732731.1	1	1	1	1	1	1
		11.5	2.09685	XP_023766883.1	1	1	1	1	1	1
		11.5	0.473916	XP_023772553.1	1	1	1	1	1	1
		10.5	0.473916	XP_023740791.1	1	1	1	1	1	1
		10.5	0.118127	XP_023764287.1	1	1	1	1	1	1
		10	0.118127	XP_023753778.1	1	1	1	1	1	1
		10	0	XP_023758117.1	1	1	1	1	1	1
		10	0.118127	XP_023748369.1	1	1	1	1	1	1
		11	0.118127	XP_023733065.1	1	1	1	1	1	1
		11	0	XP_023739997.1	1	1	1	1	1	1
		11	0.118127	XP_023730294.1	1	1	1	1	1	1
		10.5	0.118127	XP_023758682.1	1	1	1	1	1	1
		10.5	0.473916	XP_023762723.1	1	1	1	1	1	1
		12.5	0.473916	XP_023773267.1	1	1	1	1	1	1
		12.5	0.184847	XP_023763395.1	1	1	1	1	1	1
		12	0.184847	XP_023764870.1	1	1	1	1	1	1
		12	0	XP_023757821.1	1	1	1	1	1	1
		12	0.184847	XP_023757454.1	1	1	1	1	1	1
		13	0.184847	XP_023758752.1	1	1	1	1	1	1
		13	0	XP_023756474.1	1	1	1	1	1	1
		13	0.184847	XP_023739992.1	1	1	1	1	1	1
		12.5	0.184847	XP_023763835.1	1	1	1	1	1	1
		12.5	0.473916	XP_023734118.1	1	1	1	1	1	1
		11.5	0.473916	XP_023762672.1	1	1	1	1	1	1
		11.5	2.09685	XP_023752920.1	1	1	1	1	1	1
		18.0312	2.09685	XP_023759672.1	1	1	1	1	1	1
		18.0312	1.07171	XP_023761995.1	1	1	1	1	1	1
		16.125	1.07171	XP_023738541.1	1	1	1	1	1	1
		16.125	0.50624	XP_023735657.1	1	1	1	1	1	1
		14.75	0.50624	XP_023770222.1	1	1	1	1	1	1
		14.75	0.187082	XP_023761942.1	1	1	1	1	1	1
		14	0.187082	XP_023770744.1	1	1	1	1	1	1
		14	0	XP_023767951.1	1	1	1	1	1	1
		14	0.187082	XP_023769400.1	1	1	1	1	1	1
		15.5	0.187082	XP_023745817.1	1	1	1	1	1	1
		15.5	0.16119	XP_023735892.1	1	1	1	1	1	1
		15	0.16119	XP_023761985.1	1	1	1	1	1	1
		15	0	XP_023741864.1	1	1	1	1	1	1
		15	0.16119	XP_023756547.1	1	1	1	1	1	1
		16	0.16119	XP_023769290.1	1	1	1	1	1	1
		16	0	PLY95939.1	1	1	1	1	1	1
		16	0.16119	XP_023770076.1	1	1	1	1	1	1
		15.5	0.16119	XP_023755016.1	1	1	1	1	1	1
		15.5	0.187082	XP_023733739.1	1	1	1	1	1	1
		14.75	0.187082	XP_023729497.1	1	1	1	1	1	1
		14.75	0.50624	XP_023759100.1	1	1	1	1	1	1
		17.5	0.50624	XP_023770021.1	1	1	1	1	1	1
		17.5	0.276948	XP_023770030.1	1	1	1	1	1	1
		17	0.276948	XP_023765863.1	1	1	1	1	1	1
		17	0	XP_023747157.1	1	1	1	1	1	1
		17	0.276948	XP_023761607.1	1	1	1	1	1	1
		18	0.276948	XP_023753487.1	1	1	1	1	1	1
		18	0	XP_023763015.1	1	1	1	1	1	1
		18	0.276948	XP_023764745.1	1	1	1	1	1	1
		17.5	0.276948	XP_023728722.1	1	1	1	1	1	1
		17.5	0.50624	XP_023763285.1	1	1	1	1	1	1
		16.125	0.50624	XP_023759457.1	1	1	1	1	1	1
		16.125	1.07171	XP_023728547.1	1	1	1	1	1	1
		19.9375	1.07171	XP_023744687.1	1	1	1	1	1	1
		19.9375	0.700001	XP_023728715.1	1	1	1	1	1	1
		19	0.700001	XP_023728691.1	1	1	1	1	1	1
		19	0	XP_023738022.1	1	1	1	1	1	1
		19	0.700001	XP_023745925.1	1	1	1	1	1	1
		20.875	0.700001	XP_023762284.1	1	1	1	1	1	1
		20.875	0.324423	XP_023735400.1	1	1	1	1	1	1
		20	0.324423	XP_023771587.1	1	1	1	1	1	1
		20	0	XP_023738589.1	1	1	1	1	1	1
		20	0.324423	XP_023770126.1	1	1	1	1	1	1
		21.75	0.324423	XP_023729367.1	1	1	1	1	1	1
		21.75	0.0479924	XP_023763795.1	1	1	1	1	1	1
		21	0.0479924	XP_023742651.1	1	1	1	1	1	1
		21	0	XP_023741684.1	1	1	1	1	1	1
		21	0.0479924	XP_023745261.1	1	1	1	1	1	1
		22.5	0.0479924	XP_023760053.1	1	1	1	1	1	1
		22.5	0.0232499	XP_023763453.1	1	1	1	1	1	1
		22	0.0232499	XP_023744339.1	1	1	1	1	1	1
		22	0	XP_023772271.1	1	1	1	1	1	1
		22	0.0232499	XP_023752923.1	1	1	1	1	1	1
		23	0.0232499	XP_023748683.1	1	1	1	1	1	1
		23	0	ABD47228.1	1	1	1	1	1	1
		23	0.0232499	XP_023730381.1 [2]	1	1	1	1	1	1
		22.5	0.0232499	AYH52820.1	1	1	1	1	1	1
		22.5	0.0479924	ABD47227.1	1	1	1	1	1	1
		21.75	0.0479924	XP_023763629.1	1	1	1	1	1	1
		21.75	0.324423	XP_023744894.1	1	1	1	1	1	1
		20.875	0.324423	XP_023740331.1	1	1	1	1	1	1
		20.875	0.700001	XP_023739932.1 [6]	1	1	1	1	1	1
		19.9375	0.700001	XP_023735658.1	1	1	1	1	1	1
		19.9375	1.07171	XP_023732055.1	1	1	1	1	1	1
		18.0312	1.07171	XP_023744324.1	1	1	1	1	1	1
		18.0312	2.09685	QCF38135.1	1	1	1	1	1	1
		14.7656	2.09685	XP_023733724.1	1	1	1	1	1	1
		14.7656	7.07897	XP_023741660.1 [3]	1	1	1	1	1	1
		26.0625	7.07897	ABD47258.1	1	1	1	1	1	1
		26.0625	2.36607	XP_023738076.1 [17]	1	1	1	1	1	1
		24.5	2.36607	XP_023740022.1	1	1	1	1	1	1
		24.5	0.0694157	XP_023737231.1	1	1	1	1	1	1
		24	0.0694157	ABD47232.1	1	1	1	1	1	1
		24	0	XP_023737741.1	1	1	1	1	1	1
		24	0.0694157	XP_023767798.1	1	1	1	1	1	1
		25	0.0694157	XP_023729249.1	1	1	1	1	1	1
		25	0	XP_023741660.1	1	1	1	1	1	1
		25	0.0694157	XP_023741370.1 [7]	1	1	1	1	1	1
		24.5	0.0694157	XP_023756814.1 [5]	1	1	1	1	1	1
		24.5	2.36607	XP_023740650.1	1	1	1	1	1	1
		27.625	2.36607	XP_023734180.1 [3]	1	1	1	1	1	1
		27.625	1.79989	XP_023750992.1	1	1	1	1	1	1
		26.5	1.79989	XP_023738113.1 [2]	1	1	1	1	1	1
		26.5	0.438699	XP_023771044.1	1	1	1	1	1	1
		26	0.438699	XP_023772909.1 [2]	1	1	1	1	1	1
		26	0	XP_023741363.1	1	1	1	1	1	1
		26	0.438699	XP_023761925.1	1	1	1	1	1	1
		27	0.438699	XP_023736329.1	1	1	1	1	1	1
		27	0	ATY71085.1	1	1	1	1	1	1
		27	0.438699	XP_023737267.1	1	1	1	1	1	1
		26.5	0.438699	XP_023765060.1 [4]	1	1	1	1	1	1
		26.5	1.79989	XP_023761017.1 [12]	1	1	1	1	1	1
		28.75	1.79989	ABD47229.1 [3]	1	1	1	1	1	1
		28.75	0.513595	PLY89667.1	1	1	1	1	1	1
		28	0.513595	ABD47232.1 [3]	1	1	1	1	1	1
		28	0	XP_023759852.1	1	1	1	1	1	1
		28	0.513595	XP_023729038.1	1	1	1	1	1	1
		29.5	0.513595	XP_023746104.1	1	1	1	1	1	1
		29.5	0.222833	XP_023741545.1 [4]	1	1	1	1	1	1
		29	0.222833	XP_023773187.1	1	1	1	1	1	1
		29	0	XP_023761285.1	1	1	1	1	1	1
		29	0.222833	XP_023734653.1	1	1	1	1	1	1
		30	0.222833	XP_023750259.1	1	1	1	1	1	1
		30	0	XP_023744329.1	1	1	1	1	1	1
		30	0.222833	XP_023729038.1 [2]	1	1	1	1	1	1
		29.5	0.222833	XP_023768314.1	1	1	1	1	1	1
		29.5	0.513595	XP_023741291.1	1	1	1	1	1	1
		28.75	0.513595	XP_023765060.1	1	1	1	1	1	1
		28.75	1.79989	ABD47240.1 [5]	1	1	1	1	1	1
		27.625	1.79989	XP_023741545.1	1	1	1	1	1	1
		27.625	2.36607	XP_023750754.1	1	1	1	1	1	1
		26.0625	2.36607	ADU02484.1	1	1	1	1	1	1
		26.0625	7.07897	XP_023746104.1 [3]	1	1	1	1	1	1
		20.4141	7.07897	XP_023735404.1 [4]	1	1	1	1	1	1
		20.4141	12.0029	XP_023756814.1	1	1	1	1	1	1
		12.8945	12.0029	ABD47246.1 [2]	1	1	1	1	1	1
		12.8945	24.9666	XP_023737741.1 [2]	1	1	1	1	1	1
		41.3047	24.9666	XP_023740636.1 [10]	1	1	1	1	1	1
		41.3047	16.8977	XP_023731239.1 [3]	1	1	1	1	1	1
		35.4219	16.8977	XP_023741410.1	1	1	1	1	1	1
		35.4219	2.91208	XP_023736738.1	1	1	1	1	1	1
		32.25	2.91208	XP_023762720.1	1	1	1	1	1	1
		32.25	0.908607	XP_023768680.1 [6]	1	1	1	1	1	1
		31	0.908607	XP_023770726.1	1	1	1	1	1	1
		31	0	XP_023771264.1	1	1	1	1	1	1
		31	0.908607	XP_023749741.1 [2]	1	1	1	1	1	1
		33.5	0.908607	XP_023749741.1	1	1	1	1	1	1
		33.5	0.282247	XP_023737338.1 [7]	1	1	1	1	1	1
		32.5	0.282247	XP_023748805.1	1	1	1	1	1	1
		32.5	0.0794075	XP_023742786.1	1	1	1	1	1	1
		32	0.0794075	XP_023730703.1	1	1	1	1	1	1
		32	0	XP_023762008.1	1	1	1	1	1	1
		32	0.0794075	XP_023745015.1	1	1	1	1	1	1
		33	0.0794075	ABD47213.1 [2]	1	1	1	1	1	1
		33	0	XP_023739384.1	1	1	1	1	1	1
		33	0.0794075	XP_023754497.1	1	1	1	1	1	1
		32.5	0.0794075	XP_023745438.1	1	1	1	1	1	1
		32.5	0.282247	XP_023758086.1	1	1	1	1	1	1
		34.5	0.282247	ABD47274.1 [5]	1	1	1	1	1	1
		34.5	0.189798	ACD10918.1	1	1	1	1	1	1
		34	0.189798	XP_023739994.1	1	1	1	1	1	1
		34	0	XP_023764836.1	1	1	1	1	1	1
		34	0.189798	XP_023741410.1 [2]	1	1	1	1	1	1
		35	0.189798	XP_023733962.1	1	1	1	1	1	1
		35	0	XP_023755730.1	1	1	1	1	1	1
		35	0.189798	XP_023772179.1	1	1	1	1	1	1
		34.5	0.189798	XP_023746565.1	1	1	1	1	1	1
		34.5	0.282247	XP_023750433.1	1	1	1	1	1	1
		33.5	0.282247	XP_023735008.1	1	1	1	1	1	1
		33.5	0.908607	XP_023730281.1	1	1	1	1	1	1
		32.25	0.908607	XP_023742607.1 [3]	1	1	1	1	1	1
		32.25	2.91208	XP_023735352.1	1	1	1	1	1	1
		38.5938	2.91208	XP_023754870.1	1	1	1	1	1	1
		38.5938	1.09109	XP_023738076.1	1	1	1	1	1	1
		36.5	1.09109	XP_023766543.1	1	1	1	1	1	1
		36.5	0.448289	XP_023759849.1	1	1	1	1	1	1
		36	0.448289	XP_023773187.1 [3]	1	1	1	1	1	1
		36	0	XP_023766031.1	1	1	1	1	1	1
		36	0.448289	XP_023761046.1	1	1	1	1	1	1
		37	0.448289	XP_023738061.1	1	1	1	1	1	1
		37	0	XP_023758814.1	1	1	1	1	1	1
		37	0.448289	XP_023738113.1	1	1	1	1	1	1
		36.5	0.448289	XP_023773270.1	1	1	1	1	1	1
		36.5	1.09109	XP_023763586.1	1	1	1	1	1	1
		40.6875	1.09109	XP_023733962.1 [2]	1	1	1	1	1	1
		40.6875	0.776379	XP_023728355.1	1	1	1	1	1	1
		38.875	0.776379	XP_023728932.1 [2]	1	1	1	1	1	1
		38.875	0.255988	XP_023736445.1	1	1	1	1	1	1
		38	0.255988	XP_023740650.1 [5]	1	1	1	1	1	1
		38	0	AYH52827.1	1	1	1	1	1	1
		38	0.255988	XP_023757994.1	1	1	1	1	1	1
		39.75	0.255988	PLY85722.1	1	1	1	1	1	1
		39.75	0.181778	XP_023762008.1 [2]	1	1	1	1	1	1
		39	0.181778	ABD47227.1 [2]	1	1	1	1	1	1
		39	0	XP_023731124.1 [5]	1	1	1	1	1	1
		39	0.181778	XP_023767798.1 [4]	1	1	1	1	1	1
		40.5	0.181778	PLY72522.1	1	1	1	1	1	1
		40.5	0.0970966	XP_023735404.1	1	1	1	1	1	1
		40	0.0970966	XP_023763758.1	1	1	1	1	1	1
		40	0	XP_023768680.1	1	1	1	1	1	1
		40	0.0970966	XP_023737231.1 [4]	1	1	1	1	1	1
		41	0.0970966	XP_023740399.1	1	1	1	1	1	1
		41	0	XP_023761540.1	1	1	1	1	1	1
		41	0.0970966	XP_023734558.1	1	1	1	1	1	1
		40.5	0.0970966	XP_023754570.1	1	1	1	1	1	1
		40.5	0.181778	XP_023732684.1	1	1	1	1	1	1
		39.75	0.181778	XP_023749171.1	1	1	1	1	1	1
		39.75	0.255988	XP_023771632.1	1	1	1	1	1	1
		38.875	0.255988	XP_023741421.1	1	1	1	1	1	1
		38.875	0.776379	XP_023763771.1	1	1	1	1	1	1
		42.5	0.776379	XP_023764218.1	1	1	1	1	1	1
		42.5	0.301285	XP_023768166.1	1	1	1	1	1	1
		42	0.301285	XP_023736495.1	1	1	1	1	1	1
		42	0	XP_023739052.1	1	1	1	1	1	1
		42	0.301285	XP_023737055.1	1	1	1	1	1	1
		43	0.301285	XP_023761872.1	1	1	1	1	1	1
		43	0	XP_023762156.1	1	1	1	1	1	1
		43	0.301285	XP_023766035.1	1	1	1	1	1	1
		42.5	0.301285	XP_023735352.1 [2]	1	1	1	1	1	1
		42.5	0.776379	XP_023731443.1	1	1	1	1	1	1
		40.6875	0.776379	XP_023769100.1	1	1	1	1	1	1
		40.6875	1.09109	XP_023728814.1	1	1	1	1	1	1
		38.5938	1.09109	XP_023742607.1	1	1	1	1	1	1
		38.5938	2.91208	XP_023740636.1	1	1	1	1	1	1
		35.4219	2.91208	XP_023738228.1	1	1	1	1	1	1
		35.4219	16.8977	XP_023743457.1	1	1	1	1	1	1
		47.1875	16.8977	XP_023735008.1 [2]	1	1	1	1	1	1
		47.1875	3.05463	XP_023734180.1	1	1	1	1	1	1
		44.75	3.05463	XP_023732055.1 [3]	1	1	1	1	1	1
		44.75	0.287065	XP_023763770.1	1	1	1	1	1	1
		44	0.287065	XP_023730702.1	1	1	1	1	1	1
		44	0	XP_023739932.1	1	1	1	1	1	1
		44	0.287065	XP_023762845.1	1	1	1	1	1	1
		45.5	0.287065	YP_588143.1	1	1	1	1	1	1
		45.5	0.0426993	XP_023742802.1	1	1	1	1	1	1
		45	0.0426993	XP_023758973.1	1	1	1	1	1	1
		45	0	ABD47246.1	1	1	1	1	1	1
		45	0.0426993	XP_023741421.1 [4]	1	1	1	1	1	1
		46	0.0426993	XP_023733286.1	1	1	1	1	1	1
		46	0	XP_023761017.1	1	1	1	1	1	1
		46	0.0426993	XP_023769757.1	1	1	1	1	1	1
		45.5	0.0426993	XP_023743603.1	1	1	1	1	1	1
		45.5	0.287065	XP_023739384.1 [5]	1	1	1	1	1	1
		44.75	0.287065	XP_023738768.1	1	1	1	1	1	1
		44.75	3.05463	XP_023735084.1	1	1	1	1	1	1
		49.625	3.05463	XP_023759662.1	1	1	1	1	1	1
		49.625	2.16923	XP_023756040.1	1	1	1	1	1	1
		47.75	2.16923	XP_023732823.1	1	1	1	1	1	1
		47.75	0.331828	ABD47274.1	1	1	1	1	1	1
		47	0.331828	XP_023746921.1	1	1	1	1	1	1
		47	0	XP_023762137.1	1	1	1	1	1	1
		47	0.331828	XP_023764836.1 [2]	1	1	1	1	1	1
		48.5	0.331828	XP_023766637.1 [4]	1	1	1	1	1	1
		48.5	0.202997	YP_588111.1	1	1	1	1	1	1
		48	0.202997	XP_023755410.1	1	1	1	1	1	1
		48	0	XP_023769317.1 [5]	1	1	1	1	1	1
		48	0.202997	XP_023766637.1	1	1	1	1	1	1
		49	0.202997	XP_023750754.1 [2]	1	1	1	1	1	1
		49	0	AKG49012.1	1	1	1	1	1	1
		49	0.202997	XP_023769317.1	1	1	1	1	1	1
		48.5	0.202997	XP_023761609.1	1	1	1	1	1	1
		48.5	0.331828	XP_023741442.1	1	1	1	1	1	1
		47.75	0.331828	XP_023771706.1	1	1	1	1	1	1
		47.75	2.16923	ABD47229.1	1	1	1	1	1	1
		51.5	2.16923	XP_023758427.1	1	1	1	1	1	1
		51.5	0.742456	XP_023741444.1	1	1	1	1	1	1
		50.5	0.742456	XP_023732525.1	1	1	1	1	1	1
		50.5	0.0542021	XP_023771264.1 [3]	1	1	1	1	1	1
		50	0.0542021	ABD47258.1 [5]	1	1	1	1	1	1
		50	0	AKG49012.1 [30]	1	1	1	1	1	1
		50	0.0542021	XP_023758099.1	1	1	1	1	1	1
		51	0.0542021	XP_023728932.1	1	1	1	1	1	1
		51	0	XP_023747414.1	1	1	1	1	1	1
		51	0.0542021	XP_023751397.1	1	1	1	1	1	1
		50.5	0.0542021	XP_023730464.1	1	1	1	1	1	1
		50.5	0.742456	XP_023741370.1	1	1	1	1	1	1
		52.5	0.742456	ABD47240.1	1	1	1	1	1	1
		52.5	0.128777	XP_023772589.1	1	1	1	1	1	1
		52	0.128777	XP_023762694.1	1	1	1	1	1	1
		52	0	XP_023750917.1	1	1	1	1	1	1
		52	0.128777	XP_023730703.1 [2]	1	1	1	1	1	1
		53	0.128777	XP_023742109.1	1	1	1	1	1	1
		53	0	XP_023734424.1	1	1	1	1	1	1
		53	0.128777	XP_023756514.1	1	1	1	1	1	1
		52.5	0.128777	XP_023771334.1	1	1	1	1	1	1
		52.5	0.742456	XP_023744185.1	1	1	1	1	1	1
		51.5	0.742456	XP_023752577.1	1	1	1	1	1	1
		51.5	2.16923	XP_023771318.1 [22]	1	1	1	1	1	1
		49.625	2.16923	XP_023757910.1	1	1	1	1	1	1
		49.625	3.05463	XP_023762211.1	1	1	1	1	1	1
		47.1875	3.05463	XP_023763771.1 [4]	1	1	1	1	1	1
		47.1875	16.8977	QCF38135.1 [10]	1	1	1	1	1	1
		41.3047	16.8977	XP_023737338.1	1	1	1	1	1	1
		41.3047	24.9666	XP_023768025.1	1	1	1	1	1	1
		27.0996	24.9666	XP_023731239.1	1	1	1	1	1	1
		27.0996	124.631	XP_023744273.1	1	1	1	1	1	1
		91.2512	124.631	XP_023758593.1	1	1	1	1	1	1
		91.2512	80.1391	XP_023749124.1	1	1	1	1	1	1
		66.7681	80.1391	ANN24361.1	1	1	1	1	1	1
		66.7681	10.3309	ABD47213.1	1	1	1	1	1	1
		56.4375	10.3309	XP_023731474.1	1	1	1	1	1	1
		56.4375	2.0012	ABD47241.1	1	1	1	1	1	1
		54.75	2.0012	XP_023766035.1 [2]	1	1	1	1	1	1
		54.75	0.335829	XP_023743528.1 [5]	1	1	1	1	1	1
		54	0.335829	XP_023739726.1	1	1	1	1	1	1
		54	0	XP_023731124.1	1	1	1	1	1	1
		54	0.335829	XP_023742109.1 [3]	1	1	1	1	1	1
		55.5	0.335829	XP_023738768.1 [3]	1	1	1	1	1	1
		55.5	0.128012	PLY74058.1	1	1	1	1	1	1
		55	0.128012	XP_023771846.1	1	1	1	1	1	1
		55	0	XP_023772909.1	1	1	1	1	1	1
		55	0.128012	ABD47233.1	1	1	1	1	1	1
		56	0.128012	XP_023743544.1	1	1	1	1	1	1
		56	0	XP_023751502.1	1	1	1	1	1	1
		56	0.128012	XP_023741442.1 [5]	1	1	1	1	1	1
		55.5	0.128012	XP_023748560.1	1	1	1	1	1	1
		55.5	0.335829	XP_023733173.1	1	1	1	1	1	1
		54.75	0.335829	XP_023771544.1	1	1	1	1	1	1
		54.75	2.0012	ABD47228.1 [4]	1	1	1	1	1	1
		58.125	2.0012	XP_023736535.1	1	1	1	1	1	1
		58.125	0.521118	XP_023750412.1	1	1	1	1	1	1
		57	0.521118	XP_023744185.1 [4]	1	1	1	1	1	1
		57	0	XP_023771318.1	1	1	1	1	1	1
		57	0.521118	XP_023752607.1	1	1	1	1	1	1
		59.25	0.521118	XP_023736449.1	1	1	1	1	1	1
		59.25	0.31116	XP_023747794.1	1	1	1	1	1	1
		58	0.31116	XP_023734573.1	1	1	1	1	1	1
		58	0	XP_023730381.1	1	1	1	1	1	1
		58	0.31116
		60.5	0.31116
		60.5	0.220763
		59.5	0.220763
		59.5	0.0836884
		59	0.0836884
		59	0
		59	0.0836884
		60	0.0836884
		60	0
		60	0.0836884
		59.5	0.0836884
		59.5	0.220763
		61.5	0.220763
		61.5	0.0867881
		61	0.0867881
		61	0
		61	0.0867881
		62	0.0867881
		62	0
		62	0.0867881
		61.5	0.0867881
		61.5	0.220763
		60.5	0.220763
		60.5	0.31116
		59.25	0.31116
		59.25	0.521118
		58.125	0.521118
		58.125	2.0012
		56.4375	2.0012
		56.4375	10.3309
		77.0986	10.3309
		77.0986	8.34991
		69.6875	8.34991
		69.6875	3.84293
		66.6875	3.84293
		66.6875	0.984482
		64.625	0.984482
		64.625	0.439779
		63.5	0.439779
		63.5	0.0763613
		63	0.0763613
		63	0
		63	0.0763613
		64	0.0763613
		64	0
		64	0.0763613
		63.5	0.0763613
		63.5	0.439779
		65.75	0.439779
		65.75	0.262138
		65	0.262138
		65	0
		65	0.262138
		66.5	0.262138
		66.5	0.097828
		66	0.097828
		66	0
		66	0.097828
		67	0.097828
		67	0
		67	0.097828
		66.5	0.097828
		66.5	0.262138
		65.75	0.262138
		65.75	0.439779
		64.625	0.439779
		64.625	0.984482
		68.75	0.984482
		68.75	0.622601
		68	0.622601
		68	0
		68	0.622601
		69.5	0.622601
		69.5	0.19238
		69	0.19238
		69	0
		69	0.19238
		70	0.19238
		70	0
		70	0.19238
		69.5	0.19238
		69.5	0.622601
		68.75	0.622601
		68.75	0.984482
		66.6875	0.984482
		66.6875	3.84293
		72.6875	3.84293
		72.6875	1.17491
		71.5	1.17491
		71.5	0.185444
		71	0.185444
		71	0
		71	0.185444
		72	0.185444
		72	0
		72	0.185444
		71.5	0.185444
		71.5	1.17491
		73.875	1.17491
		73.875	0.401284
		73	0.401284
		73	0
		73	0.401284
		74.75	0.401284
		74.75	0.208458
		74	0.208458
		74	0
		74	0.208458
		75.5	0.208458
		75.5	0.146153
		75	0.146153
		75	0
		75	0.146153
		76	0.146153
		76	0
		76	0.146153
		75.5	0.146153
		75.5	0.208458
		74.75	0.208458
		74.75	0.401284
		73.875	0.401284
		73.875	1.17491
		72.6875	1.17491
		72.6875	3.84293
		69.6875	3.84293
		69.6875	8.34991
		84.5098	8.34991
		84.5098	6.29695
		79.375	6.29695
		79.375	1.41532
		77.5	1.41532
		77.5	0.582294
		77	0.582294
		77	0
		77	0.582294
		78	0.582294
		78	0
		78	0.582294
		77.5	0.582294
		77.5	1.41532
		81.25	1.41532
		81.25	0.955931
		79.75	0.955931
		79.75	0.133228
		79	0.133228
		79	0
		79	0.133228
		80.5	0.133228
		80.5	0.0567378
		80	0.0567378
		80	0
		80	0.0567378
		81	0.0567378
		81	0
		81	0.0567378
		80.5	0.0567378
		80.5	0.133228
		79.75	0.133228
		79.75	0.955931
		82.75	0.955931
		82.75	0.193271
		82	0.193271
		82	0
		82	0.193271
		83.5	0.193271
		83.5	0.0567378
		83	0.0567378
		83	0
		83	0.0567378
		84	0.0567378
		84	0
		84	0.0567378
		83.5	0.0567378
		83.5	0.193271
		82.75	0.193271
		82.75	0.955931
		81.25	0.955931
		81.25	1.41532
		79.375	1.41532
		79.375	6.29695
		89.6445	6.29695
		89.6445	4.47069
		86.625	4.47069
		86.625	0.58448
		85.5	0.58448
		85.5	0.100894
		85	0.100894
		85	0
		85	0.100894
		86	0.100894
		86	0
		86	0.100894
		85.5	0.100894
		85.5	0.58448
		87.75	0.58448
		87.75	0.412313
		87	0.412313
		87	0
		87	0.412313
		88.5	0.412313
		88.5	0.0734113
		88	0.0734113
		88	0
		88	0.0734113
		89	0.0734113
		89	0
		89	0.0734113
		88.5	0.0734113
		88.5	0.412313
		87.75	0.412313
		87.75	0.58448
		86.625	0.58448
		86.625	4.47069
		92.6641	4.47069
		92.6641	0.91853
		90	0.91853
		90	0
		90	0.91853
		95.3281	0.91853
		95.3281	0.602237
		91.875	0.602237
		91.875	0.0647031
		91	0.0647031
		91	0
		91	0.0647031
		92.75	0.0647031
		92.75	0.0360472
		92	0.0360472
		92	0
		92	0.0360472
		93.5	0.0360472
		93.5	0.00426735
		93	0.00426735
		93	0
		93	0.00426735
		94	0.00426735
		94	0
		94	0.00426735
		93.5	0.00426735
		93.5	0.0360472
		92.75	0.0360472
		92.75	0.0647031
		91.875	0.0647031
		91.875	0.602237
		98.7812	0.602237
		98.7812	0.51629
		95.875	0.51629
		95.875	0.215053
		95	0.215053
		95	0
		95	0.215053
		96.75	0.215053
		96.75	0.0781744
		96	0.0781744
		96	0
		96	0.0781744
		97.5	0.0781744
		97.5	0.0655043
		97	0.0655043
		97	0
		97	0.0655043
		98	0.0655043
		98	0
		98	0.0655043
		97.5	0.0655043
		97.5	0.0781744
		96.75	0.0781744
		96.75	0.215053
		95.875	0.215053
		95.875	0.51629
		101.688	0.51629
		101.688	0.335922
		99.875	0.335922
		99.875	0.108879
		99	0.108879
		99	0
		99	0.108879
		100.75	0.108879
		100.75	0.0298129
		100	0.0298129
		100	0
		100	0.0298129
		101.5	0.0298129
		101.5	0.00110458
		101	0.00110458
		101	0
		101	0.00110458
		102	0.00110458
		102	0
		102	0.00110458
		101.5	0.00110458
		101.5	0.0298129
		100.75	0.0298129
		100.75	0.108879
		99.875	0.108879
		99.875	0.335922
		103.5	0.335922
		103.5	0.118353
		103	0.118353
		103	0
		103	0.118353
		104	0.118353
		104	0
		104	0.118353
		103.5	0.118353
		103.5	0.335922
		101.688	0.335922
		101.688	0.51629
		98.7812	0.51629
		98.7812	0.602237
		95.3281	0.602237
		95.3281	0.91853
		92.6641	0.91853
		92.6641	4.47069
		89.6445	4.47069
		89.6445	6.29695
		84.5098	6.29695
		84.5098	8.34991
		77.0986	8.34991
		77.0986	10.3309
		66.7681	10.3309
		66.7681	80.1391
		115.734	80.1391
		115.734	12.8856
		107.062	12.8856
		107.062	1.3735
		105.5	1.3735
		105.5	0.199085
		105	0.199085
		105	0
		105	0.199085
		106	0.199085
		106	0
		106	0.199085
		105.5	0.199085
		105.5	1.3735
		108.625	1.3735
		108.625	0.93813
		107.5	0.93813
		107.5	0.143382
		107	0.143382
		107	0
		107	0.143382
		108	0.143382
		108	0
		108	0.143382
		107.5	0.143382
		107.5	0.93813
		109.75	0.93813
		109.75	0.435027
		109	0.435027
		109	0
		109	0.435027
		110.5	0.435027
		110.5	0.0957805
		110	0.0957805
		110	0
		110	0.0957805
		111	0.0957805
		111	0
		111	0.0957805
		110.5	0.0957805
		110.5	0.435027
		109.75	0.435027
		109.75	0.93813
		108.625	0.93813
		108.625	1.3735
		107.062	1.3735
		107.062	12.8856
		124.406	12.8856
		124.406	7.6723
		116.281	7.6723
		116.281	3.0529
		113.5	3.0529
		113.5	1.11371
		112.5	1.11371
		112.5	0.15532
		112	0.15532
		112	0
		112	0.15532
		113	0.15532
		113	0
		113	0.15532
		112.5	0.15532
		112.5	1.11371
		114.5	1.11371
		114.5	0.259044
		114	0.259044
		114	0
		114	0.259044
		115	0.259044
		115	0
		115	0.259044
		114.5	0.259044
		114.5	1.11371
		113.5	1.11371
		113.5	3.0529
		119.062	3.0529
		119.062	1.7508
		116.875	1.7508
		116.875	0.106136
		116	0.106136
		116	0
		116	0.106136
		117.75	0.106136
		117.75	0.0881504
		117	0.0881504
		117	0
		117	0.0881504
		118.5	0.0881504
		118.5	0.0123358
		118	0.0123358
		118	0
		118	0.0123358
		119	0.0123358
		119	0
		119	0.0123358
		118.5	0.0123358
		118.5	0.0881504
		117.75	0.0881504
		117.75	0.106136
		116.875	0.106136
		116.875	1.7508
		121.25	1.7508
		121.25	0.409333
		120	0.409333
		120	0
		120	0.409333
		122.5	0.409333
		122.5	0.323985
		121.5	0.323985
		121.5	0.0877261
		121	0.0877261
		121	0
		121	0.0877261
		122	0.0877261
		122	0
		122	0.0877261
		121.5	0.0877261
		121.5	0.323985
		123.5	0.323985
		123.5	0.149287
		123	0.149287
		123	0
		123	0.149287
		124	0.149287
		124	0
		124	0.149287
		123.5	0.149287
		123.5	0.323985
		122.5	0.323985
		122.5	0.409333
		121.25	0.409333
		121.25	1.7508
		119.062	1.7508
		119.062	3.0529
		116.281	3.0529
		116.281	7.6723
		132.531	7.6723
		132.531	4.64922
		127.656	4.64922
		127.656	1.05725
		125.5	1.05725
		125.5	0.0868624
		125	0.0868624
		125	0
		125	0.0868624
		126	0.0868624
		126	0
		126	0.0868624
		125.5	0.0868624
		125.5	1.05725
		129.812	1.05725
		129.812	0.715734
		127.875	0.715734
		127.875	0.387997
		127	0.387997
		127	0
		127	0.387997
		128.75	0.387997
		128.75	0.132322
		128	0.132322
		128	0
		128	0.132322
		129.5	0.132322
		129.5	0.037449
		129	0.037449
		129	0
		129	0.037449
		130	0.037449
		130	0
		130	0.037449
		129.5	0.037449
		129.5	0.132322
		128.75	0.132322
		128.75	0.387997
		127.875	0.387997
		127.875	0.715734
		131.75	0.715734
		131.75	0.578717
		131	0.578717
		131	0
		131	0.578717
		132.5	0.578717
		132.5	0.245879
		132	0.245879
		132	0
		132	0.245879
		133	0.245879
		133	0
		133	0.245879
		132.5	0.245879
		132.5	0.578717
		131.75	0.578717
		131.75	0.715734
		129.812	0.715734
		129.812	1.05725
		127.656	1.05725
		127.656	4.64922
		137.406	4.64922
		137.406	1.70362
		134.75	1.70362
		134.75	0.380321
		134	0.380321
		134	0
		134	0.380321
		135.5	0.380321
		135.5	0.289341
		135	0.289341
		135	0
		135	0.289341
		136	0.289341
		136	0
		136	0.289341
		135.5	0.289341
		135.5	0.380321
		134.75	0.380321
		134.75	1.70362
		140.062	1.70362
		140.062	0.622603
		137.875	0.622603
		137.875	0.240646
		137	0.240646
		137	0
		137	0.240646
		138.75	0.240646
		138.75	0.135334
		138	0.135334
		138	0
		138	0.135334
		139.5	0.135334
		139.5	0.0784666
		139	0.0784666
		139	0
		139	0.0784666
		140	0.0784666
		140	0
		140	0.0784666
		139.5	0.0784666
		139.5	0.135334
		138.75	0.135334
		138.75	0.240646
		137.875	0.240646
		137.875	0.622603
		142.25	0.622603
		142.25	0.614664
		141	0.614664
		141	0
		141	0.614664
		143.5	0.614664
		143.5	0.363275
		142.5	0.363275
		142.5	0.030402
		142	0.030402
		142	0
		142	0.030402
		143	0.030402
		143	0
		143	0.030402
		142.5	0.030402
		142.5	0.363275
		144.5	0.363275
		144.5	0.158771
		144	0.158771
		144	0
		144	0.158771
		145	0.158771
		145	0
		145	0.158771
		144.5	0.158771
		144.5	0.363275
		143.5	0.363275
		143.5	0.614664
		142.25	0.614664
		142.25	0.622603
		140.062	0.622603
		140.062	1.70362
		137.406	1.70362
		137.406	4.64922
		132.531	4.64922
		132.531	7.6723
		124.406	7.6723
		124.406	12.8856
		115.734	12.8856
		115.734	80.1391
		91.2512	80.1391
		91.2512	124.631
		59.1754	124.631
		59.1754	809.549
		251.891	809.549
		251.891	151.703
		190.482	151.703
		190.482	42.8191
		165.953	42.8191
		165.953	13.7403
		154.828	13.7403
		154.828	4.6462
		150.062	4.6462
		150.062	1.37168
		147.5	1.37168
		147.5	0.305389
		146.5	0.305389
		146.5	0.0544975
		146	0.0544975
		146	0
		146	0.0544975
		147	0.0544975
		147	0
		147	0.0544975
		146.5	0.0544975
		146.5	0.305389
		148.5	0.305389
		148.5	0.0867952
		148	0.0867952
		148	0
		148	0.0867952
		149	0.0867952
		149	0
		149	0.0867952
		148.5	0.0867952
		148.5	0.305389
		147.5	0.305389
		147.5	1.37168
		152.625	1.37168
		152.625	0.571123
		150.75	0.571123
		150.75	0.248974
		150	0.248974
		150	0
		150	0.248974
		151.5	0.248974
		151.5	0.115952
		151	0.115952
		151	0
		151	0.115952
		152	0.115952
		152	0
		152	0.115952
		151.5	0.115952
		151.5	0.248974
		150.75	0.248974
		150.75	0.571123
		154.5	0.571123
		154.5	0.274084
		153.5	0.274084
		153.5	0.0420957
		153	0.0420957
		153	0
		153	0.0420957
		154	0.0420957
		154	0
		154	0.0420957
		153.5	0.0420957
		153.5	0.274084
		155.5	0.274084
		155.5	0.124902
		155	0.124902
		155	0
		155	0.124902
		156	0.124902
		156	0
		156	0.124902
		155.5	0.124902
		155.5	0.274084
		154.5	0.274084
		154.5	0.571123
		152.625	0.571123
		152.625	1.37168
		150.062	1.37168
		150.062	4.6462
		159.594	4.6462
		159.594	2.09165
		157.5	2.09165
		157.5	0.135576
		157	0.135576
		157	0
		157	0.135576
		158	0.135576
		158	0
		158	0.135576
		157.5	0.135576
		157.5	2.09165
		161.688	2.09165
		161.688	1.01495
		159.75	1.01495
		159.75	0.161538
		159	0.161538
		159	0
		159	0.161538
		160.5	0.161538
		160.5	0.0386106
		160	0.0386106
		160	0
		160	0.0386106
		161	0.0386106
		161	0
		161	0.0386106
		160.5	0.0386106
		160.5	0.161538
		159.75	0.161538
		159.75	1.01495
		163.625	1.01495
		163.625	0.239684
		162.5	0.239684
		162.5	0.0356299
		162	0.0356299
		162	0
		162	0.0356299
		163	0.0356299
		163	0
		163	0.0356299
		162.5	0.0356299
		162.5	0.239684
		164.75	0.239684
		164.75	0.129999
		164	0.129999
		164	0
		164	0.129999
		165.5	0.129999
		165.5	0.0424237
		165	0.0424237
		165	0
		165	0.0424237
		166	0.0424237
		166	0
		166	0.0424237
		165.5	0.0424237
		165.5	0.129999
		164.75	0.129999
		164.75	0.239684
		163.625	0.239684
		163.625	1.01495
		161.688	1.01495
		161.688	2.09165
		159.594	2.09165
		159.594	4.6462
		154.828	4.6462
		154.828	13.7403
		177.078	13.7403
		177.078	7.49044
		170.594	7.49044
		170.594	1.92633
		167.875	1.92633
		167.875	0.308226
		167	0.308226
		167	0
		167	0.308226
		168.75	0.308226
		168.75	0.161837
		168	0.161837
		168	0
		168	0.161837
		169.5	0.161837
		169.5	0.155563
		169	0.155563
		169	0
		169	0.155563
		170	0.155563
		170	0
		170	0.155563
		169.5	0.155563
		169.5	0.161837
		168.75	0.161837
		168.75	0.308226
		167.875	0.308226
		167.875	1.92633
		173.312	1.92633
		173.312	1.43599
		171.5	1.43599
		171.5	0.12114
		171	0.12114
		171	0
		171	0.12114
		172	0.12114
		172	0
		172	0.12114
		171.5	0.12114
		171.5	1.43599
		175.125	1.43599
		175.125	0.524493
		173.75	0.524493
		173.75	0.269327
		173	0.269327
		173	0
		173	0.269327
		174.5	0.269327
		174.5	0.0798735
		174	0.0798735
		174	0
		174	0.0798735
		175	0.0798735
		175	0
		175	0.0798735
		174.5	0.0798735
		174.5	0.269327
		173.75	0.269327
		173.75	0.524493
		176.5	0.524493
		176.5	0.280601
		176	0.280601
		176	0
		176	0.280601
		177	0.280601
		177	0
		177	0.280601
		176.5	0.280601
		176.5	0.524493
		175.125	0.524493
		175.125	1.43599
		173.312	1.43599
		173.312	1.92633
		170.594	1.92633
		170.594	7.49044
		183.562	7.49044
		183.562	2.51672
		180.25	2.51672
		180.25	0.388862
		178.75	0.388862
		178.75	0.139723
		178	0.139723
		178	0
		178	0.139723
		179.5	0.139723
		179.5	0.0325524
		179	0.0325524
		179	0
		179	0.0325524
		180	0.0325524
		180	0
		180	0.0325524
		179.5	0.0325524
		179.5	0.139723
		178.75	0.139723
		178.75	0.388862
		181.75	0.388862
		181.75	0.199581
		181	0.199581
		181	0
		181	0.199581
		182.5	0.199581
		182.5	0.178506
		182	0.178506
		182	0
		182	0.178506
		183	0.178506
		183	0
		183	0.178506
		182.5	0.178506
		182.5	0.199581
		181.75	0.199581
		181.75	0.388862
		180.25	0.388862
		180.25	2.51672
		186.875	2.51672
		186.875	0.868199
		184.75	0.868199
		184.75	0.165084
		184	0.165084
		184	0
		184	0.165084
		185.5	0.165084
		185.5	0.0837013
		185	0.0837013
		185	0
		185	0.0837013
		186	0.0837013
		186	0
		186	0.0837013
		185.5	0.0837013
		185.5	0.165084
		184.75	0.165084
		184.75	0.868199
		189	0.868199
		189	0.315304
		187.5	0.315304
		187.5	0.0458492
		187	0.0458492
		187	0
		187	0.0458492
		188	0.0458492
		188	0
		188	0.0458492
		187.5	0.0458492
		187.5	0.315304
		190.5	0.315304
		190.5	0.230818
		189.5	0.230818
		189.5	0.0203353
		189	0.0203353
		189	0
		189	0.0203353
		190	0.0203353
		190	0
		190	0.0203353
		189.5	0.0203353
		189.5	0.230818
		191.5	0.230818
		191.5	0.0635986
		191	0.0635986
		191	0
		191	0.0635986
		192	0.0635986
		192	0
		192	0.0635986
		191.5	0.0635986
		191.5	0.230818
		190.5	0.230818
		190.5	0.315304
		189	0.315304
		189	0.868199
		186.875	0.868199
		186.875	2.51672
		183.562	2.51672
		183.562	7.49044
		177.078	7.49044
		177.078	13.7403
		165.953	13.7403
		165.953	42.8191
		215.012	42.8191
		215.012	25.9489
		200.172	25.9489
		200.172	10.356
		194.25	10.356
		194.25	0.647151
		193	0.647151
		193	0
		193	0.647151
		195.5	0.647151
		195.5	0.318961
		194.5	0.318961
		194.5	0.0576539
		194	0.0576539
		194	0
		194	0.0576539
		195	0.0576539
		195	0
		195	0.0576539
		194.5	0.0576539
		194.5	0.318961
		196.5	0.318961
		196.5	0.168357
		196	0.168357
		196	0
		196	0.168357
		197	0.168357
		197	0
		197	0.168357
		196.5	0.168357
		196.5	0.318961
		195.5	0.318961
		195.5	0.647151
		194.25	0.647151
		194.25	10.356
		206.094	10.356
		206.094	4.89658
		201.875	4.89658
		201.875	1.23723
		199.5	1.23723
		199.5	0.42934
		198.5	0.42934
		198.5	0.0586457
		198	0.0586457
		198	0
		198	0.0586457
		199	0.0586457
		199	0
		199	0.0586457
		198.5	0.0586457
		198.5	0.42934
		200.5	0.42934
		200.5	0.097657
		200	0.097657
		200	0
		200	0.097657
		201	0.097657
		201	0
		201	0.097657
		200.5	0.097657
		200.5	0.42934
		199.5	0.42934
		199.5	1.23723
		204.25	1.23723
		204.25	1.01405
		202.75	1.01405
		202.75	0.181552
		202	0.181552
		202	0
		202	0.181552
		203.5	0.181552
		203.5	0.0400329
		203	0.0400329
		203	0
		203	0.0400329
		204	0.0400329
		204	0
		204	0.0400329
		203.5	0.0400329
		203.5	0.181552
		202.75	0.181552
		202.75	1.01405
		205.75	1.01405
		205.75	0.37583
		205	0.37583
		205	0
		205	0.37583
		206.5	0.37583
		206.5	0.122422
		206	0.122422
		206	0
		206	0.122422
		207	0.122422
		207	0
		207	0.122422
		206.5	0.122422
		206.5	0.37583
		205.75	0.37583
		205.75	1.01405
		204.25	1.01405
		204.25	1.23723
		201.875	1.23723
		201.875	4.89658
		210.312	4.89658
		210.312	2.32268
		208.75	2.32268
		208.75	0.979953
		208	0.979953
		208	0
		208	0.979953
		209.5	0.979953
		209.5	0.396245
		209	0.396245
		209	0
		209	0.396245
		210	0.396245
		210	0
		210	0.396245
		209.5	0.396245
		209.5	0.979953
		208.75	0.979953
		208.75	2.32268
		211.875	2.32268
		211.875	1.06355
		211	1.06355
		211	0
		211	1.06355
		212.75	1.06355
		212.75	0.251048
		212	0.251048
		212	0
		212	0.251048
		213.5	0.251048
		213.5	0.154688
		213	0.154688
		213	0
		213	0.154688
		214	0.154688
		214	0
		214	0.154688
		213.5	0.154688
		213.5	0.251048
		212.75	0.251048
		212.75	1.06355
		211.875	1.06355
		211.875	2.32268
		210.312	2.32268
		210.312	4.89658
		206.094	4.89658
		206.094	10.356
		200.172	10.356
		200.172	25.9489
		229.852	25.9489
		229.852	12.7326
		220.594	12.7326
		220.594	3.57644
		217.25	3.57644
		217.25	0.973454
		215.75	0.973454
		215.75	0.280103
		215	0.280103
		215	0
		215	0.280103
		216.5	0.280103
		216.5	0.143571
		216	0.143571
		216	0
		216	0.143571
		217	0.143571
		217	0
		217	0.143571
		216.5	0.143571
		216.5	0.280103
		215.75	0.280103
		215.75	0.973454
		218.75	0.973454
		218.75	0.476319
		218	0.476319
		218	0
		218	0.476319
		219.5	0.476319
		219.5	0.130742
		219	0.130742
		219	0
		219	0.130742
		220	0.130742
		220	0
		220	0.130742
		219.5	0.130742
		219.5	0.476319
		218.75	0.476319
		218.75	0.973454
		217.25	0.973454
		217.25	3.57644
		223.938	3.57644
		223.938	1.63959
		221.75	1.63959
		221.75	0.30381
		221	0.30381
		221	0
		221	0.30381
		222.5	0.30381
		222.5	0.221902
		222	0.221902
		222	0
		222	0.221902
		223	0.221902
		223	0
		223	0.221902
		222.5	0.221902
		222.5	0.30381
		221.75	0.30381
		221.75	1.63959
		226.125	1.63959
		226.125	0.949889
		224.75	0.949889
		224.75	0.175123
		224	0.175123
		224	0
		224	0.175123
		225.5	0.175123
		225.5	0.069682
		225	0.069682
		225	0
		225	0.069682
		226	0.069682
		226	0
		226	0.069682
		225.5	0.069682
		225.5	0.175123
		224.75	0.175123
		224.75	0.949889
		227.5	0.949889
		227.5	0.194194
		227	0.194194
		227	0
		227	0.194194
		228	0.194194
		228	0
		228	0.194194
		227.5	0.194194
		227.5	0.949889
		226.125	0.949889
		226.125	1.63959
		223.938	1.63959
		223.938	3.57644
		220.594	3.57644
		220.594	12.7326
		239.109	12.7326
		239.109	6.1975
		233.281	6.1975
		233.281	2.7346
		229.875	2.7346
		229.875	0.852134
		229	0.852134
		229	0
		229	0.852134
		230.75	0.852134
		230.75	0.236697
		230	0.236697
		230	0
		230	0.236697
		231.5	0.236697
		231.5	0.096549
		231	0.096549
		231	0
		231	0.096549
		232	0.096549
		232	0
		232	0.096549
		231.5	0.096549
		231.5	0.236697
		230.75	0.236697
		230.75	0.852134
		229.875	0.852134
		229.875	2.7346
		236.688	2.7346
		236.688	1.23482
		234.625	1.23482
		234.625	0.240172
		233.5	0.240172
		233.5	0.0856391
		233	0.0856391
		233	0
		233	0.0856391
		234	0.0856391
		234	0
		234	0.0856391
		233.5	0.0856391
		233.5	0.240172
		235.75	0.240172
		235.75	0.165095
		235	0.165095
		235	0
		235	0.165095
		236.5	0.165095
		236.5	0.0492421
		236	0.0492421
		236	0
		236	0.0492421
		237	0.0492421
		237	0
		237	0.0492421
		236.5	0.0492421
		236.5	0.165095
		235.75	0.165095
		235.75	0.240172
		234.625	0.240172
		234.625	1.23482
		238.75	1.23482
		238.75	0.402154
		238	0.402154
		238	0
		238	0.402154
		239.5	0.402154
		239.5	0.127617
		239	0.127617
		239	0
		239	0.127617
		240	0.127617
		240	0
		240	0.127617
		239.5	0.127617
		239.5	0.402154
		238.75	0.402154
		238.75	1.23482
		236.688	1.23482
		236.688	2.7346
		233.281	2.7346
		233.281	6.1975
		244.938	6.1975
		244.938	3.68538
		242.625	3.68538
		242.625	0.573099
		241.5	0.573099
		241.5	0.0626899
		241	0.0626899
		241	0
		241	0.0626899
		242	0.0626899
		242	0
		242	0.0626899
		241.5	0.0626899
		241.5	0.573099
		243.75	0.573099
		243.75	0.215674
		243	0.215674
		243	0
		243	0.215674
		244.5	0.215674
		244.5	0.0871378
		244	0.0871378
		244	0
		244	0.0871378
		245	0.0871378
		245	0
		245	0.0871378
		244.5	0.0871378
		244.5	0.215674
		243.75	0.215674
		243.75	0.573099
		242.625	0.573099
		242.625	3.68538
		247.25	3.68538
		247.25	0.615932
		246	0.615932
		246	0
		246	0.615932
		248.5	0.615932
		248.5	0.34313
		247.5	0.34313
		247.5	0.0651569
		247	0.0651569
		247	0
		247	0.0651569
		248	0.0651569
		248	0
		248	0.0651569
		247.5	0.0651569
		247.5	0.34313
		249.5	0.34313
		249.5	0.231093
		249	0.231093
		249	0
		249	0.231093
		250	0.231093
		250	0
		250	0.231093
		249.5	0.231093
		249.5	0.34313
		248.5	0.34313
		248.5	0.615932
		247.25	0.615932
		247.25	3.68538
		244.938	3.68538
		244.938	6.1975
		239.109	6.1975
		239.109	12.7326
		229.852	12.7326
		229.852	25.9489
		215.012	25.9489
		215.012	42.8191
		190.482	42.8191
		190.482	151.703
		313.3	151.703
		313.3	78.4299
		273.511	78.4299
		273.511	31.8171
		258.109	31.8171
		258.109	6.64014
		251.875	6.64014
		251.875	0.608375
		251	0.608375
		251	0
		251	0.608375
		252.75	0.608375
		252.75	0.332665
		252	0.332665
		252	0
		252	0.332665
		253.5	0.332665
		253.5	0.276788
		253	0.276788
		253	0
		253	0.276788
		254	0.276788
		254	0
		254	0.276788
		253.5	0.276788
		253.5	0.332665
		252.75	0.332665
		252.75	0.608375
		251.875	0.608375
		251.875	6.64014
		264.344	6.64014
		264.344	4.68645
		259.375	4.68645
		259.375	2.71159
		257.125	2.71159
		257.125	0.848266
		255.75	0.848266
		255.75	0.211039
		255	0.211039
		255	0
		255	0.211039
		256.5	0.211039
		256.5	0.101021
		256	0.101021
		256	0
		256	0.101021
		257	0.101021
		257	0
		257	0.101021
		256.5	0.101021
		256.5	0.211039
		255.75	0.211039
		255.75	0.848266
		258.5	0.848266
		258.5	0.244133
		258	0.244133
		258	0
		258	0.244133
		259	0.244133
		259	0
		259	0.244133
		258.5	0.244133
		258.5	0.848266
		257.125	0.848266
		257.125	2.71159
		261.625	2.71159
		261.625	0.881052
		260.5	0.881052
		260.5	0.384578
		260	0.384578
		260	0
		260	0.384578
		261	0.384578
		261	0
		261	0.384578
		260.5	0.384578
		260.5	0.881052
		262.75	0.881052
		262.75	0.5539
		262	0.5539
		262	0
		262	0.5539
		263.5	0.5539
		263.5	0.207428
		263	0.207428
		263	0
		263	0.207428
		264	0.207428
		264	0
		264	0.207428
		263.5	0.207428
		263.5	0.5539
		262.75	0.5539
		262.75	0.881052
		261.625	0.881052
		261.625	2.71159
		259.375	2.71159
		259.375	4.68645
		269.312	4.68645
		269.312	2.85704
		266.625	2.85704
		266.625	0.325745
		265.5	0.325745
		265.5	0.0652867
		265	0.0652867
		265	0
		265	0.0652867
		266	0.0652867
		266	0
		266	0.0652867
		265.5	0.0652867
		265.5	0.325745
		267.75	0.325745
		267.75	0.276696
		267	0.276696
		267	0
		267	0.276696
		268.5	0.276696
		268.5	0.105414
		268	0.105414
		268	0
		268	0.105414
		269	0.105414
		269	0
		269	0.105414
		268.5	0.105414
		268.5	0.276696
		267.75	0.276696
		267.75	0.325745
		266.625	0.325745
		266.625	2.85704
		272	2.85704
		272	0.849911
		270.5	0.849911
		270.5	0.125833
		270	0.125833
		270	0
		270	0.125833
		271	0.125833
		271	0
		271	0.125833
		270.5	0.125833
		270.5	0.849911
		273.5	0.849911
		273.5	0.244372
		272.5	0.244372
		272.5	0.100941
		272	0.100941
		272	0
		272	0.100941
		273	0.100941
		273	0
		273	0.100941
		272.5	0.100941
		272.5	0.244372
		274.5	0.244372
		274.5	0.139219
		274	0.139219
		274	0
		274	0.139219
		275	0.139219
		275	0
		275	0.139219
		274.5	0.139219
		274.5	0.244372
		273.5	0.244372
		273.5	0.849911
		272	0.849911
		272	2.85704
		269.312	2.85704
		269.312	4.68645
		264.344	4.68645
		264.344	6.64014
		258.109	6.64014
		258.109	31.8171
		288.912	31.8171
		288.912	9.16262
		280.297	9.16262
		280.297	3.21905
		277.5	3.21905
		277.5	0.632969
		276.5	0.632969
		276.5	0.258621
		276	0.258621
		276	0
		276	0.258621
		277	0.258621
		277	0
		277	0.258621
		276.5	0.258621
		276.5	0.632969
		278.5	0.632969
		278.5	0.395472
		278	0.395472
		278	0
		278	0.395472
		279	0.395472
		279	0
		279	0.395472
		278.5	0.395472
		278.5	0.632969
		277.5	0.632969
		277.5	3.21905
		283.094	3.21905
		283.094	1.5007
		280.875	1.5007
		280.875	0.290736
		280	0.290736
		280	0
		280	0.290736
		281.75	0.290736
		281.75	0.144745
		281	0.144745
		281	0
		281	0.144745
		282.5	0.144745
		282.5	0.0799848
		282	0.0799848
		282	0
		282	0.0799848
		283	0.0799848
		283	0
		283	0.0799848
		282.5	0.0799848
		282.5	0.144745
		281.75	0.144745
		281.75	0.290736
		280.875	0.290736
		280.875	1.5007
		285.312	1.5007
		285.312	0.658428
		284	0.658428
		284	0
		284	0.658428
		286.625	0.658428
		286.625	0.451036
		285.5	0.451036
		285.5	0.105087
		285	0.105087
		285	0
		285	0.105087
		286	0.105087
		286	0
		286	0.105087
		285.5	0.105087
		285.5	0.451036
		287.75	0.451036
		287.75	0.199823
		287	0.199823
		287	0
		287	0.199823
		288.5	0.199823
		288.5	0.0436109
		288	0.0436109
		288	0
[truncated: 801 more rows]

## Sheet: XLSTAT_20211021_085843_1_HID1
1.73697	3.82099
-1.24793	2.83176
-1.70044	2.50507
-1.70044	2.50507
-0.758992	2.50507
1.19265	2.50507
-1.90689	2.27343
1.32193	2.18486
-0.699246	2.17005
-0.950247	2.12549
-1.38702	2.02975
-0.917538	1.92597
-0.807355	1.87826
-0.893085	1.87826
-0.725825	1.83638
-2.1375	1.83638
-1.23447	1.81602
-2.20163	1.80135
-1.58496	1.79236
1.58496	1.79236
-0.618129	1.77221
-1.20163	1.76314
-0.752072	1.76314
1.35755	1.75753
-0.874469	1.71126
-1	1.67138
1.32193	1.67138
0.943416	1.64986
-1.39232	1.64501
-1.848	1.64501
-0.713696	1.63423
-0.652077	1.63423
1.37851	1.63423
-1.80735	1.6178
1	1.6178
1.80735	1.6178
1.77761	1.61146
-1.26303	1.60387
-0.906891	1.60387
-1.5025	1.59795
-1.36257	1.5954
1.5025	1.5954
-1.43296	1.5642
-1.05063	1.54576
-1.19265	1.47532
-1.48543	1.47532
1.70044	1.47532
-1.22239	1.46211
-1.45943	1.45385
1.45943	1.45385
-0.759866	1.43041
-1.36257	1.42026
1.22239	1.40871
1.28011	1.40503
-0.906891	1.39206
-1.29956	1.38453
1	1.36373
1.32193	1.35992
-1	1.32403
-1.24793	1.30882
1.45943	1.2873
1.48543	1.27296
-0.7302	1.26412
-0.678072	1.25932
0.893085	1.25932
2	1.25932
1.28011	1.2545
1.67807	1.25237
-1.32193	1.24501
1.11548	1.24234
-1.09954	1.23535
1.58496	1.23
-1.12553	1.2215
-1	1.22062
-1.14684	1.20447
1.20163	1.19833
-0.608809	1.197
-1.22239	1.18925
-1.22239	1.18925
0.917538	1.18925
0.917538	1.18925
1.09954	1.18925
1.58496	1.18925
2.22239	1.18636
1.9386	1.17846
-1.58496	1.17544
-1.16993	1.17544
1.41504	1.17544
-1.45943	1.16376
-1	1.16376
1	1.16376
1	1.16376
-1	1.15667
-0.784271	1.15531
-1	1.15191
1	1.15191
1	1.15191
-1.16164	1.14153
1.28011	1.1406
-0.862496	1.1312
-1.19265	1.1312
-0.716207	1.1312
1.19265	1.1312
-1.28951	1.09786
1.32193	1.09259
-1.80735	1.08819
-1.24793	1.08624
-0.815575	1.08319
1.078	1.07845
-0.836501	1.07821
-1.38702	1.06423
1.06413	1.04684
-1.58496	1.04223
-1.09954	1.04223
-1.22239	1.04223
-0.847997	1.04223
-0.906891	1.03972
-0.830075	1.03972
1.11548	1.03972
-1.36257	1.03314
-1.07039	1.03314
1.24356	1.03311
1.09311	1.02181
-0.807355	1.01457
-1.24793	1.0124
1.078	1.00008
-0.747234	0.996295
-1.1375	0.994856
-0.514573	0.994856
1.1375	0.994856
1.32193	0.994856
2	0.994856
-0.893085	0.994856
0.893085	0.994856
0.893085	0.994856
-1	0.9896
1	0.9896
-0.847997	0.978987
-0.78136	0.975741
-1.07039	0.974013
2.90689	0.972155
-0.95109	0.966822
-1.05889	0.962534
-0.624491	0.962534
-0.881356	0.950947
-0.825971	0.950891
-0.847997	0.947617
-0.774933	0.946921
-1.48543	0.941281
-1.09954	0.935106
-0.874469	0.935106
0.917538	0.935106
1.22239	0.935106
1	0.935106
1.22239	0.935106
1.66297	0.926411
2	0.917201
-0.93587	0.910147
1.71989	0.909033
-0.719892	0.907525
-1.26303	0.905982
-0.830075	0.905982
1.26303	0.905982
-0.925999	0.905753
-1	0.905401
2.34792	0.896421
-1.16993	0.880159
1.16993	0.880159
1.19265	0.873539
2.43296	0.873307
-1	0.870626
1	0.870626
-1.45943	0.870626
1.45943	0.870626
1.58496	0.860979
1.70044	0.858524
1.70044	0.858524
-2.16993	0.854258
-1.32193	0.853667
1	0.853667
1.32193	0.853667
-1.87447	0.852765
1.22239	0.852765
-0.807355	0.839519
-1.1375	0.839519
-1.1375	0.839519
1.1375	0.839519
-0.938599	0.839176
-1.078	0.832944
-0.63743	0.832944
-1.37851	0.829304
0.485427	0.829304
-1	0.829304
1.79077	0.828521
-0.854149	0.822204
1.8413	0.820759
-1	0.818629
-1	0.818629
1	0.818629
1.41504	0.818629
1.19265	0.81725
1.26303	0.809623
-1.11548	0.809623
-0.662965	0.809623
-0.887525	0.806662
-0.754888	0.804169
1	0.800512
1	0.800512
1	0.800512
-0.635236	0.797276
1.16993	0.791841
-0.912537	0.789004
-1.58496	0.78707
-0.616671	0.78707
0.917538	0.78707
-1	0.783072
-1.05658	0.78123
1.80735	0.779283
-1	0.767974
1.37851	0.767974
-1.27563	0.756803
1	0.755245
1	0.755245
-1.18442	0.747226
-0.70044	0.744542
-0.906891	0.736206
-1.11548	0.736206
-0.807355	0.735007
-0.678072	0.735007
-0.893085	0.735007
-0.893085	0.735007
1.32193	0.735007
-0.758992	0.728572
-0.925999	0.728572
-1.16993	0.72353
-1.16993	0.72353
1.16993	0.72353
-0.884523	0.718558
-1	0.717277
-0.765535	0.715392
-1.45943	0.715392
1.45943	0.715392
-0.742504	0.709052
-0.847997	0.707166
1	0.707166
-1.08746	0.692853
1.08746	0.692853
-0.736966	0.688021
-0.736966	0.688021
1.34395	0.688021
1	0.685814
1	0.685814
-1.11548	0.678039
1.11548	0.678039
1.26303	0.678039
1.81943	0.677193
-1.37851	0.674527
-1	0.674527
-0.956931	0.668038
-0.765535	0.6612
1	0.6612
-1.32193	0.658948
1	0.651728
1.04731	0.649515
-0.641546	0.641629
-0.652077	0.637895
-0.736966	0.637895
-0.754888	0.634913
0.95109	0.630597
1.32193	0.624811
-1.16993	0.623795
-1.16993	0.623795
-1.41504	0.623795
-1.41504	0.623795
-0.874469	0.623795
-0.584963	0.623795
1.41504	0.623795
1.41504	0.623795
-0.938599	0.617763
1.48543	0.608424
1.078	0.604113
-0.793549	0.601786
-0.793549	0.601786
-1.32193	0.600646
-1.32193	0.600646
-0.893085	0.600646
1.1375	0.600646
-1	0.59791
-1	0.59791
-0.70044	0.59791
1	0.59791
1.11548	0.591023
1.1375	0.588587
-1.58496	0.587084
-0.917538	0.587084
-0.688056	0.586858
-1.20163	0.586062
0.925999	0.58585
-0.736966	0.584068
-0.823122	0.580267
-0.862496	0.565369
-0.736966	0.561336
-1.07039	0.559738
1.32193	0.558954
-1.73697	0.557412
-0.621488	0.554836
-0.874469	0.553712
0.874469	0.553712
-1.18057	0.551874
-0.70044	0.54878
-1	0.540812
-1	0.540812
1	0.540812
-0.736966	0.539256
1	0.536851
-1	0.534656
-1	0.534656
1	0.534656
-0.836501	0.526482
-0.736966	0.525762
-1.09954	0.517773
-1.1375	0.516329
1.07039	0.504344
1.41504	0.504175
-0.874469	0.501281
-0.777608	0.501281
1.77761	0.500805
1	0.486564
-0.584963	0.482197
-0.847997	0.482197
-1.22239	0.482197
1.078	0.479627
-0.736966	0.475147
-0.691878	0.466711
0.610053	0.466514
-1	0.461839
-1	0.461839
-0.652077	0.461839
1	0.461839
1	0.461839
1	0.461839
1	0.461839
-0.648528	0.461752
1.26303	0.461057
-1.16993	0.460309
-0.63743	0.460309
1.16993	0.460309
-1.32193	0.457621
-0.678072	0.457621
-1	0.454922
0.943416	0.451484
-0.932886	0.451404
2.08746	0.44218
-1	0.437759
-0.628031	0.434324
1	0.43231
-0.36257	0.427243
-0.847997	0.427243
-0.847997	0.427243
-1.22239	0.427243
-0.847997	0.427243
1.22239	0.427243
1	0.427243
-0.646363	0.422878
-0.823122	0.417574
-0.70044	0.417574
-0.652077	0.412388
-0.777608	0.39989
1.11548	0.39938
-0.85561	0.39575
-0.830075	0.387183
-0.807355	0.380004
-0.514573	0.380004
-0.63743	0.376813
0.874469	0.376813
-0.819428	0.372228
0.70044	0.369892
-0.616671	0.369681
-0.662965	0.355909
-0.736966	0.354751
0.847997	0.354751
-0.736966	0.348625
-1.09954	0.34788
-0.847997	0.329265
-0.584963	0.329265
-0.847997	0.329265
1	0.321827
1	0.321827
-0.652077	0.321827
-0.807355	0.311123
-0.584963	0.308241
-0.777608	0.299383
0.5025	0.299383
-0.652077	0.285236
-0.736966	0.275387
-0.530515	0.262239
-0.530515	0.250698
-0.678072	0.230686
-0.485427	0.229422
-0.137504	0.0598725
3.20343e-16	0

## Sheet: XLSTAT_20211021_085843_1_HID
0	0
0	60
0.05	60
0.05	0
0.05	66
0.1	66
0.1	0
0.1	68
0.15	68
0.15	0
0.15	51
0.2	51
0.2	0
0.2	36
0.25	36
0.25	0
0.25	39
0.3	39
0.3	0
0.3	29
0.35	29
0.35	0
0.35	20
0.4	20
0.4	0
0.4	14
0.45	14
0.45	0
0.45	8
0.5	8
0.5	0
0.5	5
0.55	5
0.55	0
0.55	3
0.6	3
0.6	0
0.6	0
0.65	0
0.65	0
0.65	0
0.7	0
0.7	0
0.7	0
0.75	0
0.75	0
0.75	0
0.8	0
0.8	0
0.8	0
0.85	0
0.85	0
0.85	1
0.9	1
0.9	0
0.9	0
0.95	0
0.95	0
0.95	1
1	1
1	0

## Sheet: ST4-GO enrichment
Research paper: Growth and primary metabolism of lettuce seedlings (Lactuca sativa L.) are promoted by an innovative Iron-Based Fenton composted amendment. Amalia Piro, Daniela Oliva, Dante Matteo Nisticò, Ilaria Lania, Maria Rita Basile, Giuseppe Chidichimo, Silvia Mazzuca
Supplementary table S1e. Fold enrichement of GO Biological Process whose DAPs of L. sativa samples treated with FCA are belong
GO biological process complete	Fold Enrichment	Lactuca sativa (REF) #	Genes in samples #	expected	Qualitative +/-	raw P value	FDR
mitotic intra-S DNA damage checkpoint signaling	69.77	4	2	.03	+	7.42E-04	2.68E-02
S-adenosylmethionine cycle	55.82	5	2	.04	+	1.03E-03	3.62E-02
fructose 1,6-bisphosphate metabolic process	53.67	13	5	.09	+	1.40E-07	1.04E-05
S-adenosylmethionine metabolic process	50.75	11	4	.08	+	3.22E-06	2.06E-04
S-adenosylmethionine biosynthetic process	46.52	6	2	.04	+	1.37E-03	4.73E-02
glyceraldehyde-3-phosphate biosynthetic process	46.52	6	2	.04	+	1.37E-03	4.69E-02
gluconeogenesis	39.87	21	6	.15	+	3.20E-08	2.51E-06
hexose biosynthetic process	38.06	22	6	.16	+	4.05E-08	3.12E-06
photosynthesis, light harvesting in photosystem I	36.18	27	7	.19	+	3.90E-09	3.40E-07
photosynthesis, light harvesting	30.53	32	7	.23	+	1.08E-08	8.61E-07
sucrose biosynthetic process	27.91	15	3	.11	+	2.69E-04	1.12E-02
monosaccharide biosynthetic process	27.01	31	6	.22	+	2.37E-07	1.71E-05
glucose metabolic process	23.7	53	9	.38	+	5.97E-10	7.25E-08
reductive pentose-phosphate cycle	23.26	18	3	.13	+	4.31E-04	1.69E-02
photosynthesis, dark reaction	23.26	18	3	.13	+	4.31E-04	1.67E-02
fructose 6-phosphate metabolic process	20.93	20	3	.14	+	5.68E-04	2.17E-02
carbon fixation	20.67	27	4	.19	+	6.78E-05	3.29E-03
chlorophyll biosynthetic process	19.25	29	4	.21	+	8.72E-05	4.15E-03
photorespiration	19.25	29	4	.21	+	8.72E-05	4.11E-03
Group II intron splicing	17.44	24	3	.17	+	9.18E-04	3.26E-02
glycine metabolic process	16.92	33	4	.24	+	1.38E-04	6.11E-03
photosynthesis	16.9	223	27	1.60	+	8.02E-24	6.17E-21
photosynthesis, light reaction	16.34	111	13	.80	+	6.10E-12	1.04E-09
one-carbon metabolic process	15.17	46	5	.33	+	3.16E-05	1.66E-03
ATP metabolic process	14.33	185	19	1.33	+	6.73E-16	3.45E-13
glycolytic process	14.21	108	11	.77	+	1.03E-09	1.11E-07
ATP generation from ADP	14.21	108	11	.77	+	1.03E-09	1.13E-07
ADP metabolic process	14.21	108	11	.77	+	1.03E-09	1.16E-07
chlorophyll metabolic process	13.95	40	4	.29	+	2.72E-04	1.12E-02
purine ribonucleoside triphosphate metabolic process	13.88	191	19	1.37	+	1.15E-15	4.83E-13
proton motive force-driven ATP synthesis	13.76	71	7	.51	+	1.47E-06	9.95E-05
purine ribonucleoside diphosphate metabolic process	13.71	112	11	.80	+	1.47E-09	1.54E-07
purine nucleoside diphosphate metabolic process	13.71	112	11	.80	+	1.47E-09	1.51E-07
purine nucleoside triphosphate metabolic process	13.67	194	19	1.39	+	1.50E-15	5.76E-13
ATP biosynthetic process	13.57	72	7	.52	+	1.60E-06	1.07E-04
nucleoside diphosphate phosphorylation	13.47	114	11	.82	+	1.75E-09	1.72E-07
nucleotide phosphorylation	13.23	116	11	.83	+	2.07E-09	1.99E-07
ribonucleoside triphosphate metabolic process	13.13	202	19	1.45	+	2.96E-15	9.76E-13
ribonucleoside diphosphate metabolic process	13.12	117	11	.84	+	2.25E-09	2.12E-07
purine ribonucleoside triphosphate biosynthetic process	12.52	78	7	.56	+	2.63E-06	1.73E-04
purine nucleoside triphosphate biosynthetic process	12.52	78	7	.56	+	2.63E-06	1.71E-04
nucleoside triphosphate metabolic process	12	221	19	1.58	+	1.34E-14	3.87E-12
photosynthetic electron transport chain	11.83	59	5	.42	+	9.51E-05	4.39E-03
nucleoside diphosphate metabolic process	11.72	131	11	.94	+	6.76E-09	5.67E-07
pigment biosynthetic process	11.16	75	6	.54	+	2.55E-05	1.37E-03
pyruvate metabolic process	11.09	151	12	1.08	+	2.47E-09	2.28E-07
ribonucleoside triphosphate biosynthetic process	10.98	89	7	.64	+	5.93E-06	3.65E-04
porphyrin-containing compound biosynthetic process	10.95	51	4	.37	+	6.43E-04	2.37E-02
nucleoside triphosphate biosynthetic process	10.39	94	7	.67	+	8.31E-06	4.92E-04
tetrapyrrole biosynthetic process	10.34	54	4	.39	+	7.86E-04	2.81E-02
pigment metabolic process	9.85	85	6	.61	+	4.93E-05	2.47E-03
tricarboxylic acid cycle	9.46	59	4	.42	+	1.07E-03	3.73E-02
hexose metabolic process	9.1	138	9	.99	+	1.20E-06	8.24E-05
generation of precursor metabolites and energy	9.03	541	35	3.88	+	3.55E-22	2.34E-19
serine family amino acid metabolic process	8.95	78	5	.56	+	3.24E-04	1.31E-02
purine ribonucleotide metabolic process	8.91	329	21	2.36	+	1.27E-13	3.45E-11
cellular metabolic compound salvage	8.61	81	5	.58	+	3.83E-04	1.51E-02
purine nucleotide metabolic process	8.54	343	21	2.46	+	2.71E-13	6.96E-11
ribonucleotide metabolic process	8.23	356	21	2.55	+	5.33E-13	1.29E-10
purine-containing compound metabolic process	8.12	361	21	2.59	+	6.86E-13	1.58E-10
ribose phosphate metabolic process	7.96	368	21	2.64	+	9.71E-13	2.13E-10
dicarboxylic acid metabolic process	7.84	89	5	.64	+	5.76E-04	2.18E-02
response to light stimulus	7.79	215	12	1.54	+	9.91E-08	7.49E-06
monosaccharide metabolic process	7.43	169	9	1.21	+	5.78E-06	3.61E-04
response to radiation	7.41	226	12	1.62	+	1.65E-07	1.21E-05
purine ribonucleotide biosynthetic process	7.39	170	9	1.22	+	6.05E-06	3.67E-04
proton transmembrane transport	7.18	175	9	1.25	+	7.56E-06	4.53E-04
purine nucleotide biosynthetic process	6.94	181	9	1.30	+	9.79E-06	5.72E-04
carbohydrate catabolic process	6.93	322	16	2.31	+	3.48E-09	3.14E-07
purine-containing compound biosynthetic process	6.9	182	9	1.30	+	1.02E-05	5.89E-04
nucleotide metabolic process	6.79	473	23	3.39	+	1.79E-12	3.60E-10
nucleoside phosphate metabolic process	6.58	488	23	3.50	+	3.29E-12	6.07E-10
ribonucleotide biosynthetic process	6.41	196	9	1.40	+	1.79E-05	9.86E-04
ribose phosphate biosynthetic process	6.13	205	9	1.47	+	2.52E-05	1.37E-03
aerobic respiration	5.9	142	6	1.02	+	6.96E-04	2.53E-02
nucleobase-containing small molecule metabolic process	5.79	578	24	4.14	+	1.38E-11	2.28E-09
carbohydrate biosynthetic process	5.77	266	11	1.91	+	5.51E-06	3.48E-04
energy derivation by oxidation of organic compounds	5.52	177	7	1.27	+	3.70E-04	1.47E-02
cellular respiration	5.47	153	6	1.10	+	1.01E-03	3.56E-02
alpha-amino acid metabolic process	4.8	291	10	2.09	+	6.66E-05	3.27E-03
organophosphate metabolic process	4.68	835	28	5.98	+	3.24E-11	5.16E-09
carbohydrate derivative metabolic process	4.67	837	28	6.00	+	3.42E-11	5.27E-09
nucleotide biosynthetic process	4.63	271	9	1.94	+	1.96E-04	8.47E-03
nucleoside phosphate biosynthetic process	4.53	277	9	1.98	+	2.30E-04	9.64E-03
monocarboxylic acid metabolic process	4.5	496	16	3.55	+	1.01E-06	7.04E-05
response to abiotic stimulus	4.46	532	17	3.81	+	5.22E-07	3.70E-05
small molecule metabolic process	3.81	1832	50	13.13	+	7.02E-16	3.24E-13
carboxylic acid metabolic process	3.77	1036	28	7.42	+	3.51E-09	3.12E-07
carbohydrate metabolic process	3.75	1154	31	8.27	+	5.52E-10	6.89E-08
small molecule biosynthetic process	3.7	604	16	4.33	+	1.13E-05	6.38E-04
organophosphate biosynthetic process	3.67	532	14	3.81	+	4.30E-05	2.20E-03
oxoacid metabolic process	3.67	1065	28	7.63	+	6.28E-09	5.37E-07
organic acid metabolic process	3.59	1088	28	7.80	+	9.80E-09	8.08E-07
cellular carbohydrate metabolic process	3.34	460	11	3.30	+	6.16E-04	2.31E-02
catabolic process	3.18	1846	42	13.23	+	5.82E-11	8.40E-09
organic substance catabolic process	3.16	1632	37	11.69	+	1.02E-09	1.17E-07
translation	3.1	721	16	5.17	+	8.89E-05	4.14E-03
peptide biosynthetic process	3.05	731	16	5.24	+	1.04E-04	4.65E-03
organonitrogen compound biosynthetic process	3.04	1745	38	12.50	+	1.74E-09	1.75E-07
cellular nitrogen compound biosynthetic process	2.89	1785	37	12.79	+	1.04E-08	8.45E-07
amide biosynthetic process	2.84	785	16	5.63	+	2.28E-04	9.66E-03
heterocycle biosynthetic process	2.81	1042	21	7.47	+	2.86E-05	1.52E-03
macromolecule catabolic process	2.73	972	19	6.97	+	1.02E-04	4.61E-03
nucleobase-containing compound biosynthetic process	2.69	881	17	6.31	+	2.73E-04	1.11E-02
peptide metabolic process	2.66	839	16	6.01	+	4.66E-04	1.79E-02
cellular nitrogen compound metabolic process	2.64	3865	73	27.70	+	1.04E-14	3.19E-12
cellular amide metabolic process	2.64	950	18	6.81	+	2.25E-04	9.60E-03
cellular catabolic process	2.62	1387	26	9.94	+	1.09E-05	6.20E-04
aromatic compound biosynthetic process	2.61	1122	21	8.04	+	8.02E-05	3.85E-03
heterocycle metabolic process	2.55	3173	58	22.74	+	4.19E-11	6.23E-09
cellular biosynthetic process	2.53	3149	57	22.57	+	1.34E-10	1.82E-08
organic substance biosynthetic process	2.51	3782	68	27.10	+	1.36E-12	2.84E-10
nucleobase-containing compound metabolic process	2.51	2946	53	21.11	+	8.16E-10	9.65E-08
organic cyclic compound biosynthetic process	2.5	1226	22	8.79	+	9.84E-05	4.50E-03
organic cyclic compound metabolic process	2.45	3424	60	24.54	+	9.85E-11	1.38E-08
biosynthetic process	2.44	3891	68	27.88	+	4.06E-12	7.21E-10
cellular aromatic compound metabolic process	2.44	3313	58	23.74	+	2.28E-10	2.93E-08
cellular metabolic process	2.28	9060	148	64.92	+	4.58E-27	4.23E-24
organelle organization	2.24	1436	23	10.29	+	3.67E-04	1.47E-02
gene expression	2.22	2202	35	15.78	+	1.21E-05	6.74E-04
metabolic process	2.09	11768	176	84.33	+	5.59E-30	2.58E-26
macromolecule biosynthetic process	2.09	1740	26	12.47	+	6.53E-04	2.39E-02
phosphorus metabolic process	1.99	2812	40	20.15	+	3.79E-05	1.96E-03
phosphate-containing compound metabolic process	1.97	2764	39	19.81	+	5.62E-05	2.79E-03
organonitrogen compound metabolic process	1.96	6201	87	44.44	+	2.12E-10	2.79E-08
cellular macromolecule metabolic process	1.92	2755	38	19.74	+	1.42E-04	6.23E-03
cellular component organization or biogenesis	1.92	2762	38	19.79	+	1.45E-04	6.30E-03
cellular process	1.91	14242	195	102.06	+	6.20E-30	1.43E-26
organic substance metabolic process	1.89	10943	148	78.42	+	1.86E-18	1.07E-15
cellular component organization	1.88	2379	32	17.05	+	6.42E-04	2.39E-02
primary metabolic process	1.87	9945	133	71.26	+	2.18E-15	7.72E-13
nitrogen compound metabolic process	1.87	8360	112	59.91	+	1.98E-12	3.81E-10
macromolecule metabolic process	1.52	7509	82	53.81	+	4.74E-05	2.40E-03
Unclassified	0.32	17833	41	127.79	-	1.99E-28	3.05E-25
