# Supplementary material for: Growth and Primary Metabolism of Lettuce Seedlings (Lactuca sativa L.) Are Promoted by an Innovative Iron-Based Fenton-Composted Amendment
Source: Plants (Basel). 2023 Jun 7;12(12):2234. doi: 10.3390/plants12122234 (PMC10301099; doi:10.3390/plants12122234)
Supplement: Supplementary file 1 [file plants-12-02234-s001.zip › Table S2.xlsm]

## Sheet: ST5 -Proteins
Research paper: Growth and primary metabolism of lettuce seedlings (Lactuca sativa L.) are promoted by an innovative Iron-Based Fenton composted amendment. Amalia Piro, Daniela Oliva, Dante Matteo Nisticò, Ilaria Lania, Maria Rita Basile, Giuseppe Chidichimo, Silvia Mazzuca
Supplementary table S2a. Differentially accumulated proteins (DAPs) identified in L. sativa roots treated with FCA amendment. Accession number, protein name, fold change reported also as Log2 value, biological process whose DAPs are belonging were reported
Accession Number	Identified Proteins	Molecular Weight	T-Test (p-value): (p < 0.05)	Fold Change by Category	Log2 Fold Change
Q9FUY7.2	RecName: Full=Hexahomomethionine N-hydroxylase; AltName: Full=Cytochrome P450 79F2	20 kDa	0.025	5.8	2.53605
Q67Z52.1	RecName: Full=Tubulin-folding cofactor B; Short=AtTFCB; AltName: Full=Protein EMBRYO DEFECTIVE 2804	34 kDa	0.008	5.3	2.40599
ABU93486.1	xyloglucan endotraglucosylase/hydrolase [Vigna angularis]	42 kDa	0.0072	4.2	2.07039
Q6NKU9.1	RecName: Full=Mitochondrial import inner membrane translocase subunit TIM22-3	50 kDa	0.0038	4.2	2.07039
AXB87515.1	glycosyl hydrolase, partial [Oryza sativa Indica Group]	34 kDa	0.04	4	2
Q945Q1.2	RecName: Full=Cysteine proteinase inhibitor 1; Short=AtCYS-1	15 kDa	0.038	3.8	1.926
Q84S07.1	RecName: Full=Aquaporin NIP3-3; AltName: Full=NOD26-like intrinsic protein 3-3; AltName: Full=OsNIP3;3	37 kDa	0.027	3.8	1.926
Q1H595.1	RecName: Full=Sm-like protein LSM2; Short=AtLSM2; AltName: Full=U6 snRNA-associated Sm-like protein LSM2	39 kDa	0.027	3.7	1.88753
AGC97443.1	NAC protein 13 [Gossypium hirsutum]	38 kDa	0.023	3.6	1.848
XP_018677474.1	PREDICTED: caffeic acid 3-O-methyltransferase-like, partial [Musa acuminata subsp. malaccensis]	19 kDa	0.0029	3.6	1.848
BAH20322.1	AT5G22360, partial [Arabidopsis thaliana]	59 kDa	0.0088	3.5	1.80735
Q69XJ0.1	RecName: Full=SPX domain-containing protein 1; AltName: Full=Protein SPX DOMAIN GENE 1; Short=OsSPX1	18 kDa	0.024	3.5	1.80735
Q9FX68.1	RecName: Full=Zinc finger protein WIP6; AltName: Full=Protein DEFECTIVELY ORGANIZED TRIBUTARIES 5; AltName: Full=WIP-domain protein 6; Short=AtWIP6	63 kDa	0.0021	3.5	1.80735
AER29902.1	class IV chitinase [Gossypium barbadense]	33 kDa	0.0092	3.4	1.76553
Q9FMS7.1	RecName: Full=Transcription repressor OFP10; AltName: Full=Ovate family protein 10; Short=AtOFP10	38 kDa	0.044	3.4	1.76553
O24520.1	RecName: Full=Non-symbiotic hemoglobin 1; AltName: Full=ARAth GLB1; Short=Hb1	26 kDa	0.008	3.2	1.67807
Q9XFR0.1	RecName: Full=Potassium inward rectifier (Kir)-like channel 3; Short=AtKCO3	29 kDa	0.033	3.2	1.67807
NP_001105503.1	phosphoenolpyruvate carboxylase [Zea mays]	26 kDa	0.016	3	1.58496
XP_018673750.1	PREDICTED: probable fatty acyl-CoA reductase 4 [Musa acuminata subsp. malaccensis]	25 kDa	0.016	3	1.58496
XP_009400739.1	PREDICTED: 3-hydroxyisobutyryl-CoA hydrolase 1-like [Musa acuminata subsp. malaccensis]	58 kDa	0.0026	2.9	1.53605
Q7XAK4.1	RecName: Full=F-box protein GID2; AltName: Full=Gibberellin-insensitive dwarf protein 2; AltName: Full=Protein GIBBERELLIN INSENSITIVE DWARF2	40 kDa	0.0015	2.8	1.48543
O81062.1	RecName: Full=Signal peptide peptidase; Short=AtSPP; AltName: Full=Intramembrane protease; Short=IMP; Short=IMPAS	39 kDa	0.0097	2.8	1.48543
Q9AVB0.1	RecName: Full=Lectin-B; AltName: Full=PL-B; Flags: Precursor	57 kDa	0.035	2.8	1.48543
Q9CAU2.2	RecName: Full=Serine carboxypeptidase-like 5; Flags: Precursor	35 kDa	0.021	2.8	1.48543
CAB43737.2	chitinase [Trifolium repens]	47 kDa	0.012	2.7	1.43296
Q9SEZ1.1	RecName: Full=Zinc-finger homeodomain protein 11; Short=AtZHD11; AltName: Full=Transcription factor HB29; Short=AtHB-29; AltName: Full=Zinc finger homeodomain transcription factor 1	55 kDa	0.019	2.6	1.37851
Q8GYT9.2	RecName: Full=E3 ubiquitin-protein ligase SIS3; AltName: Full=Protein SUGAR INSENSITIVE 3; AltName: Full=RING-type E3 ubiquitin transferase SIS3; Flags: Precursor	42 kDa	0.0023	2.6	1.37851
Q9ZT81.1	RecName: Full=CASP-like protein 1C1; Short=AtCASPL1C1	17 kDa	0.014	2.6	1.37851
P13868.2	RecName: Full=Calmodulin-1; Short=CaM-1	58 kDa	0.0071	2.5	1.32193
Q40872.1	RecName: Full=Floral homeotic protein AGAMOUS; AltName: Full=GAG2	38 kDa	0.044	2.5	1.32193
Q0WT24.1	RecName: Full=Protein SENSITIVE TO PROTON RHIZOTOXICITY 2; AltName: Full=Zinc finger protein STOP2	32 kDa	0.033	2.5	1.32193
Q5GHF7.1	Adenylate isopentenyltransferase	30 kDa	0.023	2.4	1.26303
O64989.2	RecName: Full=Cytochrome P450 90B1; AltName: Full=Protein DWARF 4; Short=Dwarf4; AltName: Full=Steroid 22-alpha-hydroxylase	64 kDa	0.00015	2.4	1.26303
Q37001.1	RecName: Full=1-aminocyclopropane-1-carboxylate synthase 5; Short=ACC synthase 5; AltName: Full=Ethylene-overproduction protein 2; AltName: Full=S-adenosyl-L-methionine methylthioadenosine-lyase 5	54 kDa	0.0058	2.4	1.26303
Q8S8S1.1	RecName: Full=Peroxisome biogenesis protein 16; AltName: Full=Peroxin-16; Short=AtPEX16; Short=AtPex16p; AltName: Full=Protein SHRUNKEN SEED 1	19 kDa	0.011	2.4	1.26303
Q38841.2	RecName: Full=Agamous-like MADS-box protein AGL12; AltName: Full=Protein XAANTAL 1	57 kDa	0.019	2.4	1.26303
CAA64683.1	osr40c1 [Oryza sativa Indica Group]	27 kDa	0.025	2.4	1.26303
AID51436.1	3-hydroxy-3-methylglutaryl-coenzyme A reductase 1 [Astragalus membranaceus]	58 kDa	0.016	2.3	1.20163
AGG55636.1	Y3SK2 dehydrin [Trifolium repens]	22 kDa	0.026	2.3	1.20163
Q9S7Z3.1	RecName: Full=Glutathione gamma-glutamylcysteinyltransferase 1; AltName: Full=Cadmium tolerance protein; AltName: Full=Phytochelatin synthase 1; Short=AtPCS1	35 kDa	0.013	2.3	1.20163
Q6ZIB5.1	RecName: Full=Probable auxin efflux carrier component 5c; Short=OsPIN5c; AltName: Full=OsPIN5b	34 kDa	0.026	2.3	1.20163
Q5K4R0.3	RecName: Full=MADS-box transcription factor 47; AltName: Full=MADS-domain-containing protein 1; Short=OsMDP1; AltName: Full=OsMADS47	33 kDa	0.0023	2.3	1.20163
Q9LSF6.1	RecName: Full=Vacuolar iron transporter homolog 2.1; AltName: Full=Protein NODULIN-LIKE 21; AltName: Full=Vacuolar iron transporter-like 5; Short=AtVTL5	39 kDa	0.0092	2.3	1.20163
Q9LDM2.1	RecName: Full=Exosome complex component RRP45A; AltName: Full=Protein ECERIFERUM 7; AltName: Full=RRP45 homolog A; AltName: Full=Ribosomal RNA-processing protein 45A; Short=AtRRPA5a	60 kDa	0.018	2.3	1.20163
Q50LH3.1	RecName: Full=(S)-stylopine synthase 1; Short=STS; AltName: Full=Cytochrome P450 719A2; Short=EcCYP719A2; Short=EcCYPB	32 kDa	0.034	2.3	1.20163
Q9LW00.1	RecName: Full=Methyl-CpG-binding domain-containing protein 11; Short=AtMBD11; Short=MBD11; AltName: Full=Methyl-CpG-binding protein MBD11	45 kDa	0.019	2.3	1.20163
Q9SCY2.2	RecName: Full=Peptidyl-prolyl cis-trans isomerase FKBP13, chloroplastic; Short=PPIase FKBP13; AltName: Full=FK506-binding protein 1; AltName: Full=FK506-binding protein 13; Short=AtFKBP13; AltName: Full=Immunophilin FKBP13; AltName: Full=Rotamase; Flags: Precursor	42 kDa	0.0013	2.3	1.20163
Q9SLK2.1	RecName: Full=ALA-interacting subunit 3; Short=AtALIS3	32 kDa	0.0044	2.3	1.20163
O04089.1	RecName: Full=Zinc transporter 4, chloroplastic; AltName: Full=ZRT/IRT-like protein 4; Flags: Precursor	34 kDa	0.027	2.3	1.20163
CAK22418.1	ribosome-inactivating protein [Beta vulgaris]	63 kDa	0.0075	2.2	1.1375
Q8RWH9.1	RecName: Full=Nuclear pore complex protein NUP58; AltName: Full=Nucleoporin 58; AltName: Full=Protein TRANSCURVATA1	38 kDa	0.0029	2.2	1.1375
Q3MV14.1	RecName: Full=Protein DECREASED SIZE EXCLUSION LIMIT 1; Short=AtDSE1; AltName: Full=Protein ALUMINUM TOLERANT 2; AltName: Full=Protein EMBRYO DEFECTIVE 2757; AltName: Full=Protein TANMEI	29 kDa	0.00056	2.2	1.1375
Q84WW2.1	RecName: Full=6-phosphogluconolactonase 3, chloroplastic; Short=6PGL3; AltName: Full=Protein EMBRYO DEFECTIVE 2024; Flags: Precursor	128 kDa	0.0036	2.2	1.1375
A8MRY9.1	RecName: Full=UDP-N-acetylglucosamine transporter UGNT1; Short=UDP-GlcNAc transporter 1; AltName: Full=Nucleotide-sugar uncharacterized transporter 3	54 kDa	0.035	2.2	1.1375
Q94A57.1	RecName: Full=Protein PHR1-LIKE 2; AltName: Full=Myb family transcription factor PHL2	62 kDa	0.029	2.2	1.1375
Q9FME5.1	RecName: Full=COBRA-like protein 5; Flags: Precursor	47 kDa	0.0021	2.2	1.1375
Q9ZWS9.1	RecName: Full=Two-component response regulator ARR3	38 kDa	0.034	2.2	1.1375
Q9SFU3.1	RecName: Full=Purple acid phosphatase 15; AltName: Full=Phytase; Flags: Precursor	55 kDa	0.029	2.2	1.1375
AAA21866.1	ABA- and ripening-inducible-like protein [Zea mays]	54 kDa	0.012	2.2	1.1375
ADZ15317.1	ZF2 [Solanum lycopersicum]	44 kDa	0.033	2.2	1.1375
XP_009387221.1	PREDICTED: inositol transporter 4-like, partial [Musa acuminata subsp. malaccensis]	50 kDa	0.022	2.2	1.1375
ACD65511.1	beta-glucosidase D7, partial [Lotus japonicus]	27 kDa	0.019	2.1	1.07039
AAY81711.1	maturase K (chloroplast) [Dioscorea cordata]	42 kDa	0.039	2.1	1.07039
A0A1D6HQ92.1	RecName: Full=Large ribosomal RNA subunit accumulation protein YCED homolog 1, chloroplastic; AltName: Full=23S rRNA accumulation protein YCED; AltName: Full=Large ribosomal RNA subunit accumulation protein YCED; AltName: Full=Protein DUF177A; Flags: Precursor	51 kDa	0.033	2.1	1.07039
Q9CA93.1	RecName: Full=Mitochondrial arginine transporter BAC2; AltName: Full=Mitochondrial basic amino acid carrier 2; Short=AtMBAC2	32 kDa	0.0022	2.1	1.07039
Q93Z81.1	RecName: Full=Vacuolar cation/proton exchanger 3; AltName: Full=Ca(2+)/H(+) antiporter CAX3; AltName: Full=Ca(2+)/H(+) exchanger 3; AltName: Full=Protein CATION EXCHANGER 3	53 kDa	0.039	2.1	1.07039
Q9LMA7.1	RecName: Full=Probable carboxylesterase 1; AltName: Full=AtCXE1	18 kDa	0.025	2.1	1.07039
Q9ZSL6.1	RecName: Full=RNA polymerase sigma factor sigD, chloroplastic; Short=Sigma factor D; Short=Sigma-D; AltName: Full=RNA polymerase sigma factor sig4; Short=Atsig4; Short=Sigma factor 4; Flags: Precursor	19 kDa	0.039	2.1	1.07039
Q6XMI3.1	RecName: Full=Salicylate/benzoate carboxyl methyltransferase; AltName: Full=Benzoate O-methyltransferase; AltName: Full=S-adenosyl-L-methionine:benzoic acid carboxyl methyltransferase; AltName: Full=S-adenosyl-L-methionine:salicylate acid carboxyl methyltransferase; AltName: Full=SABATH methyltransferase; AltName: Full=Salicylate carboxymethyltransferase	41 kDa	0.025	2.1	1.07039
Q9AST8.1	RecName: Full=MD-2-related lipid-recognition protein ROSY1; AltName: Full=Protein INTERACTOR OF SYNAPTOTAGMIN 1; Flags: Precursor	40 kDa	0.018	2.1	1.07039
BAH20008.1	AT3G12620 [Arabidopsis thaliana]	42 kDa	0.0044	2.1	1.07039
Q9LNQ1.1	RecName: Full=Mitochondrial import inner membrane translocase subunit TIM23-1	36 kDa	0.0029	2.1	1.07039
Q0WQG8.2	RecName: Full=GPCR-type G protein 2	64 kDa	0.021	2.1	1.07039
Q5W7C1.1	RecName: Full=UPF0014 membrane protein STAR2; AltName: Full=Protein SENSITIVE TO ALUMINUM RHIZOTOXICITY 2	82 kDa	0.0075	2.1	1.07039
ABF46826.1	putative amino acid permease, partial [Fagus sylvatica]	39 kDa	0.038	2.1	1.07039
AJE59529.1	NF-YA4 [Zea mays]	69 kDa	< 0.00010	2.1	1.07039
Q8S341.1	RecName: Full=Purple acid phosphatase 7; Flags: Precursor	58 kDa	0.035	2.1	1.07039
ACB71203.1	tropinone reductase II [Anisodus acutangulus]	59 kDa	0.019	2.1	1.07039
Q652K1.1	RecName: Full=Protein STAY-GREEN, chloroplastic; AltName: Full=Protein STAYGREEN; Flags: Precursor	53 kDa	0.016	2.1	1.07039
Q9AVJ9.1	Monomethylxanthine methyltransferase 1	25 kDa	0.0083	2	1
Q9FZJ1.1	Probable beta-1,4-xylosyltransferase IRX102	41 kDa	0.024	2	1
Q9LZW4.1	RecName: Full=CBL-interacting serine/threonine-protein kinase 14; AltName: Full=SNF1-related kinase 3.15; AltName: Full=SOS2-like protein kinase PKS24; AltName: Full=Serine/threonine-protein kinase SR1; Short=AtSR1	30 kDa	0.035	2	1
Q949P1.1	RecName: Full=Abscisic acid 8'-hydroxylase 1; Short=ABA 8'-hydroxylase 1; AltName: Full=Cytochrome P450 707A1	52 kDa	0.027	2	1
Q8RXG3.2	RecName: Full=Mitogen-activated protein kinase kinase 5; Short=AtMAP2Kalpha; Short=AtMEK5; Short=AtMKK5; Short=MAP kinase kinase 5	62 kDa	0.0018	2	1
Q9C8Y3.1	RecName: Full=DELLA protein RGL1; AltName: Full=GRAS family protein 9; Short=AtGRAS-9; AltName: Full=RGA-like protein 1; Short=RGA-like protein	28 kDa	0.0011	2	1
Q9SN68.1	RecName: Full=Ras-related protein RABF2b; Short=AtRABF2b; AltName: Full=Ras-related protein Ara-7; AltName: Full=Ras-related protein Rab5B; Short=AtRab5B	34 kDa	0.026	2	1
NP_001159002.1	prolyl 4-hydroxylase alpha-2 subunit [Zea mays]	24 kDa	0.0065	2	1
Q8S397.2	RecName: Full=Sodium/hydrogen exchanger 4; AltName: Full=Na(+)/H(+) exchanger 4; Short=NHE-4	75 kDa	0.03	2	1
Q8L7W2.2	RecName: Full=Nudix hydrolase 8; Short=AtNUDT8	23 kDa	0.0065	2	1
CAF02296.1	Rho GDP dissociation inhibitor 2 [Medicago truncatula]	39 kDa	0.0048	2	1
Q94A16.2	RecName: Full=Peptidyl-prolyl cis-trans isomerase CYP21-3, mitochondrial; Short=PPIase CYP21-3; AltName: Full=Cyclophilin of 21 kDa 3; AltName: Full=Rotamase CYP21-3; Flags: Precursor	67 kDa	0.037	2	1
BAH57005.1	AT4G37410 [Arabidopsis thaliana]	76 kDa	0.0011	2	1
BAU61355.1	MYB-related transcription factor [Ophiorrhiza pumila]	65 kDa	0.011	2	1
XP_018680097.1	PREDICTED: LOW QUALITY PROTEIN: kinetochore protein Nuf2-like [Musa acuminata subsp. malaccensis]	34 kDa	0.047	2	1
AGG82489.1	remorin 2 [Datisca glomerata]	50 kDa	0.0065	2	1
ARQ16451.1	isoflavonoid efflux MATE transporter [Lupinus albus]	35 kDa	0.011	2	1
BAH20087.1	AT1G12760 [Arabidopsis thaliana]	32 kDa	0.024	2	1
Q8H0V4.1	DUF724 domain-containing protein 7	35 kDa	0.033	0.6	-0.736966
O81001.1	Growth-regulating factor 1	54 kDa	0.033	0.6	-0.736966
NP_197752.1	phosphate deficiency response 2 [Arabidopsis thaliana]	49 kDa	0.023	0.6	-0.736966
P37216.1	RecName: Full=Phospho-2-dehydro-3-deoxyheptonate aldolase 2, chloroplastic; AltName: Full=3-deoxy-D-arabino-heptulosonate 7-phosphate synthase 2; AltName: Full=DAHP synthase 2; AltName: Full=Phospho-2-keto-3-deoxyheptonate aldolase 2; Flags: Precursor	42 kDa	0.047	0.6	-0.736966
P20431.2	RecName: Full=ATPase 3, plasma membrane-type; AltName: Full=Proton pump 3	31 kDa	0.0059	0.6	-0.736966
O82345.1	RecName: Full=BAG family molecular chaperone regulator 6; AltName: Full=Bcl-2-associated athanogene 6; AltName: Full=CaM-binding protein 1; Contains: RecName: Full=Cleaved BAG6	69 kDa	0.026	0.6	-0.736966
Q8GXJ4.2	RecName: Full=Glutamate receptor 3.4; Short=AtGLR4; AltName: Full=Ligand-gated ion channel 3.4; Flags: Precursor	56 kDa	0.033	0.6	-0.736966
Q8GVE8.1	RecName: Full=Phosphoenolpyruvate carboxylase 4; Short=AtPPC4; Short=PEPC 4; Short=PEPCase 4	132 kDa	0.038	0.6	-0.736966
Q10MI0.1	RecName: Full=Protein SEMI-ROLLED LEAF 2	51 kDa	0.017	0.6	-0.736966
P0DL10.1	RecName: Full=Leucine-rich repeat receptor-like kinase protein THICK TASSEL DWARF1; AltName: Full=CLAVATA1-like protein; AltName: Full=CLV1 related kinase 5; Short=ZmKIN5; Flags: Precursor	31 kDa	0.019	0.6	-0.736966
Q8RXE1.1	RecName: Full=Probable galacturonosyltransferase 5; AltName: Full=Like glycosyl transferase 5	40 kDa	0.011	0.6	-0.736966
O49485.1	RecName: Full=D-3-phosphoglycerate dehydrogenase 1, chloroplastic; AltName: Full=Protein EMBRYO SAC DEVELOPMENT ARREST 9; Flags: Precursor	55 kDa	0.008	0.6	-0.736966
Q9STE8.1	RecName: Full=Protein TOC75-3, chloroplastic; AltName: Full=75 kDa translocon at the outer-envelope-membrane of chloroplasts 3; Short=AtTOC75-III; Flags: Precursor	38 kDa	0.019	0.6	-0.736966
O23254.1	RecName: Full=Serine hydroxymethyltransferase 4; Short=AtSHMT4; AltName: Full=Glycine hydroxymethyltransferase 4; AltName: Full=Serine methylase 4	57 kDa	0.0065	0.6	-0.736966
Q94C74.2	RecName: Full=Serine hydroxymethyltransferase 2, mitochondrial; Short=AtSHMT2; AltName: Full=Glycine hydroxymethyltransferase 2; AltName: Full=Serine methylase 2; Flags: Precursor	26 kDa	0.016	0.6	-0.736966
O49139.2	PUTATIVE PSEUDOGENE: RecName: Full=Putative DNA (cytosine-5)-methyltransferase CMT1; AltName: Full=Chromomethylase 1; AltName: Full=Protein CHROMOMETHYLASE 1	22 kDa	0.023	0.6	-0.736966
Q5H8A6.1	RecName: Full=Ion channel CASTOR	38 kDa	0.0031	0.6	-0.736966
O23180.2	RecName: Full=Patatin-like protein 5; Short=AtPLP5; AltName: Full=Patatin-related phospholipase A IIdelta; Short=pPLAIId; AltName: Full=Phospholipase A IVB; Short=AtPLAIVB	43 kDa	0.0078	0.6	-0.736966
Q9FFN7.1	RecName: Full=Diacylglycerol kinase 2; Short=AtDGK2; Short=DAG kinase 2; AltName: Full=Diglyceride kinase 2; Short=DGK 2	52 kDa	0.016	0.6	-0.736966
Q9LFS4.1	RecName: Full=Protein NSP-INTERACTING KINASE 1; Short=AtNIK1; AltName: Full=LRR receptor-like serine/threonine-protein kinase NIK1; Flags: Precursor	58 kDa	0.023	0.6	-0.736966
P04770.1	RecName: Full=Glutamine synthetase PR-1; AltName: Full=Gln isozyme beta; AltName: Full=Glutamate--ammonia ligase	42 kDa	0.018	0.6	-0.736966
Q9LIK0.1	RecName: Full=Plastidial pyruvate kinase 1, chloroplastic; Short=PK1; Short=PKp1; AltName: Full=Pyruvate kinase II; AltName: Full=Pyruvate kinase isozyme A; Short=PKP-ALPHA; Flags: Precursor	35 kDa	0.0079	0.6	-0.736966
Q9LTA6.1	RecName: Full=E3 ubiquitin-protein ligase WAV3; AltName: Full=Protein WAVY GROWTH 3; AltName: Full=RING-type E3 ubiquitin transferase WAV3	18 kDa	0.025	0.6	-0.736966
Q0WQF4.1	RecName: Full=Vacuolar protein sorting-associated protein 53 A; Short=AtVPS53; AltName: Full=Protein HEAT-INTOLERANT 1	27 kDa	0.018	0.6	-0.736966
Q9LE81.1	RecName: Full=Probable serine/threonine protein kinase IRE; AltName: Full=Protein INCOMPLETE ROOT HAIR ELONGATION; Short=AtIRE	50 kDa	0.0059	0.6	-0.736966
BAC77064.1	NADP-specific isocitrate dehydrogenase [Lupinus albus]	79 kDa	0.0062	0.6	-0.736966
Q8RWN7.2	RecName: Full=Protein phosphatase 2C 32; Short=AtPP2C32; AltName: Full=Protein POLTERGEIST; AltName: Full=Protein phosphatase 2C POL; Short=PP2C POL	56 kDa	0.025	0.6	-0.736966
Q9XIF2.1	RecName: Full=DExH-box ATP-dependent RNA helicase DExH9; AltName: Full=Protein MTR4 homolog; Short=AtMTR4	64 kDa	0.0011	0.6	-0.736966
AID51428.1	1-deoxy-D-xylulose 5-phosphate synthase [Astragalus membranaceus]	31 kDa	0.0016	0.6	-0.736966
XP_009386078.2	PREDICTED: programmed cell death 6-interacting protein-like [Musa acuminata subsp. malaccensis]	44 kDa	0.024	0.6	-0.736966
Q852M4.2	RecName: Full=Probable glutamate carboxypeptidase PLA3; AltName: Full=Protein GOLIATH; AltName: Full=Protein PLASTOCHRON3	56 kDa	0.027	0.6	-0.736966
ABF46825.1	putative glutamine synthetase 1, partial [Fagus sylvatica]	43 kDa	0.0031	0.6	-0.736966
O24379.1	RecName: Full=Linoleate 9S-lipoxygenase 2; AltName: Full=Lipoxygenase 1-2	69 kDa	0.041	0.6	-0.736966
P22221.2	RecName: Full=Pyruvate, phosphate dikinase, chloroplastic; AltName: Full=Pyruvate, orthophosphate dikinase; Flags: Precursor	91 kDa	0.034	0.6	-0.736966
Q9SJQ1.1	RecName: Full=Leucine-rich repeat receptor-like protein kinase PXC1; AltName: Full=Protein PXY/TDR-CORRELATED 1; Flags: Precursor	61 kDa	0.0021	0.6	-0.736966
Q8LPF0.1	RecName: Full=Transcription initiation factor TFIID subunit 2; AltName: Full=TBP-associated factor 2; Short=AtTAF2	30 kDa	0.00047	0.6	-0.736966
AAL30396.1	small Ras-related GTP-binding protein [Triticum aestivum]	31 kDa	0.0025	0.6	-0.736966
O65530.1	RecName: Full=Proline-rich receptor-like protein kinase PERK14; AltName: Full=Proline-rich extensin-like receptor kinase 14; Short=AtPERK14	22 kDa	0.016	0.6	-0.736966
Q8LDP4.2	RecName: Full=Peptidyl-prolyl cis-trans isomerase CYP19-4; Short=PPIase CYP19-4; AltName: Full=Cyclophilin of 19 kDa 4; AltName: Full=Cyclophilin-5; AltName: Full=Rotamase CYP19-4; Flags: Precursor	48 kDa	0.011	0.6	-0.736966
F4IS91.1	RecName: Full=Protein SHORT ROOT IN SALT MEDIUM 1; Short=AtRSA1; AltName: Full=Protein EMBRYO DEFECTIVE 1579	31 kDa	0.013	0.6	-0.736966
XP_009417523.2	PREDICTED: ABC transporter B family member 11-like [Musa acuminata subsp. malaccensis]	31 kDa	0.0088	0.6	-0.736966
B9G5Y5.1	RecName: Full=ABC transporter G family member 25; Short=OsABCG25; AltName: Full=Putative white-brown complex homolog protein 26; Short=OsWBC26; Flags: Precursor	59 kDa	0.012	0.6	-0.736966
Q9FMF5.2	RecName: Full=Root phototropism protein 3; AltName: Full=BTB/POZ domain-containing protein RPT3; AltName: Full=Non-phototropic hypocotyl protein 3	110 kDa	0.041	0.6	-0.736966
Q37145.3	RecName: Full=Calcium-transporting ATPase 1; AltName: Full=Ca(2+)-ATPase isoform 1; AltName: Full=Plastid envelope ATPase 1	70 kDa	0.031	0.6	-0.736966
AAA86979.1	phosphoglyceromutase [Mesembryanthemum crystallinum]	68 kDa	0.011	0.6	-0.736966
AIK21784.1	phosphomevalonate kinase [Panax notoginseng]	24 kDa	0.019	0.6	-0.736966
ATY50869.1	GSO1, partial [Monotropa hypopitys]	32 kDa	0.013	0.6	-0.736966
P53392.1	RecName: Full=High affinity sulfate transporter 2	31 kDa	0.026	0.6	-0.736966
Q7XHW5.2	RecName: Full=Cytochrome P450 714B1; AltName: Full=GA 13-oxidase 1; AltName: Full=Gibberellin 13 oxidase 1	33 kDa	0.026	0.6	-0.736966
Q9LJX0.1	RecName: Full=ABC transporter B family member 19; Short=ABC transporter ABCB.19; Short=AtABCB19; AltName: Full=Multidrug resistance protein 11; AltName: Full=P-glycoprotein 19	47 kDa	0.044	0.5	-1
Q0D9R7.2	RecName: Full=Auxin response factor 19; AltName: Full=OsARF7a	43 kDa	0.034	0.5	-1
Q766Z3.1	RecName: Full=DNA polymerase zeta catalytic subunit; AltName: Full=Protein reversionless 3-like; Short=AtREV3	30 kDa	0.0053	0.5	-1
BAD10939.1	14-3-3 protein [Nicotiana tabacum]	31 kDa	0.00024	0.5	-1
AGA84103.1	14-3-3 protein [Triticum aestivum]	92 kDa	0.025	0.5	-1
BAD10941.1	14-3-3 protein [Nicotiana tabacum]	17 kDa	0.046	0.5	-1
BAD10940.1	14-3-3 protein [Nicotiana tabacum]	69 kDa	0.00012	0.5	-1
AGA84102.1	14-3-3 protein [Triticum aestivum]	78 kDa	0.014	0.5	-1
ABQ95994.1	14-3-3-like protein [Cicer arietinum]	55 kDa	0.0051	0.5	-1
H6WS93.1	RecName: Full=Pleiotropic drug resistance protein 1; Short=PaPDR1; AltName: Full=ABC transporter G family PDR1; AltName: Full=Strigolactone transporter	38 kDa	0.019	0.5	-1
BAD77931.1 [11]	Cluster of cytosolic glutamine synthetase 1;2 [Oryza sativa Japonica Group] (BAD77931.1)	72 kDa	0.0029	0.5	-1
BAD77931.1	cytosolic glutamine synthetase 1;2 [Oryza sativa Japonica Group]	39 kDa	0.044	0.5	-1
CAA63963.1	glutamate synthetase [Lotus japonicus]	22 kDa	0.016	0.5	-1
AAD04187.1	enolase [Zea mays]	38 kDa	0.016	0.5	-1
P17784.2	RecName: Full=Fructose-bisphosphate aldolase 1, cytoplasmic; AltName: Full=Cytoplasmic aldolase; Short=cALD; AltName: Full=Gravity-specific protein GSC 233	56 kDa	0.016	0.5	-1
F4IIS5.1	RecName: Full=Kinesin-like protein KIN-5A; AltName: Full=AtKRP125c; AltName: Full=Protein LOOPHOLE; AltName: Full=Protein RADIALLY SWOLLEN 7	25 kDa	0.034	0.5	-1
P43281.1 [19]	Cluster of RecName: Full=S-adenosylmethionine synthase 2; Short=AdoMet synthase 2; AltName: Full=Methionine adenosyltransferase 2; Short=MAT 2 (P43281.1)	67 kDa	0.022	0.5	-1
P43281.1	RecName: Full=S-adenosylmethionine synthase 2; Short=AdoMet synthase 2; AltName: Full=Methionine adenosyltransferase 2; Short=MAT 2	56 kDa	0.017	0.5	-1
P43282.1	RecName: Full=S-adenosylmethionine synthase 3; Short=AdoMet synthase 3; AltName: Full=Methionine adenosyltransferase 3; Short=MAT 3	65 kDa	0.045	0.5	-1
Q94FA5.1	RecName: Full=S-adenosylmethionine synthase 4; Short=AdoMet synthase 4; AltName: Full=Methionine adenosyltransferase 4; Short=MAT 4	45 kDa	0.038	0.5	-1
Q96552.1	RecName: Full=S-adenosylmethionine synthase 2; Short=AdoMet synthase 2; AltName: Full=Methionine adenosyltransferase 2; Short=MAT 2	39 kDa	0.0022	0.5	-1
Q96551.1	RecName: Full=S-adenosylmethionine synthase 1; Short=AdoMet synthase 1; AltName: Full=Methionine adenosyltransferase 1; Short=MAT 1	88 kDa	0.01	0.5	-1
Q7XZR1.2	RecName: Full=S-adenosylmethionine synthase 1; Short=AdoMet synthase 1; AltName: Full=Methionine adenosyltransferase 1; Short=MAT 1	57 kDa	0.015	0.5	-1
Q6F3F1.1	RecName: Full=S-adenosylmethionine synthase 4; Short=AdoMet synthase 4; AltName: Full=Methionine adenosyltransferase 4; Short=MAT 4	53 kDa	0.0016	0.5	-1
BAK52268.1	beta actin, partial [Rhizophora stylosa]	27 kDa	0.003	0.5	-1
F4KCC2.1	RecName: Full=E3 ubiquitin-protein ligase PRT6; AltName: Full=Protein GREENING AFTER EXTENDED DARKNESS 1; AltName: Full=Protein PROTEOLYSIS 6; AltName: Full=RING-type E3 ubiquitin transferase PRT6	40 kDa	0.044	0.5	-1
NP_175350.1	actin 8 [Arabidopsis thaliana]	24 kDa	0.031	0.5	-1
Q08062.2	RecName: Full=Malate dehydrogenase, cytoplasmic	57 kDa	0.031	0.5	-1
Q06197.2	RecName: Full=Isocitrate dehydrogenase [NADP]; Short=IDH; AltName: Full=IDP; AltName: Full=NADP(+)-specific ICDH; AltName: Full=Oxalosuccinate decarboxylase	59 kDa	0.022	0.5	-1
Q94A28.3	RecName: Full=Aconitate hydratase 2, mitochondrial; Short=Aconitase 2; Short=mACO2; AltName: Full=Citrate hydro-lyase 2; Flags: Precursor	22 kDa	0.0013	0.5	-1
AEY64274.1	ATP synthase beta chain, partial (chloroplast) [Woodsia polystichoides]	22 kDa	0.016	0.4	-1.32193
AEY64260.1	ATP synthase beta chain, partial (chloroplast) [Nephrolepis davallioides]	33 kDa	0.038	0.4	-1.32193
AEE60912.1 [10]	Cluster of 14.3.3-like protein [Cicer arietinum] (AEE60912.1)	23 kDa	0.0065	0.4	-1.32193
AHB33474.1	plasma intrinsic protein 1-1 [Cucumis sativus]	71 kDa	0.013	0.4	-1.32193
AFB83068.1	plasma intrinsic protein PIP2.2 [Helianthemum almeriense]	56 kDa	0.041	0.4	-1.32193
AJZ72651.1	aquaporin PIP1;3 [Vitis heyneana]	69 kDa	0.021	0.4	-1.32193
Q06611.1	RecName: Full=Aquaporin PIP1-2; Short=AtPIP1;2; AltName: Full=Plasma membrane intrinsic protein 1b; Short=PIP1b; AltName: Full=Transmembrane protein A; Short=AthH2; Short=TMP-A	59 kDa	0.022	0.4	-1.32193
AFB83066.1	plasma intrinsic protein PIP1.2, partial [Helianthemum almeriense]	71 kDa	0.04	0.4	-1.32193
AMR70502.1	plasma membrane intrinsic protein [Vigna unguiculata]	63 kDa	0.0038	0.4	-1.32193
Q7XSQ9.3	RecName: Full=Probable aquaporin PIP1-2; AltName: Full=OsPIP1;2; AltName: Full=Plasma membrane intrinsic protein 1-2	23 kDa	0.05	0.4	-1.32193
AAV41024.1	plasma membrane intrinsic protein [Glycyrrhiza uralensis]	28 kDa	0.026	0.4	-1.32193
ALS31089.1	aquaporin PIP 1.2 [Prunus avium]	18 kDa	0.00039	0.4	-1.32193
AMR70507.1	plasma membrane intrinsic protein [Vigna unguiculata]	31 kDa	0.044	0.4	-1.32193
Q9SXF8.2	RecName: Full=Aquaporin PIP 1-3; AltName: Full=OsPIP1;3; AltName: Full=Plasma membrane intrinsic protein 1-3; AltName: Full=Water channel protein RWC3; Short=RWC-3	28 kDa	0.033	0.3	-1.73697
AAB86380.1	aquaporin-like transmembrane channel protein [Medicago sativa]	39 kDa	0.0058	0.3	-1.73697
AMR70505.1	plasma membrane intrinsic protein [Vigna unguiculata]	27 kDa	0.011	0.3	-1.73697
Q08451.1	RecName: Full=Probable aquaporin PIP-type pTOM75; AltName: Full=Ripening-associated membrane protein; Short=RAMP	31 kDa	0.001	0.2	-2.32193

## Sheet: ST5- Spectral count
Research paper: Growth and primary metabolism of lettuce seedlings (Lactuca sativa L.) are promoted by an innovative Iron-Based Fenton composted amendment. Amalia Piro, Daniela Oliva, Dante Matteo Nisticò, Ilaria Lania, Maria Rita Basile, Giuseppe Chidichimo, Silvia Mazzuca
Supplementary table S2b. Differentially accumulated proteins (DAPs) identified in L. sativa roots treated with FCA amendment. Protein name, Accession number, number of exclusive MS/MS spectra assigned to each protein in each biological replicate
		Exclusive spectral count
		CONTROL			TREATED
Identified Proteins (3236)	Accession Number	CTRL-1	CTRL-2	CTRL-3	FCA-1	FCA-2	FCA-3
RecName: Full=Monomethylxanthine methyltransferase 1; Short=CaMXMT1; AltName: Full=Theobromine synthase 1	Q9AVJ9.1	8	6	5	14	11	15
RecName: Full=Calmodulin-1; Short=CaM-1	P13868.2	5	4	3	9	13	10
beta-glucosidase D7, partial [Lotus japonicus]	ACD65511.1	11	8	7	15	18	23
chitinase [Trifolium repens]	CAB43737.2	5	2	2	7	8	9
glycosyl hydrolase, partial [Oryza sativa Indica Group]	AXB87515.1	1	1	1	3	3	6
class IV chitinase [Gossypium barbadense]	AER29902.1	3	2	2	6	8	10
phosphoenolpyruvate carboxylase [Zea mays]	NP_001105503.1	2	1	1	4	3	5
xyloglucan endotraglucosylase/hydrolase [Vigna angularis]	ABU93486.1	1	2	2	5	8	8
RecName: Full=Probable beta-1,4-xylosyltransferase IRX10; AltName: Full=Glucuronoxylan glucuronosyltransferase 1; Short=AtGUT1; AltName: Full=Glucuronoxylan glucuronosyltransferase 2; AltName: Full=Protein IRREGULAR XYLEM 10; AltName: Full=Xylan xylosyltransferase IRX10	Q9FZJ1.1	7	3	2	8	6	10
3-hydroxy-3-methylglutaryl-coenzyme A reductase 1 [Astragalus membranaceus]	AID51436.1	1	3	2	6	5	5
ribosome-inactivating protein [Beta vulgaris]	CAK22418.1	4	4	3	11	8	8
RecName: Full=DUF724 domain-containing protein 7; Short=AtDUF7; AltName: Full=ABAP1-interacting protein 1	Q8H0V4.1	7	9	8	4	6	6
RecName: Full=Growth-regulating factor 1; Short=AtGRF1; AltName: Full=Transcription activator GRF1	O81001.1	6	7	6	5	2	4
RecName: Full=Adenylate isopentenyltransferase; AltName: Full=Adenylate dimethylallyltransferase; AltName: Full=Cytokinin synthase	Q5GHF7.1	3	3	2	8	9	5
RecName: Full=Sm-like protein LSM2; Short=AtLSM2; AltName: Full=U6 snRNA-associated Sm-like protein LSM2	Q1H595.1	4	1	1	8	5	9
maturase K (chloroplast) [Dioscorea cordata]	AAY81711.1	1	3	2	6	4	5
RecName: Full=Nuclear pore complex protein NUP58; AltName: Full=Nucleoporin 58; AltName: Full=Protein TRANSCURVATA1	Q8RWH9.1	3	4	3	9	8	7
RecName: Full=Floral homeotic protein AGAMOUS; AltName: Full=GAG2	Q40872.1	4	2	2	5	9	6
NAC protein 13 [Gossypium hirsutum]	AGC97443.1	1	2	2	8	4	6
RecName: Full=CBL-interacting serine/threonine-protein kinase 14; AltName: Full=SNF1-related kinase 3.15; AltName: Full=SOS2-like protein kinase PKS24; AltName: Full=Serine/threonine-protein kinase SR1; Short=AtSR1	Q9LZW4.1	1	3	2	5	5	4
Y3SK2 dehydrin [Trifolium repens]	AGG55636.1	5	2	2	8	7	6
RecName: Full=Large ribosomal RNA subunit accumulation protein YCED homolog 1, chloroplastic; AltName: Full=23S rRNA accumulation protein YCED; AltName: Full=Large ribosomal RNA subunit accumulation protein YCED; AltName: Full=Protein DUF177A; Flags: Precursor	A0A1D6HQ92.1	4	2	2	5	7	5
AT5G22360, partial [Arabidopsis thaliana]	BAH20322.1	5	3	2	15	12	9
phosphate deficiency response 2 [Arabidopsis thaliana]	NP_197752.1	9	12	11	8	6	6
RecName: Full=Abscisic acid 8'-hydroxylase 1; Short=ABA 8'-hydroxylase 1; AltName: Full=Cytochrome P450 707A1	Q949P1.1	6	5	4	9	15	11
RecName: Full=Protein DECREASED SIZE EXCLUSION LIMIT 1; Short=AtDSE1; AltName: Full=Protein ALUMINUM TOLERANT 2; AltName: Full=Protein EMBRYO DEFECTIVE 2757; AltName: Full=Protein TANMEI	Q3MV14.1	2	3	2	6	6	6
RecName: Full=Mitogen-activated protein kinase kinase 5; Short=AtMAP2Kalpha; Short=AtMEK5; Short=AtMKK5; Short=MAP kinase kinase 5	Q8RXG3.2	10	11	10	19	24	22
RecName: Full=Mitochondrial arginine transporter BAC2; AltName: Full=Mitochondrial basic amino acid carrier 2; Short=AtMBAC2	Q9CA93.1	5	4	3	8	10	9
RecName: Full=Phospho-2-dehydro-3-deoxyheptonate aldolase 2, chloroplastic; AltName: Full=3-deoxy-D-arabino-heptulosonate 7-phosphate synthase 2; AltName: Full=DAHP synthase 2; AltName: Full=Phospho-2-keto-3-deoxyheptonate aldolase 2; Flags: Precursor	P37216.1	7	10	9	6	6	3
RecName: Full=Glutathione gamma-glutamylcysteinyltransferase 1; AltName: Full=Cadmium tolerance protein; AltName: Full=Phytochelatin synthase 1; Short=AtPCS1	Q9S7Z3.1	3	5	4	10	12	8
ATP synthase beta chain, partial (chloroplast) [Woodsia polystichoides]	AEY64274.1	4	6	5	2	2	3
ATP synthase beta chain, partial (chloroplast) [Nephrolepis davallioides]	AEY64260.1	7	5	4	1	1	4
RecName: Full=ATPase 3, plasma membrane-type; AltName: Full=Proton pump 3	P20431.2	3	5	4	5	4	6
RecName: Full=BAG family molecular chaperone regulator 6; AltName: Full=Bcl-2-associated athanogene 6; AltName: Full=CaM-binding protein 1; Contains: RecName: Full=Cleaved BAG6	O82345.1	9	12	11	6	8	7
RecName: Full=ABC transporter B family member 19; Short=ABC transporter ABCB.19; Short=AtABCB19; AltName: Full=Multidrug resistance protein 11; AltName: Full=P-glycoprotein 19	Q9LJX0.1	4	9	8	4	3	4
RecName: Full=Auxin response factor 19; AltName: Full=OsARF7a	Q0D9R7.2	5	8	7	3	4	4
RecName: Full=Probable auxin efflux carrier component 5c; Short=OsPIN5c; AltName: Full=OsPIN5b	Q6ZIB5.1	5	2	2	6	8	7
RecName: Full=Cytochrome P450 90B1; AltName: Full=Protein DWARF 4; Short=Dwarf4; AltName: Full=Steroid 22-alpha-hydroxylase	O64989.2	4	5	4	12	11	11
RecName: Full=MADS-box transcription factor 47; AltName: Full=MADS-domain-containing protein 1; Short=OsMDP1; AltName: Full=OsMADS47	Q5K4R0.3	3	3	2	6	8	7
RecName: Full=Vacuolar cation/proton exchanger 3; AltName: Full=Ca(2+)/H(+) antiporter CAX3; AltName: Full=Ca(2+)/H(+) exchanger 3; AltName: Full=Protein CATION EXCHANGER 3	Q93Z81.1	5	5	4	11	7	13
RecName: Full=Glutamate receptor 3.4; Short=AtGLR4; AltName: Full=Ligand-gated ion channel 3.4; Flags: Precursor	Q8GXJ4.2	7	8	7	6	5	3
RecName: Full=6-phosphogluconolactonase 3, chloroplastic; Short=6PGL3; AltName: Full=Protein EMBRYO DEFECTIVE 2024; Flags: Precursor	Q84WW2.1	10	9	8	23	21	17
RecName: Full=UDP-N-acetylglucosamine transporter UGNT1; Short=UDP-GlcNAc transporter 1; AltName: Full=Nucleotide-sugar uncharacterized transporter 3	A8MRY9.1	5	4	3	8	13	8
RecName: Full=Phosphoenolpyruvate carboxylase 4; Short=AtPPC4; Short=PEPC 4; Short=PEPCase 4	Q8GVE8.1	14	18	17	8	13	11
RecName: Full=Probable carboxylesterase 1; AltName: Full=AtCXE1	Q9LMA7.1	3	5	4	7	9	11
RecName: Full=Protein SEMI-ROLLED LEAF 2	Q10MI0.1	12	15	14	8	10	6
RecName: Full=Leucine-rich repeat receptor-like kinase protein THICK TASSEL DWARF1; AltName: Full=CLAVATA1-like protein; AltName: Full=CLV1 related kinase 5; Short=ZmKIN5; Flags: Precursor	P0DL10.1	3	3	2	3	3	6
RecName: Full=DELLA protein RGL1; AltName: Full=GRAS family protein 9; Short=AtGRAS-9; AltName: Full=RGA-like protein 1; Short=RGA-like protein	Q9C8Y3.1	4	2	2	5	4	6
RecName: Full=Tubulin-folding cofactor B; Short=AtTFCB; AltName: Full=Protein EMBRYO DEFECTIVE 2804	Q67Z52.1	1	1	1	5	4	7
RecName: Full=1-aminocyclopropane-1-carboxylate synthase 5; Short=ACC synthase 5; AltName: Full=Ethylene-overproduction protein 2; AltName: Full=S-adenosyl-L-methionine methylthioadenosine-lyase 5	Q37001.1	6	3	2	9	10	10
RecName: Full=Probable galacturonosyltransferase 5; AltName: Full=Like glycosyl transferase 5	Q8RXE1.1	12	13	12	7	7	10
RecName: Full=D-3-phosphoglycerate dehydrogenase 1, chloroplastic; AltName: Full=Protein EMBRYO SAC DEVELOPMENT ARREST 9; Flags: Precursor	O49485.1	23	20	19	14	11	15
RecName: Full=Vacuolar iron transporter homolog 2.1; AltName: Full=Protein NODULIN-LIKE 21; AltName: Full=Vacuolar iron transporter-like 5; Short=AtVTL5	Q9LSF6.1	5	4	3	10	8	12
RecName: Full=Protein TOC75-3, chloroplastic; AltName: Full=75 kDa translocon at the outer-envelope-membrane of chloroplasts 3; Short=AtTOC75-III; Flags: Precursor	Q9STE8.1	8	10	9	6	5	6
RecName: Full=Cysteine proteinase inhibitor 1; Short=AtCYS-1	Q945Q1.2	2	1	1	3	7	5
RecName: Full=SPX domain-containing protein 1; AltName: Full=Protein SPX DOMAIN GENE 1; Short=OsSPX1	Q69XJ0.1	2	1	1	6	3	5
RecName: Full=DNA polymerase zeta catalytic subunit; AltName: Full=Protein reversionless 3-like; Short=AtREV3	Q766Z3.1	7	7	6	2	4	4
RecName: Full=RNA polymerase sigma factor sigD, chloroplastic; Short=Sigma factor D; Short=Sigma-D; AltName: Full=RNA polymerase sigma factor sig4; Short=Atsig4; Short=Sigma factor 4; Flags: Precursor	Q9ZSL6.1	4	4	3	5	4	12
Cluster of 14.3.3-like protein [Cicer arietinum] (AEE60912.1)	AEE60912.1 [10]	5	5	4	3	1	2
14-3-3 protein [Nicotiana tabacum]	BAD10939.1	5	10	9	2	5	4
14-3-3 protein [Triticum aestivum]	AGA84103.1	14	21	20	9	11	9
14-3-3 protein [Nicotiana tabacum]	BAD10941.1	3	4	3	5	1	5
14-3-3 protein [Nicotiana tabacum]	BAD10940.1	15	14	13	7	8	7
14-3-3 protein [Triticum aestivum]	AGA84102.1	13	18	17	7	6	10
14-3-3-like protein [Cicer arietinum]	ABQ95994.1	14	16	15	7	10	6
RecName: Full=Protein PHR1-LIKE 2; AltName: Full=Myb family transcription factor PHL2	Q94A57.1	7	6	5	12	11	18
RecName: Full=Serine hydroxymethyltransferase 4; Short=AtSHMT4; AltName: Full=Glycine hydroxymethyltransferase 4; AltName: Full=Serine methylase 4	O23254.1	12	15	14	8	7	9
RecName: Full=Serine hydroxymethyltransferase 2, mitochondrial; Short=AtSHMT2; AltName: Full=Glycine hydroxymethyltransferase 2; AltName: Full=Serine methylase 2; Flags: Precursor	Q94C74.2	6	7	6	3	4	5
RecName: Full=Pleiotropic drug resistance protein 1; Short=PaPDR1; AltName: Full=ABC transporter G family PDR1; AltName: Full=Strigolactone transporter	H6WS93.1	6	8	7	4	5	3
RecName: Full=COBRA-like protein 5; Flags: Precursor	Q9FME5.1	7	5	4	11	13	13
PUTATIVE PSEUDOGENE: RecName: Full=Putative DNA (cytosine-5)-methyltransferase CMT1; AltName: Full=Chromomethylase 1; AltName: Full=Protein CHROMOMETHYLASE 1	O49139.2	6	6	5	5	3	3
RecName: Full=Ion channel CASTOR	Q5H8A6.1	6	7	6	4	4	3
RecName: Full=Two-component response regulator ARR3	Q9ZWS9.1	2	6	5	8	12	11
RecName: Full=Zinc finger protein WIP6; AltName: Full=Protein DEFECTIVELY ORGANIZED TRIBUTARIES 5; AltName: Full=WIP-domain protein 6; Short=AtWIP6	Q9FX68.1	2	1	1	5	4	5
RecName: Full=Patatin-like protein 5; Short=AtPLP5; AltName: Full=Patatin-related phospholipase A IIdelta; Short=pPLAIId; AltName: Full=Phospholipase A IVB; Short=AtPLAIVB	O23180.2	13	12	11	8	9	6
RecName: Full=Salicylate/benzoate carboxyl methyltransferase; AltName: Full=Benzoate O-methyltransferase; AltName: Full=S-adenosyl-L-methionine:benzoic acid carboxyl methyltransferase; AltName: Full=S-adenosyl-L-methionine:salicylate acid carboxyl methyltransferase; AltName: Full=SABATH methyltransferase; AltName: Full=Salicylate carboxymethyltransferase	Q6XMI3.1	6	7	6	17	15	10
RecName: Full=Diacylglycerol kinase 2; Short=AtDGK2; Short=DAG kinase 2; AltName: Full=Diglyceride kinase 2; Short=DGK 2	Q9FFN7.1	8	6	5	3	4	4
RecName: Full=Protein NSP-INTERACTING KINASE 1; Short=AtNIK1; AltName: Full=LRR receptor-like serine/threonine-protein kinase NIK1; Flags: Precursor	Q9LFS4.1	10	14	13	6	8	8
RecName: Full=Exosome complex component RRP45A; AltName: Full=Protein ECERIFERUM 7; AltName: Full=RRP45 homolog A; AltName: Full=Ribosomal RNA-processing protein 45A; Short=AtRRPA5a	Q9LDM2.1	6	6	5	10	17	15
RecName: Full=Peroxisome biogenesis protein 16; AltName: Full=Peroxin-16; Short=AtPEX16; Short=AtPex16p; AltName: Full=Protein SHRUNKEN SEED 1	Q8S8S1.1	3	2	2	5	5	7
RecName: Full=Agamous-like MADS-box protein AGL12; AltName: Full=Protein XAANTAL 1	Q38841.2	4	3	2	7	9	8
RecName: Full=F-box protein GID2; AltName: Full=Gibberellin-insensitive dwarf protein 2; AltName: Full=Protein GIBBERELLIN INSENSITIVE DWARF2	Q7XAK4.1	1	2	1	6	1	1
RecName: Full=Hexahomomethionine N-hydroxylase; AltName: Full=Cytochrome P450 79F2	Q9FUY7.2	3	1	1	14	8	7
Cluster of cytosolic glutamine synthetase 1;2 [Oryza sativa Japonica Group] (BAD77931.1)	BAD77931.1 [11]	10	9	8	5	4	5
cytosolic glutamine synthetase 1;2 [Oryza sativa Japonica Group]	BAD77931.1	6	10	9	5	5	4
glutamate synthetase [Lotus japonicus]	CAA63963.1	5	7	6	3	3	4
RecName: Full=Glutamine synthetase PR-1; AltName: Full=Gln isozyme beta; AltName: Full=Glutamate--ammonia ligase	P04770.1	11	10	9	7	5	8
enolase [Zea mays]	AAD04187.1	10	11	10	8	5	4
RecName: Full=Fructose-bisphosphate aldolase 1, cytoplasmic; AltName: Full=Cytoplasmic aldolase; Short=cALD; AltName: Full=Gravity-specific protein GSC 233	P17784.2	8	8	7	3	3	6
RecName: Full=Plastidial pyruvate kinase 1, chloroplastic; Short=PK1; Short=PKp1; AltName: Full=Pyruvate kinase II; AltName: Full=Pyruvate kinase isozyme A; Short=PKP-ALPHA; Flags: Precursor	Q9LIK0.1	8	10	9	6	5	6
RecName: Full=E3 ubiquitin-protein ligase WAV3; AltName: Full=Protein WAVY GROWTH 3; AltName: Full=RING-type E3 ubiquitin transferase WAV3	Q9LTA6.1	6	5	4	4	3	2
RecName: Full=Vacuolar protein sorting-associated protein 53 A; Short=AtVPS53; AltName: Full=Protein HEAT-INTOLERANT 1	Q0WQF4.1	11	12	11	7	5	9
RecName: Full=Ras-related protein RABF2b; Short=AtRABF2b; AltName: Full=Ras-related protein Ara-7; AltName: Full=Ras-related protein Rab5B; Short=AtRab5B	Q9SN68.1	4	4	3	10	6	8
RecName: Full=Probable serine/threonine protein kinase IRE; AltName: Full=Protein INCOMPLETE ROOT HAIR ELONGATION; Short=AtIRE	Q9LE81.1	17	16	15	12	9	8
RecName: Full=MD-2-related lipid-recognition protein ROSY1; AltName: Full=Protein INTERACTOR OF SYNAPTOTAGMIN 1; Flags: Precursor	Q9AST8.1	5	4	3	11	7	9
NADP-specific isocitrate dehydrogenase [Lupinus albus]	BAC77064.1	17	16	15	10	8	12
RecName: Full=(S)-stylopine synthase 1; Short=STS; AltName: Full=Cytochrome P450 719A2; Short=EcCYP719A2; Short=EcCYPB	Q50LH3.1	6	2	2	8	7	8
RecName: Full=Protein phosphatase 2C 32; Short=AtPP2C32; AltName: Full=Protein POLTERGEIST; AltName: Full=Protein phosphatase 2C POL; Short=PP2C POL	Q8RWN7.2	6	6	5	3	3	5
RecName: Full=DExH-box ATP-dependent RNA helicase DExH9; AltName: Full=Protein MTR4 homolog; Short=AtMTR4	Q9XIF2.1	13	13	12	8	8	6
RecName: Full=Signal peptide peptidase; Short=AtSPP; AltName: Full=Intramembrane protease; Short=IMP; Short=IMPAS	O81062.1	2	2	2	5	9	16
1-deoxy-D-xylulose 5-phosphate synthase [Astragalus membranaceus]	AID51428.1	1	2	2	2	4	2
PREDICTED: programmed cell death 6-interacting protein-like [Musa acuminata subsp. malaccensis]	XP_009386078.2	9	7	6	5	3	5
RecName: Full=Kinesin-like protein KIN-5A; AltName: Full=AtKRP125c; AltName: Full=Protein LOOPHOLE; AltName: Full=Protein RADIALLY SWOLLEN 7	F4IIS5.1	4	6	5	4	4	2
RecName: Full=Probable glutamate carboxypeptidase PLA3; AltName: Full=Protein GOLIATH; AltName: Full=Protein PLASTOCHRON3	Q852M4.2	20	23	22	11	11	18
AT3G12620 [Arabidopsis thaliana]	BAH20008.1	9	7	6	19	15	15
RecName: Full=Transcription repressor OFP10; AltName: Full=Ovate family protein 10; Short=AtOFP10	Q9FMS7.1	1	2	2	7	3	7
putative glutamine synthetase 1, partial [Fagus sylvatica]	ABF46825.1	6	7	6	4	3	4
Cluster of RecName: Full=S-adenosylmethionine synthase 2; Short=AdoMet synthase 2; AltName: Full=Methionine adenosyltransferase 2; Short=MAT 2 (P43281.1)	P43281.1 [19]	13	17	16	11	5	6
RecName: Full=S-adenosylmethionine synthase 2; Short=AdoMet synthase 2; AltName: Full=Methionine adenosyltransferase 2; Short=MAT 2	P43281.1	11	15	14	6	9	7
RecName: Full=S-adenosylmethionine synthase 3; Short=AdoMet synthase 3; AltName: Full=Methionine adenosyltransferase 3; Short=MAT 3	P43282.1	9	16	15	6	8	6
RecName: Full=S-adenosylmethionine synthase 4; Short=AdoMet synthase 4; AltName: Full=Methionine adenosyltransferase 4; Short=MAT 4	Q94FA5.1	10	16	15	7	6	9
RecName: Full=S-adenosylmethionine synthase 2; Short=AdoMet synthase 2; AltName: Full=Methionine adenosyltransferase 2; Short=MAT 2	Q96552.1	13	13	12	7	4	7
RecName: Full=S-adenosylmethionine synthase 1; Short=AdoMet synthase 1; AltName: Full=Methionine adenosyltransferase 1; Short=MAT 1	Q96551.1	12	11	10	4	7	4
RecName: Full=S-adenosylmethionine synthase 1; Short=AdoMet synthase 1; AltName: Full=Methionine adenosyltransferase 1; Short=MAT 1	Q7XZR1.2	11	13	12	5	6	9
RecName: Full=S-adenosylmethionine synthase 4; Short=AdoMet synthase 4; AltName: Full=Methionine adenosyltransferase 4; Short=MAT 4	Q6F3F1.1	11	10	9	5	5	4
RecName: Full=Non-symbiotic hemoglobin 1; AltName: Full=ARAth GLB1; Short=Hb1	O24520.1	2	2	2	8	6	5
RecName: Full=Linoleate 9S-lipoxygenase 2; AltName: Full=Lipoxygenase 1-2	O24379.1	10	10	9	6	3	6
prolyl 4-hydroxylase alpha-2 subunit [Zea mays]	NP_001159002.1	3	3	2	7	5	6
RecName: Full=Pyruvate, phosphate dikinase, chloroplastic; AltName: Full=Pyruvate, orthophosphate dikinase; Flags: Precursor	P22221.2	12	16	15	9	10	9
RecName: Full=Leucine-rich repeat receptor-like protein kinase PXC1; AltName: Full=Protein PXY/TDR-CORRELATED 1; Flags: Precursor	Q9SJQ1.1	16	15	14	10	9	7
RecName: Full=Purple acid phosphatase 15; AltName: Full=Phytase; Flags: Precursor	Q9SFU3.1	8	3	2	11	10	10
RecName: Full=Lectin-B; AltName: Full=PL-B; Flags: Precursor	Q9AVB0.1	5	3	2	6	7	14
RecName: Full=Transcription initiation factor TFIID subunit 2; AltName: Full=TBP-associated factor 2; Short=AtTAF2	Q8LPF0.1	3	6	5	2	3	3
RecName: Full=Zinc-finger homeodomain protein 11; Short=AtZHD11; AltName: Full=Transcription factor HB29; Short=AtHB-29; AltName: Full=Zinc finger homeodomain transcription factor 1	Q9SEZ1.1	6	3	2	9	9	13
RecName: Full=Sodium/hydrogen exchanger 4; AltName: Full=Na(+)/H(+) exchanger 4; Short=NHE-4	Q8S397.2	12	7	6	14	17	21
RecName: Full=Potassium inward rectifier (Kir)-like channel 3; Short=AtKCO3	Q9XFR0.1	2	1	1	3	6	4
RecName: Full=Mitochondrial import inner membrane translocase subunit TIM23-1	Q9LNQ1.1	4	4	3	9	9	7
small Ras-related GTP-binding protein [Triticum aestivum]	AAL30396.1	2	6	5	2	1	3
RecName: Full=Mitochondrial import inner membrane translocase subunit TIM22-3	Q6NKU9.1	3	1	1	8	6	7
RecName: Full=Proline-rich receptor-like protein kinase PERK14; AltName: Full=Proline-rich extensin-like receptor kinase 14; Short=AtPERK14	O65530.1	6	7	6	3	5	3
RecName: Full=Peptidyl-prolyl cis-trans isomerase CYP19-4; Short=PPIase CYP19-4; AltName: Full=Cyclophilin of 19 kDa 4; AltName: Full=Cyclophilin-5; AltName: Full=Rotamase CYP19-4; Flags: Precursor	Q8LDP4.2	8	9	8	6	6	4
beta actin, partial [Rhizophora stylosa]	BAK52268.1	11	10	9	4	5	7
RecName: Full=E3 ubiquitin-protein ligase PRT6; AltName: Full=Protein GREENING AFTER EXTENDED DARKNESS 1; AltName: Full=Protein PROTEOLYSIS 6; AltName: Full=RING-type E3 ubiquitin transferase PRT6	F4KCC2.1	9	8	7	3	7	3
RecName: Full=E3 ubiquitin-protein ligase SIS3; AltName: Full=Protein SUGAR INSENSITIVE 3; AltName: Full=RING-type E3 ubiquitin transferase SIS3; Flags: Precursor	Q8GYT9.2	7	4	3	13	12	14
RecName: Full=Protein SENSITIVE TO PROTON RHIZOTOXICITY 2; AltName: Full=Zinc finger protein STOP2	Q0WT24.1	2	3	2	5	6	9
RecName: Full=GPCR-type G protein 2	Q0WQG8.2	4	8	7	11	15	15
RecName: Full=UPF0014 membrane protein STAR2; AltName: Full=Protein SENSITIVE TO ALUMINUM RHIZOTOXICITY 2	Q5W7C1.1	8	5	4	14	13	11
RecName: Full=Probable aquaporin PIP-type pTOM75; AltName: Full=Ripening-associated membrane protein; Short=RAMP	Q08451.1	7	7	6	1	2	9
RecName: Full=Aquaporin PIP 1-3; AltName: Full=OsPIP1;3; AltName: Full=Plasma membrane intrinsic protein 1-3; AltName: Full=Water channel protein RWC3; Short=RWC-3	Q9SXF8.2	4	8	7	2	3	1
aquaporin-like transmembrane channel protein [Medicago sativa]	AAB86380.1	7	5	4	2	2	1
plasma membrane intrinsic protein [Vigna unguiculata]	AMR70505.1	6	4	3	2	1	1
plasma intrinsic protein 1-1 [Cucumis sativus]	AHB33474.1	13	19	18	4	8	8
plasma intrinsic protein PIP2.2 [Helianthemum almeriense]	AFB83068.1	2	8	7	5	3	2
aquaporin PIP1;3 [Vitis heyneana]	AJZ72651.1	9	14	13	4	5	7
RecName: Full=Aquaporin PIP1-2; Short=AtPIP1;2; AltName: Full=Plasma membrane intrinsic protein 1b; Short=PIP1b; AltName: Full=Transmembrane protein A; Short=AthH2; Short=TMP-A	Q06611.1	8	11	10	5	2	6
plasma intrinsic protein PIP1.2, partial [Helianthemum almeriense]	AFB83066.1	6	12	11	3	5	3
plasma membrane intrinsic protein [Vigna unguiculata]	AMR70502.1	8	9	8	2	4	5
RecName: Full=Probable aquaporin PIP1-2; AltName: Full=OsPIP1;2; AltName: Full=Plasma membrane intrinsic protein 1-2	Q7XSQ9.3	5	10	9	2	4	4
plasma membrane intrinsic protein [Glycyrrhiza uralensis]	AAV41024.1	9	6	5	2	3	4
aquaporin PIP 1.2 [Prunus avium]	ALS31089.1	6	6	5	3	2	2
plasma membrane intrinsic protein [Vigna unguiculata]	AMR70507.1	7	6	5	5	1	1
RecName: Full=Nudix hydrolase 8; Short=AtNUDT8	Q8L7W2.2	3	3	2	6	5	7
Rho GDP dissociation inhibitor 2 [Medicago truncatula]	CAF02296.1	2	3	2	5	5	6
actin 8 [Arabidopsis thaliana]	NP_175350.1	8	10	9	3	5	7
RecName: Full=Serine carboxypeptidase-like 5; Flags: Precursor	Q9CAU2.2	3	3	2	11	8	6
RecName: Full=Protein SHORT ROOT IN SALT MEDIUM 1; Short=AtRSA1; AltName: Full=Protein EMBRYO DEFECTIVE 1579	F4IS91.1	5	6	5	2	6	6
PREDICTED: ABC transporter B family member 11-like [Musa acuminata subsp. malaccensis]	XP_009417523.2	2	2	2	4	4	1
RecName: Full=ABC transporter G family member 25; Short=OsABCG25; AltName: Full=Putative white-brown complex homolog protein 26; Short=OsWBC26; Flags: Precursor	B9G5Y5.1	10	13	12	7	8	6
RecName: Full=Malate dehydrogenase, cytoplasmic	Q08062.2	8	8	7	1	5	5
RecName: Full=Isocitrate dehydrogenase [NADP]; Short=IDH; AltName: Full=IDP; AltName: Full=NADP(+)-specific ICDH; AltName: Full=Oxalosuccinate decarboxylase	Q06197.2	6	8	7	3	2	5
RecName: Full=Aconitate hydratase 2, mitochondrial; Short=Aconitase 2; Short=mACO2; AltName: Full=Citrate hydro-lyase 2; Flags: Precursor	Q94A28.3	5	5	4	2	3	2
RecName: Full=Root phototropism protein 3; AltName: Full=BTB/POZ domain-containing protein RPT3; AltName: Full=Non-phototropic hypocotyl protein 3	Q9FMF5.2	19	27	26	11	17	16
RecName: Full=Calcium-transporting ATPase 1; AltName: Full=Ca(2+)-ATPase isoform 1; AltName: Full=Plastid envelope ATPase 1	Q37145.3	8	11	10	4	6	7
phosphoglyceromutase [Mesembryanthemum crystallinum]	AAA86979.1	10	11	10	8	5	5
phosphomevalonate kinase [Panax notoginseng]	AIK21784.1	7	9	8	6	4	5
GSO1, partial [Monotropa hypopitys]	ATY50869.1	7	10	9	4	6	6
RecName: Full=High affinity sulfate transporter 2	P53392.1	7	10	9	6	5	4
RecName: Full=Cytochrome P450 714B1; AltName: Full=GA 13-oxidase 1; AltName: Full=Gibberellin 13 oxidase 1	Q7XHW5.2	7	10	9	5	6	4
RecName: Full=Peptidyl-prolyl cis-trans isomerase CYP21-3, mitochondrial; Short=PPIase CYP21-3; AltName: Full=Cyclophilin of 21 kDa 3; AltName: Full=Rotamase CYP21-3; Flags: Precursor	Q94A16.2	9	7	6	12	14	20
AT4G37410 [Arabidopsis thaliana]	BAH57005.1	7	6	5	12	12	14
MYB-related transcription factor [Ophiorrhiza pumila]	BAU61355.1	7	8	7	17	17	12
PREDICTED: LOW QUALITY PROTEIN: kinetochore protein Nuf2-like [Musa acuminata subsp. malaccensis]	XP_018680097.1	6	3	2	9	6	9
remorin 2 [Datisca glomerata]	AGG82489.1	3	3	2	6	5	7
isoflavonoid efflux MATE transporter [Lupinus albus]	ARQ16451.1	4	3	2	8	6	6
AT1G12760 [Arabidopsis thaliana]	BAH20087.1	4	3	2	5	7	8
putative amino acid permease, partial [Fagus sylvatica]	ABF46826.1	11	4	3	14	8	16
NF-YA4 [Zea mays]	AJE59529.1	7	7	6	15	14	15
RecName: Full=Purple acid phosphatase 7; Flags: Precursor	Q8S341.1	3	7	6	9	14	13
tropinone reductase II [Anisodus acutangulus]	ACB71203.1	3	3	2	8	5	6
RecName: Full=Protein STAY-GREEN, chloroplastic; AltName: Full=Protein STAYGREEN; Flags: Precursor	Q652K1.1	3	2	2	5	4	6
ABA- and ripening-inducible-like protein [Zea mays]	AAA21866.1	4	3	2	10	8	5
ZF2 [Solanum lycopersicum]	ADZ15317.1	4	3	2	9	8	5
PREDICTED: inositol transporter 4-like, partial [Musa acuminata subsp. malaccensis]	XP_009387221.1	2	4	3	6	9	7
RecName: Full=Methyl-CpG-binding domain-containing protein 11; Short=AtMBD11; Short=MBD11; AltName: Full=Methyl-CpG-binding protein MBD11	Q9LW00.1	7	4	3	14	9	12
RecName: Full=Peptidyl-prolyl cis-trans isomerase FKBP13, chloroplastic; Short=PPIase FKBP13; AltName: Full=FK506-binding protein 1; AltName: Full=FK506-binding protein 13; Short=AtFKBP13; AltName: Full=Immunophilin FKBP13; AltName: Full=Rotamase; Flags: Precursor	Q9SCY2.2	5	4	3	10	9	9
RecName: Full=ALA-interacting subunit 3; Short=AtALIS3	Q9SLK2.1	2	4	3	7	8	8
RecName: Full=Zinc transporter 4, chloroplastic; AltName: Full=ZRT/IRT-like protein 4; Flags: Precursor	O04089.1	1	5	4	8	8	9
osr40c1 [Oryza sativa Indica Group]	CAA64683.1	1	2	2	4	3	5
RecName: Full=CASP-like protein 1C1; Short=AtCASPL1C1	Q9ZT81.1	1	3	2	6	7	5
PREDICTED: 3-hydroxyisobutyryl-CoA hydrolase 1-like [Musa acuminata subsp. malaccensis]	XP_009400739.1	4	3	2	10	10	7
PREDICTED: probable fatty acyl-CoA reductase 4 [Musa acuminata subsp. malaccensis]	XP_018673750.1	2	1	1	3	5	4
PREDICTED: caffeic acid 3-O-methyltransferase-like, partial [Musa acuminata subsp. malaccensis]	XP_018677474.1	1	2	1	6	7	5
RecName: Full=Aquaporin NIP3-3; AltName: Full=NOD26-like intrinsic protein 3-3; AltName: Full=OsNIP3;3	Q84S07.1	3	1	1	8	4	7

## Sheet: ST5- Differential expression
Research paper: Growth and primary metabolism of lettuce seedlings (Lactuca sativa L.) are promoted by an innovative Iron-Based Fenton composted amendment. Amalia Piro, Daniela Oliva, Dante Matteo Nisticò, Ilaria Lania, Maria Rita Basile, Giuseppe Chidichimo, Silvia Mazzuca
Supplementary table S2c. Differentially accumuated proteins (DAPs) identified in L. sativa roots treated with FCA amendment and significance of their pattern of variation among samples and replicates
	XLSTAT 2022.6.1.1187 - Differential expression - Start time: 21/7/2022 at 10:04:32 / End time: 21/7/2022 at 10:14:33 / Microsoft Excel 16.04266
	Y / Features/Individuals table: Workbook = radici FCA.xlsm / Sheet = Foglio2 / Range = 'Foglio2'!$B$2:$H$195 / 193 rows and 7 columns
	X / Qualitative: Workbook = radici FCA.xlsm / Sheet = Foglio2 / Range = 'Foglio2'!$J$2:$K$8 / 6 rows and 2 columns
	Test type: Parametric
	Significance level (%): 5
	p-values to keep: 195
	Post-hoc corrections: Bonferroni
	Results for factor test:
	193 features with the lowest p-values (test):
	Features	p-value	Significant	treated	control
	AJE59529.1	7.06935e-05	1	14.6667	6.66667
	O64989.2	0.000119761	1	11.3333	4.33333
	Q3MV14.1	0.000388171	1	6	2.33333
	BAD10940.1	0.000562004	1	7.33333	14
	Q6F3F1.1	0.0013239	1	4.66667	10
	Q9SCY2.2	0.0013239	1	9.33333	4
	Q8RXG3.2	0.00160618	1	21.6667	10.3333
	BAH57005.1	0.00164129	1	12.6667	6
	Q9XIF2.1	0.00201873	1	7.33333	12.6667
	Q9FX68.1	0.00211065	1	4.66667	1.33333
	ALS31089.1	0.00211065	1	2.33333	5.66667
	Q8RWH9.1	0.00219213	1	8	3.33333
	Q9SLK2.1	0.00219213	1	7.66667	3
	XP_018677474.1	0.00219213	1	6	1.33333
	Q5K4R0.3	0.00289001	1	7	2.66667
	BAD77931.1 [11]	0.00289001	1	4.66667	9
	CAF02296.1	0.00312559	1	5.33333	2.33333
	Q9FME5.1	0.00318481	1	12.3333	5.33333
	Q96552.1	0.0031982	1	6	12.6667
	Q9LNQ1.1	0.00331976	1	8.33333	3.66667
	Q8GYT9.2	0.00334135	1	13	4.66667
	Q9CA93.1	0.00360223	1	9	4
	Q38841.2	0.00360223	1	8	3
	Q84WW2.1	0.00363955	1	20.3333	9
	Q6NKU9.1	0.00377202	1	7	1.66667
	Q9SJQ1.1	0.00386285	1	8.66667	15
	Q5H8A6.1	0.00481268	1	3.66667	6.33333
	ABF46825.1	0.00481268	1	3.66667	6.33333
	BAH20008.1	0.00489679	1	16.3333	7.33333
	ABQ95994.1	0.00532813	1	7.66667	15
	O23254.1	0.00578456	1	8	13.6667
	Q96551.1	0.00653338	1	5	11
	XP_009400739.1	0.00653338	1	9	3
	ABU93486.1	0.00718233	1	7	1.66667
	CAK22418.1	0.00718233	1	9	3.66667
	P13868.2	0.00749043	1	10.6667	4
	AID51436.1	0.00749043	1	5.33333	2
	Q9STE8.1	0.00749043	1	5.66667	9
	Q9LIK0.1	0.00749043	1	5.66667	9
	NP_001159002.1	0.00749043	1	6	2.66667
	Q8L7W2.2	0.00749043	1	6	2.66667
	AGG82489.1	0.00749043	1	6	2.66667
	AMR70502.1	0.0077626	1	3.66667	8.33333
	Q94A28.3	0.0077626	1	2.33333	4.66667
	Q67Z52.1	0.0079662	1	5.33333	1
	O24520.1	0.0079662	1	6.33333	2
	Q9ZT81.1	0.00804989	1	6	2
	Q37001.1	0.00858092	1	9.66667	3.66667
	Q9LE81.1	0.0089709	1	9.66667	16
	AER29902.1	0.00920589	1	8	2.33333
	BAU61355.1	0.0092617	1	15.3333	7.33333
	Q9AVJ9.1	0.00933785	1	13.3333	6.33333
	Q5W7C1.1	0.00933785	1	12.6667	5.66667
	Q9S7Z3.1	0.00967895	1	10	4
	Q9LSF6.1	0.00967895	1	10	4
	BAC77064.1	0.00967895	1	10	16
	Q766Z3.1	0.0110565	1	3.33333	6.66667
	Q8S8S1.1	0.0110565	1	5.66667	2.33333
	BAH20322.1	0.0111692	1	12	3.33333
	O24379.1	0.0114469	1	5	9.66667
	BAK52268.1	0.0114469	1	5.33333	10
	B9G5Y5.1	0.0114469	1	7	11.6667
	AHB33474.1	0.0119125	1	6.66667	16.6667
	CAB43737.2	0.0123485	1	8	3
	O49485.1	0.012501	1	13.3333	20.6667
	AGA84102.1	0.0127718	1	7.66667	16
	ARQ16451.1	0.0141726	1	6.66667	3
	Q8RXE1.1	0.0147206	1	8	12.3333
	O23180.2	0.0147206	1	7.66667	12
	AAA86979.1	0.0147206	1	6	10.3333
	XP_009387221.1	0.0147206	1	7.33333	3
	Q0WQG8.2	0.015033	1	13.6667	6.33333
	P43281.1	0.0157998	1	7.33333	13.3333
	Q8LDP4.2	0.0157998	1	5.33333	8.33333
	P22221.2	0.016011	1	9.33333	14.3333
	O04089.1	0.016011	1	8.33333	3.33333
	NP_001105503.1	0.0161301	1	4	1.33333
	Q9LZW4.1	0.0161301	1	4.66667	2
	AEY64274.1	0.0161301	1	2.33333	5
	AEE60912.1 [10]	0.0161301	1	2	4.66667
	CAA63963.1	0.0161301	1	3.33333	6
	Q7XZR1.2	0.0161301	1	6.66667	12
	Q652K1.1	0.0161301	1	5	2.33333
	XP_018673750.1	0.0161301	1	4	1.33333
	Q9LDM2.1	0.0167779	1	14	5.66667
	Q10MI0.1	0.0175405	1	8	13.6667
	AAB86380.1	0.0177043	1	1.66667	5.33333
	ACB71203.1	0.0177043	1	6.33333	2.66667
	Q9LMA7.1	0.0179479	1	9	4
	Q9AST8.1	0.0179479	1	9	4
	ACD65511.1	0.0189401	1	18.6667	8.66667
	Q9CAU2.2	0.0190821	1	8.33333	2.66667
	AGA84103.1	0.0192276	1	9.66667	18.3333
	AJZ72651.1	0.0194418	1	5.33333	12
	Q5GHF7.1	0.0200921	1	7.33333	2.66667
	AAD04187.1	0.0200921	1	5.66667	10.3333
	Q9SEZ1.1	0.0205837	1	10.3333	3.66667
	Q9LW00.1	0.0206124	1	11.6667	4.66667
	AAY81711.1	0.0213116	1	5	2
	H6WS93.1	0.0213116	1	4	7
	AIK21784.1	0.0213116	1	5	8
	Q9LFS4.1	0.0220029	1	7.33333	12.3333
	Q6XMI3.1	0.0220304	1	14	6.33333
	NP_197752.1	0.0223942	1	6.66667	10.6667
	P43281.1 [19]	0.0223942	1	7.33333	15.3333
	Q0WQF4.1	0.022646	1	7	11.3333
	Q9SN68.1	0.022646	1	8	3.66667
	AGC97443.1	0.022646	1	6	1.66667
	Q949P1.1	0.0229187	1	11.6667	5
	O65530.1	0.0232152	1	3.66667	6.33333
	Q06611.1	0.0232152	1	4.33333	9.66667
	Q69XJ0.1	0.0241101	1	4.66667	1.33333
	Q9ZWS9.1	0.0242286	1	10.3333	4.33333
	Q9FUY7.2	0.024879	1	9.66667	1.66667
	Q94C74.2	0.0248962	1	4	6.33333
	CAA64683.1	0.0248962	1	4	1.66667
	O82345.1	0.0253864	1	7	10.6667
	P17784.2	0.0253864	1	4	7.66667
	Q06197.2	0.0253864	1	3.33333	7
	P53392.1	0.0253864	1	5	8.66667
	Q7XHW5.2	0.0253864	1	5	8.66667
	BAH20087.1	0.0253864	1	6.66667	3
	Q0WT24.1	0.0254815	1	6.66667	2.33333
	AGG55636.1	0.0257214	1	7	3
	Q6ZIB5.1	0.0257214	1	7	3
	Q8S341.1	0.0265363	1	12	5.33333
	Q1H595.1	0.0269973	1	7.33333	2
	Q84S07.1	0.0273907	1	6.33333	1.66667
	Q94A57.1	0.0275004	1	13.6667	6
	Q852M4.2	0.0288152	1	13.3333	21.6667
	Q8S397.2	0.0306667	1	17.3333	8.33333
	Q9SXF8.2	0.0313757	1	2	6.33333
	ADZ15317.1	0.0313757	1	7.33333	3
	A8MRY9.1	0.0325054	1	9.66667	4
	Q37145.3	0.0326779	1	5.66667	9.66667
	A0A1D6HQ92.1	0.0334717	1	5.66667	2.66667
	Q0D9R7.2	0.0334717	1	3.66667	6.66667
	Q9SFU3.1	0.0334717	1	10.3333	4.33333
	Q9XFR0.1	0.0334717	1	4.33333	1.33333
	AMR70505.1	0.0334717	1	1.33333	4.33333
	P04770.1	0.0341094	1	6.66667	10
	Q93Z81.1	0.0342886	1	10.3333	4.66667
	Q50LH3.1	0.0344159	1	7.66667	3.33333
	Q94A16.2	0.0353714	1	15.3333	7.33333
	NP_175350.1	0.0362778	1	5	9
	Q94FA5.1	0.0368524	1	7.33333	13.6667
	Q945Q1.2	0.0379966	1	5	1.33333
	AFB83066.1	0.0383063	1	3.66667	9.66667
	Q8H0V4.1	0.0390205	1	5.33333	8
	ATY50869.1	0.0393519	1	5.33333	8.66667
	Q8GVE8.1	0.0397376	1	10.6667	16.3333
	AXB87515.1	0.039942	1	4	1
	Q9FMF5.2	0.0405455	1	14.6667	24
	AAA21866.1	0.0405455	1	7.66667	3
	BAD77931.1	0.0423945	1	4.66667	8.33333
	P43282.1	0.0433603	1	6.66667	13.3333
	Q40872.1	0.0436595	1	6.66667	2.66667
	Q9FMS7.1	0.0436595	1	5.66667	1.66667
	Q08062.2	0.0436595	1	3.66667	7.66667
	O81001.1	0.0474207	1	3.66667	6.33333
	Q8GXJ4.2	0.0474207	1	4.66667	7.33333
	Q9FFN7.1	0.0474207	1	3.66667	6.33333
	Q7XSQ9.3	0.0488116	1	3.33333	8
	XP_018680097.1	0.0502481	0	8	3.66667
	P37216.1	0.0513744	0	5	8.66667
	AAV41024.1	0.0513744	0	3	6.66667
	XP_009386078.2	0.0533383	0	4.33333	7.33333
	O49139.2	0.0550406	0	3.66667	5.66667
	Q8RWN7.2	0.0550406	0	3.66667	5.66667
	Q9C8Y3.1	0.0572352	0	5	2.66667
	F4KCC2.1	0.0651085	0	4.33333	8
	AMR70507.1	0.0651085	0	2.33333	6
	AEY64260.1	0.0667665	0	2	5.33333
	O81062.1	0.0675795	0	10	2
	BAD10939.1	0.069934	0	3.66667	8
	Q9LTA6.1	0.070484	0	3	5
	Q9LJX0.1	0.099982	0	3.66667	7
	Q9AVB0.1	0.100773	0	9	3.33333
	Q8LPF0.1	0.101192	0	2.66667	4.66667
	Q9FZJ1.1	0.104957	0	8	4
	ABF46826.1	0.12791	0	12.6667	6
	F4IIS5.1	0.131778	0	3.33333	5
	AAL30396.1	0.155016	0	2	4.33333
	AID51428.1	0.250815	0	2.66667	1.66667
	Q9ZSL6.1	0.259422	0	7	3.66667
	P0DL10.1	0.274577	0	4	2.66667
	P20431.2	0.287864	0	5	4
	AFB83068.1	0.31957	0	3.33333	5.66667
	Q08451.1	0.352783	0	4	6.66667
	XP_009417523.2	0.373901	0	3	2
	Q7XAK4.1	0.476621	0	2.66667	1.33333
	F4IS91.1	0.652994	0	4.66667	5.33333
	BAD10941.1	0.820294	0	3.66667	3.33333
	Histogram of p-values (test):
	Volcano plot (test):

## Sheet: ST5-Heat maps
Research paper: Growth and primary metabolism of lettuce seedlings (Lactuca sativa L.) are promoted by an innovative Iron-Based Fenton composted amendment. Amalia Piro, Daniela Oliva, Dante Matteo Nisticò, Ilaria Lania, Maria Rita Basile, Giuseppe Chidichimo, Silvia Mazzuca
Supplementary table S2d. Heat map values dataset
	XLSTAT 2022.6.1.1187 - Differential expression - Start time: 21/7/2022 at 11:10:28 / End time: 21/7/2022 at 11:14:33 / Microsoft Excel 16.04266
	Features/Individuals table: Workbook = radici FCA.xlsm / Sheet = Foglio2 / Range = 'Foglio2'!$B$2:$H$195 / 194 rows and 6 columns
	Center: Yes
	Reduce: Yes
	Color scale: Red to green through black
	Color calibration: Automatic(Min: -1 / Max: 1)
	Chart scaling factor: Width: 1 / Height: 1
	Summary statistics:
	Variable	Observations	Obs. with missing data	Obs. without missing data	Minimum	Maximum	Mean	Std. deviation
	Q9AVJ9.1	6	0	6	5	15	9.83333	4.16733
	P13868.2	6	0	6	3	13	7.33333	3.93277
	ACD65511.1	6	0	6	7	23	13.6667	6.18601
	CAB43737.2	6	0	6	2	9	5.5	3.01662
	AXB87515.1	6	0	6	1	6	2.5	1.97484
	AER29902.1	6	0	6	2	10	5.16667	3.37145
	NP_001105503.1	6	0	6	1	5	2.66667	1.63299
	ABU93486.1	6	0	6	1	8	4.33333	3.14113
	Q9FZJ1.1	6	0	6	2	10	6	3.03315
	AID51436.1	6	0	6	1	6	3.66667	1.96638
	CAK22418.1	6	0	6	3	11	6.33333	3.14113
	Q8H0V4.1	6	0	6	4	9	6.66667	1.75119
	O81001.1	6	0	6	2	7	5	1.78885
	Q5GHF7.1	6	0	6	2	9	5	2.89828
	Q1H595.1	6	0	6	1	9	4.66667	3.38625
	AAY81711.1	6	0	6	1	6	3.5	1.87083
	Q8RWH9.1	6	0	6	3	9	5.66667	2.65832
	Q40872.1	6	0	6	2	9	4.66667	2.65832
	AGC97443.1	6	0	6	1	8	3.83333	2.71416
	Q9LZW4.1	6	0	6	1	5	3.33333	1.63299
	AGG55636.1	6	0	6	2	8	5	2.52982
	A0A1D6HQ92.1	6	0	6	2	7	4.16667	1.94079
	BAH20322.1	6	0	6	2	15	7.66667	5.20256
	NP_197752.1	6	0	6	6	12	8.66667	2.50333
	Q949P1.1	6	0	6	4	15	8.33333	4.17931
	Q3MV14.1	6	0	6	2	6	4.16667	2.04124
	Q8RXG3.2	6	0	6	10	24	16	6.41872
	Q9CA93.1	6	0	6	3	10	6.5	2.88097
	P37216.1	6	0	6	3	10	6.83333	2.48328
	Q9S7Z3.1	6	0	6	3	12	7	3.57771
	AEY64274.1	6	0	6	2	6	3.66667	1.63299
	AEY64260.1	6	0	6	1	7	3.66667	2.33809
	P20431.2	6	0	6	3	6	4.5	1.04881
	O82345.1	6	0	6	6	12	8.83333	2.31661
	Q9LJX0.1	6	0	6	3	9	5.33333	2.50333
	Q0D9R7.2	6	0	6	3	8	5.16667	1.94079
	Q6ZIB5.1	6	0	6	2	8	5	2.52982
	O64989.2	6	0	6	4	12	7.83333	3.86868
	Q5K4R0.3	6	0	6	2	8	4.83333	2.48328
	Q93Z81.1	6	0	6	4	13	7.5	3.67423
	Q8GXJ4.2	6	0	6	3	8	6	1.78885
	Q84WW2.1	6	0	6	8	23	14.6667	6.53197
	A8MRY9.1	6	0	6	3	13	6.83333	3.65605
	Q8GVE8.1	6	0	6	8	18	13.5	3.72827
	Q9LMA7.1	6	0	6	3	11	6.5	3.08221
	Q10MI0.1	6	0	6	6	15	10.8333	3.48807
	P0DL10.1	6	0	6	2	6	3.33333	1.36626
	Q9C8Y3.1	6	0	6	2	6	3.83333	1.60208
	Q67Z52.1	6	0	6	1	7	3.16667	2.56255
	Q37001.1	6	0	6	2	10	6.66667	3.55903
	Q8RXE1.1	6	0	6	7	13	10.1667	2.63944
	O49485.1	6	0	6	11	23	17	4.42719
	Q9LSF6.1	6	0	6	3	12	7	3.57771
	Q9STE8.1	6	0	6	5	10	7.33333	1.96638
	Q945Q1.2	6	0	6	1	7	3.16667	2.40139
	Q69XJ0.1	6	0	6	1	6	3	2.09762
	Q766Z3.1	6	0	6	2	7	5	2
	Q9ZSL6.1	6	0	6	3	12	5.33333	3.32666
	AEE60912.1 [10]	6	0	6	1	5	3.33333	1.63299
	BAD10939.1	6	0	6	2	10	5.83333	3.0605
	AGA84103.1	6	0	6	9	21	14	5.36656
	BAD10941.1	6	0	6	1	5	3.5	1.51658
	BAD10940.1	6	0	6	7	15	10.6667	3.7238
	AGA84102.1	6	0	6	6	18	11.8333	5.03653
	ABQ95994.1	6	0	6	6	16	11.3333	4.27395
	Q94A57.1	6	0	6	5	18	9.83333	4.87511
	O23254.1	6	0	6	7	15	10.8333	3.3116
	Q94C74.2	6	0	6	3	7	5.16667	1.47196
	H6WS93.1	6	0	6	3	8	5.5	1.87083
	Q9FME5.1	6	0	6	4	13	8.83333	4.02078
	O49139.2	6	0	6	3	6	4.66667	1.36626
	Q5H8A6.1	6	0	6	3	7	5	1.54919
	Q9ZWS9.1	6	0	6	2	12	7.33333	3.77712
	Q9FX68.1	6	0	6	1	5	3	1.89737
	O23180.2	6	0	6	6	13	9.83333	2.63944
	Q6XMI3.1	6	0	6	6	17	10.1667	4.79236
	Q9FFN7.1	6	0	6	3	8	5	1.78885
	Q9LFS4.1	6	0	6	6	14	9.83333	3.12517
	Q9LDM2.1	6	0	6	5	17	9.83333	5.11534
	Q8S8S1.1	6	0	6	2	7	4	2
	Q38841.2	6	0	6	2	9	5.5	2.88097
	Q7XAK4.1	6	0	6	1	6	2	2
	Q9FUY7.2	6	0	6	1	14	5.66667	5.04645
	BAD77931.1 [11]	6	0	6	4	10	6.83333	2.48328
	BAD77931.1	6	0	6	4	10	6.5	2.42899
	CAA63963.1	6	0	6	3	7	4.66667	1.63299
	P04770.1	6	0	6	5	11	8.33333	2.16025
	AAD04187.1	6	0	6	4	11	8	2.89828
	P17784.2	6	0	6	3	8	5.83333	2.31661
	Q9LIK0.1	6	0	6	5	10	7.33333	1.96638
	Q9LTA6.1	6	0	6	2	6	4	1.41421
	Q0WQF4.1	6	0	6	5	12	9.16667	2.71416
	Q9SN68.1	6	0	6	3	10	5.83333	2.71416
	Q9LE81.1	6	0	6	8	17	12.8333	3.76386
	Q9AST8.1	6	0	6	3	11	6.5	3.08221
	BAC77064.1	6	0	6	8	17	13	3.57771
	Q50LH3.1	6	0	6	2	8	5.5	2.81069
	Q8RWN7.2	6	0	6	3	6	4.66667	1.36626
	Q9XIF2.1	6	0	6	6	13	10	3.03315
	O81062.1	6	0	6	2	16	6	5.62139
	AID51428.1	6	0	6	1	4	2.16667	0.983192
	XP_009386078.2	6	0	6	3	9	5.83333	2.04124
	F4IIS5.1	6	0	6	2	6	4.16667	1.32916
	Q852M4.2	6	0	6	11	23	17.5	5.31977
	BAH20008.1	6	0	6	6	19	11.8333	5.23132
	Q9FMS7.1	6	0	6	1	7	3.66667	2.65832
	ABF46825.1	6	0	6	3	7	5	1.54919
	P43281.1 [19]	6	0	6	5	17	11.3333	5.00666
	P43281.1	6	0	6	6	15	10.3333	3.6697
	P43282.1	6	0	6	6	16	10	4.42719
	Q94FA5.1	6	0	6	6	16	10.5	4.13521
	Q96552.1	6	0	6	4	13	9.33333	3.82971
	Q96551.1	6	0	6	4	12	8	3.52136
	Q7XZR1.2	6	0	6	5	13	9.33333	3.26599
	Q6F3F1.1	6	0	6	4	11	7.33333	3.01109
	O24520.1	6	0	6	2	8	4.16667	2.56255
	O24379.1	6	0	6	3	10	7.33333	2.80476
	NP_001159002.1	6	0	6	2	7	4.33333	1.96638
	P22221.2	6	0	6	9	16	11.8333	3.0605
	Q9SJQ1.1	6	0	6	7	16	11.8333	3.65605
	Q9SFU3.1	6	0	6	2	11	7.33333	3.88158
	Q9AVB0.1	6	0	6	2	14	6.16667	4.26224
	Q8LPF0.1	6	0	6	2	6	3.66667	1.50555
	Q9SEZ1.1	6	0	6	2	13	7	4.14729
	Q8S397.2	6	0	6	6	21	12.8333	5.77639
	Q9XFR0.1	6	0	6	1	6	2.83333	1.94079
	Q9LNQ1.1	6	0	6	3	9	6	2.68328
	AAL30396.1	6	0	6	1	6	3.16667	1.94079
	Q6NKU9.1	6	0	6	1	8	4.33333	3.07679
	O65530.1	6	0	6	3	7	5	1.67332
	Q8LDP4.2	6	0	6	4	9	6.83333	1.83485
	BAK52268.1	6	0	6	4	11	7.66667	2.80476
	F4KCC2.1	6	0	6	3	9	6.16667	2.56255
	Q8GYT9.2	6	0	6	3	14	8.83333	4.79236
	Q0WT24.1	6	0	6	2	9	4.5	2.73861
	Q0WQG8.2	6	0	6	4	15	10	4.47214
	Q5W7C1.1	6	0	6	4	14	9.16667	4.16733
	Q08451.1	6	0	6	1	9	5.33333	3.14113
	Q9SXF8.2	6	0	6	1	8	4.16667	2.78687
	AAB86380.1	6	0	6	1	7	3.5	2.25832
	AMR70505.1	6	0	6	1	6	2.83333	1.94079
	AHB33474.1	6	0	6	4	19	11.6667	6.02218
	AFB83068.1	6	0	6	2	8	4.5	2.58844
	AJZ72651.1	6	0	6	4	14	8.66667	4.13118
	Q06611.1	6	0	6	2	11	7	3.34664
	AFB83066.1	6	0	6	3	12	6.66667	3.93277
	AMR70502.1	6	0	6	2	9	6	2.75681
	Q7XSQ9.3	6	0	6	2	10	5.66667	3.14113
	AAV41024.1	6	0	6	2	9	4.83333	2.48328
	ALS31089.1	6	0	6	2	6	4	1.89737
	AMR70507.1	6	0	6	1	7	4.16667	2.56255
	Q8L7W2.2	6	0	6	2	7	4.33333	1.96638
	CAF02296.1	6	0	6	2	6	3.83333	1.7224
	NP_175350.1	6	0	6	3	10	7	2.60768
	Q9CAU2.2	6	0	6	2	11	5.5	3.50714
	F4IS91.1	6	0	6	2	6	5	1.54919
	XP_009417523.2	6	0	6	1	4	2.5	1.22474
	B9G5Y5.1	6	0	6	6	13	9.33333	2.80476
	Q08062.2	6	0	6	1	8	5.66667	2.65832
	Q06197.2	6	0	6	2	8	5.16667	2.31661
	Q94A28.3	6	0	6	2	5	3.5	1.3784
	Q9FMF5.2	6	0	6	11	27	19.3333	6.15359
	Q37145.3	6	0	6	4	11	7.66667	2.58199
	AAA86979.1	6	0	6	5	11	8.16667	2.63944
	AIK21784.1	6	0	6	4	9	6.5	1.87083
	ATY50869.1	6	0	6	4	10	7	2.19089
	P53392.1	6	0	6	4	10	6.83333	2.31661
	Q7XHW5.2	6	0	6	4	10	6.83333	2.31661
	Q94A16.2	6	0	6	6	20	11.3333	5.20256
	BAH57005.1	6	0	6	5	14	9.33333	3.77712
	BAU61355.1	6	0	6	7	17	11.3333	4.76095
	XP_018680097.1	6	0	6	2	9	5.83333	2.92689
	AGG82489.1	6	0	6	2	7	4.33333	1.96638
	ARQ16451.1	6	0	6	2	8	4.83333	2.2286
	BAH20087.1	6	0	6	2	8	4.83333	2.31661
	ABF46826.1	6	0	6	3	16	9.33333	5.27889
	AJE59529.1	6	0	6	6	15	10.6667	4.4121
	Q8S341.1	6	0	6	3	14	8.66667	4.2269
	ACB71203.1	6	0	6	2	8	4.5	2.25832
	Q652K1.1	6	0	6	2	6	3.66667	1.63299
	AAA21866.1	6	0	6	2	10	5.33333	3.07679
	ADZ15317.1	6	0	6	2	9	5.16667	2.78687
	XP_009387221.1	6	0	6	2	9	5.16667	2.63944
	Q9LW00.1	6	0	6	3	14	8.16667	4.35507
	Q9SCY2.2	6	0	6	3	10	6.66667	3.01109
	Q9SLK2.1	6	0	6	2	8	5.33333	2.65832
	O04089.1	6	0	6	1	9	5.83333	3.0605
	CAA64683.1	6	0	6	1	5	2.83333	1.47196
	Q9ZT81.1	6	0	6	1	7	4	2.36643
	XP_009400739.1	6	0	6	2	10	6	3.52136
	XP_018673750.1	6	0	6	1	5	2.66667	1.63299
	XP_018677474.1	6	0	6	1	7	3.66667	2.65832
	Q84S07.1	6	0	6	1	8	4	2.96648

## Sheet: XLSTAT_20211021_100534_1_HID
3.25	723.335	86.2625	719.857		CTRL1	CTRL2	CTRL3	CD83	CD81	CD82
1.75	723.335	38.1836	719.857	XP_009386078.2	1	1	1	1	1	1
1.75	77.7217	38.1836	22.8593	P04770.1	1	1	1	1	1	1
1	77.7217	17.5039	22.8593	O49485.1	1	1	1	1	1	1
1	0	17.5039	10.0932	BAC77064.1	1	1	1	1	1	1
1	77.7217	7.28125	10.0932	O81001.1	1	1	1	1	1	1
2.5	77.7217	7.28125	3.41224	AEE60912.1 [10]	1	1	1	1	1	1
2.5	13.6557	3.875	3.41224	Q96552.1	1	1	1	1	1	1
2	13.6557	3.875	1.04264	O24379.1	1	1	1	1	1	1
2	0	1.875	1.04264	Q9FFN7.1	1	1	1	1	1	1
2	13.6557	1.875	0.278021	AAV41024.1	1	1	1	1	1	1
3	13.6557	1	0.278021	AEY64260.1	1	1	1	1	1	1
3	0	1	0	BAK52268.1	1	1	1	1	1	1
3	13.6557	1	0.278021	P17784.2	1	1	1	1	1	1
2.5	13.6557	2.75	0.278021	Q8RWN7.2	1	1	1	1	1	1
2.5	77.7217	2.75	0.0874505	Q8RXE1.1	1	1	1	1	1	1
1.75	77.7217	2	0.0874505	Q852M4.2	1	1	1	1	1	1
1.75	723.335	2	0	Q7XZR1.2	1	1	1	1	1	1
4.75	723.335	2	0.0874505	Q06611.1	1	1	1	1	1	1
4.75	82.4275	3.5	0.0874505	Q0WQF4.1	1	1	1	1	1	1
4	82.4275	3.5	0.0755063	Q06197.2	1	1	1	1	1	1
4	0	3	0.0755063	ABF46825.1	1	1	1	1	1	1
4	82.4275	3	0	Q9STE8.1	1	1	1	1	1	1
5.5	82.4275	3	0.0755063	Q9LIK0.1	1	1	1	1	1	1
5.5	67.8599	4	0.0755063	Q94FA5.1	1	1	1	1	1	1
5	67.8599	4	0	AGA84102.1	1	1	1	1	1	1
5	0	4	0.0755063	O23254.1	1	1	1	1	1	1
5	67.8599	3.5	0.0755063	AJZ72651.1	1	1	1	1	1	1
6	67.8599	3.5	0.0874505	AEY64274.1	1	1	1	1	1	1
6	0	2.75	0.0874505	CAA63963.1	1	1	1	1	1	1
6	67.8599	2.75	0.278021	Q08062.2	1	1	1	1	1	1
5.5	67.8599	1.875	0.278021	Q766Z3.1	1	1	1	1	1	1
5.5	82.4275	1.875	1.04264	AMR70502.1	1	1	1	1	1	1
4.75	82.4275	5.875	1.04264	Q94C74.2	1	1	1	1	1	1
4.75	723.335	5.875	0.325101	NP_175350.1	1	1	1	1	1	1
3.25	723.335	5	0.325101	Q8H0V4.1	1	1	1	1	1	1
		5	0	Q37145.3	1	1	1	1	1	1
		5	0.325101	Q08451.1	1	1	1	1	1	1
		6.75	0.325101	F4IS91.1	1	1	1	1	1	1
		6.75	0.170784	AFB83068.1	1	1	1	1	1	1
		6	0.170784	Q9LJX0.1	1	1	1	1	1	1
		6	0	AAL30396.1	1	1	1	1	1	1
		6	0.170784	Q8LPF0.1	1	1	1	1	1	1
		7.5	0.170784	Q0D9R7.2	1	1	1	1	1	1
		7.5	0.0347898	Q7XSQ9.3	1	1	1	1	1	1
		7	0.0347898	Q8GVE8.1	1	1	1	1	1	1
		7	0	O82345.1	1	1	1	1	1	1
		7	0.0347898	P43281.1	1	1	1	1	1	1
		8	0.0347898	Q9LFS4.1	1	1	1	1	1	1
		8	0	AHB33474.1	1	1	1	1	1	1
		8	0.0347898	BAD10939.1	1	1	1	1	1	1
		7.5	0.0347898	Q9FMF5.2	1	1	1	1	1	1
		7.5	0.170784	ATY50869.1	1	1	1	1	1	1
		6.75	0.170784	BAD77931.1	1	1	1	1	1	1
		6.75	0.325101	P43282.1	1	1	1	1	1	1
		5.875	0.325101	AFB83066.1	1	1	1	1	1	1
		5.875	1.04264	AGA84103.1	1	1	1	1	1	1
		3.875	1.04264	P22221.2	1	1	1	1	1	1
		3.875	3.41224	Q10MI0.1	1	1	1	1	1	1
		10.6875	3.41224	H6WS93.1	1	1	1	1	1	1
		10.6875	1.31721	B9G5Y5.1	1	1	1	1	1	1
		9.5	1.31721	Q9SXF8.2	1	1	1	1	1	1
		9.5	0.0475231	Q7XHW5.2	1	1	1	1	1	1
		9	0.0475231	NP_197752.1	1	1	1	1	1	1
		9	0	P53392.1	1	1	1	1	1	1
		9	0.0475231	P43281.1 [19]	1	1	1	1	1	1
		10	0.0475231	AIK21784.1	1	1	1	1	1	1
		10	0	P37216.1	1	1	1	1	1	1
		10	0.0475231	F4IIS5.1	1	1	1	1	1	1
		9.5	0.0475231	Q8GXJ4.2	1	1	1	1	1	1
		9.5	1.31721	Q5H8A6.1	1	1	1	1	1	1
		11.875	1.31721	Q8LDP4.2	1	1	1	1	1	1
		11.875	0.276265	ABQ95994.1	1	1	1	1	1	1
		11	0.276265	O65530.1	1	1	1	1	1	1
		11	0	F4KCC2.1	1	1	1	1	1	1
		11	0.276265	Q96551.1	1	1	1	1	1	1
		12.75	0.276265	Q94A28.3	1	1	1	1	1	1
		12.75	0.211352	O49139.2	1	1	1	1	1	1
		12	0.211352	AMR70507.1	1	1	1	1	1	1
		12	0	AAD04187.1	1	1	1	1	1	1
		12	0.211352	AAA86979.1	1	1	1	1	1	1
		13.5	0.211352	Q9LE81.1	1	1	1	1	1	1
		13.5	0.0501629	ALS31089.1	1	1	1	1	1	1
		13	0.0501629	Q9LTA6.1	1	1	1	1	1	1
		13	0	AAB86380.1	1	1	1	1	1	1
		13	0.0501629	AMR70505.1	1	1	1	1	1	1
		14	0.0501629	O23180.2	1	1	1	1	1	1
		14	0	Q9XIF2.1	1	1	1	1	1	1
		14	0.0501629	Q9SJQ1.1	1	1	1	1	1	1
		13.5	0.0501629	BAD77931.1 [11]	1	1	1	1	1	1
		13.5	0.211352	BAD10940.1	1	1	1	1	1	1
		12.75	0.211352	Q6F3F1.1	1	1	1	1	1	1
		12.75	0.276265	P0DL10.1	1	1	1	1	1	1
		11.875	0.276265	Q9ZSL6.1	1	1	1	1	1	1
		11.875	1.31721	Q8S8S1.1	1	1	1	1	1	1
		10.6875	1.31721	Q9SEZ1.1	1	1	1	1	1	1
		10.6875	3.41224	Q8S397.2	1	1	1	1	1	1
		7.28125	3.41224	BAH20087.1	1	1	1	1	1	1
		7.28125	10.0932	AER29902.1	1	1	1	1	1	1
		27.7266	10.0932	ACD65511.1	1	1	1	1	1	1
		27.7266	6.40763	Q94A16.2	1	1	1	1	1	1
		20.3906	6.40763	Q9LMA7.1	1	1	1	1	1	1
		20.3906	1.26816	Q0WT24.1	1	1	1	1	1	1
		17.25	1.26816	AXB87515.1	1	1	1	1	1	1
		17.25	0.536485	Q94A57.1	1	1	1	1	1	1
		15.75	0.536485	O81062.1	1	1	1	1	1	1
		15.75	0.0504736	Q9AVB0.1	1	1	1	1	1	1
		15	0.0504736	BAD10941.1	1	1	1	1	1	1
		15	0	Q7XAK4.1	1	1	1	1	1	1
		15	0.0504736	P20431.2	1	1	1	1	1	1
		16.5	0.0504736	CAA64683.1	1	1	1	1	1	1
		16.5	0.0501633	Q93Z81.1	1	1	1	1	1	1
		16	0.0501633	Q9FMS7.1	1	1	1	1	1	1
		16	0	Q69XJ0.1	1	1	1	1	1	1
		16	0.0501633	Q84S07.1	1	1	1	1	1	1
		17	0.0501633	Q9AST8.1	1	1	1	1	1	1
		17	0	Q9LW00.1	1	1	1	1	1	1
		17	0.0501633	AGC97443.1	1	1	1	1	1	1
		16.5	0.0501633	NP_001159002.1	1	1	1	1	1	1
		16.5	0.0504736	Q9SN68.1	1	1	1	1	1	1
		15.75	0.0504736	ACB71203.1	1	1	1	1	1	1
		15.75	0.536485	XP_018680097.1	1	1	1	1	1	1
		18.75	0.536485	ABF46826.1	1	1	1	1	1	1
		18.75	0.13762	Q9FZJ1.1	1	1	1	1	1	1
		18	0.13762	Q9C8Y3.1	1	1	1	1	1	1
		18	0	Q8GYT9.2	1	1	1	1	1	1
		18	0.13762	BAH57005.1	1	1	1	1	1	1
		19.5	0.13762	Q9SCY2.2	1	1	1	1	1	1
		19.5	0.096201	Q9FX68.1	1	1	1	1	1	1
		19	0.096201	Q6NKU9.1	1	1	1	1	1	1
		19	0	NP_001105503.1	1	1	1	1	1	1
		19	0.096201	Q652K1.1	1	1	1	1	1	1
		20	0.096201	Q9AVJ9.1	1	1	1	1	1	1
		20	0	Q1H595.1	1	1	1	1	1	1
		20	0.096201	Q67Z52.1	1	1	1	1	1	1
		19.5	0.096201	Q9LSF6.1	1	1	1	1	1	1
		19.5	0.13762	Q8L7W2.2	1	1	1	1	1	1
		18.75	0.13762	AGG82489.1	1	1	1	1	1	1
		18.75	0.536485	Q9LZW4.1	1	1	1	1	1	1
		17.25	0.536485	XP_018677474.1	1	1	1	1	1	1
		17.25	1.26816	Q9S7Z3.1	1	1	1	1	1	1
		23.5312	1.26816	Q9ZT81.1	1	1	1	1	1	1
		23.5312	0.589933	AID51436.1	1	1	1	1	1	1
		21.75	0.589933	AAY81711.1	1	1	1	1	1	1
		21.75	0.101345	Q3MV14.1	1	1	1	1	1	1
		21	0.101345	O64989.2	1	1	1	1	1	1
		21	0	AJE59529.1	1	1	1	1	1	1
		21	0.101345	O04089.1	1	1	1	1	1	1
		22.5	0.101345	CAF02296.1	1	1	1	1	1	1
		22.5	0	Q9SLK2.1	1	1	1	1	1	1
		22	0	CAK22418.1	1	1	1	1	1	1
		22	0	BAH20008.1	1	1	1	1	1	1
		22	0	ARQ16451.1	1	1	1	1	1	1
		23	0	Q9FUY7.2	1	1	1	1	1	1
		23	0	BAH20322.1	1	1	1	1	1	1
		23	0	O24520.1	1	1	1	1	1	1
		22.5	0	Q9CAU2.2	1	1	1	1	1	1
		22.5	0.101345	AAA21866.1	1	1	1	1	1	1
		21.75	0.101345	ADZ15317.1	1	1	1	1	1	1
		21.75	0.589933	Q5GHF7.1	1	1	1	1	1	1
		25.3125	0.589933	Q6XMI3.1	1	1	1	1	1	1
		25.3125	0.137675	BAU61355.1	1	1	1	1	1	1
		24	0.137675	Q8RWH9.1	1	1	1	1	1	1
		24	0	Q84WW2.1	1	1	1	1	1	1
		24	0.137675	Q9LNQ1.1	1	1	1	1	1	1
		26.625	0.137675	XP_009400739.1	1	1	1	1	1	1
		26.625	0.124943	AID51428.1	1	1	1	1	1	1
		25.5	0.124943	XP_009417523.2	1	1	1	1	1	1
		25.5	0.0336638	Q50LH3.1	1	1	1	1	1	1
		25	0.0336638	Q9SFU3.1	1	1	1	1	1	1
		25	0	AGG55636.1	1	1	1	1	1	1
		25	0.0336638	Q5W7C1.1	1	1	1	1	1	1
		26	0.0336638	A0A1D6HQ92.1	1	1	1	1	1	1
		26	0	Q6ZIB5.1	1	1	1	1	1	1
		26	0.0336638	Q9FME5.1	1	1	1	1	1	1
		25.5	0.0336638	Q9CA93.1	1	1	1	1	1	1
		25.5	0.124943	Q38841.2	1	1	1	1	1	1
		27.75	0.124943	CAB43737.2	1	1	1	1	1	1
		27.75	0.0785882	Q37001.1	1	1	1	1	1	1
		27	0.0785882	P13868.2	1	1	1	1	1	1
		27	0	XP_018673750.1	1	1	1	1	1	1
		27	0.0785882	A8MRY9.1	1	1	1	1	1	1
		28.5	0.0785882	Q40872.1	1	1	1	1	1	1
		28.5	0	Q9XFR0.1	1	1	1	1	1	1
		28	0	Q949P1.1	1	1	1	1	1	1
		28	0	Q945Q1.2	1	1	1	1	1	1
		28	0	Q8RXG3.2	1	1	1	1	1	1
		29	0	Q5K4R0.3	1	1	1	1	1	1
		29	0	ABU93486.1	1	1	1	1	1	1
		29	0	Q9LDM2.1	1	1	1	1	1	1
		28.5	0	XP_009387221.1	1	1	1	1	1	1
		28.5	0.0785882	Q0WQG8.2	1	1	1	1	1	1
		27.75	0.0785882	Q9ZWS9.1	1	1	1	1	1	1
		27.75	0.124943	Q8S341.1	1	1	1	1	1	1
		26.625	0.124943
		26.625	0.137675
		25.3125	0.137675
		25.3125	0.589933
		23.5312	0.589933
		23.5312	1.26816
		20.3906	1.26816
		20.3906	6.40763
		35.0625	6.40763
		35.0625	3.49215
		32.625	3.49215
		32.625	0.80252
		30.75	0.80252
		30.75	0.188194
		30	0.188194
		30	0
		30	0.188194
		31.5	0.188194
		31.5	0.103035
		31	0.103035
		31	0
		31	0.103035
		32	0.103035
		32	0
		32	0.103035
		31.5	0.103035
		31.5	0.188194
		30.75	0.188194
		30.75	0.80252
		34.5	0.80252
		34.5	0.280962
		33.5	0.280962
		33.5	0.050024
		33	0.050024
		33	0
		33	0.050024
		34	0.050024
		34	0
		34	0.050024
		33.5	0.050024
		33.5	0.280962
		35.5	0.280962
		35.5	0.0606945
		35	0.0606945
		35	0
		35	0.0606945
		36	0.0606945
		36	0
		36	0.0606945
		35.5	0.0606945
		35.5	0.280962
		34.5	0.280962
		34.5	0.80252
		32.625	0.80252
		32.625	3.49215
		37.5	3.49215
		37.5	1.91752
		37	1.91752
		37	0
		37	1.91752
		38	1.91752
		38	0
		38	1.91752
		37.5	1.91752
		37.5	3.49215
		35.0625	3.49215
		35.0625	6.40763
		27.7266	6.40763
		27.7266	10.0932
		17.5039	10.0932
		17.5039	22.8593
		58.8633	22.8593
		58.8633	21.3196
		45.4141	21.3196
		45.4141	3.48643
		39.75	3.48643
		39.75	0.919591
		39	0.919591
		39	0
		39	0.919591
		40.5	0.919591
		40.5	0.128752
		40	0.128752
		40	0
		40	0.128752
		41	0.128752
		41	0
		41	0.128752
		40.5	0.128752
		40.5	0.919591
		39.75	0.919591
		39.75	3.48643
		51.0781	3.48643
		51.0781	2.17747
		45.2188	2.17747
		45.2188	0.372114
		42.75	0.372114
		42.75	0.0989829
		42	0.0989829
		42	0
		42	0.0989829
		43.5	0.0989829
		43.5	0.0242756
		43	0.0242756
		43	0
		43	0.0242756
		44	0.0242756
		44	0
		44	0.0242756
		43.5	0.0242756
		43.5	0.0989829
		42.75	0.0989829
		42.75	0.372114
		47.6875	0.372114
		47.6875	0.202601
		45.75	0.202601
		45.75	0.114683
		45	0.114683
		45	0
		45	0.114683
		46.5	0.114683
		46.5	0.0203353
		46	0.0203353
		46	0
		46	0.0203353
		47	0.0203353
		47	0
		47	0.0203353
		46.5	0.0203353
		46.5	0.114683
		45.75	0.114683
		45.75	0.202601
		49.625	0.202601
		49.625	0.150919
		48.5	0.150919
		48.5	0.0231098
		48	0.0231098
		48	0
		48	0.0231098
		49	0.0231098
		49	0
		49	0.0231098
		48.5	0.0231098
		48.5	0.150919
		50.75	0.150919
		50.75	0.0716431
		50	0.0716431
		50	0
		50	0.0716431
		51.5	0.0716431
		51.5	0.0303518
		51	0.0303518
		51	0
		51	0.0303518
		52	0.0303518
		52	0
		52	0.0303518
		51.5	0.0303518
		51.5	0.0716431
		50.75	0.0716431
		50.75	0.150919
		49.625	0.150919
		49.625	0.202601
		47.6875	0.202601
		47.6875	0.372114
		45.2188	0.372114
		45.2188	2.17747
		56.9375	2.17747
		56.9375	0.592895
		54.25	0.592895
		54.25	0.11598
		53	0.11598
		53	0
		53	0.11598
		55.5	0.11598
		55.5	0.0728378
		54.5	0.0728378
		54.5	0.00318979
		54	0.00318979
		54	0
		54	0.00318979
		55	0.00318979
		55	0
		55	0.00318979
		54.5	0.00318979
		54.5	0.0728378
		56.5	0.0728378
		56.5	0.0074195
		56	0.0074195
		56	0
		56	0.0074195
		57	0.0074195
		57	0
		57	0.0074195
		56.5	0.0074195
		56.5	0.0728378
		55.5	0.0728378
		55.5	0.11598
		54.25	0.11598
		54.25	0.592895
		59.625	0.592895
		59.625	0.151481
		58.5	0.151481
		58.5	0.0196079
		58	0.0196079
		58	0
		58	0.0196079
		59	0.0196079
		59	0
		59	0.0196079
		58.5	0.0196079
		58.5	0.151481
		60.75	0.151481
		60.75	0.0454229
		60	0.0454229
		60	0
		60	0.0454229
		61.5	0.0454229
		61.5	0.017625
		61	0.017625
		61	0
		61	0.017625
		62	0.017625
		62	0
		62	0.017625
		61.5	0.017625
		61.5	0.0454229
		60.75	0.0454229
		60.75	0.151481
		59.625	0.151481
		59.625	0.592895
		56.9375	0.592895
		56.9375	2.17747
		51.0781	2.17747
		51.0781	3.48643
		45.4141	3.48643
		45.4141	21.3196
		72.3125	21.3196
		72.3125	6.01818
		66.5625	6.01818
		66.5625	1.80068
		64.5	1.80068
		64.5	0.261077
		63.5	0.261077
		63.5	0.0568181
		63	0.0568181
		63	0
		63	0.0568181
		64	0.0568181
		64	0
		64	0.0568181
		63.5	0.0568181
		63.5	0.261077
		65.5	0.261077
		65.5	0.0889369
		65	0.0889369
		65	0
		65	0.0889369
		66	0.0889369
		66	0
		66	0.0889369
		65.5	0.0889369
		65.5	0.261077
		64.5	0.261077
		64.5	1.80068
		68.625	1.80068
		68.625	0.693454
		67.5	0.693454
		67.5	0.102009
		67	0.102009
		67	0
		67	0.102009
		68	0.102009
		68	0
		68	0.102009
		67.5	0.102009
		67.5	0.693454
		69.75	0.693454
		69.75	0.264636
		69	0.264636
		69	0
		69	0.264636
		70.5	0.264636
		70.5	0.0748172
		70	0.0748172
		70	0
		70	0.0748172
		71	0.0748172
		71	0
		71	0.0748172
		70.5	0.0748172
		70.5	0.264636
		69.75	0.264636
		69.75	0.693454
		68.625	0.693454
		68.625	1.80068
		66.5625	1.80068
		66.5625	6.01818
		78.0625	6.01818
		78.0625	4.66266
		73.625	4.66266
		73.625	0.505067
		72.5	0.505067
		72.5	0.106052
		72	0.106052
		72	0
		72	0.106052
		73	0.106052
		73	0
		73	0.106052
		72.5	0.106052
		72.5	0.505067
		74.75	0.505067
		74.75	0.357164
		74	0.357164
		74	0
		74	0.357164
		75.5	0.357164
		75.5	0.0554861
		75	0.0554861
		75	0
		75	0.0554861
		76	0.0554861
		76	0
		76	0.0554861
		75.5	0.0554861
		75.5	0.357164
		74.75	0.357164
		74.75	0.505067
		73.625	0.505067
		73.625	4.66266
		82.5	4.66266
		82.5	2.24173
		79	2.24173
		79	0.562829
		77.5	0.562829
		77.5	0.0491905
		77	0.0491905
		77	0
		77	0.0491905
		78	0.0491905
		78	0
		78	0.0491905
		77.5	0.0491905
		77.5	0.562829
		80.5	0.562829
		80.5	0.320546
		79.5	0.320546
		79.5	0.0325736
		79	0.0325736
		79	0
		79	0.0325736
		80	0.0325736
		80	0
		80	0.0325736
		79.5	0.0325736
		79.5	0.320546
		81.5	0.320546
		81.5	0.0990197
		81	0.0990197
		81	0
		81	0.0990197
		82	0.0990197
		82	0
		82	0.0990197
		81.5	0.0990197
		81.5	0.320546
		80.5	0.320546
		80.5	0.562829
		79	0.562829
		79	2.24173
		86	2.24173
		86	1.0549
		83.75	1.0549
		83.75	0.346403
		83	0.346403
		83	0
		83	0.346403
		84.5	0.346403
		84.5	0.094596
		84	0.094596
		84	0
		84	0.094596
		85	0.094596
		85	0
		85	0.094596
		84.5	0.094596
		84.5	0.346403
		83.75	0.346403
		83.75	1.0549
		88.25	1.0549
		88.25	0.482693
		86.75	0.482693
		86.75	0.17012
		86	0.17012
		86	0
		86	0.17012
		87.5	0.17012
		87.5	0.0402793
		87	0.0402793
		87	0
		87	0.0402793
		88	0.0402793
		88	0
		88	0.0402793
		87.5	0.0402793
		87.5	0.17012
		86.75	0.17012
		86.75	0.482693
		89.75	0.482693
		89.75	0.195282
		89	0.195282
		89	0
		89	0.195282
		90.5	0.195282
		90.5	0.0353875
		90	0.0353875
		90	0
		90	0.0353875
		91	0.0353875
		91	0
		91	0.0353875
		90.5	0.0353875
		90.5	0.195282
		89.75	0.195282
		89.75	0.482693
		88.25	0.482693
		88.25	1.0549
		86	1.0549
		86	2.24173
		82.5	2.24173
		82.5	4.66266
		78.0625	4.66266
		78.0625	6.01818
		72.3125	6.01818
		72.3125	21.3196
		58.8633	21.3196
		58.8633	22.8593
		38.1836	22.8593
		38.1836	719.857
		134.341	719.857
		134.341	31.4463
		103.747	31.4463
		103.747	12.5175
		96.0156	12.5175
		96.0156	2.40719
		92.5	2.40719
		92.5	0.0862648
		92	0.0862648
		92	0
		92	0.0862648
		93	0.0862648
		93	0
		93	0.0862648
		92.5	0.0862648
		92.5	2.40719
		99.5312	2.40719
		99.5312	1.12756
		96.0625	1.12756
		96.0625	0.246697
		94.5	0.246697
		94.5	0.0570111
		94	0.0570111
		94	0
		94	0.0570111
		95	0.0570111
		95	0
		95	0.0570111
		94.5	0.0570111
		94.5	0.246697
		97.625	0.246697
		97.625	0.175781
		96.5	0.175781
		96.5	0.080317
		96	0.080317
		96	0
		96	0.080317
		97	0.080317
		97	0
		97	0.080317
		96.5	0.080317
		96.5	0.175781
		98.75	0.175781
		98.75	0.0946113
		98	0.0946113
		98	0
		98	0.0946113
		99.5	0.0946113
		99.5	0.0388021
		99	0.0388021
		99	0
		99	0.0388021
		100	0.0388021
		100	0
		100	0.0388021
		99.5	0.0388021
		99.5	0.0946113
		98.75	0.0946113
		98.75	0.175781
		97.625	0.175781
		97.625	0.246697
		96.0625	0.246697
		96.0625	1.12756
		103	1.12756
		103	0.585114
		101.5	0.585114
		101.5	0.0835043
		101	0.0835043
		101	0
		101	0.0835043
		102	0.0835043
		102	0
		102	0.0835043
		101.5	0.0835043
		101.5	0.585114
		104.5	0.585114
		104.5	0.264929
		103.5	0.264929
		103.5	0.0662497
		103	0.0662497
		103	0
		103	0.0662497
		104	0.0662497
		104	0
		104	0.0662497
		103.5	0.0662497
		103.5	0.264929
		105.5	0.264929
		105.5	0.200271
		105	0.200271
		105	0
		105	0.200271
		106	0.200271
		106	0
		106	0.200271
		105.5	0.200271
		105.5	0.264929
		104.5	0.264929
		104.5	0.585114
		103	0.585114
		103	1.12756
		99.5312	1.12756
		99.5312	2.40719
		96.0156	2.40719
		96.0156	12.5175
		111.479	12.5175
		111.479	7.50267
		107.5	7.50267
		107.5	2.36248
		107	2.36248
		107	0
		107	2.36248
		108	2.36248
		108	0
		108	2.36248
		107.5	2.36248
		107.5	7.50267
		115.457	7.50267
		115.457	4.39322
		109.875	4.39322
		109.875	1.42365
		109	1.42365
		109	0
		109	1.42365
		110.75	1.42365
		110.75	0.280362
		110	0.280362
		110	0
		110	0.280362
		111.5	0.280362
		111.5	0.188022
		111	0.188022
		111	0
		111	0.188022
		112	0.188022
		112	0
		112	0.188022
		111.5	0.188022
		111.5	0.280362
		110.75	0.280362
		110.75	1.42365
		109.875	1.42365
		109.875	4.39322
		121.039	4.39322
		121.039	3.11617
		116.188	3.11617
		116.188	0.494046
		114.5	0.494046
		114.5	0.0925162
		113.5	0.0925162
		113.5	0.0181113
		113	0.0181113
		113	0
		113	0.0181113
		114	0.0181113
		114	0
		114	0.0181113
		113.5	0.0181113
		113.5	0.0925162
		115.5	0.0925162
		115.5	0.0459049
		115	0.0459049
		115	0
		115	0.0459049
		116	0.0459049
		116	0
		116	0.0459049
		115.5	0.0459049
		115.5	0.0925162
		114.5	0.0925162
		114.5	0.494046
		117.875	0.494046
		117.875	0.265483
		117	0.265483
		117	0
		117	0.265483
		118.75	0.265483
		118.75	0.0665405
		118	0.0665405
		118	0
		118	0.0665405
		119.5	0.0665405
		119.5	0.0240129
		119	0.0240129
		119	0
		119	0.0240129
		120	0.0240129
		120	0
		120	0.0240129
		119.5	0.0240129
		119.5	0.0665405
		118.75	0.0665405
		118.75	0.265483
		117.875	0.265483
		117.875	0.494046
		116.188	0.494046
		116.188	3.11617
		125.891	3.11617
		125.891	2.25497
		121.875	2.25497
		121.875	0.16565
		121	0.16565
		121	0
		121	0.16565
		122.75	0.16565
		122.75	0.0988084
		122	0.0988084
		122	0
		122	0.0988084
		123.5	0.0988084
		123.5	0.0610732
		123	0.0610732
		123	0
		123	0.0610732
		124	0.0610732
		124	0
		124	0.0610732
		123.5	0.0610732
		123.5	0.0988084
		122.75	0.0988084
		122.75	0.16565
		121.875	0.16565
		121.875	2.25497
		129.906	2.25497
		129.906	0.97019
		126.625	0.97019
		126.625	0.225853
		125.5	0.225853
		125.5	0.0648166
		125	0.0648166
		125	0
		125	0.0648166
		126	0.0648166
		126	0
		126	0.0648166
		125.5	0.0648166
		125.5	0.225853
		127.75	0.225853
		127.75	0.102415
		127	0.102415
		127	0
		127	0.102415
		128.5	0.102415
		128.5	0.0323819
		128	0.0323819
		128	0
		128	0.0323819
		129	0.0323819
		129	0
		129	0.0323819
		128.5	0.0323819
		128.5	0.102415
		127.75	0.102415
		127.75	0.225853
		126.625	0.225853
		126.625	0.97019
		133.188	0.97019
		133.188	0.394163
		131.5	0.394163
		131.5	0.0782485
		130.5	0.0782485
		130.5	0
		130	0
		130	0
		130	0
		131	0
		131	0
		131	0
		130.5	0
		130.5	0.0782485
		132.5	0.0782485
		132.5	0.0631697
		132	0.0631697
		132	0
		132	0.0631697
		133	0.0631697
		133	0
		133	0.0631697
		132.5	0.0631697
		132.5	0.0782485
		131.5	0.0782485
		131.5	0.394163
		134.875	0.394163
		134.875	0.14231
		134	0.14231
		134	0
		134	0.14231
		135.75	0.14231
		135.75	0.0333088
		135	0.0333088
		135	0
		135	0.0333088
		136.5	0.0333088
		136.5	0
		136	0
		136	0
		136	0
		137	0
		137	0
		137	0
		136.5	0
		136.5	0.0333088
		135.75	0.0333088
		135.75	0.14231
		134.875	0.14231
		134.875	0.394163
		133.188	0.394163
		133.188	0.97019
		129.906	0.97019
		129.906	2.25497
		125.891	2.25497
		125.891	3.11617
		121.039	3.11617
		121.039	4.39322
		115.457	4.39322
		115.457	7.50267
		111.479	7.50267
		111.479	12.5175
		103.747	12.5175
		103.747	31.4463
		164.936	31.4463
		164.936	13.1362
		151.402	13.1362
		151.402	5.86433
		141.625	5.86433
		141.625	1.45929
		138.875	1.45929
		138.875	0.236707
		138	0.236707
		138	0
		138	0.236707
		139.75	0.236707
		139.75	0.0738029
		139	0.0738029
		139	0
		139	0.0738029
		140.5	0.0738029
		140.5	0.0392163
		140	0.0392163
		140	0
		140	0.0392163
		141	0.0392163
		141	0
		141	0.0392163
		140.5	0.0392163
		140.5	0.0738029
		139.75	0.0738029
		139.75	0.236707
		138.875	0.236707
		138.875	1.45929
		144.375	1.45929
		144.375	0.746863
		142.5	0.746863
		142.5	0.107057
		142	0.107057
		142	0
		142	0.107057
		143	0.107057
		143	0
		143	0.107057
		142.5	0.107057
		142.5	0.746863
		146.25	0.746863
		146.25	0.56306
		144.75	0.56306
		144.75	0.065219
		144	0.065219
		144	0
		144	0.065219
		145.5	0.065219
		145.5	0.0397436
		145	0.0397436
		145	0
		145	0.0397436
		146	0.0397436
		146	0
		146	0.0397436
		145.5	0.0397436
		145.5	0.065219
		144.75	0.065219
		144.75	0.56306
		147.75	0.56306
		147.75	0.262188
		147	0.262188
		147	0
		147	0.262188
		148.5	0.262188
		148.5	0.122336
		148	0.122336
		148	0
		148	0.122336
		149	0.122336
		149	0
		149	0.122336
		148.5	0.122336
		148.5	0.262188
		147.75	0.262188
		147.75	0.56306
		146.25	0.56306
		146.25	0.746863
		144.375	0.746863
		144.375	1.45929
		141.625	1.45929
		141.625	5.86433
		161.18	5.86433
		161.18	5.11472
		155.859	5.11472
		155.859	1.21329
		152.312	1.21329
		152.312	0.282861
		150.75	0.282861
		150.75	0.0840917
		150	0.0840917
		150	0
		150	0.0840917
		151.5	0.0840917
		151.5	0.0393936
		151	0.0393936
		151	0
		151	0.0393936
		152	0.0393936
		152	0
		152	0.0393936
		151.5	0.0393936
		151.5	0.0840917
		150.75	0.0840917
		150.75	0.282861
		153.875	0.282861
		153.875	0.113502
		153	0.113502
		153	0
		153	0.113502
		154.75	0.113502
		154.75	0.0950841
		154	0.0950841
		154	0
		154	0.0950841
		155.5	0.0950841
		155.5	0.0485207
		155	0.0485207
		155	0
		155	0.0485207
		156	0.0485207
		156	0
		156	0.0485207
		155.5	0.0485207
		155.5	0.0950841
		154.75	0.0950841
		154.75	0.113502
		153.875	0.113502
		153.875	0.282861
		152.312	0.282861
		152.312	1.21329
		159.406	1.21329
		159.406	0.500615
		157.5	0.500615
		157.5	0.0240863
		157	0.0240863
		157	0
		157	0.0240863
		158	0.0240863
		158	0
		158	0.0240863
		157.5	0.0240863
		157.5	0.500615
		161.312	0.500615
		161.312	0.302077
		159.75	0.302077
		159.75	0.144793
		159	0.144793
		159	0
		159	0.144793
		160.5	0.144793
		160.5	0.0619824
		160	0.0619824
		160	0
		160	0.0619824
		161	0.0619824
		161	0
		161	0.0619824
		160.5	0.0619824
		160.5	0.144793
		159.75	0.144793
		159.75	0.302077
		162.875	0.302077
		162.875	0.168182
		162	0.168182
		162	0
		162	0.168182
		163.75	0.168182
		163.75	0.0447605
		163	0.0447605
		163	0
		163	0.0447605
		164.5	0.0447605
		164.5	0.0258284
		164	0.0258284
		164	0
		164	0.0258284
		165	0.0258284
		165	0
		165	0.0258284
		164.5	0.0258284
		164.5	0.0447605
		163.75	0.0447605
		163.75	0.168182
		162.875	0.168182
		162.875	0.302077
		161.312	0.302077
		161.312	0.500615
		159.406	0.500615
		159.406	1.21329
		155.859	1.21329
		155.859	5.11472
		166.5	5.11472
		166.5	2.09341
		166	2.09341
		166	0
		166	2.09341
		167	2.09341
		167	0
		167	2.09341
		166.5	2.09341
		166.5	5.11472
		161.18	5.11472
		161.18	5.86433
		151.402	5.86433
		151.402	13.1362
		178.469	13.1362
		178.469	6.57678
		171.906	6.57678
		171.906	1.56734
		169.5	1.56734
		169.5	0.378959
		168.5	0.378959
		168.5	0.0503827
		168	0.0503827
		168	0
		168	0.0503827
		169	0.0503827
		169	0
		169	0.0503827
		168.5	0.0503827
		168.5	0.378959
		170.5	0.378959
		170.5	0.067636
		170	0.067636
		170	0
		170	0.067636
		171	0.067636
		171	0
		171	0.067636
		170.5	0.067636
		170.5	0.378959
		169.5	0.378959
		169.5	1.56734
		174.312	1.56734
		174.312	0.527734
		172.5	0.527734
		172.5	0.111871
		172	0.111871
		172	0
		172	0.111871
		173	0.111871
		173	0
		173	0.111871
		172.5	0.111871
		172.5	0.527734
		176.125	0.527734
		176.125	0.283884
		174.75	0.283884
		174.75	0.0482014
		174	0.0482014
		174	0
		174	0.0482014
		175.5	0.0482014
		175.5	0
		175	0
		175	0
		175	0
		176	0
		176	0
		176	0
		175.5	0
		175.5	0.0482014
		174.75	0.0482014
		174.75	0.283884
		177.5	0.283884
		177.5	0.0634447
		177	0.0634447
		177	0
		177	0.0634447
		178	0.0634447
		178	0
		178	0.0634447
		177.5	0.0634447
		177.5	0.283884
		176.125	0.283884
		176.125	0.527734
		174.312	0.527734
		174.312	1.56734
		171.906	1.56734
		171.906	6.57678
		185.031	6.57678
		185.031	2.86793
		180.875	2.86793
		180.875	0.168196
		179.5	0.168196
		179.5	0.0691746
		179	0.0691746
		179	0
		179	0.0691746
		180	0.0691746
		180	0
		180	0.0691746
		179.5	0.0691746
		179.5	0.168196
		182.25	0.168196
		182.25	0.150896
		181	0.150896
		181	0
		181	0.150896
		183.5	0.150896
		183.5	0.0757325
		182.5	0.0757325
		182.5	0.025109
		182	0.025109
		182	0
		182	0.025109
		183	0.025109
		183	0
		183	0.025109
		182.5	0.025109
		182.5	0.0757325
		184.5	0.0757325
		184.5	0.0512265
		184	0.0512265
		184	0
		184	0.0512265
		185	0.0512265
		185	0
		185	0.0512265
		184.5	0.0512265
		184.5	0.0757325
		183.5	0.0757325
		183.5	0.150896
		182.25	0.150896
		182.25	0.168196
		180.875	0.168196
		180.875	2.86793
		189.188	2.86793
		189.188	0.798845
		187.5	0.798845
		187.5	0.197157
		186.5	0.197157
		186.5	0.0437495
		186	0.0437495
		186	0
		186	0.0437495
		187	0.0437495
		187	0
		187	0.0437495
		186.5	0.0437495
		186.5	0.197157
		188.5	0.197157
		188.5	0.124859
		188	0.124859
		188	0
		188	0.124859
		189	0.124859
		189	0
		189	0.124859
		188.5	0.124859
		188.5	0.197157
		187.5	0.197157
		187.5	0.798845
		190.875	0.798845
		190.875	0.199
		190	0.199
		190	0
		190	0.199
		191.75	0.199
		191.75	0.0329669
		191	0.0329669
		191	0
		191	0.0329669
		192.5	0.0329669
		192.5	0.0100796
		192	0.0100796
		192	0
		192	0.0100796
		193	0.0100796
		193	0
		193	0.0100796
		192.5	0.0100796
		192.5	0.0329669
		191.75	0.0329669
		191.75	0.199
		190.875	0.199
		190.875	0.798845
		189.188	0.798845
		189.188	2.86793
		185.031	2.86793
		185.031	6.57678
		178.469	6.57678
		178.469	13.1362
		164.936	13.1362
		164.936	31.4463
		134.341	31.4463
		134.341	719.857
		86.2625	719.857

## Sheet: XLSTAT_20211021_100425_1_HID1
1.1375	4.15062
1.38702	3.92168
1.36257	3.41098
-0.932886	3.25026
-1.09954	2.87815
1.22239	2.87815
1.06817	2.79421
1.078	2.78481
-0.788496	2.69492
1.80735	2.67558
-1.28011	2.67558
1.26303	2.65913
1.35364	2.65913
2.16993	2.65913
1.39232	2.5391
-0.947533	2.5391
1.19265	2.50507
1.20945	2.49692
-1.078	2.49509
1.18442	2.47889
1.47805	2.47608
1.16993	2.44343
1.41504	2.44343
1.17585	2.43895
2.07039	2.42343
-0.791413	2.41309
-0.788496	2.31761
-0.788496	2.31761
1.15528	2.31009
-0.968291	2.27343
-0.77259	2.23773
-1.1375	2.18486
1.58496	2.18486
2.07039	2.14373
1.29546	2.14373
1.41504	2.12549
1.41504	2.12549
-0.667425	2.12549
-0.667425	2.12549
1.16993	2.12549
1.16993	2.12549
1.16993	2.12549
-1.18442	2.10999
-1	2.10999
2.41504	2.09875
1.66297	2.09875
1.58496	2.09421
1.39855	2.06647
-0.726982	2.04716
1.77761	2.03593
1.06413	2.03331
1.074	2.02975
1.16046	2.02975
1.32193	2.01417
1.32193	2.01417
-0.678072	2.01417
-1	1.95638
1.28011	1.95638
1.848	1.95198
-0.95109	1.94131
-0.906891	1.94131
-0.736966	1.94131
-1.32193	1.924
1.41504	1.90839
-0.632268	1.90306
-1.0614	1.89375
1.152	1.84855
-0.624491	1.83207
-0.646363	1.83207
-0.784271	1.83207
1.28951	1.83207
1.10962	1.82296
-0.862496	1.80135
-0.643856	1.80135
-0.61891	1.79558
1.32193	1.79558
1.58496	1.79236
1.22239	1.79236
-1.09954	1.79236
-1.22239	1.79236
-0.847997	1.79236
-0.847997	1.79236
1.09954	1.79236
1.58496	1.79236
1.30485	1.77526
-0.77259	1.75596
-1.67807	1.75192
1.24793	1.75192
1.16993	1.74599
1.16993	1.74599
1.10692	1.72262
1.64386	1.71937
-0.923379	1.71608
-1.16993	1.71126
1.45943	1.69697
-0.866733	1.69697
1.49476	1.68648
1.32193	1.68587
1.32193	1.67138
-0.807355	1.67138
-0.678072	1.67138
-0.750022	1.65752
1.14439	1.65698
-0.678072	1.64986
-1.06413	1.64986
-0.695145	1.64501
1.12553	1.64501
1.848	1.64501
1.22239	1.63981
-0.788496	1.63423
-1.15754	1.63423
1.80735	1.6178
1.25376	1.61567
2.53605	1.60417
-0.662965	1.60387
1.26303	1.60387
-0.607683	1.5954
-0.938599	1.5954
-1.07039	1.5954
-0.793549	1.5954
-0.793549	1.5954
1.152	1.5954
1.51457	1.59378
1.22239	1.58971
1.22239	1.58971
1.16993	1.57616
1.87447	1.56868
1.926	1.5624
1.18763	1.56066
-0.70044	1.54038
1.05658	1.51333
-1.66297	1.50341
1.28951	1.50341
1.27302	1.48804
-0.770518	1.48575
1.08746	1.47532
-0.862496	1.47532
1.25376	1.47532
1.70044	1.47532
-1.70044	1.47532
-0.584963	1.46713
1.14684	1.46485
1.20163	1.46324
1.06413	1.45135
-0.847997	1.44036
-0.89812	1.43353
1.90689	1.42026
-1.39855	1.41673
-0.584963	1.40871
-0.70044	1.40503
-0.61471	1.4008
2	1.39857
-0.710493	1.39206
1.35364	1.39206
-0.836501	1.37269
-1	1.36291
1.32193	1.35992
1.76553	1.35992
-1.06413	1.35992
-0.788496	1.32403
-0.652077	1.32403
-0.788496	1.32403
-1.26303	1.31148
1.12553	1.29888
-0.793549	1.28925
-1.152	1.28925
-0.758992	1.27296
-0.628031	1.25932
-0.628031	1.25932
0.906891	1.24234
-0.884523	1.18636
-1.36257	1.18636
-1.41504	1.17544
2.32193	1.17018
-1.12553	1.15531
-0.736966	1.15191
-0.932886	1.00008
1.43296	0.996655
-0.807355	0.994856
1	0.978987
1.078	0.893095
-0.584963	0.880159
-1.11548	0.809623
0.678072	0.600646
0.932886	0.585993
0.584963	0.561336
0.321928	0.540812
-0.765535	0.495435
-0.736966	0.452492
0.584963	0.427243
1	0.321827
-0.192645	0.185091
0.137504	0.0860307

## Sheet: XLSTAT_20211021_100425_1_HID
0	0
0	163
0.05	163
0.05	0
0.05	14
0.1	14
0.1	0
0.1	5
0.15	5
0.15	0
0.15	1
0.2	1
0.2	0
0.2	0
0.25	0
0.25	0
0.25	4
0.3	4
0.3	0
0.3	1
0.35	1
0.35	0
0.35	2
0.4	2
0.4	0
0.4	0
0.45	0
0.45	0
0.45	1
0.5	1
0.5	0
0.5	0
0.55	0
0.55	0
0.55	0
0.6	0
0.6	0
0.6	0
0.65	0
0.65	0
0.65	1
0.7	1
0.7	0
0.7	0
0.75	0
0.75	0
0.75	0
0.8	0
0.8	0
0.8	1
0.85	1
0.85	0
0.85	0
0.9	0
0.9	0
0.9	0
0.95	0
0.95	0
0.95	0
1	0
1	0

## Sheet: ST5-GO enrichment
Research paper: Growth and primary metabolism of lettuce seedlings (Lactuca sativa L.) are promoted by an innovative Iron-Based Fenton composted amendment. Amalia Piro, Daniela Oliva, Dante Matteo Nisticò, Ilaria Lania, Maria Rita Basile, Giuseppe Chidichimo, Silvia Mazzuca
Supplementary table S2e. Fold enrichement of GO biological process whose DPAs of L. sativa roots treated with FCA were belong
GO biological process complete	Fold Enrichment	Lactuca sativa reference genes #	Genes in samples #	expected	Qualitative profile +/-	raw P value	FDR
root cap development	100	2	2	.01	+	4.45E-05	8.22E-03
lateral root formation	100	6	2	.02	+	2.06E-04	2.57E-02
lateral root morphogenesis	100	6	2	.02	+	2.06E-04	2.51E-02
post-embryonic root morphogenesis	100	6	2	.02	+	2.06E-04	2.44E-02
glutamine biosynthetic process	80.81	9	2	.02	+	4.03E-04	3.96E-02
lateral root development	66.12	11	2	.03	+	5.70E-04	4.78E-02
S-adenosylmethionine metabolic process	66.12	11	2	.03	+	5.70E-04	4.87E-02
root morphogenesis	45.45	32	4	.09	+	2.94E-06	1.13E-03
plant organ morphogenesis	25.52	57	4	.16	+	2.47E-05	5.70E-03
tricarboxylic acid cycle	24.65	59	4	.16	+	2.81E-05	6.17E-03
root development	21.39	102	6	.28	+	5.61E-07	2.88E-04
root system development	21.39	102	6	.28	+	5.61E-07	3.24E-04
aerobic respiration	12.8	142	5	.39	+	5.52E-05	9.10E-03
cellular respiration	11.88	153	5	.42	+	7.77E-05	1.16E-02
plant organ development	11.21	227	7	.62	+	3.98E-06	1.31E-03
alpha-amino acid biosynthetic process	10.7	170	5	.47	+	1.26E-04	1.81E-02
energy derivation by oxidation of organic compounds	10.27	177	5	.49	+	1.51E-04	2.05E-02
cellular amino acid biosynthetic process	8.7	209	5	.57	+	3.19E-04	3.51E-02
anatomical structure morphogenesis	8.34	218	5	.60	+	3.85E-04	3.95E-02
alpha-amino acid metabolic process	7.5	291	6	.80	+	1.75E-04	2.24E-02
purine nucleotide metabolic process	7.42	343	7	.94	+	5.30E-05	9.06E-03
purine-containing compound metabolic process	7.05	361	7	.99	+	7.26E-05	1.12E-02
nucleotide metabolic process	6.92	473	9	1.30	+	7.59E-06	2.34E-03
nucleoside phosphate metabolic process	6.71	488	9	1.34	+	9.69E-06	2.80E-03
purine ribonucleotide metabolic process	6.63	329	6	.90	+	3.33E-04	3.58E-02
post-embryonic development	6.4	341	6	.94	+	4.02E-04	4.03E-02
ribonucleotide metabolic process	6.13	356	6	.98	+	5.02E-04	4.54E-02
system development	6.1	477	8	1.31	+	5.95E-05	9.47E-03
ribose phosphate metabolic process	5.93	368	6	1.01	+	5.96E-04	4.91E-02
carboxylic acid biosynthetic process	5.87	434	7	1.19	+	2.21E-04	2.55E-02
multicellular organism development	5.72	636	10	1.75	+	1.19E-05	3.06E-03
nucleobase-containing small molecule metabolic process	5.66	578	9	1.59	+	3.58E-05	7.51E-03
organic acid biosynthetic process	5.63	452	7	1.24	+	2.82E-04	3.17E-02
carboxylic acid metabolic process	5.62	1036	16	2.85	+	2.97E-08	2.74E-05
anatomical structure development	5.6	779	12	2.14	+	1.87E-06	7.85E-04
oxoacid metabolic process	5.46	1065	16	2.93	+	4.32E-08	3.32E-05
generation of precursor metabolites and energy	5.38	541	8	1.49	+	1.40E-04	1.96E-02
organic acid metabolic process	5.35	1088	16	2.99	+	5.76E-08	3.79E-05
multicellular organismal process	5.29	688	10	1.89	+	2.31E-05	5.61E-03
cellular amino acid metabolic process	5.27	483	7	1.33	+	4.16E-04	3.92E-02
developmental process	5.26	898	13	2.47	+	1.33E-06	6.14E-04
small molecule metabolic process	4.57	1832	23	5.04	+	9.42E-10	1.09E-06
regulation of biological quality	4.48	650	8	1.79	+	4.71E-04	4.35E-02
organophosphate metabolic process	3.92	835	9	2.30	+	5.37E-04	4.76E-02
carbohydrate derivative metabolic process	3.91	837	9	2.30	+	5.46E-04	4.75E-02
ion transport	3.8	1052	11	2.89	+	1.65E-04	2.18E-02
transmembrane transport	3.71	1666	17	4.58	+	3.26E-06	1.16E-03
localization	2.62	3336	24	9.17	+	1.06E-05	2.87E-03
transport	2.54	3152	22	8.67	+	4.22E-05	8.47E-03
establishment of localization	2.5	3194	22	8.78	+	5.14E-05	9.13E-03
biological regulation	1.94	5445	29	14.97	+	3.67E-04	3.85E-02
cellular process	1.84	14242	72	39.17	+	8.57E-11	1.32E-07
cellular metabolic process	1.77	9060	44	24.92	+	4.27E-05	8.20E-03
metabolic process	1.55	11768	50	32.36	+	4.04E-04	3.89E-02
Unclassified	0.27	17833	13	49.04	-	1.12E-13	5.16E-10
