# Supplementary material for: Growth and Primary Metabolism of Lettuce Seedlings (Lactuca sativa L.) Are Promoted by an Innovative Iron-Based Fenton-Composted Amendment
Source: Plants (Basel). 2023 Jun 7;12(12):2234. doi: 10.3390/plants12122234 (PMC10301099; doi:10.3390/plants12122234)
Supplement: Supplementary file 1 [file plants-12-02234-s001.zip › Table S3.xlsx]

## Sheet: ST-3 
Research paper: Growth and primary metabolism of lettuce seedlings (Lactuca sativa L.) are promoted by an innovative Iron-Based Fenton composted amendment. Amalia Piro, Daniela Oliva, Dante Matteo Nisticò, Ilaria Lania, Maria Rita Basile, Giuseppe Chidichimo, Silvia Mazzuca
Supplementary table S3. Elemental HCN analysis. Percentage of each element in: A) original dried organic waste; B) dried Fenton reacted organic waste.
Element	A	B
C	51.7	49.6
N	1.9	2.2
H	5.5	2.9
C/N	26.5	22.5
