# Supplementary material for: Growth and Primary Metabolism of Lettuce Seedlings (Lactuca sativa L.) Are Promoted by an Innovative Iron-Based Fenton-Composted Amendment
Source: Plants (Basel). 2023 Jun 7;12(12):2234. doi: 10.3390/plants12122234 (PMC10301099; doi:10.3390/plants12122234)
Supplement: Supplementary file 1 [file plants-12-02234-s001.zip › Table S4.xlsx]

## Sheet: ABD47274.1
Research paper: Growth and primary metabolism of lettuce seedlings (Lactuca sativa L.) are promoted by an innovative Iron-Based Fenton composted amendment. Amalia Piro, Daniela Oliva, Dante Matteo Nisticò, Ilaria Lania, Maria Rita Basile, Giuseppe Chidichimo, Silvia Mazzuca
Supplementary table S4. Identified peptides assigned to each protein in all samples of leaves and the related statistical parameters for significant identification.
Leaves	Biological sample category	Biological sample name	MS/MS sample name	Protein group	Protein accession number	Protein name	Protein identification probability	Protein percentage of total spectra	Protein molecular weight (AMU)	Number of unique peptides	Number of unique spectra	Number of total spectra	Spectrum name	Peptide sequence	Previous amino acid	Next amino acid	Peptide identification probability	SEQUEST XCorr score	SEQUEST DCn score	X! Tandem -log(e) score	Modifications identified by spectrum	Actual peptide mass (AMU)	Spectrum charge	Actual minus calculated peptide mass (AMU)	Actual minus calculated peptide mass (PPM)	Peptide start index	Peptide stop index
FCA Leaves	CONTROL	CTRL1	Mudpit_P-UMG-SM-CTR-11	ribosomal protein L2 (chloroplast) [Lactuca sativa]	ABD47274.1	ribosomal protein L2 (chloroplast) [Lactuca sativa]	99.9%	0.00410%	29,935.6	1	1	5	P-UMG-SM-CTR-14.10723.10723.2	GAIIGDTIVSGTEVPIK	R	M	99.7%	3.75	0.489	3.26		1,668.93	2	-0.0019	-1.1	107	123
FCA Leaves	CONTROL	CTRL1	Mudpit_P-UMG-SM-CTR-11	ribosomal protein L2 (chloroplast) [Lactuca sativa]	ABD47274.1	ribosomal protein L2 (chloroplast) [Lactuca sativa]	99.9%	0.00410%	29,935.6	1	1	5	P-UMG-SM-CTR-11.10752.10752.2	GAIIGDTIVSGTEVPIK	R	M	99.7%	3.88	0.488	4.09		1,668.93	2	-0.0024	-1.5	107	123
FCA Leaves	CONTROL	CTRL1	Mudpit_P-UMG-SM-CTR-11	ribosomal protein L2 (chloroplast) [Lactuca sativa]	ABD47274.1	ribosomal protein L2 (chloroplast) [Lactuca sativa]	99.9%	0.00410%	29,935.6	1	1	5	P-UMG-SM-CTR-13.10893.10893.2	GAIIGDTIVSGTEVPIK	R	M	99.7%	3.91	0.510	3.72		1,668.93	2	-0.00060	-0.36	107	123
FCA Leaves	CONTROL	CTRL1	Mudpit_P-UMG-SM-CTR-11	ribosomal protein L2 (chloroplast) [Lactuca sativa]	ABD47274.1	ribosomal protein L2 (chloroplast) [Lactuca sativa]	99.9%	0.00410%	29,935.6	1	1	5	P-UMG-SM-CTR-14.10680.10680.2	GAIIGDTIVSGTEVPIK	R	M	99.7%	3.93	0.508	4.25		1,668.93	2	-0.0017	-1.0	107	123
FCA Leaves	CONTROL	CTRL1	Mudpit_P-UMG-SM-CTR-11	ribosomal protein L2 (chloroplast) [Lactuca sativa]	ABD47274.1	ribosomal protein L2 (chloroplast) [Lactuca sativa]	99.9%	0.00410%	29,935.6	1	1	5	P-UMG-SM-CTR-12.10693.10693.2	GAIIGDTIVSGTEVPIK	R	M	99.7%	3.83	0.489	7.92		1,668.93	2	-0.0025	-1.5	107	123
FCA Leaves	CONTROL	CTRL1	Mudpit_P-UMG-SM-CTR-11	ribosomal protein L2 (chloroplast) [Lactuca sativa]	ABD47274.1	ribosomal protein L2 (chloroplast) [Lactuca sativa]	99.9%	0.00410%	29,935.6	1	1	5	P-UMG-SM-CTR-13.3310.3310.2	GIITAGHR	R	G	98.9%	1.58	0.187	0.000		823.47	2	-0.0013	-1.5	45	52
FCA Leaves	CONTROL	CTRL1	Mudpit_P-UMG-SM-CTR-11	ribosomal protein L2 (chloroplast) [Lactuca sativa]	ABD47274.1	ribosomal protein L2 (chloroplast) [Lactuca sativa]	99.9%	0.00410%	29,935.6	1	1	5	P-UMG-SM-CTR-14.3123.3123.2	GIITAGHR	R	G	98.9%	1.61	0.117	0.000		823.47	2	-0.00021	-0.25	45	52
FCA Leaves	CONTROL	CTRL1	Mudpit_P-UMG-SM-CTR-11	ribosomal protein L2 (chloroplast) [Lactuca sativa]	ABD47274.1	ribosomal protein L2 (chloroplast) [Lactuca sativa]	99.9%	0.00410%	29,935.6	1	1	5	P-UMG-SM-CTR-12.3152.3152.2	GIITAGHR	R	G	98.9%	1.65	0.156	0.000		823.47	2	-0.0013	-1.5	45	52
FCA Leaves	CONTROL	CTRL1	Mudpit_P-UMG-SM-CTR-11	ribosomal protein L2 (chloroplast) [Lactuca sativa]	ABD47274.1	ribosomal protein L2 (chloroplast) [Lactuca sativa]	99.9%	0.00410%	29,935.6	1	1	5	P-UMG-SM-CTR-11.3170.3170.2	GIITAGHR	R	G	98.9%	1.75	0.179	0.000		823.47	2	-0.0012	-1.5	45	52
FCA Leaves	CONTROL	CTRL1	Mudpit_P-UMG-SM-CTR-11	ribosomal protein L2 (chloroplast) [Lactuca sativa]	ABD47274.1	ribosomal protein L2 (chloroplast) [Lactuca sativa]	99.9%	0.00410%	29,935.6	1	1	5	P-UMG-SM-CTR-14.3170.3170.2	GIITAGHR	R	G	98.9%	1.87	0.305	0.000		823.46	2	-0.0018	-2.2	45	52
FCA Leaves	CONTROL	CTRL1	Mudpit_P-UMG-SM-CTR-11	ribosomal protein L2 (chloroplast) [Lactuca sativa]	ABD47274.1	ribosomal protein L2 (chloroplast) [Lactuca sativa]	99.9%	0.00410%	29,935.6	1	1	5	P-UMG-SM-CTR-13.7913.7913.2	IVTIEYDPNR	R	N	99.7%	1.92	0.313	1.00		1,218.62	2	-0.0020	-1.6	76	85
FCA Leaves	CONTROL	CTRL1	Mudpit_P-UMG-SM-CTR-11	ribosomal protein L2 (chloroplast) [Lactuca sativa]	ABD47274.1	ribosomal protein L2 (chloroplast) [Lactuca sativa]	99.9%	0.00410%	29,935.6	1	1	5	P-UMG-SM-CTR-14.7747.7747.2	IVTIEYDPNR	R	N	99.7%	2.41	0.407	1.96		1,218.62	2	-0.000072	-0.059	76	85
FCA Leaves	CONTROL	CTRL1	Mudpit_P-UMG-SM-CTR-11	ribosomal protein L2 (chloroplast) [Lactuca sativa]	ABD47274.1	ribosomal protein L2 (chloroplast) [Lactuca sativa]	99.9%	0.00410%	29,935.6	1	1	5	P-UMG-SM-CTR-11.3457.3457.3	NNLIYGQHHCGKG	R	R	99.7%	2.11	0.106	0.000		1,439.67	3	-0.00046	-0.32	28	40
FCA Leaves	CONTROL	CTRL1	Mudpit_P-UMG-SM-CTR-11	ribosomal protein L2 (chloroplast) [Lactuca sativa]	ABD47274.1	ribosomal protein L2 (chloroplast) [Lactuca sativa]	99.9%	0.00410%	29,935.6	1	1	5	P-UMG-SM-CTR-14.4345.4345.3	NNLIYGQHHCGKG	R	R	99.7%	2.16	0.121	0.000		1,440.66	3	0.98	680	28	40
FCA Leaves	CONTROL	CTRL1	Mudpit_P-UMG-SM-CTR-11	ribosomal protein L2 (chloroplast) [Lactuca sativa]	ABD47274.1	ribosomal protein L2 (chloroplast) [Lactuca sativa]	99.9%	0.00410%	29,935.6	1	1	5	P-UMG-SM-CTR-14.3481.3481.3	NNLIYGQHHCGKG	R	R	99.7%	2.19	0.105	0.000		1,439.67	3	-0.00082	-0.57	28	40
FCA Leaves	CONTROL	CTRL1	Mudpit_P-UMG-SM-CTR-11	ribosomal protein L2 (chloroplast) [Lactuca sativa]	ABD47274.1	ribosomal protein L2 (chloroplast) [Lactuca sativa]	99.9%	0.00410%	29,935.6	1	1	5	P-UMG-SM-CTR-12.3427.3427.3	NNLIYGQHHCGKG	R	R	99.7%	2.41	0.215	0.000		1,439.67	3	-0.00037	-0.25	28	40
FCA Leaves	CONTROL	CTRL1	Mudpit_P-UMG-SM-CTR-11	ribosomal protein L2 (chloroplast) [Lactuca sativa]	ABD47274.1	ribosomal protein L2 (chloroplast) [Lactuca sativa]	99.9%	0.00410%	29,935.6	1	1	5	P-UMG-SM-CTR-13.3595.3595.3	NNLIYGQHHCGKG	R	R	99.7%	2.55	0.201	0.000		1,439.67	3	-0.0012	-0.83	28	40
FCA Leaves	CONTROL	CTRL1	Mudpit_P-UMG-SM-CTR-11	ribosomal protein L2 (chloroplast) [Lactuca sativa]	ABD47274.1	ribosomal protein L2 (chloroplast) [Lactuca sativa]	99.9%	0.00410%	29,935.6	1	1	5	P-UMG-SM-CTR-14.3431.3431.3	NNLIYGQHHCGKG	R	R	99.7%	2.58	0.333	0.000		1,439.67	3	-0.00048	-0.33	28	40
FCA Leaves	CONTROL	CTRL1	Mudpit_P-UMG-SM-CTR-11	ribosomal protein L2 (chloroplast) [Lactuca sativa]	ABD47274.1	ribosomal protein L2 (chloroplast) [Lactuca sativa]	99.9%	0.00410%	29,935.6	1	1	5	P-UMG-SM-CTR-12.2464.2464.3	RNEKDIYGR	R	I	99.7%	2.00	0.0913	0.000		1,149.59	3	-0.0011	-0.99	67	75
FCA Leaves	CONTROL	CTRL1	Mudpit_P-UMG-SM-CTR-11	ribosomal protein L2 (chloroplast) [Lactuca sativa]	ABD47274.1	ribosomal protein L2 (chloroplast) [Lactuca sativa]	99.9%	0.00410%	29,935.6	1	1	5	P-UMG-SM-CTR-14.2481.2481.3	RNEKDIYGR	R	I	99.7%	2.30	0.146	0.000		1,149.59	3	-0.0021	-1.8	67	75
FCA Leaves	CONTROL	CTRL1	Mudpit_P-UMG-SM-CTR-11	ribosomal protein L2 (chloroplast) [Lactuca sativa]	ABD47274.1	ribosomal protein L2 (chloroplast) [Lactuca sativa]	99.9%	0.00410%	29,935.6	1	1	5	P-UMG-SM-CTR-14.2433.2433.3	RNEKDIYGR	R	I	99.7%	2.30	0.0629	0.000		1,149.59	3	-0.0025	-2.1	67	75
FCA Leaves	CONTROL	CTRL1	Mudpit_P-UMG-SM-CTR-11	ribosomal protein L2 (chloroplast) [Lactuca sativa]	ABD47274.1	ribosomal protein L2 (chloroplast) [Lactuca sativa]	99.9%	0.00410%	29,935.6	1	1	5	P-UMG-SM-CTR-11.2479.2479.3	RNEKDIYGR	R	I	99.7%	2.34	0.267	0.000		1,149.59	3	-0.0021	-1.8	67	75
FCA Leaves	CONTROL	CTRL1	Mudpit_P-UMG-SM-CTR-11	ribosomal protein L2 (chloroplast) [Lactuca sativa]	ABD47274.1	ribosomal protein L2 (chloroplast) [Lactuca sativa]	99.9%	0.00410%	29,935.6	1	1	5	P-UMG-SM-CTR-14.2182.2182.2	TSTPSTRNGAVDSK	K	V	99.7%	1.64	-0.0135	2.92		1,420.68	2	0.98	690	8	21
FCA Leaves	CONTROL	CTRL2	Mudpit_P-UMG-SM-CTR-21	ribosomal protein L2 (chloroplast) [Lactuca sativa]	ABD47274.1	ribosomal protein L2 (chloroplast) [Lactuca sativa]	100.0%	0.00510%	29,935.6	1	1	7	P-UMG-SM-CTR-24.10501.10501.2	GAIIGDTIVSGTEVPIK	R	M	99.7%	2.48	0.469	1.72		1,668.93	2	0.00035	0.21	107	123
FCA Leaves	CONTROL	CTRL2	Mudpit_P-UMG-SM-CTR-21	ribosomal protein L2 (chloroplast) [Lactuca sativa]	ABD47274.1	ribosomal protein L2 (chloroplast) [Lactuca sativa]	100.0%	0.00510%	29,935.6	1	1	7	P-UMG-SM-CTR-22.10795.10795.2	GAIIGDTIVSGTEVPIK	R	M	99.7%	3.50	0.406	3.21		1,668.93	2	0.00097	0.58	107	123
FCA Leaves	CONTROL	CTRL2	Mudpit_P-UMG-SM-CTR-21	ribosomal protein L2 (chloroplast) [Lactuca sativa]	ABD47274.1	ribosomal protein L2 (chloroplast) [Lactuca sativa]	100.0%	0.00510%	29,935.6	1	1	7	P-UMG-SM-CTR-23.10393.10393.2	GAIIGDTIVSGTEVPIK	R	M	99.7%	3.61	0.444	3.39		1,668.93	2	-0.0011	-0.66	107	123
FCA Leaves	CONTROL	CTRL2	Mudpit_P-UMG-SM-CTR-21	ribosomal protein L2 (chloroplast) [Lactuca sativa]	ABD47274.1	ribosomal protein L2 (chloroplast) [Lactuca sativa]	100.0%	0.00510%	29,935.6	1	1	7	P-UMG-SM-CTR-25.10416.10416.2	GAIIGDTIVSGTEVPIK	R	M	99.7%	3.66	0.492	3.57		1,668.93	2	0.0011	0.68	107	123
FCA Leaves	CONTROL	CTRL2	Mudpit_P-UMG-SM-CTR-21	ribosomal protein L2 (chloroplast) [Lactuca sativa]	ABD47274.1	ribosomal protein L2 (chloroplast) [Lactuca sativa]	100.0%	0.00510%	29,935.6	1	1	7	P-UMG-SM-CTR-21.10698.10698.2	GAIIGDTIVSGTEVPIK	R	M	99.7%	3.70	0.492	2.82		1,668.92	2	-0.0054	-3.2	107	123
FCA Leaves	CONTROL	CTRL2	Mudpit_P-UMG-SM-CTR-21	ribosomal protein L2 (chloroplast) [Lactuca sativa]	ABD47274.1	ribosomal protein L2 (chloroplast) [Lactuca sativa]	100.0%	0.00510%	29,935.6	1	1	7	P-UMG-SM-CTR-24.10444.10444.2	GAIIGDTIVSGTEVPIK	R	M	99.7%	3.96	0.483	3.47		1,668.93	2	-0.00091	-0.55	107	123
FCA Leaves	CONTROL	CTRL2	Mudpit_P-UMG-SM-CTR-21	ribosomal protein L2 (chloroplast) [Lactuca sativa]	ABD47274.1	ribosomal protein L2 (chloroplast) [Lactuca sativa]	100.0%	0.00510%	29,935.6	1	1	7	P-UMG-SM-CTR-23.10442.10442.2	GAIIGDTIVSGTEVPIK	R	M	99.7%	1.81	0.230	0.000		1,668.93	2	-0.0035	-2.1	107	123
FCA Leaves	CONTROL	CTRL2	Mudpit_P-UMG-SM-CTR-21	ribosomal protein L2 (chloroplast) [Lactuca sativa]	ABD47274.1	ribosomal protein L2 (chloroplast) [Lactuca sativa]	100.0%	0.00510%	29,935.6	1	1	7	P-UMG-SM-CTR-23.3133.3133.2	GIITAGHR	R	G	98.9%	1.13	0.0103	0.000		823.47	2	-0.00027	-0.33	45	52
FCA Leaves	CONTROL	CTRL2	Mudpit_P-UMG-SM-CTR-21	ribosomal protein L2 (chloroplast) [Lactuca sativa]	ABD47274.1	ribosomal protein L2 (chloroplast) [Lactuca sativa]	100.0%	0.00510%	29,935.6	1	1	7	P-UMG-SM-CTR-25.3144.3144.2	GIITAGHR	R	G	98.9%	1.45	0.0814	0.000		823.47	2	-0.00088	-1.1	45	52
FCA Leaves	CONTROL	CTRL2	Mudpit_P-UMG-SM-CTR-21	ribosomal protein L2 (chloroplast) [Lactuca sativa]	ABD47274.1	ribosomal protein L2 (chloroplast) [Lactuca sativa]	100.0%	0.00510%	29,935.6	1	1	7	P-UMG-SM-CTR-24.3148.3148.2	GIITAGHR	R	G	98.9%	1.53	0.142	0.000		823.47	2	-0.00091	-1.1	45	52
FCA Leaves	CONTROL	CTRL2	Mudpit_P-UMG-SM-CTR-21	ribosomal protein L2 (chloroplast) [Lactuca sativa]	ABD47274.1	ribosomal protein L2 (chloroplast) [Lactuca sativa]	100.0%	0.00510%	29,935.6	1	1	7	P-UMG-SM-CTR-23.3080.3080.2	GIITAGHR	R	G	98.9%	1.57	0.214	0.000		823.47	2	-0.00033	-0.40	45	52
FCA Leaves	CONTROL	CTRL2	Mudpit_P-UMG-SM-CTR-21	ribosomal protein L2 (chloroplast) [Lactuca sativa]	ABD47274.1	ribosomal protein L2 (chloroplast) [Lactuca sativa]	100.0%	0.00510%	29,935.6	1	1	7	P-UMG-SM-CTR-21.3175.3175.2	GIITAGHR	R	G	98.9%	1.70	0.0557	0.000		823.47	2	-0.0015	-1.8	45	52
FCA Leaves	CONTROL	CTRL2	Mudpit_P-UMG-SM-CTR-21	ribosomal protein L2 (chloroplast) [Lactuca sativa]	ABD47274.1	ribosomal protein L2 (chloroplast) [Lactuca sativa]	100.0%	0.00510%	29,935.6	1	1	7	P-UMG-SM-CTR-22.3122.3122.2	GIITAGHR	R	G	98.9%	1.75	0.187	0.000		823.47	2	-0.00087	-1.0	45	52
FCA Leaves	CONTROL	CTRL2	Mudpit_P-UMG-SM-CTR-21	ribosomal protein L2 (chloroplast) [Lactuca sativa]	ABD47274.1	ribosomal protein L2 (chloroplast) [Lactuca sativa]	100.0%	0.00510%	29,935.6	1	1	7	P-UMG-SM-CTR-24.3099.3099.2	GIITAGHR	R	G	98.9%	1.86	0.198	0.000		823.47	2	-0.0012	-1.5	45	52
FCA Leaves	CONTROL	CTRL2	Mudpit_P-UMG-SM-CTR-21	ribosomal protein L2 (chloroplast) [Lactuca sativa]	ABD47274.1	ribosomal protein L2 (chloroplast) [Lactuca sativa]	100.0%	0.00510%	29,935.6	1	1	7	P-UMG-SM-CTR-23.4537.4537.3	GVVMNPVDHPHGGGEGR	R	A	99.7%	2.67	0.319	1.43		1,713.80	3	0.0012	0.70	220	236
FCA Leaves	CONTROL	CTRL2	Mudpit_P-UMG-SM-CTR-21	ribosomal protein L2 (chloroplast) [Lactuca sativa]	ABD47274.1	ribosomal protein L2 (chloroplast) [Lactuca sativa]	100.0%	0.00510%	29,935.6	1	1	7	P-UMG-SM-CTR-24.7689.7689.2	IVTIEYDPNR	R	N	99.7%	1.82	0.317	1.18		1,218.62	2	-0.00057	-0.47	76	85
FCA Leaves	CONTROL	CTRL2	Mudpit_P-UMG-SM-CTR-21	ribosomal protein L2 (chloroplast) [Lactuca sativa]	ABD47274.1	ribosomal protein L2 (chloroplast) [Lactuca sativa]	100.0%	0.00510%	29,935.6	1	1	7	P-UMG-SM-CTR-23.7615.7615.2	IVTIEYDPNR	R	N	99.7%	1.91	0.288	1.24		1,218.62	2	-0.000083	-0.068	76	85
FCA Leaves	CONTROL	CTRL2	Mudpit_P-UMG-SM-CTR-21	ribosomal protein L2 (chloroplast) [Lactuca sativa]	ABD47274.1	ribosomal protein L2 (chloroplast) [Lactuca sativa]	100.0%	0.00510%	29,935.6	1	1	7	P-UMG-SM-CTR-24.7643.7643.2	IVTIEYDPNR	R	N	99.7%	2.44	0.398	1.74		1,218.62	2	-0.0021	-1.7	76	85
FCA Leaves	CONTROL	CTRL2	Mudpit_P-UMG-SM-CTR-21	ribosomal protein L2 (chloroplast) [Lactuca sativa]	ABD47274.1	ribosomal protein L2 (chloroplast) [Lactuca sativa]	100.0%	0.00510%	29,935.6	1	1	7	P-UMG-SM-CTR-23.8784.8784.3	KQPTTPWGYPALGK	R	R	99.7%	3.27	0.401	1.85		1,542.82	3	0.00068	0.44	242	255
FCA Leaves	CONTROL	CTRL2	Mudpit_P-UMG-SM-CTR-21	ribosomal protein L2 (chloroplast) [Lactuca sativa]	ABD47274.1	ribosomal protein L2 (chloroplast) [Lactuca sativa]	100.0%	0.00510%	29,935.6	1	1	7	P-UMG-SM-CTR-21.3473.3473.3	NNLIYGQHHCGKG	R	R	99.7%	2.28	0.172	0.000		1,439.67	3	-0.0016	-1.1	28	40
FCA Leaves	CONTROL	CTRL2	Mudpit_P-UMG-SM-CTR-21	ribosomal protein L2 (chloroplast) [Lactuca sativa]	ABD47274.1	ribosomal protein L2 (chloroplast) [Lactuca sativa]	100.0%	0.00510%	29,935.6	1	1	7	P-UMG-SM-CTR-24.3460.3460.3	NNLIYGQHHCGKG	R	R	99.7%	2.29	0.113	0.000		1,439.67	3	0.00045	0.31	28	40
FCA Leaves	CONTROL	CTRL2	Mudpit_P-UMG-SM-CTR-21	ribosomal protein L2 (chloroplast) [Lactuca sativa]	ABD47274.1	ribosomal protein L2 (chloroplast) [Lactuca sativa]	100.0%	0.00510%	29,935.6	1	1	7	P-UMG-SM-CTR-24.4329.4329.3	NNLIYGQHHCGKG	R	R	99.7%	2.33	0.281	0.000		1,440.66	3	0.98	680	28	40
FCA Leaves	CONTROL	CTRL2	Mudpit_P-UMG-SM-CTR-21	ribosomal protein L2 (chloroplast) [Lactuca sativa]	ABD47274.1	ribosomal protein L2 (chloroplast) [Lactuca sativa]	100.0%	0.00510%	29,935.6	1	1	7	P-UMG-SM-CTR-25.3459.3459.3	NNLIYGQHHCGKG	R	R	99.7%	2.35	0.279	0.000		1,439.67	3	-0.0012	-0.81	28	40
FCA Leaves	CONTROL	CTRL2	Mudpit_P-UMG-SM-CTR-21	ribosomal protein L2 (chloroplast) [Lactuca sativa]	ABD47274.1	ribosomal protein L2 (chloroplast) [Lactuca sativa]	100.0%	0.00510%	29,935.6	1	1	7	P-UMG-SM-CTR-24.3414.3414.3	NNLIYGQHHCGKG	R	R	99.7%	2.41	0.178	0.000		1,439.67	3	0.000032	0.022	28	40
FCA Leaves	CONTROL	CTRL2	Mudpit_P-UMG-SM-CTR-21	ribosomal protein L2 (chloroplast) [Lactuca sativa]	ABD47274.1	ribosomal protein L2 (chloroplast) [Lactuca sativa]	100.0%	0.00510%	29,935.6	1	1	7	P-UMG-SM-CTR-23.3405.3405.3	NNLIYGQHHCGKG	R	R	99.7%	2.51	0.172	0.000		1,439.67	3	-0.0011	-0.78	28	40
FCA Leaves	CONTROL	CTRL2	Mudpit_P-UMG-SM-CTR-21	ribosomal protein L2 (chloroplast) [Lactuca sativa]	ABD47274.1	ribosomal protein L2 (chloroplast) [Lactuca sativa]	100.0%	0.00510%	29,935.6	1	1	7	P-UMG-SM-CTR-22.3425.3425.3	NNLIYGQHHCGKG	R	R	99.7%	2.55	0.323	0.000		1,439.67	3	-0.00026	-0.18	28	40
FCA Leaves	CONTROL	CTRL2	Mudpit_P-UMG-SM-CTR-21	ribosomal protein L2 (chloroplast) [Lactuca sativa]	ABD47274.1	ribosomal protein L2 (chloroplast) [Lactuca sativa]	100.0%	0.00510%	29,935.6	1	1	7	P-UMG-SM-CTR-24.2486.2486.3	RNEKDIYGR	R	I	99.7%	2.05	0.139	0.000		1,149.59	3	-0.0025	-2.2	67	75
FCA Leaves	CONTROL	CTRL2	Mudpit_P-UMG-SM-CTR-21	ribosomal protein L2 (chloroplast) [Lactuca sativa]	ABD47274.1	ribosomal protein L2 (chloroplast) [Lactuca sativa]	100.0%	0.00510%	29,935.6	1	1	7	P-UMG-SM-CTR-21.2499.2499.3	RNEKDIYGR	R	I	99.7%	2.13	0.177	0.000		1,149.59	3	-0.0031	-2.7	67	75
FCA Leaves	CONTROL	CTRL2	Mudpit_P-UMG-SM-CTR-21	ribosomal protein L2 (chloroplast) [Lactuca sativa]	ABD47274.1	ribosomal protein L2 (chloroplast) [Lactuca sativa]	100.0%	0.00510%	29,935.6	1	1	7	P-UMG-SM-CTR-24.2436.2436.3	RNEKDIYGR	R	I	99.7%	2.18	0.230	0.000		1,149.59	3	-0.0027	-2.3	67	75
FCA Leaves	CONTROL	CTRL2	Mudpit_P-UMG-SM-CTR-21	ribosomal protein L2 (chloroplast) [Lactuca sativa]	ABD47274.1	ribosomal protein L2 (chloroplast) [Lactuca sativa]	100.0%	0.00510%	29,935.6	1	1	7	P-UMG-SM-CTR-23.2414.2414.3	RNEKDIYGR	R	I	99.7%	2.32	0.174	0.000		1,149.59	3	-0.0022	-1.9	67	75
FCA Leaves	CONTROL	CTRL2	Mudpit_P-UMG-SM-CTR-21	ribosomal protein L2 (chloroplast) [Lactuca sativa]	ABD47274.1	ribosomal protein L2 (chloroplast) [Lactuca sativa]	100.0%	0.00510%	29,935.6	1	1	7	P-UMG-SM-CTR-21.6883.6883.3	SATLKLPSGEVR	K	L	99.7%	2.57	0.0175	1.82		1,256.71	3	-0.0019	-1.5	169	180
FCA Leaves	CONTROL	CTRL2	Mudpit_P-UMG-SM-CTR-21	ribosomal protein L2 (chloroplast) [Lactuca sativa]	ABD47274.1	ribosomal protein L2 (chloroplast) [Lactuca sativa]	100.0%	0.00510%	29,935.6	1	1	7	P-UMG-SM-CTR-24.6804.6804.3	SATLKLPSGEVR	K	L	99.7%	3.00	0.0538	1.64		1,256.71	3	0.00016	0.13	169	180
FCA Leaves	CONTROL	CTRL3	Mudpit_P-UMG-SM-CTR-31	ribosomal protein L2 (chloroplast) [Lactuca sativa]	ABD47274.1	ribosomal protein L2 (chloroplast) [Lactuca sativa]	99.9%	0.00228%	29,935.6	1	1	3	P-UMG-SM-CTR-34.10058.10058.2	GAIIGDTIVSGTEVPIK	R	M	99.7%	2.62	0.458	3.23		1,668.93	2	-0.0016	-0.96	107	123
FCA Leaves	CONTROL	CTRL3	Mudpit_P-UMG-SM-CTR-31	ribosomal protein L2 (chloroplast) [Lactuca sativa]	ABD47274.1	ribosomal protein L2 (chloroplast) [Lactuca sativa]	99.9%	0.00228%	29,935.6	1	1	3	P-UMG-SM-CTR-33.10482.10482.2	GAIIGDTIVSGTEVPIK	R	M	99.7%	3.73	0.497	3.82		1,668.93	2	0.00037	0.22	107	123
FCA Leaves	CONTROL	CTRL3	Mudpit_P-UMG-SM-CTR-31	ribosomal protein L2 (chloroplast) [Lactuca sativa]	ABD47274.1	ribosomal protein L2 (chloroplast) [Lactuca sativa]	99.9%	0.00228%	29,935.6	1	1	3	P-UMG-SM-CTR-33.10433.10433.2	GAIIGDTIVSGTEVPIK	R	M	99.7%	3.90	0.504	4.62		1,668.93	2	0.00078	0.47	107	123
FCA Leaves	CONTROL	CTRL3	Mudpit_P-UMG-SM-CTR-31	ribosomal protein L2 (chloroplast) [Lactuca sativa]	ABD47274.1	ribosomal protein L2 (chloroplast) [Lactuca sativa]	99.9%	0.00228%	29,935.6	1	1	3	P-UMG-SM-CTR-34.2936.2936.2	GIITAGHR	R	G	98.9%	1.13	0.000	0.000		823.47	2	0.00058	0.71	45	52
FCA Leaves	CONTROL	CTRL3	Mudpit_P-UMG-SM-CTR-31	ribosomal protein L2 (chloroplast) [Lactuca sativa]	ABD47274.1	ribosomal protein L2 (chloroplast) [Lactuca sativa]	99.9%	0.00228%	29,935.6	1	1	3	P-UMG-SM-CTR-31.3149.3149.2	GIITAGHR	R	G	98.9%	1.65	0.135	0.000		823.47	2	0.00070	0.85	45	52
FCA Leaves	CONTROL	CTRL3	Mudpit_P-UMG-SM-CTR-31	ribosomal protein L2 (chloroplast) [Lactuca sativa]	ABD47274.1	ribosomal protein L2 (chloroplast) [Lactuca sativa]	99.9%	0.00228%	29,935.6	1	1	3	P-UMG-SM-CTR-33.3082.3082.2	GIITAGHR	R	G	98.9%	1.70	0.161	0.000		823.47	2	0.00014	0.18	45	52
FCA Leaves	CONTROL	CTRL3	Mudpit_P-UMG-SM-CTR-31	ribosomal protein L2 (chloroplast) [Lactuca sativa]	ABD47274.1	ribosomal protein L2 (chloroplast) [Lactuca sativa]	99.9%	0.00228%	29,935.6	1	1	3	P-UMG-SM-CTR-33.7588.7588.2	IVTIEYDPNR	R	N	99.7%	1.99	0.281	1.59		1,218.62	2	-0.00020	-0.16	76	85
FCA Leaves	CONTROL	CTRL3	Mudpit_P-UMG-SM-CTR-31	ribosomal protein L2 (chloroplast) [Lactuca sativa]	ABD47274.1	ribosomal protein L2 (chloroplast) [Lactuca sativa]	99.9%	0.00228%	29,935.6	1	1	3	P-UMG-SM-CTR-33.8789.8789.2	KQPTTPWGYPALGK	R	R	99.7%	3.51	0.490	2.48		1,542.82	2	-0.0019	-1.2	242	255
FCA Leaves	CONTROL	CTRL3	Mudpit_P-UMG-SM-CTR-31	ribosomal protein L2 (chloroplast) [Lactuca sativa]	ABD47274.1	ribosomal protein L2 (chloroplast) [Lactuca sativa]	99.9%	0.00228%	29,935.6	1	1	3	P-UMG-SM-CTR-33.8805.8805.3	KQPTTPWGYPALGK	R	R	99.7%	3.01	0.463	1.24		1,542.82	3	0.00088	0.57	242	255
FCA Leaves	CONTROL	CTRL3	Mudpit_P-UMG-SM-CTR-31	ribosomal protein L2 (chloroplast) [Lactuca sativa]	ABD47274.1	ribosomal protein L2 (chloroplast) [Lactuca sativa]	99.9%	0.00228%	29,935.6	1	1	3	P-UMG-SM-CTR-33.3411.3411.3	NNLIYGQHHCGKG	R	R	99.7%	2.33	0.118	0.620		1,439.67	3	0.00014	0.096	28	40
FCA Leaves	CONTROL	CTRL3	Mudpit_P-UMG-SM-CTR-31	ribosomal protein L2 (chloroplast) [Lactuca sativa]	ABD47274.1	ribosomal protein L2 (chloroplast) [Lactuca sativa]	99.9%	0.00228%	29,935.6	1	1	3	P-UMG-SM-CTR-33.3403.3403.2	NNLIYGQHHCGKG	R	R	99.7%	2.26	0.346	0.000		1,439.67	2	0.00022	0.15	28	40
FCA Leaves	CONTROL	CTRL3	Mudpit_P-UMG-SM-CTR-31	ribosomal protein L2 (chloroplast) [Lactuca sativa]	ABD47274.1	ribosomal protein L2 (chloroplast) [Lactuca sativa]	99.9%	0.00228%	29,935.6	1	1	3	P-UMG-SM-CTR-35.3351.3351.3	NNLIYGQHHCGKG	R	R	99.7%	1.77	0.173	0.000		1,439.67	3	0.00058	0.40	28	40
FCA Leaves	CONTROL	CTRL3	Mudpit_P-UMG-SM-CTR-31	ribosomal protein L2 (chloroplast) [Lactuca sativa]	ABD47274.1	ribosomal protein L2 (chloroplast) [Lactuca sativa]	99.9%	0.00228%	29,935.6	1	1	3	P-UMG-SM-CTR-31.3436.3436.3	NNLIYGQHHCGKG	R	R	99.7%	2.02	0.0547	0.000		1,439.67	3	0.0020	1.4	28	40
FCA Leaves	CONTROL	CTRL3	Mudpit_P-UMG-SM-CTR-31	ribosomal protein L2 (chloroplast) [Lactuca sativa]	ABD47274.1	ribosomal protein L2 (chloroplast) [Lactuca sativa]	99.9%	0.00228%	29,935.6	1	1	3	P-UMG-SM-CTR-32.3386.3386.3	NNLIYGQHHCGKG	R	R	99.7%	2.16	0.191	0.000		1,439.68	3	0.0048	3.4	28	40
FCA Leaves	CONTROL	CTRL3	Mudpit_P-UMG-SM-CTR-31	ribosomal protein L2 (chloroplast) [Lactuca sativa]	ABD47274.1	ribosomal protein L2 (chloroplast) [Lactuca sativa]	99.9%	0.00228%	29,935.6	1	1	3	P-UMG-SM-CTR-33.2411.2411.3	RNEKDIYGR	R	I	99.7%	2.90	0.223	0.770		1,149.59	3	0.00075	0.66	67	75
FCA Leaves	CONTROL	CTRL3	Mudpit_P-UMG-SM-CTR-31	ribosomal protein L2 (chloroplast) [Lactuca sativa]	ABD47274.1	ribosomal protein L2 (chloroplast) [Lactuca sativa]	99.9%	0.00228%	29,935.6	1	1	3	P-UMG-SM-CTR-32.2408.2408.3	RNEKDIYGR	R	I	99.7%	1.75	0.168	0.000		1,149.59	3	0.00071	0.62	67	75
FCA Leaves	CONTROL	CTRL3	Mudpit_P-UMG-SM-CTR-31	ribosomal protein L2 (chloroplast) [Lactuca sativa]	ABD47274.1	ribosomal protein L2 (chloroplast) [Lactuca sativa]	99.9%	0.00228%	29,935.6	1	1	3	P-UMG-SM-CTR-35.2374.2374.3	RNEKDIYGR	R	I	99.7%	1.83	0.0233	0.000		1,149.59	3	-0.000068	-0.059	67	75
FCA Leaves	CONTROL	CTRL3	Mudpit_P-UMG-SM-CTR-31	ribosomal protein L2 (chloroplast) [Lactuca sativa]	ABD47274.1	ribosomal protein L2 (chloroplast) [Lactuca sativa]	99.9%	0.00228%	29,935.6	1	1	3	P-UMG-SM-CTR-31.2487.2487.3	RNEKDIYGR	R	I	99.7%	2.13	0.246	0.000		1,149.59	3	0.00034	0.29	67	75
FCA Leaves	CONTROL	CTRL3	Mudpit_P-UMG-SM-CTR-31	ribosomal protein L2 (chloroplast) [Lactuca sativa]	ABD47274.1	ribosomal protein L2 (chloroplast) [Lactuca sativa]	99.9%	0.00228%	29,935.6	1	1	3	P-UMG-SM-CTR-31.6804.6804.3	SATLKLPSGEVR	K	L	99.7%	2.54	0.000	0.796		1,256.71	3	0.0035	2.8	169	180
FCA Leaves	CONTROL	CTRL3	Mudpit_P-UMG-SM-CTR-31	ribosomal protein L2 (chloroplast) [Lactuca sativa]	ABD47274.1	ribosomal protein L2 (chloroplast) [Lactuca sativa]	99.9%	0.00228%	29,935.6	1	1	3	P-UMG-SM-CTR-33.6731.6731.3	SATLKLPSGEVR	K	L	99.7%	2.73	0.0818	1.24		1,256.71	3	0.0012	0.96	169	180
FCA Leaves	CONTROL	CTRL3	Mudpit_P-UMG-SM-CTR-31	ribosomal protein L2 (chloroplast) [Lactuca sativa]	ABD47274.1	ribosomal protein L2 (chloroplast) [Lactuca sativa]	99.9%	0.00228%	29,935.6	1	1	3	P-UMG-SM-CTR-33.6781.6781.3	SATLKLPSGEVR	K	L	99.7%	3.04	0.112	1.24		1,256.71	3	0.00036	0.28	169	180
FCA Leaves	FCA	FCA1	Mudpit_P-UMG-SM-FCA-11	ribosomal protein L2 (chloroplast) [Lactuca sativa]	ABD47274.1	ribosomal protein L2 (chloroplast) [Lactuca sativa]	100.0%	0.00345%	29,935.6	1	1	4	P-UMG-SM-FCA-13.10302.10302.2	GAIIGDTIVSGTEVPIK	R	M	99.7%	2.52	0.389	2.57		1,668.93	2	-0.0044	-2.6	107	123
FCA Leaves	FCA	FCA1	Mudpit_P-UMG-SM-FCA-11	ribosomal protein L2 (chloroplast) [Lactuca sativa]	ABD47274.1	ribosomal protein L2 (chloroplast) [Lactuca sativa]	100.0%	0.00345%	29,935.6	1	1	4	P-UMG-SM-FCA-11.10196.10196.2	GAIIGDTIVSGTEVPIK	R	M	99.7%	2.57	0.366	2.70		1,668.93	2	-0.0026	-1.5	107	123
FCA Leaves	FCA	FCA1	Mudpit_P-UMG-SM-FCA-11	ribosomal protein L2 (chloroplast) [Lactuca sativa]	ABD47274.1	ribosomal protein L2 (chloroplast) [Lactuca sativa]	100.0%	0.00345%	29,935.6	1	1	4	P-UMG-SM-FCA-12.10343.10343.2	GAIIGDTIVSGTEVPIK	R	M	99.7%	3.19	0.497	3.35		1,668.93	2	-0.0051	-3.1	107	123
FCA Leaves	FCA	FCA1	Mudpit_P-UMG-SM-FCA-11	ribosomal protein L2 (chloroplast) [Lactuca sativa]	ABD47274.1	ribosomal protein L2 (chloroplast) [Lactuca sativa]	100.0%	0.00345%	29,935.6	1	1	4	P-UMG-SM-FCA-13.10251.10251.2	GAIIGDTIVSGTEVPIK	R	M	99.7%	3.71	0.458	2.59		1,668.93	2	-0.0021	-1.3	107	123
FCA Leaves	FCA	FCA1	Mudpit_P-UMG-SM-FCA-11	ribosomal protein L2 (chloroplast) [Lactuca sativa]	ABD47274.1	ribosomal protein L2 (chloroplast) [Lactuca sativa]	100.0%	0.00345%	29,935.6	1	1	4	P-UMG-SM-FCA-13.2975.2975.2	GIITAGHR	R	G	99.7%	1.83	0.212	1.06		823.47	2	-0.0011	-1.3	45	52
FCA Leaves	FCA	FCA1	Mudpit_P-UMG-SM-FCA-11	ribosomal protein L2 (chloroplast) [Lactuca sativa]	ABD47274.1	ribosomal protein L2 (chloroplast) [Lactuca sativa]	100.0%	0.00345%	29,935.6	1	1	4	P-UMG-SM-FCA-12.3050.3050.2	GIITAGHR	R	G	98.9%	1.12	0.0574	0.000		823.47	2	-0.0011	-1.4	45	52
FCA Leaves	FCA	FCA1	Mudpit_P-UMG-SM-FCA-11	ribosomal protein L2 (chloroplast) [Lactuca sativa]	ABD47274.1	ribosomal protein L2 (chloroplast) [Lactuca sativa]	100.0%	0.00345%	29,935.6	1	1	4	P-UMG-SM-FCA-14.2889.2889.2	GIITAGHR	R	G	98.9%	1.25	0.132	0.000		823.47	2	-0.0014	-1.7	45	52
FCA Leaves	FCA	FCA1	Mudpit_P-UMG-SM-FCA-11	ribosomal protein L2 (chloroplast) [Lactuca sativa]	ABD47274.1	ribosomal protein L2 (chloroplast) [Lactuca sativa]	100.0%	0.00345%	29,935.6	1	1	4	P-UMG-SM-FCA-13.3024.3024.2	GIITAGHR	R	G	98.9%	1.50	0.0770	0.000		823.47	2	-0.0014	-1.7	45	52
FCA Leaves	FCA	FCA1	Mudpit_P-UMG-SM-FCA-11	ribosomal protein L2 (chloroplast) [Lactuca sativa]	ABD47274.1	ribosomal protein L2 (chloroplast) [Lactuca sativa]	100.0%	0.00345%	29,935.6	1	1	4	P-UMG-SM-FCA-13.7446.7446.2	IVTIEYDPNR	R	N	99.7%	2.03	0.310	1.55		1,218.62	2	-0.0011	-0.87	76	85
FCA Leaves	FCA	FCA1	Mudpit_P-UMG-SM-FCA-11	ribosomal protein L2 (chloroplast) [Lactuca sativa]	ABD47274.1	ribosomal protein L2 (chloroplast) [Lactuca sativa]	100.0%	0.00345%	29,935.6	1	1	4	P-UMG-SM-FCA-11.7422.7422.2	IVTIEYDPNR	R	N	99.7%	1.87	0.307	0.000		1,218.62	2	-0.00096	-0.78	76	85
FCA Leaves	FCA	FCA1	Mudpit_P-UMG-SM-FCA-11	ribosomal protein L2 (chloroplast) [Lactuca sativa]	ABD47274.1	ribosomal protein L2 (chloroplast) [Lactuca sativa]	100.0%	0.00345%	29,935.6	1	1	4	P-UMG-SM-FCA-14.8449.8449.3	KQPTTPWGYPALGK	R	R	99.7%	2.51	0.316	2.51		1,542.82	3	0.00015	0.097	242	255
FCA Leaves	FCA	FCA1	Mudpit_P-UMG-SM-FCA-11	ribosomal protein L2 (chloroplast) [Lactuca sativa]	ABD47274.1	ribosomal protein L2 (chloroplast) [Lactuca sativa]	100.0%	0.00345%	29,935.6	1	1	4	P-UMG-SM-FCA-13.6976.6976.2	NKYSDNLILR	R	R	99.7%	2.26	0.154	0.921		1,234.67	2	-0.0015	-1.3	261	270
FCA Leaves	FCA	FCA1	Mudpit_P-UMG-SM-FCA-11	ribosomal protein L2 (chloroplast) [Lactuca sativa]	ABD47274.1	ribosomal protein L2 (chloroplast) [Lactuca sativa]	100.0%	0.00345%	29,935.6	1	1	4	P-UMG-SM-FCA-13.3340.3340.3	NNLIYGQHHCGKG	R	R	99.7%	1.94	0.146	0.000		1,439.67	3	-0.0013	-0.92	28	40
FCA Leaves	FCA	FCA1	Mudpit_P-UMG-SM-FCA-11	ribosomal protein L2 (chloroplast) [Lactuca sativa]	ABD47274.1	ribosomal protein L2 (chloroplast) [Lactuca sativa]	100.0%	0.00345%	29,935.6	1	1	4	P-UMG-SM-FCA-11.3456.3456.3	NNLIYGQHHCGKG	R	R	99.7%	2.09	0.104	0.000		1,439.67	3	-0.0020	-1.4	28	40
FCA Leaves	FCA	FCA1	Mudpit_P-UMG-SM-FCA-11	ribosomal protein L2 (chloroplast) [Lactuca sativa]	ABD47274.1	ribosomal protein L2 (chloroplast) [Lactuca sativa]	100.0%	0.00345%	29,935.6	1	1	4	P-UMG-SM-FCA-12.3364.3364.3	NNLIYGQHHCGKG	R	R	99.7%	2.18	0.234	0.000		1,439.67	3	-0.00028	-0.19	28	40
FCA Leaves	FCA	FCA1	Mudpit_P-UMG-SM-FCA-11	ribosomal protein L2 (chloroplast) [Lactuca sativa]	ABD47274.1	ribosomal protein L2 (chloroplast) [Lactuca sativa]	100.0%	0.00345%	29,935.6	1	1	4	P-UMG-SM-FCA-13.4186.4186.3	NNLIYGQHHCGKG	R	R	99.7%	2.33	0.291	0.000		1,440.66	3	0.98	680	28	40
FCA Leaves	FCA	FCA1	Mudpit_P-UMG-SM-FCA-11	ribosomal protein L2 (chloroplast) [Lactuca sativa]	ABD47274.1	ribosomal protein L2 (chloroplast) [Lactuca sativa]	100.0%	0.00345%	29,935.6	1	1	4	P-UMG-SM-FCA-13.3291.3291.3	NNLIYGQHHCGKG	R	R	99.7%	2.62	0.297	0.000		1,439.67	3	-0.0017	-1.2	28	40
FCA Leaves	FCA	FCA1	Mudpit_P-UMG-SM-FCA-11	ribosomal protein L2 (chloroplast) [Lactuca sativa]	ABD47274.1	ribosomal protein L2 (chloroplast) [Lactuca sativa]	100.0%	0.00345%	29,935.6	1	1	4	P-UMG-SM-FCA-13.2298.2298.3	RNEKDIYGR	R	I	99.7%	2.63	0.234	1.07		1,149.59	3	-0.0022	-1.9	67	75
FCA Leaves	FCA	FCA1	Mudpit_P-UMG-SM-FCA-11	ribosomal protein L2 (chloroplast) [Lactuca sativa]	ABD47274.1	ribosomal protein L2 (chloroplast) [Lactuca sativa]	100.0%	0.00345%	29,935.6	1	1	4	P-UMG-SM-FCA-11.2472.2472.3	RNEKDIYGR	R	I	99.7%	1.94	0.230	0.000		1,149.58	3	-0.0079	-6.8	67	75
FCA Leaves	FCA	FCA1	Mudpit_P-UMG-SM-FCA-11	ribosomal protein L2 (chloroplast) [Lactuca sativa]	ABD47274.1	ribosomal protein L2 (chloroplast) [Lactuca sativa]	100.0%	0.00345%	29,935.6	1	1	4	P-UMG-SM-FCA-14.2260.2260.3	RNEKDIYGR	R	I	99.7%	2.02	0.197	0.000		1,149.59	3	-0.0022	-1.9	67	75
FCA Leaves	FCA	FCA1	Mudpit_P-UMG-SM-FCA-11	ribosomal protein L2 (chloroplast) [Lactuca sativa]	ABD47274.1	ribosomal protein L2 (chloroplast) [Lactuca sativa]	100.0%	0.00345%	29,935.6	1	1	4	P-UMG-SM-FCA-13.6635.6635.3	SATLKLPSGEVR	K	L	99.7%	2.73	0.0212	1.96		1,256.71	3	-0.0017	-1.3	169	180
FCA Leaves	FCA	FCA1	Mudpit_P-UMG-SM-FCA-11	ribosomal protein L2 (chloroplast) [Lactuca sativa]	ABD47274.1	ribosomal protein L2 (chloroplast) [Lactuca sativa]	100.0%	0.00345%	29,935.6	1	1	4	P-UMG-SM-FCA-13.6587.6587.3	SATLKLPSGEVR	K	L	99.7%	2.90	0.0652	1.46		1,256.71	3	-0.00091	-0.72	169	180
FCA Leaves	FCA	FCA2	Mudpit_P-UMG-SM-FCA-21	ribosomal protein L2 (chloroplast) [Lactuca sativa]	ABD47274.1	ribosomal protein L2 (chloroplast) [Lactuca sativa]	100.0%	0.00211%	29,935.6	1	1	3	P-UMG-SM-FCA-21.10675.10675.2	GAIIGDTIVSGTEVPIK	R	M	99.7%	3.73	0.511	2.23		1,668.93	2	-0.0018	-1.1	107	123
FCA Leaves	FCA	FCA2	Mudpit_P-UMG-SM-FCA-21	ribosomal protein L2 (chloroplast) [Lactuca sativa]	ABD47274.1	ribosomal protein L2 (chloroplast) [Lactuca sativa]	100.0%	0.00211%	29,935.6	1	1	3	P-UMG-SM-FCA-24.10368.10368.2	GAIIGDTIVSGTEVPIK	R	M	99.7%	3.80	0.473	3.48		1,668.93	2	-0.0030	-1.8	107	123
FCA Leaves	FCA	FCA2	Mudpit_P-UMG-SM-FCA-21	ribosomal protein L2 (chloroplast) [Lactuca sativa]	ABD47274.1	ribosomal protein L2 (chloroplast) [Lactuca sativa]	100.0%	0.00211%	29,935.6	1	1	3	P-UMG-SM-FCA-24.10325.10325.2	GAIIGDTIVSGTEVPIK	R	M	99.7%	3.87	0.481	2.85		1,668.92	2	-0.0058	-3.5	107	123
FCA Leaves	FCA	FCA2	Mudpit_P-UMG-SM-FCA-21	ribosomal protein L2 (chloroplast) [Lactuca sativa]	ABD47274.1	ribosomal protein L2 (chloroplast) [Lactuca sativa]	100.0%	0.00211%	29,935.6	1	1	3	P-UMG-SM-FCA-24.3113.3113.2	GIITAGHR	R	G	98.9%	1.30	0.194	0.000		823.47	2	-0.0014	-1.7	45	52
FCA Leaves	FCA	FCA2	Mudpit_P-UMG-SM-FCA-21	ribosomal protein L2 (chloroplast) [Lactuca sativa]	ABD47274.1	ribosomal protein L2 (chloroplast) [Lactuca sativa]	100.0%	0.00211%	29,935.6	1	1	3	P-UMG-SM-FCA-24.3069.3069.2	GIITAGHR	R	G	98.9%	1.77	0.132	0.000		823.46	2	-0.0019	-2.3	45	52
FCA Leaves	FCA	FCA2	Mudpit_P-UMG-SM-FCA-21	ribosomal protein L2 (chloroplast) [Lactuca sativa]	ABD47274.1	ribosomal protein L2 (chloroplast) [Lactuca sativa]	100.0%	0.00211%	29,935.6	1	1	3	P-UMG-SM-FCA-21.3308.3308.2	GIITAGHR	R	G	98.9%	1.94	0.0873	0.000		823.47	2	-0.00077	-0.93	45	52
FCA Leaves	FCA	FCA2	Mudpit_P-UMG-SM-FCA-21	ribosomal protein L2 (chloroplast) [Lactuca sativa]	ABD47274.1	ribosomal protein L2 (chloroplast) [Lactuca sativa]	100.0%	0.00211%	29,935.6	1	1	3	P-UMG-SM-FCA-24.7600.7600.2	IVTIEYDPNR	R	N	99.7%	1.96	0.326	1.66		1,218.62	2	-0.00064	-0.53	76	85
FCA Leaves	FCA	FCA2	Mudpit_P-UMG-SM-FCA-21	ribosomal protein L2 (chloroplast) [Lactuca sativa]	ABD47274.1	ribosomal protein L2 (chloroplast) [Lactuca sativa]	100.0%	0.00211%	29,935.6	1	1	3	P-UMG-SM-FCA-24.7556.7556.2	IVTIEYDPNR	R	N	99.7%	2.03	0.331	1.49		1,218.62	2	-0.0015	-1.2	76	85
FCA Leaves	FCA	FCA2	Mudpit_P-UMG-SM-FCA-21	ribosomal protein L2 (chloroplast) [Lactuca sativa]	ABD47274.1	ribosomal protein L2 (chloroplast) [Lactuca sativa]	100.0%	0.00211%	29,935.6	1	1	3	P-UMG-SM-FCA-23.7648.7648.2	IVTIEYDPNR	R	N	99.7%	1.52	0.0730	0.000		1,218.62	2	-0.00015	-0.12	76	85
FCA Leaves	FCA	FCA2	Mudpit_P-UMG-SM-FCA-21	ribosomal protein L2 (chloroplast) [Lactuca sativa]	ABD47274.1	ribosomal protein L2 (chloroplast) [Lactuca sativa]	100.0%	0.00211%	29,935.6	1	1	3	P-UMG-SM-FCA-21.3615.3615.3	NNLIYGQHHCGKG	R	R	99.7%	1.86	0.0276	0.000		1,439.67	3	-0.0023	-1.6	28	40
FCA Leaves	FCA	FCA2	Mudpit_P-UMG-SM-FCA-21	ribosomal protein L2 (chloroplast) [Lactuca sativa]	ABD47274.1	ribosomal protein L2 (chloroplast) [Lactuca sativa]	100.0%	0.00211%	29,935.6	1	1	3	P-UMG-SM-FCA-24.3464.3464.3	NNLIYGQHHCGKG	R	R	99.7%	2.04	0.102	0.000		1,439.67	3	-0.00044	-0.31	28	40
FCA Leaves	FCA	FCA2	Mudpit_P-UMG-SM-FCA-21	ribosomal protein L2 (chloroplast) [Lactuca sativa]	ABD47274.1	ribosomal protein L2 (chloroplast) [Lactuca sativa]	100.0%	0.00211%	29,935.6	1	1	3	P-UMG-SM-FCA-24.3417.3417.3	NNLIYGQHHCGKG	R	R	99.7%	2.77	0.286	0.000		1,439.67	3	-0.0020	-1.4	28	40
FCA Leaves	FCA	FCA2	Mudpit_P-UMG-SM-FCA-21	ribosomal protein L2 (chloroplast) [Lactuca sativa]	ABD47274.1	ribosomal protein L2 (chloroplast) [Lactuca sativa]	100.0%	0.00211%	29,935.6	1	1	3	P-UMG-SM-FCA-24.2406.2406.3	RNEKDIYGR	R	I	99.7%	2.06	0.180	0.000		1,149.59	3	-0.00073	-0.64	67	75
FCA Leaves	FCA	FCA2	Mudpit_P-UMG-SM-FCA-21	ribosomal protein L2 (chloroplast) [Lactuca sativa]	ABD47274.1	ribosomal protein L2 (chloroplast) [Lactuca sativa]	100.0%	0.00211%	29,935.6	1	1	3	P-UMG-SM-FCA-24.2452.2452.3	RNEKDIYGR	R	I	99.7%	2.07	0.187	0.000		1,149.59	3	-0.0023	-2.0	67	75
FCA Leaves	FCA	FCA2	Mudpit_P-UMG-SM-FCA-21	ribosomal protein L2 (chloroplast) [Lactuca sativa]	ABD47274.1	ribosomal protein L2 (chloroplast) [Lactuca sativa]	100.0%	0.00211%	29,935.6	1	1	3	P-UMG-SM-FCA-21.6933.6933.3	SATLKLPSGEVR	K	L	99.7%	2.57	0.0561	1.39		1,256.71	3	-0.00071	-0.57	169	180
FCA Leaves	FCA	FCA2	Mudpit_P-UMG-SM-FCA-21	ribosomal protein L2 (chloroplast) [Lactuca sativa]	ABD47274.1	ribosomal protein L2 (chloroplast) [Lactuca sativa]	100.0%	0.00211%	29,935.6	1	1	3	P-UMG-SM-FCA-24.6740.6740.3	SATLKLPSGEVR	K	L	99.7%	2.69	0.0239	1.16		1,256.71	3	-0.0017	-1.3	169	180
FCA Leaves	FCA	FCA3	Mudpit_P-UMG-SM-FCA-31	ribosomal protein L2 (chloroplast) [Lactuca sativa]	ABD47274.1	ribosomal protein L2 (chloroplast) [Lactuca sativa]	99.9%	0.00195%	29,935.6	1	1	3	P-UMG-SM-FCA-34.10725.10725.2	GAIIGDTIVSGTEVPIK	R	M	99.7%	3.21	0.424	3.37		1,668.93	2	0.0014	0.83	107	123
FCA Leaves	FCA	FCA3	Mudpit_P-UMG-SM-FCA-31	ribosomal protein L2 (chloroplast) [Lactuca sativa]	ABD47274.1	ribosomal protein L2 (chloroplast) [Lactuca sativa]	99.9%	0.00195%	29,935.6	1	1	3	P-UMG-SM-FCA-34.10674.10674.2	GAIIGDTIVSGTEVPIK	R	M	99.7%	3.92	0.488	3.68		1,668.93	2	-0.00038	-0.23	107	123
FCA Leaves	FCA	FCA3	Mudpit_P-UMG-SM-FCA-31	ribosomal protein L2 (chloroplast) [Lactuca sativa]	ABD47274.1	ribosomal protein L2 (chloroplast) [Lactuca sativa]	99.9%	0.00195%	29,935.6	1	1	3	P-UMG-SM-FCA-33.10822.10822.2	GAIIGDTIVSGTEVPIK	R	M	99.7%	3.95	0.489	3.66		1,668.93	2	-0.00057	-0.34	107	123
FCA Leaves	FCA	FCA3	Mudpit_P-UMG-SM-FCA-31	ribosomal protein L2 (chloroplast) [Lactuca sativa]	ABD47274.1	ribosomal protein L2 (chloroplast) [Lactuca sativa]	99.9%	0.00195%	29,935.6	1	1	3	P-UMG-SM-FCA-34.3171.3171.2	GIITAGHR	R	G	98.9%	1.53	0.270	0.000		823.47	2	0.00017	0.21	45	52
FCA Leaves	FCA	FCA3	Mudpit_P-UMG-SM-FCA-31	ribosomal protein L2 (chloroplast) [Lactuca sativa]	ABD47274.1	ribosomal protein L2 (chloroplast) [Lactuca sativa]	99.9%	0.00195%	29,935.6	1	1	3	P-UMG-SM-FCA-31.3057.3057.2	GIITAGHR	R	G	98.9%	1.60	0.286	0.000		823.47	2	0.00058	0.70	45	52
FCA Leaves	FCA	FCA3	Mudpit_P-UMG-SM-FCA-31	ribosomal protein L2 (chloroplast) [Lactuca sativa]	ABD47274.1	ribosomal protein L2 (chloroplast) [Lactuca sativa]	99.9%	0.00195%	29,935.6	1	1	3	P-UMG-SM-FCA-34.3121.3121.2	GIITAGHR	R	G	98.9%	1.75	0.166	0.000		823.47	2	0.000048	0.058	45	52
FCA Leaves	FCA	FCA3	Mudpit_P-UMG-SM-FCA-31	ribosomal protein L2 (chloroplast) [Lactuca sativa]	ABD47274.1	ribosomal protein L2 (chloroplast) [Lactuca sativa]	99.9%	0.00195%	29,935.6	1	1	3	P-UMG-SM-FCA-34.7763.7763.2	IVTIEYDPNR	R	N	99.7%	1.97	0.292	1.68		1,218.63	2	0.0012	0.94	76	85
FCA Leaves	FCA	FCA3	Mudpit_P-UMG-SM-FCA-31	ribosomal protein L2 (chloroplast) [Lactuca sativa]	ABD47274.1	ribosomal protein L2 (chloroplast) [Lactuca sativa]	99.9%	0.00195%	29,935.6	1	1	3	P-UMG-SM-FCA-34.7708.7708.2	IVTIEYDPNR	R	N	99.7%	2.13	0.368	1.31		1,218.62	2	0.00035	0.29	76	85
FCA Leaves	FCA	FCA3	Mudpit_P-UMG-SM-FCA-31	ribosomal protein L2 (chloroplast) [Lactuca sativa]	ABD47274.1	ribosomal protein L2 (chloroplast) [Lactuca sativa]	99.9%	0.00195%	29,935.6	1	1	3	P-UMG-SM-FCA-33.7875.7875.2	IVTIEYDPNR	R	N	99.7%	2.11	0.186	0.000		1,218.63	2	0.00058	0.48	76	85
FCA Leaves	FCA	FCA3	Mudpit_P-UMG-SM-FCA-31	ribosomal protein L2 (chloroplast) [Lactuca sativa]	ABD47274.1	ribosomal protein L2 (chloroplast) [Lactuca sativa]	99.9%	0.00195%	29,935.6	1	1	3	P-UMG-SM-FCA-34.7147.7147.2	NKYSDNLILR	R	R	99.7%	1.97	0.188	1.41		1,234.67	2	-0.00080	-0.64	261	270
FCA Leaves	FCA	FCA3	Mudpit_P-UMG-SM-FCA-31	ribosomal protein L2 (chloroplast) [Lactuca sativa]	ABD47274.1	ribosomal protein L2 (chloroplast) [Lactuca sativa]	99.9%	0.00195%	29,935.6	1	1	3	P-UMG-SM-FCA-34.3408.3408.3	NNLIYGQHHCGKG	R	R	99.7%	2.51	0.164	1.44		1,439.67	3	-0.000084	-0.058	28	40
FCA Leaves	FCA	FCA3	Mudpit_P-UMG-SM-FCA-31	ribosomal protein L2 (chloroplast) [Lactuca sativa]	ABD47274.1	ribosomal protein L2 (chloroplast) [Lactuca sativa]	99.9%	0.00195%	29,935.6	1	1	3	P-UMG-SM-FCA-34.3453.3453.3	NNLIYGQHHCGKG	R	R	99.7%	2.01	0.104	0.000		1,439.67	3	0.00075	0.52	28	40
FCA Leaves	FCA	FCA3	Mudpit_P-UMG-SM-FCA-31	ribosomal protein L2 (chloroplast) [Lactuca sativa]	ABD47274.1	ribosomal protein L2 (chloroplast) [Lactuca sativa]	99.9%	0.00195%	29,935.6	1	1	3	P-UMG-SM-FCA-33.3544.3544.3	NNLIYGQHHCGKG	R	R	99.7%	2.22	0.172	0.000		1,439.67	3	0.0014	0.97	28	40
FCA Leaves	FCA	FCA3	Mudpit_P-UMG-SM-FCA-31	ribosomal protein L2 (chloroplast) [Lactuca sativa]	ABD47274.1	ribosomal protein L2 (chloroplast) [Lactuca sativa]	99.9%	0.00195%	29,935.6	1	1	3	P-UMG-SM-FCA-34.2441.2441.3	RNEKDIYGR	R	I	99.7%	2.19	0.240	0.000		1,149.59	3	-0.00034	-0.29	67	75
FCA Leaves	FCA	FCA3	Mudpit_P-UMG-SM-FCA-31	ribosomal protein L2 (chloroplast) [Lactuca sativa]	ABD47274.1	ribosomal protein L2 (chloroplast) [Lactuca sativa]	99.9%	0.00195%	29,935.6	1	1	3	P-UMG-SM-FCA-34.6785.6785.3	SATLKLPSGEVR	K	L	99.7%	3.00	0.0471	1.17		1,256.71	3	0.00017	0.14	169	180
FCA Leaves	FCA	FCA3	Mudpit_P-UMG-SM-FCA-31	ribosomal protein L2 (chloroplast) [Lactuca sativa]	ABD47274.1	ribosomal protein L2 (chloroplast) [Lactuca sativa]	99.9%	0.00195%	29,935.6	1	1	3	P-UMG-SM-FCA-34.6833.6833.3	SATLKLPSGEVR	K	L	99.7%	2.81	0.0472	1.38		1,256.71	3	0.00065	0.52	169	180
FCA Leaves	FCA	FCA3	Mudpit_P-UMG-SM-FCA-31	ribosomal protein L2 (chloroplast) [Lactuca sativa]	ABD47274.1	ribosomal protein L2 (chloroplast) [Lactuca sativa]	99.9%	0.00195%	29,935.6	1	1	3	P-UMG-SM-FCA-34.2132.2132.3	TSTPSTRNGAVDSK	K	V	99.7%	1.96	0.103	0.000		1,420.68	3	0.98	690	8	21

## Sheet: XP_023752607.1
Leaves	Biological sample category	Biological sample name	MS/MS sample name	Protein group	Protein accession number	Protein name	Protein identification probability	Protein percentage of total spectra	Protein molecular weight (AMU)	Number of unique peptides	Number of unique spectra	Number of total spectra	Spectrum name	Peptide sequence	Previous amino acid	Next amino acid	Peptide identification probability	SEQUEST XCorr score	SEQUEST DCn score	X! Tandem -log(e) score	Modifications identified by spectrum	Actual peptide mass (AMU)	Spectrum charge	Actual minus calculated peptide mass (AMU)	Actual minus calculated peptide mass (PPM)	Peptide start index	Peptide stop index
FCA Leaves	CONTROL	CTRL1	Mudpit_P-UMG-SM-CTR-11	oxygen-evolving enhancer protein 3-2, chloroplastic-like [Lactuca sativa]	XP_023752607.1	oxygen-evolving enhancer protein 3-2, chloroplastic-like [Lactuca sativa]	100.0%	0.00492%	23,993.7	3	3	6	P-UMG-SM-CTR-13.11295.11295.2	FFIQPLSPTEATAR	R	V	99.7%	2.45	0.324	0.000		1,576.82	2	-0.0010	-0.66	113	126
FCA Leaves	CONTROL	CTRL1	Mudpit_P-UMG-SM-CTR-11	oxygen-evolving enhancer protein 3-2, chloroplastic-like [Lactuca sativa]	XP_023752607.1	oxygen-evolving enhancer protein 3-2, chloroplastic-like [Lactuca sativa]	100.0%	0.00492%	23,993.7	3	3	6	P-UMG-SM-CTR-14.11101.11101.2	FFIQPLSPTEATAR	R	V	99.7%	2.70	0.354	1.02		1,576.82	2	-0.0023	-1.5	113	126
FCA Leaves	CONTROL	CTRL1	Mudpit_P-UMG-SM-CTR-11	oxygen-evolving enhancer protein 3-2, chloroplastic-like [Lactuca sativa]	XP_023752607.1	oxygen-evolving enhancer protein 3-2, chloroplastic-like [Lactuca sativa]	100.0%	0.00492%	23,993.7	3	3	6	P-UMG-SM-CTR-14.12605.12605.3	SPADAEKSYAAAVSSLNDVLSK	K	L	99.7%	2.50	0.167	2.92		2,222.11	3	0.0025	1.1	201	222
FCA Leaves	CONTROL	CTRL1	Mudpit_P-UMG-SM-CTR-11	oxygen-evolving enhancer protein 3-2, chloroplastic-like [Lactuca sativa]	XP_023752607.1	oxygen-evolving enhancer protein 3-2, chloroplastic-like [Lactuca sativa]	100.0%	0.00492%	23,993.7	3	3	6	P-UMG-SM-CTR-14.11171.11171.2	SYAAAVSSLNDVLSK	K	L	99.7%	3.53	0.408	3.44		1,523.78	2	-0.0021	-1.4	208	222
FCA Leaves	CONTROL	CTRL1	Mudpit_P-UMG-SM-CTR-11	oxygen-evolving enhancer protein 3-2, chloroplastic-like [Lactuca sativa]	XP_023752607.1	oxygen-evolving enhancer protein 3-2, chloroplastic-like [Lactuca sativa]	100.0%	0.00492%	23,993.7	3	3	6	P-UMG-SM-CTR-11.11176.11176.2	SYAAAVSSLNDVLSK	K	L	99.7%	3.67	0.389	2.29		1,523.78	2	-0.0033	-2.2	208	222
FCA Leaves	CONTROL	CTRL1	Mudpit_P-UMG-SM-CTR-11	oxygen-evolving enhancer protein 3-2, chloroplastic-like [Lactuca sativa]	XP_023752607.1	oxygen-evolving enhancer protein 3-2, chloroplastic-like [Lactuca sativa]	100.0%	0.00492%	23,993.7	3	3	6	P-UMG-SM-CTR-13.11338.11338.2	SYAAAVSSLNDVLSK	K	L	99.7%	3.84	0.434	2.27		1,523.78	2	-0.00031	-0.20	208	222
FCA Leaves	CONTROL	CTRL2	Mudpit_P-UMG-SM-CTR-21	oxygen-evolving enhancer protein 3-2, chloroplastic-like [Lactuca sativa]	XP_023752607.1	oxygen-evolving enhancer protein 3-2, chloroplastic-like [Lactuca sativa]	100.0%	0.0430%	23,993.7	17	23	59	P-UMG-SM-CTR-25.9408.9408.2	AWPYVQNDLR	K	L	99.7%	2.21	0.313	0.000		1,260.63	2	0.00088	0.69	145	154
FCA Leaves	CONTROL	CTRL2	Mudpit_P-UMG-SM-CTR-21	oxygen-evolving enhancer protein 3-2, chloroplastic-like [Lactuca sativa]	XP_023752607.1	oxygen-evolving enhancer protein 3-2, chloroplastic-like [Lactuca sativa]	100.0%	0.0430%	23,993.7	17	23	59	P-UMG-SM-CTR-25.8331.8331.2	DFDLPLKNR	R	F	99.7%	1.81	0.228	2.09		1,116.59	2	-0.00029	-0.26	104	112
FCA Leaves	CONTROL	CTRL2	Mudpit_P-UMG-SM-CTR-21	oxygen-evolving enhancer protein 3-2, chloroplastic-like [Lactuca sativa]	XP_023752607.1	oxygen-evolving enhancer protein 3-2, chloroplastic-like [Lactuca sativa]	100.0%	0.0430%	23,993.7	17	23	59	P-UMG-SM-CTR-25.8355.8355.3	DFDLPLKNR	R	F	99.7%	1.65	0.145	0.000		1,116.59	3	-0.0024	-2.2	104	112
FCA Leaves	CONTROL	CTRL2	Mudpit_P-UMG-SM-CTR-21	oxygen-evolving enhancer protein 3-2, chloroplastic-like [Lactuca sativa]	XP_023752607.1	oxygen-evolving enhancer protein 3-2, chloroplastic-like [Lactuca sativa]	100.0%	0.0430%	23,993.7	17	23	59	P-UMG-SM-CTR-25.8309.8309.3	DFDLPLKNR	R	F	99.7%	2.06	0.137	0.000		1,116.59	3	-0.0018	-1.6	104	112
FCA Leaves	CONTROL	CTRL2	Mudpit_P-UMG-SM-CTR-21	oxygen-evolving enhancer protein 3-2, chloroplastic-like [Lactuca sativa]	XP_023752607.1	oxygen-evolving enhancer protein 3-2, chloroplastic-like [Lactuca sativa]	100.0%	0.0430%	23,993.7	17	23	59	P-UMG-SM-CTR-25.9645.9645.3	EIVNVKEFIDK	K	K	99.7%	2.50	0.217	0.000		1,332.73	3	0.00075	0.56	133	143
FCA Leaves	CONTROL	CTRL2	Mudpit_P-UMG-SM-CTR-21	oxygen-evolving enhancer protein 3-2, chloroplastic-like [Lactuca sativa]	XP_023752607.1	oxygen-evolving enhancer protein 3-2, chloroplastic-like [Lactuca sativa]	100.0%	0.0430%	23,993.7	17	23	59	P-UMG-SM-CTR-25.8726.8726.4	EIVNVKEFIDKK	K	A	99.7%	3.00	0.232	0.000		1,460.82	4	-0.0046	-3.1	133	144
FCA Leaves	CONTROL	CTRL2	Mudpit_P-UMG-SM-CTR-21	oxygen-evolving enhancer protein 3-2, chloroplastic-like [Lactuca sativa]	XP_023752607.1	oxygen-evolving enhancer protein 3-2, chloroplastic-like [Lactuca sativa]	100.0%	0.0430%	23,993.7	17	23	59	P-UMG-SM-CTR-25.8708.8708.3	EIVNVKEFIDKK	K	A	99.7%	3.02	0.219	0.000		1,460.82	3	-0.00048	-0.33	133	144
FCA Leaves	CONTROL	CTRL2	Mudpit_P-UMG-SM-CTR-21	oxygen-evolving enhancer protein 3-2, chloroplastic-like [Lactuca sativa]	XP_023752607.1	oxygen-evolving enhancer protein 3-2, chloroplastic-like [Lactuca sativa]	100.0%	0.0430%	23,993.7	17	23	59	P-UMG-SM-CTR-25.8762.8762.3	EIVNVKEFIDKK	K	A	99.7%	3.20	0.280	0.000		1,460.82	3	-0.00019	-0.13	133	144
FCA Leaves	CONTROL	CTRL2	Mudpit_P-UMG-SM-CTR-21	oxygen-evolving enhancer protein 3-2, chloroplastic-like [Lactuca sativa]	XP_023752607.1	oxygen-evolving enhancer protein 3-2, chloroplastic-like [Lactuca sativa]	100.0%	0.0430%	23,993.7	17	23	59	P-UMG-SM-CTR-25.11841.11841.2	FFIQPLSPTEATAR	R	V	99.7%	1.43	0.0448	0.000		1,576.82	2	-0.000071	-0.045	113	126
FCA Leaves	CONTROL	CTRL2	Mudpit_P-UMG-SM-CTR-21	oxygen-evolving enhancer protein 3-2, chloroplastic-like [Lactuca sativa]	XP_023752607.1	oxygen-evolving enhancer protein 3-2, chloroplastic-like [Lactuca sativa]	100.0%	0.0430%	23,993.7	17	23	59	P-UMG-SM-CTR-21.11114.11114.2	FFIQPLSPTEATAR	R	V	99.7%	2.60	0.411	0.000		1,576.82	2	-0.0026	-1.6	113	126
FCA Leaves	CONTROL	CTRL2	Mudpit_P-UMG-SM-CTR-21	oxygen-evolving enhancer protein 3-2, chloroplastic-like [Lactuca sativa]	XP_023752607.1	oxygen-evolving enhancer protein 3-2, chloroplastic-like [Lactuca sativa]	100.0%	0.0430%	23,993.7	17	23	59	P-UMG-SM-CTR-25.10775.10775.2	FFIQPLSPTEATAR	R	V	99.7%	2.70	0.361	0.000		1,576.83	2	0.00056	0.36	113	126
FCA Leaves	CONTROL	CTRL2	Mudpit_P-UMG-SM-CTR-21	oxygen-evolving enhancer protein 3-2, chloroplastic-like [Lactuca sativa]	XP_023752607.1	oxygen-evolving enhancer protein 3-2, chloroplastic-like [Lactuca sativa]	100.0%	0.0430%	23,993.7	17	23	59	P-UMG-SM-CTR-25.11222.11222.2	FFIQPLSPTEATAR	R	V	99.7%	1.97	0.253	1.70		1,576.83	2	0.0036	2.3	113	126
FCA Leaves	CONTROL	CTRL2	Mudpit_P-UMG-SM-CTR-21	oxygen-evolving enhancer protein 3-2, chloroplastic-like [Lactuca sativa]	XP_023752607.1	oxygen-evolving enhancer protein 3-2, chloroplastic-like [Lactuca sativa]	100.0%	0.0430%	23,993.7	17	23	59	P-UMG-SM-CTR-23.10811.10811.2	FFIQPLSPTEATAR	R	V	99.7%	2.02	0.322	1.47		1,576.82	2	-0.0017	-1.1	113	126
FCA Leaves	CONTROL	CTRL2	Mudpit_P-UMG-SM-CTR-21	oxygen-evolving enhancer protein 3-2, chloroplastic-like [Lactuca sativa]	XP_023752607.1	oxygen-evolving enhancer protein 3-2, chloroplastic-like [Lactuca sativa]	100.0%	0.0430%	23,993.7	17	23	59	P-UMG-SM-CTR-24.10916.10916.2	FFIQPLSPTEATAR	R	V	99.7%	2.30	0.329	1.64		1,576.83	2	0.00085	0.54	113	126
FCA Leaves	CONTROL	CTRL2	Mudpit_P-UMG-SM-CTR-21	oxygen-evolving enhancer protein 3-2, chloroplastic-like [Lactuca sativa]	XP_023752607.1	oxygen-evolving enhancer protein 3-2, chloroplastic-like [Lactuca sativa]	100.0%	0.0430%	23,993.7	17	23	59	P-UMG-SM-CTR-25.11116.11116.2	FFIQPLSPTEATAR	R	V	99.7%	2.46	0.368	2.47		1,576.82	2	-0.0040	-2.5	113	126
FCA Leaves	CONTROL	CTRL2	Mudpit_P-UMG-SM-CTR-21	oxygen-evolving enhancer protein 3-2, chloroplastic-like [Lactuca sativa]	XP_023752607.1	oxygen-evolving enhancer protein 3-2, chloroplastic-like [Lactuca sativa]	100.0%	0.0430%	23,993.7	17	23	59	P-UMG-SM-CTR-25.10944.10944.2	FFIQPLSPTEATAR	R	V	99.7%	2.47	0.397	1.25		1,576.82	2	-0.0010	-0.64	113	126
FCA Leaves	CONTROL	CTRL2	Mudpit_P-UMG-SM-CTR-21	oxygen-evolving enhancer protein 3-2, chloroplastic-like [Lactuca sativa]	XP_023752607.1	oxygen-evolving enhancer protein 3-2, chloroplastic-like [Lactuca sativa]	100.0%	0.0430%	23,993.7	17	23	59	P-UMG-SM-CTR-25.11033.11033.2	FFIQPLSPTEATAR	R	V	99.7%	2.47	0.410	2.19		1,576.83	2	0.00091	0.58	113	126
FCA Leaves	CONTROL	CTRL2	Mudpit_P-UMG-SM-CTR-21	oxygen-evolving enhancer protein 3-2, chloroplastic-like [Lactuca sativa]	XP_023752607.1	oxygen-evolving enhancer protein 3-2, chloroplastic-like [Lactuca sativa]	100.0%	0.0430%	23,993.7	17	23	59	P-UMG-SM-CTR-24.10861.10861.2	FFIQPLSPTEATAR	R	V	99.7%	2.66	0.344	2.33		1,576.82	2	-0.00015	-0.097	113	126
FCA Leaves	CONTROL	CTRL2	Mudpit_P-UMG-SM-CTR-21	oxygen-evolving enhancer protein 3-2, chloroplastic-like [Lactuca sativa]	XP_023752607.1	oxygen-evolving enhancer protein 3-2, chloroplastic-like [Lactuca sativa]	100.0%	0.0430%	23,993.7	17	23	59	P-UMG-SM-CTR-25.10878.10878.2	FFIQPLSPTEATAR	R	V	99.7%	2.75	0.360	1.22		1,576.83	2	0.00083	0.52	113	126
FCA Leaves	CONTROL	CTRL2	Mudpit_P-UMG-SM-CTR-21	oxygen-evolving enhancer protein 3-2, chloroplastic-like [Lactuca sativa]	XP_023752607.1	oxygen-evolving enhancer protein 3-2, chloroplastic-like [Lactuca sativa]	100.0%	0.0430%	23,993.7	17	23	59	P-UMG-SM-CTR-25.10823.10823.2	FFIQPLSPTEATAR	R	V	99.7%	2.87	0.406	1.55		1,576.82	2	-0.0015	-0.96	113	126
FCA Leaves	CONTROL	CTRL2	Mudpit_P-UMG-SM-CTR-21	oxygen-evolving enhancer protein 3-2, chloroplastic-like [Lactuca sativa]	XP_023752607.1	oxygen-evolving enhancer protein 3-2, chloroplastic-like [Lactuca sativa]	100.0%	0.0430%	23,993.7	17	23	59	P-UMG-SM-CTR-25.11568.11568.4	IKSPADAEKSYAAAVSSLNDVLSK	K	L	99.7%	2.87	0.226	0.000		2,463.29	4	0.0031	1.3	199	222
FCA Leaves	CONTROL	CTRL2	Mudpit_P-UMG-SM-CTR-21	oxygen-evolving enhancer protein 3-2, chloroplastic-like [Lactuca sativa]	XP_023752607.1	oxygen-evolving enhancer protein 3-2, chloroplastic-like [Lactuca sativa]	100.0%	0.0430%	23,993.7	17	23	59	P-UMG-SM-CTR-25.11618.11618.4	IKSPADAEKSYAAAVSSLNDVLSK	K	L	99.7%	3.14	0.330	0.000		2,463.29	4	0.0023	0.95	199	222
FCA Leaves	CONTROL	CTRL2	Mudpit_P-UMG-SM-CTR-21	oxygen-evolving enhancer protein 3-2, chloroplastic-like [Lactuca sativa]	XP_023752607.1	oxygen-evolving enhancer protein 3-2, chloroplastic-like [Lactuca sativa]	100.0%	0.0430%	23,993.7	17	23	59	P-UMG-SM-CTR-25.11596.11596.3	IKSPADAEKSYAAAVSSLNDVLSK	K	L	99.7%	3.86	0.391	7.24		2,463.29	3	0.0042	1.7	199	222
FCA Leaves	CONTROL	CTRL2	Mudpit_P-UMG-SM-CTR-21	oxygen-evolving enhancer protein 3-2, chloroplastic-like [Lactuca sativa]	XP_023752607.1	oxygen-evolving enhancer protein 3-2, chloroplastic-like [Lactuca sativa]	100.0%	0.0430%	23,993.7	17	23	59	P-UMG-SM-CTR-25.7883.7883.2	KAWPYVQNDLR	K	L	99.7%	2.24	0.253	0.000		1,388.72	2	-0.0014	-0.99	144	154
FCA Leaves	CONTROL	CTRL2	Mudpit_P-UMG-SM-CTR-21	oxygen-evolving enhancer protein 3-2, chloroplastic-like [Lactuca sativa]	XP_023752607.1	oxygen-evolving enhancer protein 3-2, chloroplastic-like [Lactuca sativa]	100.0%	0.0430%	23,993.7	17	23	59	P-UMG-SM-CTR-25.7865.7865.3	KAWPYVQNDLR	K	L	99.7%	2.89	0.343	0.000		1,388.72	3	0.00100	0.72	144	154
FCA Leaves	CONTROL	CTRL2	Mudpit_P-UMG-SM-CTR-21	oxygen-evolving enhancer protein 3-2, chloroplastic-like [Lactuca sativa]	XP_023752607.1	oxygen-evolving enhancer protein 3-2, chloroplastic-like [Lactuca sativa]	100.0%	0.0430%	23,993.7	17	23	59	P-UMG-SM-CTR-25.8936.8936.2	LGPPPPPSGGLPGTLNSDEAR	K	D	99.7%	2.69	0.487	9.02		2,028.03	2	-0.0020	-0.99	83	103
FCA Leaves	CONTROL	CTRL2	Mudpit_P-UMG-SM-CTR-21	oxygen-evolving enhancer protein 3-2, chloroplastic-like [Lactuca sativa]	XP_023752607.1	oxygen-evolving enhancer protein 3-2, chloroplastic-like [Lactuca sativa]	100.0%	0.0430%	23,993.7	17	23	59	P-UMG-SM-CTR-25.8830.8830.3	LGPPPPPSGGLPGTLNSDEAR	K	D	99.7%	3.29	0.378	7.74		2,028.03	3	0.0028	1.4	83	103
FCA Leaves	CONTROL	CTRL2	Mudpit_P-UMG-SM-CTR-21	oxygen-evolving enhancer protein 3-2, chloroplastic-like [Lactuca sativa]	XP_023752607.1	oxygen-evolving enhancer protein 3-2, chloroplastic-like [Lactuca sativa]	100.0%	0.0430%	23,993.7	17	23	59	P-UMG-SM-CTR-25.8814.8814.2	LGPPPPPSGGLPGTLNSDEAR	K	D	99.7%	3.73	0.555	10.00		2,028.03	2	-0.00034	-0.17	83	103
FCA Leaves	CONTROL	CTRL2	Mudpit_P-UMG-SM-CTR-21	oxygen-evolving enhancer protein 3-2, chloroplastic-like [Lactuca sativa]	XP_023752607.1	oxygen-evolving enhancer protein 3-2, chloroplastic-like [Lactuca sativa]	100.0%	0.0430%	23,993.7	17	23	59	P-UMG-SM-CTR-25.8880.8880.3	LGPPPPPSGGLPGTLNSDEAR	K	D	99.7%	3.74	0.472	3.37		2,028.03	3	0.00044	0.22	83	103
FCA Leaves	CONTROL	CTRL2	Mudpit_P-UMG-SM-CTR-21	oxygen-evolving enhancer protein 3-2, chloroplastic-like [Lactuca sativa]	XP_023752607.1	oxygen-evolving enhancer protein 3-2, chloroplastic-like [Lactuca sativa]	100.0%	0.0430%	23,993.7	17	23	59	P-UMG-SM-CTR-25.8861.8861.2	LGPPPPPSGGLPGTLNSDEAR	K	D	99.7%	4.13	0.558	11.5		2,028.03	2	-0.0013	-0.66	83	103
FCA Leaves	CONTROL	CTRL2	Mudpit_P-UMG-SM-CTR-21	oxygen-evolving enhancer protein 3-2, chloroplastic-like [Lactuca sativa]	XP_023752607.1	oxygen-evolving enhancer protein 3-2, chloroplastic-like [Lactuca sativa]	100.0%	0.0430%	23,993.7	17	23	59	P-UMG-SM-CTR-24.11685.11685.3	LGPPPPPSGGLPGTLNSDEARDFDLPLK	K	N	99.7%	1.67	0.144	0.000		2,857.46	3	1.00	350	83	110
FCA Leaves	CONTROL	CTRL2	Mudpit_P-UMG-SM-CTR-21	oxygen-evolving enhancer protein 3-2, chloroplastic-like [Lactuca sativa]	XP_023752607.1	oxygen-evolving enhancer protein 3-2, chloroplastic-like [Lactuca sativa]	100.0%	0.0430%	23,993.7	17	23	59	P-UMG-SM-CTR-24.11726.11726.3	LGPPPPPSGGLPGTLNSDEARDFDLPLK	K	N	99.7%	1.88	0.202	0.000		2,856.47	3	0.0016	0.56	83	110
FCA Leaves	CONTROL	CTRL2	Mudpit_P-UMG-SM-CTR-21	oxygen-evolving enhancer protein 3-2, chloroplastic-like [Lactuca sativa]	XP_023752607.1	oxygen-evolving enhancer protein 3-2, chloroplastic-like [Lactuca sativa]	100.0%	0.0430%	23,993.7	17	23	59	P-UMG-SM-CTR-25.11780.11780.3	LGPPPPPSGGLPGTLNSDEARDFDLPLK	K	N	99.7%	1.89	0.265	1.62		2,858.47	3	2.0	700	83	110
FCA Leaves	CONTROL	CTRL2	Mudpit_P-UMG-SM-CTR-21	oxygen-evolving enhancer protein 3-2, chloroplastic-like [Lactuca sativa]	XP_023752607.1	oxygen-evolving enhancer protein 3-2, chloroplastic-like [Lactuca sativa]	100.0%	0.0430%	23,993.7	17	23	59	P-UMG-SM-CTR-25.11833.11833.3	LGPPPPPSGGLPGTLNSDEARDFDLPLK	K	N	99.7%	1.95	0.169	1.62		2,858.47	3	2.0	700	83	110
FCA Leaves	CONTROL	CTRL2	Mudpit_P-UMG-SM-CTR-21	oxygen-evolving enhancer protein 3-2, chloroplastic-like [Lactuca sativa]	XP_023752607.1	oxygen-evolving enhancer protein 3-2, chloroplastic-like [Lactuca sativa]	100.0%	0.0430%	23,993.7	17	23	59	P-UMG-SM-CTR-25.11722.11722.3	LGPPPPPSGGLPGTLNSDEARDFDLPLK	K	N	99.7%	2.89	0.348	2.66		2,856.46	3	-0.0032	-1.1	83	110
FCA Leaves	CONTROL	CTRL2	Mudpit_P-UMG-SM-CTR-21	oxygen-evolving enhancer protein 3-2, chloroplastic-like [Lactuca sativa]	XP_023752607.1	oxygen-evolving enhancer protein 3-2, chloroplastic-like [Lactuca sativa]	100.0%	0.0430%	23,993.7	17	23	59	P-UMG-SM-CTR-25.11631.11631.3	LGPPPPPSGGLPGTLNSDEARDFDLPLK	K	N	99.7%	2.94	0.349	1.49		2,856.47	3	0.0016	0.54	83	110
FCA Leaves	CONTROL	CTRL2	Mudpit_P-UMG-SM-CTR-21	oxygen-evolving enhancer protein 3-2, chloroplastic-like [Lactuca sativa]	XP_023752607.1	oxygen-evolving enhancer protein 3-2, chloroplastic-like [Lactuca sativa]	100.0%	0.0430%	23,993.7	17	23	59	P-UMG-SM-CTR-25.11681.11681.3	LGPPPPPSGGLPGTLNSDEARDFDLPLK	K	N	99.7%	3.42	0.349	0.000		2,856.47	3	-0.00067	-0.24	83	110
FCA Leaves	CONTROL	CTRL2	Mudpit_P-UMG-SM-CTR-21	oxygen-evolving enhancer protein 3-2, chloroplastic-like [Lactuca sativa]	XP_023752607.1	oxygen-evolving enhancer protein 3-2, chloroplastic-like [Lactuca sativa]	100.0%	0.0430%	23,993.7	17	23	59	P-UMG-SM-CTR-24.10738.10738.4	LGPPPPPSGGLPGTLNSDEARDFDLPLKNR	K	F	99.7%	3.20	0.292	14.3		3,126.61	4	-0.0016	-0.52	83	112
FCA Leaves	CONTROL	CTRL2	Mudpit_P-UMG-SM-CTR-21	oxygen-evolving enhancer protein 3-2, chloroplastic-like [Lactuca sativa]	XP_023752607.1	oxygen-evolving enhancer protein 3-2, chloroplastic-like [Lactuca sativa]	100.0%	0.0430%	23,993.7	17	23	59	P-UMG-SM-CTR-25.10745.10745.4	LGPPPPPSGGLPGTLNSDEARDFDLPLKNR	K	F	99.7%	3.93	0.394	1.85		3,126.61	4	-0.0036	-1.1	83	112
FCA Leaves	CONTROL	CTRL2	Mudpit_P-UMG-SM-CTR-21	oxygen-evolving enhancer protein 3-2, chloroplastic-like [Lactuca sativa]	XP_023752607.1	oxygen-evolving enhancer protein 3-2, chloroplastic-like [Lactuca sativa]	100.0%	0.0430%	23,993.7	17	23	59	P-UMG-SM-CTR-25.10660.10660.4	LGPPPPPSGGLPGTLNSDEARDFDLPLKNR	K	F	99.7%	4.10	0.405	5.19		3,127.62	4	1.0	320	83	112
FCA Leaves	CONTROL	CTRL2	Mudpit_P-UMG-SM-CTR-21	oxygen-evolving enhancer protein 3-2, chloroplastic-like [Lactuca sativa]	XP_023752607.1	oxygen-evolving enhancer protein 3-2, chloroplastic-like [Lactuca sativa]	100.0%	0.0430%	23,993.7	17	23	59	P-UMG-SM-CTR-25.10706.10706.4	LGPPPPPSGGLPGTLNSDEARDFDLPLKNR	K	F	99.7%	4.21	0.335	0.000		3,126.61	4	-0.0034	-1.1	83	112
FCA Leaves	CONTROL	CTRL2	Mudpit_P-UMG-SM-CTR-21	oxygen-evolving enhancer protein 3-2, chloroplastic-like [Lactuca sativa]	XP_023752607.1	oxygen-evolving enhancer protein 3-2, chloroplastic-like [Lactuca sativa]	100.0%	0.0430%	23,993.7	17	23	59	P-UMG-SM-CTR-24.12333.12333.3	SPADAEKSYAAAVSSLNDVLSK	K	L	99.7%	3.16	0.405	2.49		2,222.11	3	0.0016	0.70	201	222
FCA Leaves	CONTROL	CTRL2	Mudpit_P-UMG-SM-CTR-21	oxygen-evolving enhancer protein 3-2, chloroplastic-like [Lactuca sativa]	XP_023752607.1	oxygen-evolving enhancer protein 3-2, chloroplastic-like [Lactuca sativa]	100.0%	0.0430%	23,993.7	17	23	59	P-UMG-SM-CTR-25.12233.12233.3	SPADAEKSYAAAVSSLNDVLSK	K	L	99.7%	3.17	0.304	6.89		2,222.10	3	-0.0020	-0.90	201	222
FCA Leaves	CONTROL	CTRL2	Mudpit_P-UMG-SM-CTR-21	oxygen-evolving enhancer protein 3-2, chloroplastic-like [Lactuca sativa]	XP_023752607.1	oxygen-evolving enhancer protein 3-2, chloroplastic-like [Lactuca sativa]	100.0%	0.0430%	23,993.7	17	23	59	P-UMG-SM-CTR-25.12286.12286.3	SPADAEKSYAAAVSSLNDVLSK	K	L	99.7%	4.18	0.451	10.5		2,222.11	3	0.00060	0.27	201	222
FCA Leaves	CONTROL	CTRL2	Mudpit_P-UMG-SM-CTR-21	oxygen-evolving enhancer protein 3-2, chloroplastic-like [Lactuca sativa]	XP_023752607.1	oxygen-evolving enhancer protein 3-2, chloroplastic-like [Lactuca sativa]	100.0%	0.0430%	23,993.7	17	23	59	P-UMG-SM-CTR-25.13329.13329.3	SPADAEKSYAAAVSSLNDVLSKLG	K	-	99.7%	4.38	0.476	10.6		2,392.21	3	-0.0022	-0.90	201	224
FCA Leaves	CONTROL	CTRL2	Mudpit_P-UMG-SM-CTR-21	oxygen-evolving enhancer protein 3-2, chloroplastic-like [Lactuca sativa]	XP_023752607.1	oxygen-evolving enhancer protein 3-2, chloroplastic-like [Lactuca sativa]	100.0%	0.0430%	23,993.7	17	23	59	P-UMG-SM-CTR-25.11283.11283.2	SSLNDVLSKLG	V	-	99.7%	1.83	0.0199	0.000		1,131.61	2	-0.0015	-1.3	214	224
FCA Leaves	CONTROL	CTRL2	Mudpit_P-UMG-SM-CTR-21	oxygen-evolving enhancer protein 3-2, chloroplastic-like [Lactuca sativa]	XP_023752607.1	oxygen-evolving enhancer protein 3-2, chloroplastic-like [Lactuca sativa]	100.0%	0.0430%	23,993.7	17	23	59	P-UMG-SM-CTR-25.10826.10826.2	SYAAAVSSLNDVLSK	K	L	99.7%	3.86	0.355	0.000		1,523.78	2	-0.0016	-1.0	208	222
FCA Leaves	CONTROL	CTRL2	Mudpit_P-UMG-SM-CTR-21	oxygen-evolving enhancer protein 3-2, chloroplastic-like [Lactuca sativa]	XP_023752607.1	oxygen-evolving enhancer protein 3-2, chloroplastic-like [Lactuca sativa]	100.0%	0.0430%	23,993.7	17	23	59	P-UMG-SM-CTR-25.11401.11401.2	SYAAAVSSLNDVLSK	K	L	99.7%	1.76	0.0481	2.80		1,524.75	2	0.96	630	208	222
FCA Leaves	CONTROL	CTRL2	Mudpit_P-UMG-SM-CTR-21	oxygen-evolving enhancer protein 3-2, chloroplastic-like [Lactuca sativa]	XP_023752607.1	oxygen-evolving enhancer protein 3-2, chloroplastic-like [Lactuca sativa]	100.0%	0.0430%	23,993.7	17	23	59	P-UMG-SM-CTR-25.9339.9339.2	SYAAAVSSLNDVLSK	K	L	99.7%	2.14	0.217	4.59		1,524.77	2	0.99	650	208	222
FCA Leaves	CONTROL	CTRL2	Mudpit_P-UMG-SM-CTR-21	oxygen-evolving enhancer protein 3-2, chloroplastic-like [Lactuca sativa]	XP_023752607.1	oxygen-evolving enhancer protein 3-2, chloroplastic-like [Lactuca sativa]	100.0%	0.0430%	23,993.7	17	23	59	P-UMG-SM-CTR-25.10931.10931.2	SYAAAVSSLNDVLSK	K	L	99.7%	3.30	0.437	2.96		1,523.78	2	-0.0021	-1.4	208	222
FCA Leaves	CONTROL	CTRL2	Mudpit_P-UMG-SM-CTR-21	oxygen-evolving enhancer protein 3-2, chloroplastic-like [Lactuca sativa]	XP_023752607.1	oxygen-evolving enhancer protein 3-2, chloroplastic-like [Lactuca sativa]	100.0%	0.0430%	23,993.7	17	23	59	P-UMG-SM-CTR-24.10928.10928.2	SYAAAVSSLNDVLSK	K	L	99.7%	3.58	0.408	3.46		1,523.78	2	-0.0011	-0.73	208	222
FCA Leaves	CONTROL	CTRL2	Mudpit_P-UMG-SM-CTR-21	oxygen-evolving enhancer protein 3-2, chloroplastic-like [Lactuca sativa]	XP_023752607.1	oxygen-evolving enhancer protein 3-2, chloroplastic-like [Lactuca sativa]	100.0%	0.0430%	23,993.7	17	23	59	P-UMG-SM-CTR-25.10876.10876.2	SYAAAVSSLNDVLSK	K	L	99.7%	3.99	0.390	4.42		1,523.78	2	-0.0016	-1.0	208	222
FCA Leaves	CONTROL	CTRL2	Mudpit_P-UMG-SM-CTR-21	oxygen-evolving enhancer protein 3-2, chloroplastic-like [Lactuca sativa]	XP_023752607.1	oxygen-evolving enhancer protein 3-2, chloroplastic-like [Lactuca sativa]	100.0%	0.0430%	23,993.7	17	23	59	P-UMG-SM-CTR-25.11804.11804.2	SYAAAVSSLNDVLSKLG	K	-	99.7%	1.95	0.103	3.72		1,694.87	2	0.98	580	208	224
FCA Leaves	CONTROL	CTRL2	Mudpit_P-UMG-SM-CTR-21	oxygen-evolving enhancer protein 3-2, chloroplastic-like [Lactuca sativa]	XP_023752607.1	oxygen-evolving enhancer protein 3-2, chloroplastic-like [Lactuca sativa]	100.0%	0.0430%	23,993.7	17	23	59	P-UMG-SM-CTR-25.13191.13191.2	SYAAAVSSLNDVLSKLG	K	-	99.7%	2.32	0.450	1.32		1,693.89	2	0.00085	0.50	208	224
FCA Leaves	CONTROL	CTRL2	Mudpit_P-UMG-SM-CTR-21	oxygen-evolving enhancer protein 3-2, chloroplastic-like [Lactuca sativa]	XP_023752607.1	oxygen-evolving enhancer protein 3-2, chloroplastic-like [Lactuca sativa]	100.0%	0.0430%	23,993.7	17	23	59	P-UMG-SM-CTR-25.13142.13142.2	SYAAAVSSLNDVLSKLG	K	-	99.7%	3.91	0.534	3.44		1,693.89	2	0.00083	0.49	208	224
FCA Leaves	CONTROL	CTRL2	Mudpit_P-UMG-SM-CTR-21	oxygen-evolving enhancer protein 3-2, chloroplastic-like [Lactuca sativa]	XP_023752607.1	oxygen-evolving enhancer protein 3-2, chloroplastic-like [Lactuca sativa]	100.0%	0.0430%	23,993.7	17	23	59	P-UMG-SM-CTR-25.3027.3027.2	TIISAKPK	K	D	98.9%	1.55	0.161	0.000		856.54	2	-0.00022	-0.26	166	173
FCA Leaves	CONTROL	CTRL2	Mudpit_P-UMG-SM-CTR-21	oxygen-evolving enhancer protein 3-2, chloroplastic-like [Lactuca sativa]	XP_023752607.1	oxygen-evolving enhancer protein 3-2, chloroplastic-like [Lactuca sativa]	100.0%	0.0430%	23,993.7	17	23	59	P-UMG-SM-CTR-25.2652.2652.2	TIISAKPKDEK	K	K	99.7%	2.67	0.287	0.000		1,228.70	2	-0.00087	-0.70	166	176
FCA Leaves	CONTROL	CTRL2	Mudpit_P-UMG-SM-CTR-21	oxygen-evolving enhancer protein 3-2, chloroplastic-like [Lactuca sativa]	XP_023752607.1	oxygen-evolving enhancer protein 3-2, chloroplastic-like [Lactuca sativa]	100.0%	0.0430%	23,993.7	17	23	59	P-UMG-SM-CTR-25.2625.2625.3	TIISAKPKDEK	K	K	99.7%	2.05	0.249	0.000		1,228.70	3	-0.0016	-1.3	166	176
FCA Leaves	CONTROL	CTRL2	Mudpit_P-UMG-SM-CTR-21	oxygen-evolving enhancer protein 3-2, chloroplastic-like [Lactuca sativa]	XP_023752607.1	oxygen-evolving enhancer protein 3-2, chloroplastic-like [Lactuca sativa]	100.0%	0.0430%	23,993.7	17	23	59	P-UMG-SM-CTR-25.2675.2675.3	TIISAKPKDEK	K	K	99.7%	2.06	0.122	0.000		1,228.70	3	-0.0012	-0.95	166	176
FCA Leaves	CONTROL	CTRL3	Mudpit_P-UMG-SM-CTR-31	oxygen-evolving enhancer protein 3-2, chloroplastic-like [Lactuca sativa]	XP_023752607.1	oxygen-evolving enhancer protein 3-2, chloroplastic-like [Lactuca sativa]	100.0%	0.0541%	23,993.7	18	26	71	P-UMG-SM-CTR-35.9343.9343.2	AWPYVQNDLR	K	L	99.7%	1.87	0.0841	0.000		1,260.63	2	-0.000058	-0.046	145	154
FCA Leaves	CONTROL	CTRL3	Mudpit_P-UMG-SM-CTR-31	oxygen-evolving enhancer protein 3-2, chloroplastic-like [Lactuca sativa]	XP_023752607.1	oxygen-evolving enhancer protein 3-2, chloroplastic-like [Lactuca sativa]	100.0%	0.0541%	23,993.7	18	26	71	P-UMG-SM-CTR-35.9256.9256.2	AWPYVQNDLR	K	L	99.7%	1.99	0.258	0.000		1,260.63	2	0.00013	0.10	145	154
FCA Leaves	CONTROL	CTRL3	Mudpit_P-UMG-SM-CTR-31	oxygen-evolving enhancer protein 3-2, chloroplastic-like [Lactuca sativa]	XP_023752607.1	oxygen-evolving enhancer protein 3-2, chloroplastic-like [Lactuca sativa]	100.0%	0.0541%	23,993.7	18	26	71	P-UMG-SM-CTR-35.9304.9304.2	AWPYVQNDLR	K	L	99.7%	2.18	0.317	0.000		1,260.63	2	0.00055	0.44	145	154
FCA Leaves	CONTROL	CTRL3	Mudpit_P-UMG-SM-CTR-31	oxygen-evolving enhancer protein 3-2, chloroplastic-like [Lactuca sativa]	XP_023752607.1	oxygen-evolving enhancer protein 3-2, chloroplastic-like [Lactuca sativa]	100.0%	0.0541%	23,993.7	18	26	71	P-UMG-SM-CTR-35.8188.8188.2	DFDLPLKNR	R	F	99.7%	1.88	0.203	0.000		1,116.59	2	0.00083	0.75	104	112
FCA Leaves	CONTROL	CTRL3	Mudpit_P-UMG-SM-CTR-31	oxygen-evolving enhancer protein 3-2, chloroplastic-like [Lactuca sativa]	XP_023752607.1	oxygen-evolving enhancer protein 3-2, chloroplastic-like [Lactuca sativa]	100.0%	0.0541%	23,993.7	18	26	71	P-UMG-SM-CTR-35.8226.8226.3	DFDLPLKNR	R	F	99.7%	1.71	0.104	0.000		1,116.59	3	0.0012	1.0	104	112
FCA Leaves	CONTROL	CTRL3	Mudpit_P-UMG-SM-CTR-31	oxygen-evolving enhancer protein 3-2, chloroplastic-like [Lactuca sativa]	XP_023752607.1	oxygen-evolving enhancer protein 3-2, chloroplastic-like [Lactuca sativa]	100.0%	0.0541%	23,993.7	18	26	71	P-UMG-SM-CTR-35.8178.8178.3	DFDLPLKNR	R	F	99.7%	2.02	0.130	0.000		1,116.59	3	0.00099	0.88	104	112
FCA Leaves	CONTROL	CTRL3	Mudpit_P-UMG-SM-CTR-31	oxygen-evolving enhancer protein 3-2, chloroplastic-like [Lactuca sativa]	XP_023752607.1	oxygen-evolving enhancer protein 3-2, chloroplastic-like [Lactuca sativa]	100.0%	0.0541%	23,993.7	18	26	71	P-UMG-SM-CTR-35.9530.9530.2	EIVNVKEFIDK	K	K	99.7%	2.49	0.363	0.000		1,332.73	2	-0.00069	-0.52	133	143
FCA Leaves	CONTROL	CTRL3	Mudpit_P-UMG-SM-CTR-31	oxygen-evolving enhancer protein 3-2, chloroplastic-like [Lactuca sativa]	XP_023752607.1	oxygen-evolving enhancer protein 3-2, chloroplastic-like [Lactuca sativa]	100.0%	0.0541%	23,993.7	18	26	71	P-UMG-SM-CTR-35.9515.9515.3	EIVNVKEFIDK	K	K	99.7%	2.24	0.190	0.000		1,332.73	3	0.00031	0.23	133	143
FCA Leaves	CONTROL	CTRL3	Mudpit_P-UMG-SM-CTR-31	oxygen-evolving enhancer protein 3-2, chloroplastic-like [Lactuca sativa]	XP_023752607.1	oxygen-evolving enhancer protein 3-2, chloroplastic-like [Lactuca sativa]	100.0%	0.0541%	23,993.7	18	26	71	P-UMG-SM-CTR-35.8661.8661.3	EIVNVKEFIDKK	K	A	99.7%	3.28	0.234	0.000		1,460.83	3	0.0022	1.5	133	144
FCA Leaves	CONTROL	CTRL3	Mudpit_P-UMG-SM-CTR-31	oxygen-evolving enhancer protein 3-2, chloroplastic-like [Lactuca sativa]	XP_023752607.1	oxygen-evolving enhancer protein 3-2, chloroplastic-like [Lactuca sativa]	100.0%	0.0541%	23,993.7	18	26	71	P-UMG-SM-CTR-35.8592.8592.3	EIVNVKEFIDKK	K	A	99.7%	3.22	0.315	1.36		1,460.82	3	0.000056	0.038	133	144
FCA Leaves	CONTROL	CTRL3	Mudpit_P-UMG-SM-CTR-31	oxygen-evolving enhancer protein 3-2, chloroplastic-like [Lactuca sativa]	XP_023752607.1	oxygen-evolving enhancer protein 3-2, chloroplastic-like [Lactuca sativa]	100.0%	0.0541%	23,993.7	18	26	71	P-UMG-SM-CTR-35.8609.8609.4	EIVNVKEFIDKK	K	A	99.7%	3.04	0.209	0.000		1,460.82	4	0.00063	0.43	133	144
FCA Leaves	CONTROL	CTRL3	Mudpit_P-UMG-SM-CTR-31	oxygen-evolving enhancer protein 3-2, chloroplastic-like [Lactuca sativa]	XP_023752607.1	oxygen-evolving enhancer protein 3-2, chloroplastic-like [Lactuca sativa]	100.0%	0.0541%	23,993.7	18	26	71	P-UMG-SM-CTR-35.4406.4406.2	ESAKEIVNVK	K	E	99.7%	2.39	0.163	0.000		1,115.62	2	0.000052	0.047	129	138
FCA Leaves	CONTROL	CTRL3	Mudpit_P-UMG-SM-CTR-31	oxygen-evolving enhancer protein 3-2, chloroplastic-like [Lactuca sativa]	XP_023752607.1	oxygen-evolving enhancer protein 3-2, chloroplastic-like [Lactuca sativa]	100.0%	0.0541%	23,993.7	18	26	71	P-UMG-SM-CTR-35.12430.12430.2	FFIQPLSPTEATAR	R	V	99.7%	1.80	0.202	0.000		1,576.83	2	0.0097	6.1	113	126
FCA Leaves	CONTROL	CTRL3	Mudpit_P-UMG-SM-CTR-31	oxygen-evolving enhancer protein 3-2, chloroplastic-like [Lactuca sativa]	XP_023752607.1	oxygen-evolving enhancer protein 3-2, chloroplastic-like [Lactuca sativa]	100.0%	0.0541%	23,993.7	18	26	71	P-UMG-SM-CTR-35.11099.11099.2	FFIQPLSPTEATAR	R	V	99.7%	2.04	0.183	0.000		1,576.83	2	0.0050	3.2	113	126
FCA Leaves	CONTROL	CTRL3	Mudpit_P-UMG-SM-CTR-31	oxygen-evolving enhancer protein 3-2, chloroplastic-like [Lactuca sativa]	XP_023752607.1	oxygen-evolving enhancer protein 3-2, chloroplastic-like [Lactuca sativa]	100.0%	0.0541%	23,993.7	18	26	71	P-UMG-SM-CTR-35.10815.10815.2	FFIQPLSPTEATAR	R	V	99.7%	2.37	0.373	0.000		1,576.83	2	0.00055	0.35	113	126
FCA Leaves	CONTROL	CTRL3	Mudpit_P-UMG-SM-CTR-31	oxygen-evolving enhancer protein 3-2, chloroplastic-like [Lactuca sativa]	XP_023752607.1	oxygen-evolving enhancer protein 3-2, chloroplastic-like [Lactuca sativa]	100.0%	0.0541%	23,993.7	18	26	71	P-UMG-SM-CTR-31.10932.10932.2	FFIQPLSPTEATAR	R	V	99.7%	2.67	0.385	0.000		1,576.83	2	-0.0000060	-0.0038	113	126
FCA Leaves	CONTROL	CTRL3	Mudpit_P-UMG-SM-CTR-31	oxygen-evolving enhancer protein 3-2, chloroplastic-like [Lactuca sativa]	XP_023752607.1	oxygen-evolving enhancer protein 3-2, chloroplastic-like [Lactuca sativa]	100.0%	0.0541%	23,993.7	18	26	71	P-UMG-SM-CTR-35.11795.11795.2	FFIQPLSPTEATAR	R	V	99.7%	1.41	-0.0113	1.10		1,576.82	2	-0.00027	-0.17	113	126
FCA Leaves	CONTROL	CTRL3	Mudpit_P-UMG-SM-CTR-31	oxygen-evolving enhancer protein 3-2, chloroplastic-like [Lactuca sativa]	XP_023752607.1	oxygen-evolving enhancer protein 3-2, chloroplastic-like [Lactuca sativa]	100.0%	0.0541%	23,993.7	18	26	71	P-UMG-SM-CTR-35.12574.12574.2	FFIQPLSPTEATAR	R	V	99.7%	1.75	0.299	1.42		1,576.82	2	-0.0018	-1.1	113	126
FCA Leaves	CONTROL	CTRL3	Mudpit_P-UMG-SM-CTR-31	oxygen-evolving enhancer protein 3-2, chloroplastic-like [Lactuca sativa]	XP_023752607.1	oxygen-evolving enhancer protein 3-2, chloroplastic-like [Lactuca sativa]	100.0%	0.0541%	23,993.7	18	26	71	P-UMG-SM-CTR-34.10448.10448.2	FFIQPLSPTEATAR	R	V	99.7%	1.77	0.291	1.10		1,576.83	2	0.00090	0.57	113	126
FCA Leaves	CONTROL	CTRL3	Mudpit_P-UMG-SM-CTR-31	oxygen-evolving enhancer protein 3-2, chloroplastic-like [Lactuca sativa]	XP_023752607.1	oxygen-evolving enhancer protein 3-2, chloroplastic-like [Lactuca sativa]	100.0%	0.0541%	23,993.7	18	26	71	P-UMG-SM-CTR-35.11249.11249.2	FFIQPLSPTEATAR	R	V	99.7%	1.78	0.315	1.14		1,576.83	2	0.0011	0.71	113	126
FCA Leaves	CONTROL	CTRL3	Mudpit_P-UMG-SM-CTR-31	oxygen-evolving enhancer protein 3-2, chloroplastic-like [Lactuca sativa]	XP_023752607.1	oxygen-evolving enhancer protein 3-2, chloroplastic-like [Lactuca sativa]	100.0%	0.0541%	23,993.7	18	26	71	P-UMG-SM-CTR-35.11012.11012.2	FFIQPLSPTEATAR	R	V	99.7%	2.11	0.350	1.62		1,576.83	2	0.00040	0.25	113	126
FCA Leaves	CONTROL	CTRL3	Mudpit_P-UMG-SM-CTR-31	oxygen-evolving enhancer protein 3-2, chloroplastic-like [Lactuca sativa]	XP_023752607.1	oxygen-evolving enhancer protein 3-2, chloroplastic-like [Lactuca sativa]	100.0%	0.0541%	23,993.7	18	26	71	P-UMG-SM-CTR-35.11161.11161.2	FFIQPLSPTEATAR	R	V	99.7%	2.21	0.337	2.18		1,576.82	2	-0.00018	-0.12	113	126
FCA Leaves	CONTROL	CTRL3	Mudpit_P-UMG-SM-CTR-31	oxygen-evolving enhancer protein 3-2, chloroplastic-like [Lactuca sativa]	XP_023752607.1	oxygen-evolving enhancer protein 3-2, chloroplastic-like [Lactuca sativa]	100.0%	0.0541%	23,993.7	18	26	71	P-UMG-SM-CTR-33.10851.10851.2	FFIQPLSPTEATAR	R	V	99.7%	2.48	0.403	1.49		1,576.83	2	0.0041	2.6	113	126
FCA Leaves	CONTROL	CTRL3	Mudpit_P-UMG-SM-CTR-31	oxygen-evolving enhancer protein 3-2, chloroplastic-like [Lactuca sativa]	XP_023752607.1	oxygen-evolving enhancer protein 3-2, chloroplastic-like [Lactuca sativa]	100.0%	0.0541%	23,993.7	18	26	71	P-UMG-SM-CTR-35.10912.10912.2	FFIQPLSPTEATAR	R	V	99.7%	2.52	0.342	2.72		1,576.83	2	0.0024	1.5	113	126
FCA Leaves	CONTROL	CTRL3	Mudpit_P-UMG-SM-CTR-31	oxygen-evolving enhancer protein 3-2, chloroplastic-like [Lactuca sativa]	XP_023752607.1	oxygen-evolving enhancer protein 3-2, chloroplastic-like [Lactuca sativa]	100.0%	0.0541%	23,993.7	18	26	71	P-UMG-SM-CTR-35.10761.10761.2	FFIQPLSPTEATAR	R	V	99.7%	2.78	0.389	1.28		1,576.83	2	0.0018	1.1	113	126
FCA Leaves	CONTROL	CTRL3	Mudpit_P-UMG-SM-CTR-31	oxygen-evolving enhancer protein 3-2, chloroplastic-like [Lactuca sativa]	XP_023752607.1	oxygen-evolving enhancer protein 3-2, chloroplastic-like [Lactuca sativa]	100.0%	0.0541%	23,993.7	18	26	71	P-UMG-SM-CTR-35.10682.10682.2	FFIQPLSPTEATAR	R	V	99.7%	2.82	0.416	1.96		1,576.82	2	-0.00093	-0.59	113	126
FCA Leaves	CONTROL	CTRL3	Mudpit_P-UMG-SM-CTR-31	oxygen-evolving enhancer protein 3-2, chloroplastic-like [Lactuca sativa]	XP_023752607.1	oxygen-evolving enhancer protein 3-2, chloroplastic-like [Lactuca sativa]	100.0%	0.0541%	23,993.7	18	26	71	P-UMG-SM-CTR-35.10637.10637.2	FFIQPLSPTEATAR	R	V	99.7%	2.87	0.465	1.89		1,576.83	2	0.0046	2.9	113	126
FCA Leaves	CONTROL	CTRL3	Mudpit_P-UMG-SM-CTR-31	oxygen-evolving enhancer protein 3-2, chloroplastic-like [Lactuca sativa]	XP_023752607.1	oxygen-evolving enhancer protein 3-2, chloroplastic-like [Lactuca sativa]	100.0%	0.0541%	23,993.7	18	26	71	P-UMG-SM-CTR-35.10721.10721.2	FFIQPLSPTEATAR	R	V	99.7%	2.95	0.476	2.24		1,576.82	2	-0.00070	-0.45	113	126
FCA Leaves	CONTROL	CTRL3	Mudpit_P-UMG-SM-CTR-31	oxygen-evolving enhancer protein 3-2, chloroplastic-like [Lactuca sativa]	XP_023752607.1	oxygen-evolving enhancer protein 3-2, chloroplastic-like [Lactuca sativa]	100.0%	0.0541%	23,993.7	18	26	71	P-UMG-SM-CTR-35.9440.9440.3	FIDKKAWPYVQNDLR	E	L	99.7%	2.05	0.00940	0.000		1,890.98	3	-1.0	-540	140	154
FCA Leaves	CONTROL	CTRL3	Mudpit_P-UMG-SM-CTR-31	oxygen-evolving enhancer protein 3-2, chloroplastic-like [Lactuca sativa]	XP_023752607.1	oxygen-evolving enhancer protein 3-2, chloroplastic-like [Lactuca sativa]	100.0%	0.0541%	23,993.7	18	26	71	P-UMG-SM-CTR-35.2250.2250.2	IKSPADAEK	K	S	99.7%	1.41	0.0328	0.000		957.51	2	0.00051	0.54	199	207
FCA Leaves	CONTROL	CTRL3	Mudpit_P-UMG-SM-CTR-31	oxygen-evolving enhancer protein 3-2, chloroplastic-like [Lactuca sativa]	XP_023752607.1	oxygen-evolving enhancer protein 3-2, chloroplastic-like [Lactuca sativa]	100.0%	0.0541%	23,993.7	18	26	71	P-UMG-SM-CTR-35.2204.2204.2	IKSPADAEK	K	S	99.7%	1.76	0.174	0.000		957.51	2	0.00096	1.0	199	207
FCA Leaves	CONTROL	CTRL3	Mudpit_P-UMG-SM-CTR-31	oxygen-evolving enhancer protein 3-2, chloroplastic-like [Lactuca sativa]	XP_023752607.1	oxygen-evolving enhancer protein 3-2, chloroplastic-like [Lactuca sativa]	100.0%	0.0541%	23,993.7	18	26	71	P-UMG-SM-CTR-35.11480.11480.3	IKSPADAEKSYAAAVSSLNDVLSK	K	L	99.7%	4.32	0.572	3.21		2,463.30	3	0.0093	3.8	199	222
FCA Leaves	CONTROL	CTRL3	Mudpit_P-UMG-SM-CTR-31	oxygen-evolving enhancer protein 3-2, chloroplastic-like [Lactuca sativa]	XP_023752607.1	oxygen-evolving enhancer protein 3-2, chloroplastic-like [Lactuca sativa]	100.0%	0.0541%	23,993.7	18	26	71	P-UMG-SM-CTR-35.11548.11548.4	IKSPADAEKSYAAAVSSLNDVLSK	K	L	99.7%	2.46	0.120	0.000		2,463.28	4	-0.0038	-1.6	199	222
FCA Leaves	CONTROL	CTRL3	Mudpit_P-UMG-SM-CTR-31	oxygen-evolving enhancer protein 3-2, chloroplastic-like [Lactuca sativa]	XP_023752607.1	oxygen-evolving enhancer protein 3-2, chloroplastic-like [Lactuca sativa]	100.0%	0.0541%	23,993.7	18	26	71	P-UMG-SM-CTR-35.11452.11452.4	IKSPADAEKSYAAAVSSLNDVLSK	K	L	99.7%	3.12	0.405	0.000		2,463.29	4	0.0027	1.1	199	222
FCA Leaves	CONTROL	CTRL3	Mudpit_P-UMG-SM-CTR-31	oxygen-evolving enhancer protein 3-2, chloroplastic-like [Lactuca sativa]	XP_023752607.1	oxygen-evolving enhancer protein 3-2, chloroplastic-like [Lactuca sativa]	100.0%	0.0541%	23,993.7	18	26	71	P-UMG-SM-CTR-35.11500.11500.4	IKSPADAEKSYAAAVSSLNDVLSK	K	L	99.7%	3.55	0.440	0.000		2,463.29	4	0.0017	0.67	199	222
FCA Leaves	CONTROL	CTRL3	Mudpit_P-UMG-SM-CTR-31	oxygen-evolving enhancer protein 3-2, chloroplastic-like [Lactuca sativa]	XP_023752607.1	oxygen-evolving enhancer protein 3-2, chloroplastic-like [Lactuca sativa]	100.0%	0.0541%	23,993.7	18	26	71	P-UMG-SM-CTR-35.7761.7761.3	KAWPYVQNDLR	K	L	99.7%	2.18	0.291	0.000		1,388.72	3	0.0017	1.2	144	154
FCA Leaves	CONTROL	CTRL3	Mudpit_P-UMG-SM-CTR-31	oxygen-evolving enhancer protein 3-2, chloroplastic-like [Lactuca sativa]	XP_023752607.1	oxygen-evolving enhancer protein 3-2, chloroplastic-like [Lactuca sativa]	100.0%	0.0541%	23,993.7	18	26	71	P-UMG-SM-CTR-35.7715.7715.3	KAWPYVQNDLR	K	L	99.7%	2.68	0.350	0.000		1,388.72	3	0.0020	1.5	144	154
FCA Leaves	CONTROL	CTRL3	Mudpit_P-UMG-SM-CTR-31	oxygen-evolving enhancer protein 3-2, chloroplastic-like [Lactuca sativa]	XP_023752607.1	oxygen-evolving enhancer protein 3-2, chloroplastic-like [Lactuca sativa]	100.0%	0.0541%	23,993.7	18	26	71	P-UMG-SM-CTR-35.7738.7738.2	KAWPYVQNDLR	K	L	99.7%	2.69	0.315	1.35		1,388.72	2	0.0016	1.2	144	154
FCA Leaves	CONTROL	CTRL3	Mudpit_P-UMG-SM-CTR-31	oxygen-evolving enhancer protein 3-2, chloroplastic-like [Lactuca sativa]	XP_023752607.1	oxygen-evolving enhancer protein 3-2, chloroplastic-like [Lactuca sativa]	100.0%	0.0541%	23,993.7	18	26	71	P-UMG-SM-CTR-35.10129.10129.2	LFQNMADLDYAAK	K	I	99.7%	2.39	0.136	0.959		1,498.71	2	0.0022	1.5	186	198
FCA Leaves	CONTROL	CTRL3	Mudpit_P-UMG-SM-CTR-31	oxygen-evolving enhancer protein 3-2, chloroplastic-like [Lactuca sativa]	XP_023752607.1	oxygen-evolving enhancer protein 3-2, chloroplastic-like [Lactuca sativa]	100.0%	0.0541%	23,993.7	18	26	71	P-UMG-SM-CTR-35.8637.8637.2	LGPPPPPSGGLPGTLNSDEAR	K	D	99.7%	3.07	0.442	6.42		2,028.03	2	-0.00097	-0.48	83	103
FCA Leaves	CONTROL	CTRL3	Mudpit_P-UMG-SM-CTR-31	oxygen-evolving enhancer protein 3-2, chloroplastic-like [Lactuca sativa]	XP_023752607.1	oxygen-evolving enhancer protein 3-2, chloroplastic-like [Lactuca sativa]	100.0%	0.0541%	23,993.7	18	26	71	P-UMG-SM-CTR-35.8789.8789.2	LGPPPPPSGGLPGTLNSDEAR	K	D	99.7%	2.94	0.444	7.30		2,028.03	2	0.0011	0.57	83	103
FCA Leaves	CONTROL	CTRL3	Mudpit_P-UMG-SM-CTR-31	oxygen-evolving enhancer protein 3-2, chloroplastic-like [Lactuca sativa]	XP_023752607.1	oxygen-evolving enhancer protein 3-2, chloroplastic-like [Lactuca sativa]	100.0%	0.0541%	23,993.7	18	26	71	P-UMG-SM-CTR-35.8748.8748.3	LGPPPPPSGGLPGTLNSDEAR	K	D	99.7%	3.56	0.439	2.57		2,028.02	3	-0.0033	-1.6	83	103
FCA Leaves	CONTROL	CTRL3	Mudpit_P-UMG-SM-CTR-31	oxygen-evolving enhancer protein 3-2, chloroplastic-like [Lactuca sativa]	XP_023752607.1	oxygen-evolving enhancer protein 3-2, chloroplastic-like [Lactuca sativa]	100.0%	0.0541%	23,993.7	18	26	71	P-UMG-SM-CTR-35.8690.8690.3	LGPPPPPSGGLPGTLNSDEAR	K	D	99.7%	4.01	0.515	6.14		2,028.03	3	0.00064	0.32	83	103
FCA Leaves	CONTROL	CTRL3	Mudpit_P-UMG-SM-CTR-31	oxygen-evolving enhancer protein 3-2, chloroplastic-like [Lactuca sativa]	XP_023752607.1	oxygen-evolving enhancer protein 3-2, chloroplastic-like [Lactuca sativa]	100.0%	0.0541%	23,993.7	18	26	71	P-UMG-SM-CTR-35.8734.8734.2	LGPPPPPSGGLPGTLNSDEAR	K	D	99.7%	3.53	0.544	11.0		2,028.03	2	0.0012	0.61	83	103
FCA Leaves	CONTROL	CTRL3	Mudpit_P-UMG-SM-CTR-31	oxygen-evolving enhancer protein 3-2, chloroplastic-like [Lactuca sativa]	XP_023752607.1	oxygen-evolving enhancer protein 3-2, chloroplastic-like [Lactuca sativa]	100.0%	0.0541%	23,993.7	18	26	71	P-UMG-SM-CTR-35.8685.8685.2	LGPPPPPSGGLPGTLNSDEAR	K	D	99.7%	3.76	0.544	10.7		2,028.03	2	0.0014	0.69	83	103
FCA Leaves	CONTROL	CTRL3	Mudpit_P-UMG-SM-CTR-31	oxygen-evolving enhancer protein 3-2, chloroplastic-like [Lactuca sativa]	XP_023752607.1	oxygen-evolving enhancer protein 3-2, chloroplastic-like [Lactuca sativa]	100.0%	0.0541%	23,993.7	18	26	71	P-UMG-SM-CTR-35.11962.11962.3	LGPPPPPSGGLPGTLNSDEARDFDLPLK	K	N	99.7%	1.64	0.0426	0.000		2,857.47	3	1.0	350	83	110
FCA Leaves	CONTROL	CTRL3	Mudpit_P-UMG-SM-CTR-31	oxygen-evolving enhancer protein 3-2, chloroplastic-like [Lactuca sativa]	XP_023752607.1	oxygen-evolving enhancer protein 3-2, chloroplastic-like [Lactuca sativa]	100.0%	0.0541%	23,993.7	18	26	71	P-UMG-SM-CTR-35.11476.11476.3	LGPPPPPSGGLPGTLNSDEARDFDLPLK	K	N	99.7%	3.21	0.414	0.745		2,856.47	3	0.0023	0.79	83	110
FCA Leaves	CONTROL	CTRL3	Mudpit_P-UMG-SM-CTR-31	oxygen-evolving enhancer protein 3-2, chloroplastic-like [Lactuca sativa]	XP_023752607.1	oxygen-evolving enhancer protein 3-2, chloroplastic-like [Lactuca sativa]	100.0%	0.0541%	23,993.7	18	26	71	P-UMG-SM-CTR-35.11526.11526.3	LGPPPPPSGGLPGTLNSDEARDFDLPLK	K	N	99.7%	3.75	0.494	0.959		2,856.47	3	0.00041	0.14	83	110
FCA Leaves	CONTROL	CTRL3	Mudpit_P-UMG-SM-CTR-31	oxygen-evolving enhancer protein 3-2, chloroplastic-like [Lactuca sativa]	XP_023752607.1	oxygen-evolving enhancer protein 3-2, chloroplastic-like [Lactuca sativa]	100.0%	0.0541%	23,993.7	18	26	71	P-UMG-SM-CTR-35.11672.11672.3	LGPPPPPSGGLPGTLNSDEARDFDLPLK	K	N	99.7%	2.01	0.200	1.89		2,856.47	3	-0.0014	-0.49	83	110
FCA Leaves	CONTROL	CTRL3	Mudpit_P-UMG-SM-CTR-31	oxygen-evolving enhancer protein 3-2, chloroplastic-like [Lactuca sativa]	XP_023752607.1	oxygen-evolving enhancer protein 3-2, chloroplastic-like [Lactuca sativa]	100.0%	0.0541%	23,993.7	18	26	71	P-UMG-SM-CTR-35.11618.11618.3	LGPPPPPSGGLPGTLNSDEARDFDLPLK	K	N	99.7%	2.60	0.397	1.31		2,856.47	3	0.0032	1.1	83	110
FCA Leaves	CONTROL	CTRL3	Mudpit_P-UMG-SM-CTR-31	oxygen-evolving enhancer protein 3-2, chloroplastic-like [Lactuca sativa]	XP_023752607.1	oxygen-evolving enhancer protein 3-2, chloroplastic-like [Lactuca sativa]	100.0%	0.0541%	23,993.7	18	26	71	P-UMG-SM-CTR-35.11567.11567.3	LGPPPPPSGGLPGTLNSDEARDFDLPLK	K	N	99.7%	2.61	0.257	0.469		2,856.47	3	-0.0012	-0.41	83	110
FCA Leaves	CONTROL	CTRL3	Mudpit_P-UMG-SM-CTR-31	oxygen-evolving enhancer protein 3-2, chloroplastic-like [Lactuca sativa]	XP_023752607.1	oxygen-evolving enhancer protein 3-2, chloroplastic-like [Lactuca sativa]	100.0%	0.0541%	23,993.7	18	26	71	P-UMG-SM-CTR-31.10809.10809.4	LGPPPPPSGGLPGTLNSDEARDFDLPLKNR	K	F	99.7%	2.13	0.150	0.000		3,129.62	4	3.0	960	83	112
FCA Leaves	CONTROL	CTRL3	Mudpit_P-UMG-SM-CTR-31	oxygen-evolving enhancer protein 3-2, chloroplastic-like [Lactuca sativa]	XP_023752607.1	oxygen-evolving enhancer protein 3-2, chloroplastic-like [Lactuca sativa]	100.0%	0.0541%	23,993.7	18	26	71	P-UMG-SM-CTR-35.10729.10729.4	LGPPPPPSGGLPGTLNSDEARDFDLPLKNR	K	F	99.7%	2.57	0.0582	1.64		3,128.61	4	2.0	640	83	112
FCA Leaves	CONTROL	CTRL3	Mudpit_P-UMG-SM-CTR-31	oxygen-evolving enhancer protein 3-2, chloroplastic-like [Lactuca sativa]	XP_023752607.1	oxygen-evolving enhancer protein 3-2, chloroplastic-like [Lactuca sativa]	100.0%	0.0541%	23,993.7	18	26	71	P-UMG-SM-CTR-35.10651.10651.4	LGPPPPPSGGLPGTLNSDEARDFDLPLKNR	K	F	99.7%	3.79	0.398	5.05		3,127.61	4	1.0	320	83	112
FCA Leaves	CONTROL	CTRL3	Mudpit_P-UMG-SM-CTR-31	oxygen-evolving enhancer protein 3-2, chloroplastic-like [Lactuca sativa]	XP_023752607.1	oxygen-evolving enhancer protein 3-2, chloroplastic-like [Lactuca sativa]	100.0%	0.0541%	23,993.7	18	26	71	P-UMG-SM-CTR-35.10515.10515.4	LGPPPPPSGGLPGTLNSDEARDFDLPLKNR	K	F	99.7%	4.21	0.465	1.57		3,126.61	4	0.0016	0.50	83	112
FCA Leaves	CONTROL	CTRL3	Mudpit_P-UMG-SM-CTR-31	oxygen-evolving enhancer protein 3-2, chloroplastic-like [Lactuca sativa]	XP_023752607.1	oxygen-evolving enhancer protein 3-2, chloroplastic-like [Lactuca sativa]	100.0%	0.0541%	23,993.7	18	26	71	P-UMG-SM-CTR-35.10604.10604.4	LGPPPPPSGGLPGTLNSDEARDFDLPLKNR	K	F	99.7%	4.50	0.473	1.62		3,126.61	4	-0.00017	-0.054	83	112
FCA Leaves	CONTROL	CTRL3	Mudpit_P-UMG-SM-CTR-31	oxygen-evolving enhancer protein 3-2, chloroplastic-like [Lactuca sativa]	XP_023752607.1	oxygen-evolving enhancer protein 3-2, chloroplastic-like [Lactuca sativa]	100.0%	0.0541%	23,993.7	18	26	71	P-UMG-SM-CTR-35.10565.10565.4	LGPPPPPSGGLPGTLNSDEARDFDLPLKNR	K	F	99.7%	4.65	0.496	1.52		3,126.61	4	0.00019	0.061	83	112
FCA Leaves	CONTROL	CTRL3	Mudpit_P-UMG-SM-CTR-31	oxygen-evolving enhancer protein 3-2, chloroplastic-like [Lactuca sativa]	XP_023752607.1	oxygen-evolving enhancer protein 3-2, chloroplastic-like [Lactuca sativa]	100.0%	0.0541%	23,993.7	18	26	71	P-UMG-SM-CTR-35.12106.12106.3	SPADAEKSYAAAVSSLNDVLSK	K	L	99.7%	4.03	0.425	5.92		2,222.11	3	0.00080	0.36	201	222
FCA Leaves	CONTROL	CTRL3	Mudpit_P-UMG-SM-CTR-31	oxygen-evolving enhancer protein 3-2, chloroplastic-like [Lactuca sativa]	XP_023752607.1	oxygen-evolving enhancer protein 3-2, chloroplastic-like [Lactuca sativa]	100.0%	0.0541%	23,993.7	18	26	71	P-UMG-SM-CTR-35.12156.12156.3	SPADAEKSYAAAVSSLNDVLSK	K	L	99.7%	3.85	0.478	9.16		2,222.11	3	0.0041	1.8	201	222
FCA Leaves	CONTROL	CTRL3	Mudpit_P-UMG-SM-CTR-31	oxygen-evolving enhancer protein 3-2, chloroplastic-like [Lactuca sativa]	XP_023752607.1	oxygen-evolving enhancer protein 3-2, chloroplastic-like [Lactuca sativa]	100.0%	0.0541%	23,993.7	18	26	71	P-UMG-SM-CTR-35.10741.10741.3	SYAAAVSSLNDVLSK	K	L	99.7%	1.84	0.212	0.000		1,523.78	3	0.0014	0.91	208	222
FCA Leaves	CONTROL	CTRL3	Mudpit_P-UMG-SM-CTR-31	oxygen-evolving enhancer protein 3-2, chloroplastic-like [Lactuca sativa]	XP_023752607.1	oxygen-evolving enhancer protein 3-2, chloroplastic-like [Lactuca sativa]	100.0%	0.0541%	23,993.7	18	26	71	P-UMG-SM-CTR-35.9192.9192.2	SYAAAVSSLNDVLSK	K	L	99.7%	2.10	0.206	7.49		1,524.77	2	0.98	650	208	222
FCA Leaves	CONTROL	CTRL3	Mudpit_P-UMG-SM-CTR-31	oxygen-evolving enhancer protein 3-2, chloroplastic-like [Lactuca sativa]	XP_023752607.1	oxygen-evolving enhancer protein 3-2, chloroplastic-like [Lactuca sativa]	100.0%	0.0541%	23,993.7	18	26	71	P-UMG-SM-CTR-35.10818.10818.2	SYAAAVSSLNDVLSK	K	L	99.7%	3.38	0.465	3.89		1,523.78	2	0.00059	0.38	208	222
FCA Leaves	CONTROL	CTRL3	Mudpit_P-UMG-SM-CTR-31	oxygen-evolving enhancer protein 3-2, chloroplastic-like [Lactuca sativa]	XP_023752607.1	oxygen-evolving enhancer protein 3-2, chloroplastic-like [Lactuca sativa]	100.0%	0.0541%	23,993.7	18	26	71	P-UMG-SM-CTR-35.10870.10870.2	SYAAAVSSLNDVLSK	K	L	99.7%	3.39	0.384	3.77		1,523.78	2	0.0014	0.94	208	222
FCA Leaves	CONTROL	CTRL3	Mudpit_P-UMG-SM-CTR-31	oxygen-evolving enhancer protein 3-2, chloroplastic-like [Lactuca sativa]	XP_023752607.1	oxygen-evolving enhancer protein 3-2, chloroplastic-like [Lactuca sativa]	100.0%	0.0541%	23,993.7	18	26	71	P-UMG-SM-CTR-35.10747.10747.2	SYAAAVSSLNDVLSK	K	L	99.7%	3.86	0.441	4.96		1,523.78	2	0.00048	0.32	208	222
FCA Leaves	CONTROL	CTRL3	Mudpit_P-UMG-SM-CTR-31	oxygen-evolving enhancer protein 3-2, chloroplastic-like [Lactuca sativa]	XP_023752607.1	oxygen-evolving enhancer protein 3-2, chloroplastic-like [Lactuca sativa]	100.0%	0.0541%	23,993.7	18	26	71	P-UMG-SM-CTR-35.10698.10698.2	SYAAAVSSLNDVLSK	K	L	99.7%	4.07	0.412	2.00		1,523.78	2	0.00023	0.15	208	222
FCA Leaves	CONTROL	CTRL3	Mudpit_P-UMG-SM-CTR-31	oxygen-evolving enhancer protein 3-2, chloroplastic-like [Lactuca sativa]	XP_023752607.1	oxygen-evolving enhancer protein 3-2, chloroplastic-like [Lactuca sativa]	100.0%	0.0541%	23,993.7	18	26	71	P-UMG-SM-CTR-35.11673.11673.2	SYAAAVSSLNDVLSKLG	K	-	99.7%	2.20	0.227	2.96		1,694.87	2	0.98	580	208	224
FCA Leaves	CONTROL	CTRL3	Mudpit_P-UMG-SM-CTR-31	oxygen-evolving enhancer protein 3-2, chloroplastic-like [Lactuca sativa]	XP_023752607.1	oxygen-evolving enhancer protein 3-2, chloroplastic-like [Lactuca sativa]	100.0%	0.0541%	23,993.7	18	26	71	P-UMG-SM-CTR-35.13044.13044.2	SYAAAVSSLNDVLSKLG	K	-	99.7%	3.18	0.506	4.05		1,693.89	2	0.00072	0.43	208	224
FCA Leaves	CONTROL	CTRL3	Mudpit_P-UMG-SM-CTR-31	oxygen-evolving enhancer protein 3-2, chloroplastic-like [Lactuca sativa]	XP_023752607.1	oxygen-evolving enhancer protein 3-2, chloroplastic-like [Lactuca sativa]	100.0%	0.0541%	23,993.7	18	26	71	P-UMG-SM-CTR-35.13005.13005.2	SYAAAVSSLNDVLSKLG	K	-	99.7%	3.54	0.546	3.82		1,693.89	2	0.00043	0.25	208	224
FCA Leaves	CONTROL	CTRL3	Mudpit_P-UMG-SM-CTR-31	oxygen-evolving enhancer protein 3-2, chloroplastic-like [Lactuca sativa]	XP_023752607.1	oxygen-evolving enhancer protein 3-2, chloroplastic-like [Lactuca sativa]	100.0%	0.0541%	23,993.7	18	26	71	P-UMG-SM-CTR-35.2542.2542.2	TIISAKPKDEK	K	K	99.7%	2.61	0.309	0.000		1,228.70	2	-0.00028	-0.22	166	176
FCA Leaves	CONTROL	CTRL3	Mudpit_P-UMG-SM-CTR-31	oxygen-evolving enhancer protein 3-2, chloroplastic-like [Lactuca sativa]	XP_023752607.1	oxygen-evolving enhancer protein 3-2, chloroplastic-like [Lactuca sativa]	100.0%	0.0541%	23,993.7	18	26	71	P-UMG-SM-CTR-35.2525.2525.3	TIISAKPKDEK	K	K	99.7%	2.10	0.176	0.000		1,228.71	3	0.0030	2.5	166	176
FCA Leaves	CONTROL	CTRL3	Mudpit_P-UMG-SM-CTR-31	oxygen-evolving enhancer protein 3-2, chloroplastic-like [Lactuca sativa]	XP_023752607.1	oxygen-evolving enhancer protein 3-2, chloroplastic-like [Lactuca sativa]	100.0%	0.0541%	23,993.7	18	26	71	P-UMG-SM-CTR-35.2573.2573.3	TIISAKPKDEK	K	K	99.7%	2.11	0.123	0.000		1,228.70	3	0.0014	1.2	166	176
FCA Leaves	FCA	FCA1	Mudpit_P-UMG-SM-FCA-11	oxygen-evolving enhancer protein 3-2, chloroplastic-like [Lactuca sativa]	XP_023752607.1	oxygen-evolving enhancer protein 3-2, chloroplastic-like [Lactuca sativa]	100.0%	0.0164%	23,993.7	7	9	19	P-UMG-SM-FCA-14.9080.9080.2	AWPYVQNDLR	K	L	99.7%	1.60	0.0499	0.000		1,261.63	2	1.0	790	145	154
FCA Leaves	FCA	FCA1	Mudpit_P-UMG-SM-FCA-11	oxygen-evolving enhancer protein 3-2, chloroplastic-like [Lactuca sativa]	XP_023752607.1	oxygen-evolving enhancer protein 3-2, chloroplastic-like [Lactuca sativa]	100.0%	0.0164%	23,993.7	7	9	19	P-UMG-SM-FCA-15.8778.8778.2	AWPYVQNDLR	K	L	99.7%	1.94	0.252	1.15		1,260.63	2	0.00020	0.16	145	154
FCA Leaves	FCA	FCA1	Mudpit_P-UMG-SM-FCA-11	oxygen-evolving enhancer protein 3-2, chloroplastic-like [Lactuca sativa]	XP_023752607.1	oxygen-evolving enhancer protein 3-2, chloroplastic-like [Lactuca sativa]	100.0%	0.0164%	23,993.7	7	9	19	P-UMG-SM-FCA-15.8810.8810.2	AWPYVQNDLR	K	L	99.7%	2.10	0.301	1.35		1,260.62	2	-0.0010	-0.82	145	154
FCA Leaves	FCA	FCA1	Mudpit_P-UMG-SM-FCA-11	oxygen-evolving enhancer protein 3-2, chloroplastic-like [Lactuca sativa]	XP_023752607.1	oxygen-evolving enhancer protein 3-2, chloroplastic-like [Lactuca sativa]	100.0%	0.0164%	23,993.7	7	9	19	P-UMG-SM-FCA-15.7885.7885.3	DFDLPLKNR	R	F	99.7%	1.82	0.000700	0.000		1,116.59	3	-0.0013	-1.2	104	112
FCA Leaves	FCA	FCA1	Mudpit_P-UMG-SM-FCA-11	oxygen-evolving enhancer protein 3-2, chloroplastic-like [Lactuca sativa]	XP_023752607.1	oxygen-evolving enhancer protein 3-2, chloroplastic-like [Lactuca sativa]	100.0%	0.0164%	23,993.7	7	9	19	P-UMG-SM-FCA-15.7881.7881.2	DFDLPLKNR	R	F	99.7%	1.76	0.252	1.66		1,116.59	2	-0.0014	-1.2	104	112
FCA Leaves	FCA	FCA1	Mudpit_P-UMG-SM-FCA-11	oxygen-evolving enhancer protein 3-2, chloroplastic-like [Lactuca sativa]	XP_023752607.1	oxygen-evolving enhancer protein 3-2, chloroplastic-like [Lactuca sativa]	100.0%	0.0164%	23,993.7	7	9	19	P-UMG-SM-FCA-15.9748.9748.2	FFIQPLSPTEATAR	R	V	99.7%	1.30	0.106	0.000		1,577.82	2	1.00	630	113	126
FCA Leaves	FCA	FCA1	Mudpit_P-UMG-SM-FCA-11	oxygen-evolving enhancer protein 3-2, chloroplastic-like [Lactuca sativa]	XP_023752607.1	oxygen-evolving enhancer protein 3-2, chloroplastic-like [Lactuca sativa]	100.0%	0.0164%	23,993.7	7	9	19	P-UMG-SM-FCA-14.10408.10408.2	FFIQPLSPTEATAR	R	V	99.7%	1.36	0.0498	0.000		1,576.82	2	-0.00020	-0.13	113	126
FCA Leaves	FCA	FCA1	Mudpit_P-UMG-SM-FCA-11	oxygen-evolving enhancer protein 3-2, chloroplastic-like [Lactuca sativa]	XP_023752607.1	oxygen-evolving enhancer protein 3-2, chloroplastic-like [Lactuca sativa]	100.0%	0.0164%	23,993.7	7	9	19	P-UMG-SM-FCA-14.10372.10372.2	FFIQPLSPTEATAR	R	V	99.7%	1.79	0.338	0.000		1,576.82	2	-0.0015	-0.94	113	126
FCA Leaves	FCA	FCA1	Mudpit_P-UMG-SM-FCA-11	oxygen-evolving enhancer protein 3-2, chloroplastic-like [Lactuca sativa]	XP_023752607.1	oxygen-evolving enhancer protein 3-2, chloroplastic-like [Lactuca sativa]	100.0%	0.0164%	23,993.7	7	9	19	P-UMG-SM-FCA-15.9802.9802.2	FFIQPLSPTEATAR	R	V	99.7%	1.75	0.327	1.62		1,576.82	2	-0.0038	-2.4	113	126
FCA Leaves	FCA	FCA1	Mudpit_P-UMG-SM-FCA-11	oxygen-evolving enhancer protein 3-2, chloroplastic-like [Lactuca sativa]	XP_023752607.1	oxygen-evolving enhancer protein 3-2, chloroplastic-like [Lactuca sativa]	100.0%	0.0164%	23,993.7	7	9	19	P-UMG-SM-FCA-11.10563.10563.2	FFIQPLSPTEATAR	R	V	99.7%	2.17	0.349	1.34		1,577.83	2	1.0	640	113	126
FCA Leaves	FCA	FCA1	Mudpit_P-UMG-SM-FCA-11	oxygen-evolving enhancer protein 3-2, chloroplastic-like [Lactuca sativa]	XP_023752607.1	oxygen-evolving enhancer protein 3-2, chloroplastic-like [Lactuca sativa]	100.0%	0.0164%	23,993.7	7	9	19	P-UMG-SM-FCA-12.10743.10743.2	FFIQPLSPTEATAR	R	V	99.7%	2.19	0.350	1.74		1,576.82	2	-0.0012	-0.77	113	126
FCA Leaves	FCA	FCA1	Mudpit_P-UMG-SM-FCA-11	oxygen-evolving enhancer protein 3-2, chloroplastic-like [Lactuca sativa]	XP_023752607.1	oxygen-evolving enhancer protein 3-2, chloroplastic-like [Lactuca sativa]	100.0%	0.0164%	23,993.7	7	9	19	P-UMG-SM-FCA-15.9774.9774.2	FFIQPLSPTEATAR	R	V	99.7%	2.37	0.375	2.02		1,576.82	2	-0.0039	-2.5	113	126
FCA Leaves	FCA	FCA1	Mudpit_P-UMG-SM-FCA-11	oxygen-evolving enhancer protein 3-2, chloroplastic-like [Lactuca sativa]	XP_023752607.1	oxygen-evolving enhancer protein 3-2, chloroplastic-like [Lactuca sativa]	100.0%	0.0164%	23,993.7	7	9	19	P-UMG-SM-FCA-13.10645.10645.2	FFIQPLSPTEATAR	R	V	99.7%	2.49	0.328	1.80		1,576.83	2	0.00087	0.55	113	126
FCA Leaves	FCA	FCA1	Mudpit_P-UMG-SM-FCA-11	oxygen-evolving enhancer protein 3-2, chloroplastic-like [Lactuca sativa]	XP_023752607.1	oxygen-evolving enhancer protein 3-2, chloroplastic-like [Lactuca sativa]	100.0%	0.0164%	23,993.7	7	9	19	P-UMG-SM-FCA-13.11888.11888.3	IAVSRSGLVVRAQQGQGE	R	S	99.7%	1.71	0.0408	0.000		1,854.94	3	0.94	510	32	49
FCA Leaves	FCA	FCA1	Mudpit_P-UMG-SM-FCA-11	oxygen-evolving enhancer protein 3-2, chloroplastic-like [Lactuca sativa]	XP_023752607.1	oxygen-evolving enhancer protein 3-2, chloroplastic-like [Lactuca sativa]	100.0%	0.0164%	23,993.7	7	9	19	P-UMG-SM-FCA-15.2108.2108.2	IKSPADAEK	K	S	99.7%	1.41	0.000	0.000		958.52	2	1.0	1000	199	207
FCA Leaves	FCA	FCA1	Mudpit_P-UMG-SM-FCA-11	oxygen-evolving enhancer protein 3-2, chloroplastic-like [Lactuca sativa]	XP_023752607.1	oxygen-evolving enhancer protein 3-2, chloroplastic-like [Lactuca sativa]	100.0%	0.0164%	23,993.7	7	9	19	P-UMG-SM-FCA-15.9800.9800.2	SYAAAVSSLNDVLSK	K	L	99.7%	1.69	0.377	0.000		1,523.78	2	-0.0024	-1.6	208	222
FCA Leaves	FCA	FCA1	Mudpit_P-UMG-SM-FCA-11	oxygen-evolving enhancer protein 3-2, chloroplastic-like [Lactuca sativa]	XP_023752607.1	oxygen-evolving enhancer protein 3-2, chloroplastic-like [Lactuca sativa]	100.0%	0.0164%	23,993.7	7	9	19	P-UMG-SM-FCA-15.2441.2441.3	TIISAKPKDEK	K	K	99.7%	2.03	0.127	0.000		1,228.70	3	-0.0015	-1.2	166	176
FCA Leaves	FCA	FCA1	Mudpit_P-UMG-SM-FCA-11	oxygen-evolving enhancer protein 3-2, chloroplastic-like [Lactuca sativa]	XP_023752607.1	oxygen-evolving enhancer protein 3-2, chloroplastic-like [Lactuca sativa]	100.0%	0.0164%	23,993.7	7	9	19	P-UMG-SM-FCA-15.2478.2478.3	TIISAKPKDEK	K	K	99.7%	2.08	0.122	0.000		1,228.70	3	-0.0019	-1.5	166	176
FCA Leaves	FCA	FCA1	Mudpit_P-UMG-SM-FCA-11	oxygen-evolving enhancer protein 3-2, chloroplastic-like [Lactuca sativa]	XP_023752607.1	oxygen-evolving enhancer protein 3-2, chloroplastic-like [Lactuca sativa]	100.0%	0.0164%	23,993.7	7	9	19	P-UMG-SM-FCA-15.2454.2454.2	TIISAKPKDEK	K	K	99.7%	1.40	0.0737	0.000		1,228.70	2	0.00050	0.40	166	176
FCA Leaves	FCA	FCA2	Mudpit_P-UMG-SM-FCA-21	oxygen-evolving enhancer protein 3-2, chloroplastic-like [Lactuca sativa]	XP_023752607.1	oxygen-evolving enhancer protein 3-2, chloroplastic-like [Lactuca sativa]	100.0%	0.0190%	23,993.7	15	19	27	P-UMG-SM-FCA-25.9495.9495.2	AWPYVQNDLR	K	L	99.7%	1.97	0.261	0.959		1,260.62	2	-0.00068	-0.54	145	154
FCA Leaves	FCA	FCA2	Mudpit_P-UMG-SM-FCA-21	oxygen-evolving enhancer protein 3-2, chloroplastic-like [Lactuca sativa]	XP_023752607.1	oxygen-evolving enhancer protein 3-2, chloroplastic-like [Lactuca sativa]	100.0%	0.0190%	23,993.7	15	19	27	P-UMG-SM-FCA-25.8363.8363.2	DFDLPLKNR	R	F	99.7%	1.60	0.128	1.68		1,116.59	2	-0.0011	-0.99	104	112
FCA Leaves	FCA	FCA2	Mudpit_P-UMG-SM-FCA-21	oxygen-evolving enhancer protein 3-2, chloroplastic-like [Lactuca sativa]	XP_023752607.1	oxygen-evolving enhancer protein 3-2, chloroplastic-like [Lactuca sativa]	100.0%	0.0190%	23,993.7	15	19	27	P-UMG-SM-FCA-25.8407.8407.3	DFDLPLKNR	R	F	99.7%	1.67	0.0839	0.000		1,116.59	3	-0.0022	-2.0	104	112
FCA Leaves	FCA	FCA2	Mudpit_P-UMG-SM-FCA-21	oxygen-evolving enhancer protein 3-2, chloroplastic-like [Lactuca sativa]	XP_023752607.1	oxygen-evolving enhancer protein 3-2, chloroplastic-like [Lactuca sativa]	100.0%	0.0190%	23,993.7	15	19	27	P-UMG-SM-FCA-25.8356.8356.3	DFDLPLKNR	R	F	99.7%	2.36	0.105	0.000		1,116.59	3	-0.0041	-3.6	104	112
FCA Leaves	FCA	FCA2	Mudpit_P-UMG-SM-FCA-21	oxygen-evolving enhancer protein 3-2, chloroplastic-like [Lactuca sativa]	XP_023752607.1	oxygen-evolving enhancer protein 3-2, chloroplastic-like [Lactuca sativa]	100.0%	0.0190%	23,993.7	15	19	27	P-UMG-SM-FCA-25.8760.8760.3	EIVNVKEFIDKK	K	A	99.7%	3.21	0.253	0.000		1,460.82	3	-0.0030	-2.0	133	144
FCA Leaves	FCA	FCA2	Mudpit_P-UMG-SM-FCA-21	oxygen-evolving enhancer protein 3-2, chloroplastic-like [Lactuca sativa]	XP_023752607.1	oxygen-evolving enhancer protein 3-2, chloroplastic-like [Lactuca sativa]	100.0%	0.0190%	23,993.7	15	19	27	P-UMG-SM-FCA-25.8774.8774.4	EIVNVKEFIDKK	K	A	99.7%	2.88	0.177	0.000		1,460.82	4	-0.0037	-2.6	133	144
FCA Leaves	FCA	FCA2	Mudpit_P-UMG-SM-FCA-21	oxygen-evolving enhancer protein 3-2, chloroplastic-like [Lactuca sativa]	XP_023752607.1	oxygen-evolving enhancer protein 3-2, chloroplastic-like [Lactuca sativa]	100.0%	0.0190%	23,993.7	15	19	27	P-UMG-SM-FCA-25.3880.3880.2	ELKDLTGK	K	L	98.9%	1.92	0.160	0.000		902.51	2	-0.00053	-0.59	178	185
FCA Leaves	FCA	FCA2	Mudpit_P-UMG-SM-FCA-21	oxygen-evolving enhancer protein 3-2, chloroplastic-like [Lactuca sativa]	XP_023752607.1	oxygen-evolving enhancer protein 3-2, chloroplastic-like [Lactuca sativa]	100.0%	0.0190%	23,993.7	15	19	27	P-UMG-SM-FCA-21.11118.11118.2	FFIQPLSPTEATAR	R	V	99.7%	2.04	0.322	0.000		1,576.82	2	-0.0026	-1.6	113	126
FCA Leaves	FCA	FCA2	Mudpit_P-UMG-SM-FCA-21	oxygen-evolving enhancer protein 3-2, chloroplastic-like [Lactuca sativa]	XP_023752607.1	oxygen-evolving enhancer protein 3-2, chloroplastic-like [Lactuca sativa]	100.0%	0.0190%	23,993.7	15	19	27	P-UMG-SM-FCA-25.10944.10944.2	FFIQPLSPTEATAR	R	V	99.7%	2.51	0.441	2.21		1,576.82	2	-0.0044	-2.8	113	126
FCA Leaves	FCA	FCA2	Mudpit_P-UMG-SM-FCA-21	oxygen-evolving enhancer protein 3-2, chloroplastic-like [Lactuca sativa]	XP_023752607.1	oxygen-evolving enhancer protein 3-2, chloroplastic-like [Lactuca sativa]	100.0%	0.0190%	23,993.7	15	19	27	P-UMG-SM-FCA-25.10836.10836.2	FFIQPLSPTEATAR	R	V	99.7%	2.57	0.333	2.06		1,576.82	2	-0.0020	-1.3	113	126
FCA Leaves	FCA	FCA2	Mudpit_P-UMG-SM-FCA-21	oxygen-evolving enhancer protein 3-2, chloroplastic-like [Lactuca sativa]	XP_023752607.1	oxygen-evolving enhancer protein 3-2, chloroplastic-like [Lactuca sativa]	100.0%	0.0190%	23,993.7	15	19	27	P-UMG-SM-FCA-25.10883.10883.2	FFIQPLSPTEATAR	R	V	99.7%	2.77	0.408	2.28		1,576.82	2	-0.0038	-2.4	113	126
FCA Leaves	FCA	FCA2	Mudpit_P-UMG-SM-FCA-21	oxygen-evolving enhancer protein 3-2, chloroplastic-like [Lactuca sativa]	XP_023752607.1	oxygen-evolving enhancer protein 3-2, chloroplastic-like [Lactuca sativa]	100.0%	0.0190%	23,993.7	15	19	27	P-UMG-SM-FCA-25.7939.7939.3	KAWPYVQNDLR	K	L	99.7%	2.63	0.389	0.000		1,388.72	3	0.0014	1.0	144	154
FCA Leaves	FCA	FCA2	Mudpit_P-UMG-SM-FCA-21	oxygen-evolving enhancer protein 3-2, chloroplastic-like [Lactuca sativa]	XP_023752607.1	oxygen-evolving enhancer protein 3-2, chloroplastic-like [Lactuca sativa]	100.0%	0.0190%	23,993.7	15	19	27	P-UMG-SM-FCA-25.8905.8905.3	LGPPPPPSGGLPGTLNSDEAR	K	D	99.7%	4.19	0.437	4.01		2,028.03	3	-0.0025	-1.3	83	103
FCA Leaves	FCA	FCA2	Mudpit_P-UMG-SM-FCA-21	oxygen-evolving enhancer protein 3-2, chloroplastic-like [Lactuca sativa]	XP_023752607.1	oxygen-evolving enhancer protein 3-2, chloroplastic-like [Lactuca sativa]	100.0%	0.0190%	23,993.7	15	19	27	P-UMG-SM-FCA-25.8876.8876.2	LGPPPPPSGGLPGTLNSDEAR	K	D	99.7%	3.82	0.549	11.5		2,028.03	2	-0.0024	-1.2	83	103
FCA Leaves	FCA	FCA2	Mudpit_P-UMG-SM-FCA-21	oxygen-evolving enhancer protein 3-2, chloroplastic-like [Lactuca sativa]	XP_023752607.1	oxygen-evolving enhancer protein 3-2, chloroplastic-like [Lactuca sativa]	100.0%	0.0190%	23,993.7	15	19	27	P-UMG-SM-FCA-25.8926.8926.2	LGPPPPPSGGLPGTLNSDEAR	K	D	99.7%	3.89	0.530	11.5		2,028.03	2	-0.0027	-1.3	83	103
FCA Leaves	FCA	FCA2	Mudpit_P-UMG-SM-FCA-21	oxygen-evolving enhancer protein 3-2, chloroplastic-like [Lactuca sativa]	XP_023752607.1	oxygen-evolving enhancer protein 3-2, chloroplastic-like [Lactuca sativa]	100.0%	0.0190%	23,993.7	15	19	27	P-UMG-SM-FCA-25.11734.11734.3	LGPPPPPSGGLPGTLNSDEARDFDLPLK	K	N	99.7%	1.83	0.184	0.000		2,857.46	3	1.00	350	83	110
FCA Leaves	FCA	FCA2	Mudpit_P-UMG-SM-FCA-21	oxygen-evolving enhancer protein 3-2, chloroplastic-like [Lactuca sativa]	XP_023752607.1	oxygen-evolving enhancer protein 3-2, chloroplastic-like [Lactuca sativa]	100.0%	0.0190%	23,993.7	15	19	27	P-UMG-SM-FCA-25.10760.10760.4	LGPPPPPSGGLPGTLNSDEARDFDLPLKNR	K	F	99.7%	3.12	0.315	2.72		3,127.60	4	0.99	320	83	112
FCA Leaves	FCA	FCA2	Mudpit_P-UMG-SM-FCA-21	oxygen-evolving enhancer protein 3-2, chloroplastic-like [Lactuca sativa]	XP_023752607.1	oxygen-evolving enhancer protein 3-2, chloroplastic-like [Lactuca sativa]	100.0%	0.0190%	23,993.7	15	19	27	P-UMG-SM-FCA-25.12372.12372.3	SPADAEKSYAAAVSSLNDVLSK	K	L	99.7%	2.62	0.334	2.64		2,222.11	3	0.0012	0.52	201	222
FCA Leaves	FCA	FCA2	Mudpit_P-UMG-SM-FCA-21	oxygen-evolving enhancer protein 3-2, chloroplastic-like [Lactuca sativa]	XP_023752607.1	oxygen-evolving enhancer protein 3-2, chloroplastic-like [Lactuca sativa]	100.0%	0.0190%	23,993.7	15	19	27	P-UMG-SM-FCA-25.13411.13411.3	SPADAEKSYAAAVSSLNDVLSKLG	K	-	99.7%	5.08	0.515	9.60		2,393.21	3	1.00	420	201	224
FCA Leaves	FCA	FCA2	Mudpit_P-UMG-SM-FCA-21	oxygen-evolving enhancer protein 3-2, chloroplastic-like [Lactuca sativa]	XP_023752607.1	oxygen-evolving enhancer protein 3-2, chloroplastic-like [Lactuca sativa]	100.0%	0.0190%	23,993.7	15	19	27	P-UMG-SM-FCA-25.10971.10971.2	SYAAAVSSLNDVLSK	K	L	99.7%	2.93	0.390	3.43		1,523.78	2	-0.0023	-1.5	208	222
FCA Leaves	FCA	FCA2	Mudpit_P-UMG-SM-FCA-21	oxygen-evolving enhancer protein 3-2, chloroplastic-like [Lactuca sativa]	XP_023752607.1	oxygen-evolving enhancer protein 3-2, chloroplastic-like [Lactuca sativa]	100.0%	0.0190%	23,993.7	15	19	27	P-UMG-SM-FCA-25.10913.10913.2	SYAAAVSSLNDVLSK	K	L	99.7%	3.87	0.441	4.09		1,523.78	2	-0.00096	-0.63	208	222
FCA Leaves	FCA	FCA2	Mudpit_P-UMG-SM-FCA-21	oxygen-evolving enhancer protein 3-2, chloroplastic-like [Lactuca sativa]	XP_023752607.1	oxygen-evolving enhancer protein 3-2, chloroplastic-like [Lactuca sativa]	100.0%	0.0190%	23,993.7	15	19	27	P-UMG-SM-FCA-25.13262.13262.2	SYAAAVSSLNDVLSKLG	K	-	99.7%	2.11	0.287	0.000		1,693.89	2	-0.0035	-2.0	208	224
FCA Leaves	FCA	FCA2	Mudpit_P-UMG-SM-FCA-21	oxygen-evolving enhancer protein 3-2, chloroplastic-like [Lactuca sativa]	XP_023752607.1	oxygen-evolving enhancer protein 3-2, chloroplastic-like [Lactuca sativa]	100.0%	0.0190%	23,993.7	15	19	27	P-UMG-SM-FCA-25.13211.13211.2	SYAAAVSSLNDVLSKLG	K	-	99.7%	3.77	0.536	3.31		1,693.89	2	-0.0033	-1.9	208	224
FCA Leaves	FCA	FCA2	Mudpit_P-UMG-SM-FCA-21	oxygen-evolving enhancer protein 3-2, chloroplastic-like [Lactuca sativa]	XP_023752607.1	oxygen-evolving enhancer protein 3-2, chloroplastic-like [Lactuca sativa]	100.0%	0.0190%	23,993.7	15	19	27	P-UMG-SM-FCA-25.2959.2959.2	TIISAKPK	K	D	98.9%	1.28	0.0897	0.000		856.54	2	-0.0018	-2.1	166	173
FCA Leaves	FCA	FCA2	Mudpit_P-UMG-SM-FCA-21	oxygen-evolving enhancer protein 3-2, chloroplastic-like [Lactuca sativa]	XP_023752607.1	oxygen-evolving enhancer protein 3-2, chloroplastic-like [Lactuca sativa]	100.0%	0.0190%	23,993.7	15	19	27	P-UMG-SM-FCA-25.2585.2585.2	TIISAKPKDEK	K	K	99.7%	2.08	0.382	1.28		1,228.70	2	-0.0012	-0.96	166	176
FCA Leaves	FCA	FCA2	Mudpit_P-UMG-SM-FCA-21	oxygen-evolving enhancer protein 3-2, chloroplastic-like [Lactuca sativa]	XP_023752607.1	oxygen-evolving enhancer protein 3-2, chloroplastic-like [Lactuca sativa]	100.0%	0.0190%	23,993.7	15	19	27	P-UMG-SM-FCA-25.2618.2618.3	TIISAKPKDEK	K	K	99.7%	1.75	0.0306	0.000		1,228.70	3	-0.0017	-1.4	166	176
FCA Leaves	FCA	FCA2	Mudpit_P-UMG-SM-FCA-21	oxygen-evolving enhancer protein 3-2, chloroplastic-like [Lactuca sativa]	XP_023752607.1	oxygen-evolving enhancer protein 3-2, chloroplastic-like [Lactuca sativa]	100.0%	0.0190%	23,993.7	15	19	27	P-UMG-SM-FCA-25.2568.2568.3	TIISAKPKDEK	K	K	99.7%	2.03	0.157	0.000		1,228.70	3	-0.0016	-1.3	166	176
FCA Leaves	FCA	FCA3	Mudpit_P-UMG-SM-FCA-31	oxygen-evolving enhancer protein 3-2, chloroplastic-like [Lactuca sativa]	XP_023752607.1	oxygen-evolving enhancer protein 3-2, chloroplastic-like [Lactuca sativa]	100.0%	0.00911%	23,993.7	10	10	14	P-UMG-SM-FCA-35.9009.9009.3	EIVNVKEFIDKK	K	A	99.7%	2.95	0.150	0.000		1,460.82	3	0.00035	0.24	133	144
FCA Leaves	FCA	FCA3	Mudpit_P-UMG-SM-FCA-31	oxygen-evolving enhancer protein 3-2, chloroplastic-like [Lactuca sativa]	XP_023752607.1	oxygen-evolving enhancer protein 3-2, chloroplastic-like [Lactuca sativa]	100.0%	0.00911%	23,993.7	10	10	14	P-UMG-SM-FCA-35.4039.4039.2	ELKDLTGK	K	L	98.9%	1.60	0.115	0.000		902.51	2	-0.00092	-1.0	178	185
FCA Leaves	FCA	FCA3	Mudpit_P-UMG-SM-FCA-31	oxygen-evolving enhancer protein 3-2, chloroplastic-like [Lactuca sativa]	XP_023752607.1	oxygen-evolving enhancer protein 3-2, chloroplastic-like [Lactuca sativa]	100.0%	0.00911%	23,993.7	10	10	14	P-UMG-SM-FCA-35.11219.11219.2	FFIQPLSPTEATAR	R	V	99.7%	2.65	0.371	0.000		1,576.83	2	0.00049	0.31	113	126
FCA Leaves	FCA	FCA3	Mudpit_P-UMG-SM-FCA-31	oxygen-evolving enhancer protein 3-2, chloroplastic-like [Lactuca sativa]	XP_023752607.1	oxygen-evolving enhancer protein 3-2, chloroplastic-like [Lactuca sativa]	100.0%	0.00911%	23,993.7	10	10	14	P-UMG-SM-FCA-34.11105.11105.2	FFIQPLSPTEATAR	R	V	99.7%	2.65	0.365	0.000		1,576.82	2	-0.00030	-0.19	113	126
FCA Leaves	FCA	FCA3	Mudpit_P-UMG-SM-FCA-31	oxygen-evolving enhancer protein 3-2, chloroplastic-like [Lactuca sativa]	XP_023752607.1	oxygen-evolving enhancer protein 3-2, chloroplastic-like [Lactuca sativa]	100.0%	0.00911%	23,993.7	10	10	14	P-UMG-SM-FCA-35.11262.11262.2	FFIQPLSPTEATAR	R	V	99.7%	2.85	0.410	2.27		1,576.82	2	-0.00065	-0.41	113	126
FCA Leaves	FCA	FCA3	Mudpit_P-UMG-SM-FCA-31	oxygen-evolving enhancer protein 3-2, chloroplastic-like [Lactuca sativa]	XP_023752607.1	oxygen-evolving enhancer protein 3-2, chloroplastic-like [Lactuca sativa]	100.0%	0.00911%	23,993.7	10	10	14	P-UMG-SM-FCA-35.2391.2391.2	IKSPADAEK	K	S	99.7%	1.40	-0.0303	0.000		957.51	2	-0.0016	-1.7	199	207
FCA Leaves	FCA	FCA3	Mudpit_P-UMG-SM-FCA-31	oxygen-evolving enhancer protein 3-2, chloroplastic-like [Lactuca sativa]	XP_023752607.1	oxygen-evolving enhancer protein 3-2, chloroplastic-like [Lactuca sativa]	100.0%	0.00911%	23,993.7	10	10	14	P-UMG-SM-FCA-35.9240.9240.2	LGPPPPPSGGLPGTLNSDEAR	K	D	99.7%	3.52	0.501	8.77		2,028.03	2	0.00021	0.10	83	103
FCA Leaves	FCA	FCA3	Mudpit_P-UMG-SM-FCA-31	oxygen-evolving enhancer protein 3-2, chloroplastic-like [Lactuca sativa]	XP_023752607.1	oxygen-evolving enhancer protein 3-2, chloroplastic-like [Lactuca sativa]	100.0%	0.00911%	23,993.7	10	10	14	P-UMG-SM-FCA-35.9190.9190.2	LGPPPPPSGGLPGTLNSDEAR	K	D	99.7%	4.12	0.562	10.8		2,028.03	2	0.0013	0.64	83	103
FCA Leaves	FCA	FCA3	Mudpit_P-UMG-SM-FCA-31	oxygen-evolving enhancer protein 3-2, chloroplastic-like [Lactuca sativa]	XP_023752607.1	oxygen-evolving enhancer protein 3-2, chloroplastic-like [Lactuca sativa]	100.0%	0.00911%	23,993.7	10	10	14	P-UMG-SM-FCA-35.12123.12123.3	LGPPPPPSGGLPGTLNSDEARDFDLPLK	K	N	99.7%	3.42	0.386	1.14		2,856.47	3	0.0040	1.4	83	110
FCA Leaves	FCA	FCA3	Mudpit_P-UMG-SM-FCA-31	oxygen-evolving enhancer protein 3-2, chloroplastic-like [Lactuca sativa]	XP_023752607.1	oxygen-evolving enhancer protein 3-2, chloroplastic-like [Lactuca sativa]	100.0%	0.00911%	23,993.7	10	10	14	P-UMG-SM-FCA-35.12173.12173.3	LGPPPPPSGGLPGTLNSDEARDFDLPLK	K	N	99.7%	2.67	0.217	1.66		2,856.47	3	-0.0013	-0.45	83	110
FCA Leaves	FCA	FCA3	Mudpit_P-UMG-SM-FCA-31	oxygen-evolving enhancer protein 3-2, chloroplastic-like [Lactuca sativa]	XP_023752607.1	oxygen-evolving enhancer protein 3-2, chloroplastic-like [Lactuca sativa]	100.0%	0.00911%	23,993.7	10	10	14	P-UMG-SM-FCA-35.9719.9719.2	SGLVVRAQQGQGESETSRRAVLGLIATGLASGSFVQAVL	R	A	99.7%	0.000	0.000	11.7		1,957.03	2	-2000	-1000000	37	75
FCA Leaves	FCA	FCA3	Mudpit_P-UMG-SM-FCA-31	oxygen-evolving enhancer protein 3-2, chloroplastic-like [Lactuca sativa]	XP_023752607.1	oxygen-evolving enhancer protein 3-2, chloroplastic-like [Lactuca sativa]	100.0%	0.00911%	23,993.7	10	10	14	P-UMG-SM-FCA-35.11264.11264.2	SYAAAVSSLNDVLSK	K	L	99.7%	3.71	0.430	4.77		1,523.78	2	-0.0012	-0.81	208	222
FCA Leaves	FCA	FCA3	Mudpit_P-UMG-SM-FCA-31	oxygen-evolving enhancer protein 3-2, chloroplastic-like [Lactuca sativa]	XP_023752607.1	oxygen-evolving enhancer protein 3-2, chloroplastic-like [Lactuca sativa]	100.0%	0.00911%	23,993.7	10	10	14	P-UMG-SM-FCA-35.3127.3127.2	TIISAKPK	K	D	98.9%	1.49	0.169	0.000		856.54	2	0.00059	0.69	166	173
FCA Leaves	FCA	FCA3	Mudpit_P-UMG-SM-FCA-31	oxygen-evolving enhancer protein 3-2, chloroplastic-like [Lactuca sativa]	XP_023752607.1	oxygen-evolving enhancer protein 3-2, chloroplastic-like [Lactuca sativa]	100.0%	0.00911%	23,993.7	10	10	14	P-UMG-SM-FCA-35.2725.2725.3	TIISAKPKDEK	K	K	99.7%	2.30	0.0995	0.000		1,228.70	3	0.00014	0.11	166	176

## Sheet: XP_023740331.1
Leaves	Biological sample category	Biological sample name	MS/MS sample name	Protein group	Protein accession number	Protein name	Protein identification probability	Protein percentage of total spectra	Protein molecular weight (AMU)	Number of unique peptides	Number of unique spectra	Number of total spectra	Spectrum name	Peptide sequence	Previous amino acid	Next amino acid	Peptide identification probability	SEQUEST XCorr score	SEQUEST DCn score	X! Tandem -log(e) score	Modifications identified by spectrum	Actual peptide mass (AMU)	Spectrum charge	Actual minus calculated peptide mass (AMU)	Actual minus calculated peptide mass (PPM)	Peptide start index	Peptide stop index
FCA Leaves	CONTROL	CTRL1	Mudpit_P-UMG-SM-CTR-11	2-methylene-furan-3-one reductase-like [Lactuca sativa]	XP_023740331.1	2-methylene-furan-3-one reductase-like [Lactuca sativa]	100.0%	0.0312%	42,348.6	20	23	38	P-UMG-SM-CTR-11.13142.13142.2	AGFSKGKSILVLNGAGGVGSLVIQLAKQVFGASK	R	V	99.7%	0.000	0.000	7.77		1,650.92	2	-1600	-1000000	227	260
FCA Leaves	CONTROL	CTRL1	Mudpit_P-UMG-SM-CTR-11	2-methylene-furan-3-one reductase-like [Lactuca sativa]	XP_023740331.1	2-methylene-furan-3-one reductase-like [Lactuca sativa]	100.0%	0.0312%	42,348.6	20	23	38	P-UMG-SM-CTR-11.13571.13571.2	AVKVVVEGGSVVVLTGAVAEPGFRFVVTSTGSTLTKLNPYLE	K	D	99.7%	0.000	0.000	11.0		2,145.18	2	-2100	-1000000	309	350
FCA Leaves	CONTROL	CTRL1	Mudpit_P-UMG-SM-CTR-11	2-methylene-furan-3-one reductase-like [Lactuca sativa]	XP_023740331.1	2-methylene-furan-3-one reductase-like [Lactuca sativa]	100.0%	0.0312%	42,348.6	20	23	38	P-UMG-SM-CTR-13.11653.11653.2	AVLDPNGPFPFDR	K	V	99.7%	2.19	0.229	0.000		1,443.72	2	0.0015	1.1	356	368
FCA Leaves	CONTROL	CTRL1	Mudpit_P-UMG-SM-CTR-11	2-methylene-furan-3-one reductase-like [Lactuca sativa]	XP_023740331.1	2-methylene-furan-3-one reductase-like [Lactuca sativa]	100.0%	0.0312%	42,348.6	20	23	38	P-UMG-SM-CTR-13.11559.11559.2	AVLDPNGPFPFDR	K	V	99.7%	3.00	0.506	0.000		1,443.72	2	0.00034	0.24	356	368
FCA Leaves	CONTROL	CTRL1	Mudpit_P-UMG-SM-CTR-11	2-methylene-furan-3-one reductase-like [Lactuca sativa]	XP_023740331.1	2-methylene-furan-3-one reductase-like [Lactuca sativa]	100.0%	0.0312%	42,348.6	20	23	38	P-UMG-SM-CTR-13.11603.11603.2	AVLDPNGPFPFDR	K	V	99.7%	3.34	0.465	2.60		1,443.71	2	-0.00061	-0.42	356	368
FCA Leaves	CONTROL	CTRL1	Mudpit_P-UMG-SM-CTR-11	2-methylene-furan-3-one reductase-like [Lactuca sativa]	XP_023740331.1	2-methylene-furan-3-one reductase-like [Lactuca sativa]	100.0%	0.0312%	42,348.6	20	23	38	P-UMG-SM-CTR-13.10899.10899.3	AVLDPNGPFPFDRVK	K	E	99.7%	3.55	0.414	0.000		1,670.88	3	0.00095	0.57	356	370
FCA Leaves	CONTROL	CTRL1	Mudpit_P-UMG-SM-CTR-11	2-methylene-furan-3-one reductase-like [Lactuca sativa]	XP_023740331.1	2-methylene-furan-3-one reductase-like [Lactuca sativa]	100.0%	0.0312%	42,348.6	20	23	38	P-UMG-SM-CTR-13.10801.10801.3	AVLDPNGPFPFDRVK	K	E	99.7%	3.79	0.399	0.000		1,670.88	3	0.0011	0.68	356	370
FCA Leaves	CONTROL	CTRL1	Mudpit_P-UMG-SM-CTR-11	2-methylene-furan-3-one reductase-like [Lactuca sativa]	XP_023740331.1	2-methylene-furan-3-one reductase-like [Lactuca sativa]	100.0%	0.0312%	42,348.6	20	23	38	P-UMG-SM-CTR-13.10848.10848.3	AVLDPNGPFPFDRVK	K	E	99.7%	3.38	0.337	1.68		1,670.88	3	0.000064	0.038	356	370
FCA Leaves	CONTROL	CTRL1	Mudpit_P-UMG-SM-CTR-11	2-methylene-furan-3-one reductase-like [Lactuca sativa]	XP_023740331.1	2-methylene-furan-3-one reductase-like [Lactuca sativa]	100.0%	0.0312%	42,348.6	20	23	38	P-UMG-SM-CTR-13.11393.11393.2	AWVYNEYGGVDVLK	K	F	99.7%	2.85	0.281	2.85		1,611.79	2	-0.00056	-0.35	85	98
FCA Leaves	CONTROL	CTRL1	Mudpit_P-UMG-SM-CTR-11	2-methylene-furan-3-one reductase-like [Lactuca sativa]	XP_023740331.1	2-methylene-furan-3-one reductase-like [Lactuca sativa]	100.0%	0.0312%	42,348.6	20	23	38	P-UMG-SM-CTR-13.11343.11343.2	AWVYNEYGGVDVLK	K	F	99.7%	2.93	0.344	3.44		1,611.79	2	-0.0019	-1.2	85	98
FCA Leaves	CONTROL	CTRL1	Mudpit_P-UMG-SM-CTR-11	2-methylene-furan-3-one reductase-like [Lactuca sativa]	XP_023740331.1	2-methylene-furan-3-one reductase-like [Lactuca sativa]	100.0%	0.0312%	42,348.6	20	23	38	P-UMG-SM-CTR-13.9070.9070.2	EAFAYLETGR	K	A	99.7%	2.17	0.196	0.000		1,155.55	2	-0.0016	-1.4	371	380
FCA Leaves	CONTROL	CTRL1	Mudpit_P-UMG-SM-CTR-11	2-methylene-furan-3-one reductase-like [Lactuca sativa]	XP_023740331.1	2-methylene-furan-3-one reductase-like [Lactuca sativa]	100.0%	0.0312%	42,348.6	20	23	38	P-UMG-SM-CTR-13.9118.9118.2	EAFAYLETGR	K	A	99.7%	2.01	0.187	1.57		1,155.56	2	-0.00067	-0.58	371	380
FCA Leaves	CONTROL	CTRL1	Mudpit_P-UMG-SM-CTR-11	2-methylene-furan-3-one reductase-like [Lactuca sativa]	XP_023740331.1	2-methylene-furan-3-one reductase-like [Lactuca sativa]	100.0%	0.0312%	42,348.6	20	23	38	P-UMG-SM-CTR-13.12290.12290.2	FQATDSALPTVPGYDVAGVVVK	K	V	99.7%	3.05	0.425	2.43		2,233.16	2	0.00058	0.26	134	155
FCA Leaves	CONTROL	CTRL1	Mudpit_P-UMG-SM-CTR-11	2-methylene-furan-3-one reductase-like [Lactuca sativa]	XP_023740331.1	2-methylene-furan-3-one reductase-like [Lactuca sativa]	100.0%	0.0312%	42,348.6	20	23	38	P-UMG-SM-CTR-13.12239.12239.2	FQATDSALPTVPGYDVAGVVVK	K	V	99.7%	4.09	0.479	3.14		2,233.16	2	0.00093	0.41	134	155
FCA Leaves	CONTROL	CTRL1	Mudpit_P-UMG-SM-CTR-11	2-methylene-furan-3-one reductase-like [Lactuca sativa]	XP_023740331.1	2-methylene-furan-3-one reductase-like [Lactuca sativa]	100.0%	0.0312%	42,348.6	20	23	38	P-UMG-SM-CTR-13.12241.12241.3	FQATDSALPTVPGYDVAGVVVK	K	V	99.7%	2.91	0.296	1.49		2,233.17	3	0.0023	1.0	134	155
FCA Leaves	CONTROL	CTRL1	Mudpit_P-UMG-SM-CTR-11	2-methylene-furan-3-one reductase-like [Lactuca sativa]	XP_023740331.1	2-methylene-furan-3-one reductase-like [Lactuca sativa]	100.0%	0.0312%	42,348.6	20	23	38	P-UMG-SM-CTR-13.10301.10301.2	FSSNVTVPEVNDDQVLVK	K	V	99.7%	3.28	0.430	2.09		1,989.01	2	0.0014	0.70	99	116
FCA Leaves	CONTROL	CTRL1	Mudpit_P-UMG-SM-CTR-11	2-methylene-furan-3-one reductase-like [Lactuca sativa]	XP_023740331.1	2-methylene-furan-3-one reductase-like [Lactuca sativa]	100.0%	0.0312%	42,348.6	20	23	38	P-UMG-SM-CTR-13.10253.10253.2	FSSNVTVPEVNDDQVLVK	K	V	99.7%	3.33	0.463	1.17		1,989.00	2	-0.0017	-0.83	99	116
FCA Leaves	CONTROL	CTRL1	Mudpit_P-UMG-SM-CTR-11	2-methylene-furan-3-one reductase-like [Lactuca sativa]	XP_023740331.1	2-methylene-furan-3-one reductase-like [Lactuca sativa]	100.0%	0.0312%	42,348.6	20	23	38	P-UMG-SM-CTR-13.7208.7208.2	FVVTSTGSTLTK	R	L	99.7%	2.74	0.459	6.66		1,239.67	2	-0.00034	-0.28	333	344
FCA Leaves	CONTROL	CTRL1	Mudpit_P-UMG-SM-CTR-11	2-methylene-furan-3-one reductase-like [Lactuca sativa]	XP_023740331.1	2-methylene-furan-3-one reductase-like [Lactuca sativa]	100.0%	0.0312%	42,348.6	20	23	38	P-UMG-SM-CTR-13.5322.5322.2	LLALKPK	K	S	98.8%	1.27	0.200	1.55		781.54	2	-0.0017	-2.2	197	203
FCA Leaves	CONTROL	CTRL1	Mudpit_P-UMG-SM-CTR-11	2-methylene-furan-3-one reductase-like [Lactuca sativa]	XP_023740331.1	2-methylene-furan-3-one reductase-like [Lactuca sativa]	100.0%	0.0312%	42,348.6	20	23	38	P-UMG-SM-CTR-13.7074.7074.3	LNPYLEDGKLK	K	A	99.7%	1.92	0.0969	0.000		1,288.70	3	0.00054	0.42	345	355
FCA Leaves	CONTROL	CTRL1	Mudpit_P-UMG-SM-CTR-11	2-methylene-furan-3-one reductase-like [Lactuca sativa]	XP_023740331.1	2-methylene-furan-3-one reductase-like [Lactuca sativa]	100.0%	0.0312%	42,348.6	20	23	38	P-UMG-SM-CTR-13.7496.7496.2	QSGSLAEYTAVEEK	K	L	99.7%	4.11	0.468	0.000		1,510.71	2	-0.0013	-0.84	183	196
FCA Leaves	CONTROL	CTRL1	Mudpit_P-UMG-SM-CTR-11	2-methylene-furan-3-one reductase-like [Lactuca sativa]	XP_023740331.1	2-methylene-furan-3-one reductase-like [Lactuca sativa]	100.0%	0.0312%	42,348.6	20	23	38	P-UMG-SM-CTR-13.7544.7544.2	QSGSLAEYTAVEEK	K	L	99.7%	3.87	0.481	3.47		1,510.71	2	-0.00075	-0.50	183	196
FCA Leaves	CONTROL	CTRL1	Mudpit_P-UMG-SM-CTR-11	2-methylene-furan-3-one reductase-like [Lactuca sativa]	XP_023740331.1	2-methylene-furan-3-one reductase-like [Lactuca sativa]	100.0%	0.0312%	42,348.6	20	23	38	P-UMG-SM-CTR-14.13990.13990.3	SLDFAQAASLPLAIETAYEGLER	K	A	99.7%	2.08	0.216	0.000		2,464.25	3	-0.0011	-0.46	204	226
FCA Leaves	CONTROL	CTRL1	Mudpit_P-UMG-SM-CTR-11	2-methylene-furan-3-one reductase-like [Lactuca sativa]	XP_023740331.1	2-methylene-furan-3-one reductase-like [Lactuca sativa]	100.0%	0.0312%	42,348.6	20	23	38	P-UMG-SM-CTR-13.14295.14295.3	SLDFAQAASLPLAIETAYEGLER	K	A	99.7%	3.92	0.512	7.47		2,464.25	3	0.000090	0.037	204	226
FCA Leaves	CONTROL	CTRL1	Mudpit_P-UMG-SM-CTR-11	2-methylene-furan-3-one reductase-like [Lactuca sativa]	XP_023740331.1	2-methylene-furan-3-one reductase-like [Lactuca sativa]	100.0%	0.0312%	42,348.6	20	23	38	P-UMG-SM-CTR-13.14300.14300.2	SLDFAQAASLPLAIETAYEGLER	K	A	99.7%	4.18	0.598	8.64		2,465.26	2	1.0	410	204	226
FCA Leaves	CONTROL	CTRL1	Mudpit_P-UMG-SM-CTR-11	2-methylene-furan-3-one reductase-like [Lactuca sativa]	XP_023740331.1	2-methylene-furan-3-one reductase-like [Lactuca sativa]	100.0%	0.0312%	42,348.6	20	23	38	P-UMG-SM-CTR-13.8304.8304.3	SLKVGDEVYGDISEK	K	A	99.7%	2.29	0.267	0.000		1,637.82	3	0.00046	0.28	162	176
FCA Leaves	CONTROL	CTRL1	Mudpit_P-UMG-SM-CTR-11	2-methylene-furan-3-one reductase-like [Lactuca sativa]	XP_023740331.1	2-methylene-furan-3-one reductase-like [Lactuca sativa]	100.0%	0.0312%	42,348.6	20	23	38	P-UMG-SM-CTR-13.1489.1489.2	VAATASTSK	K	L	99.7%	1.84	0.242	1.80		834.44	2	-0.0011	-1.3	261	269
FCA Leaves	CONTROL	CTRL1	Mudpit_P-UMG-SM-CTR-11	2-methylene-furan-3-one reductase-like [Lactuca sativa]	XP_023740331.1	2-methylene-furan-3-one reductase-like [Lactuca sativa]	100.0%	0.0312%	42,348.6	20	23	38	P-UMG-SM-CTR-13.7831.7831.3	VAATASTSKLELLK	K	S	99.7%	3.39	0.403	0.000		1,430.83	3	-0.00052	-0.36	261	274
FCA Leaves	CONTROL	CTRL1	Mudpit_P-UMG-SM-CTR-11	2-methylene-furan-3-one reductase-like [Lactuca sativa]	XP_023740331.1	2-methylene-furan-3-one reductase-like [Lactuca sativa]	100.0%	0.0312%	42,348.6	20	23	38	P-UMG-SM-CTR-13.7780.7780.3	VAATASTSKLELLK	K	S	99.7%	3.93	0.414	0.000		1,430.83	3	-0.000050	-0.035	261	274
FCA Leaves	CONTROL	CTRL1	Mudpit_P-UMG-SM-CTR-11	2-methylene-furan-3-one reductase-like [Lactuca sativa]	XP_023740331.1	2-methylene-furan-3-one reductase-like [Lactuca sativa]	100.0%	0.0312%	42,348.6	20	23	38	P-UMG-SM-CTR-13.7795.7795.2	VAATASTSKLELLK	K	S	99.7%	3.79	0.398	7.47		1,430.83	2	-0.0016	-1.1	261	274
FCA Leaves	CONTROL	CTRL1	Mudpit_P-UMG-SM-CTR-11	2-methylene-furan-3-one reductase-like [Lactuca sativa]	XP_023740331.1	2-methylene-furan-3-one reductase-like [Lactuca sativa]	100.0%	0.0312%	42,348.6	20	23	38	P-UMG-SM-CTR-13.6822.6822.2	VGDEVYGDISEK	K	A	99.7%	3.00	0.386	2.96		1,309.60	2	-0.0010	-0.78	165	176
FCA Leaves	CONTROL	CTRL1	Mudpit_P-UMG-SM-CTR-11	2-methylene-furan-3-one reductase-like [Lactuca sativa]	XP_023740331.1	2-methylene-furan-3-one reductase-like [Lactuca sativa]	100.0%	0.0312%	42,348.6	20	23	38	P-UMG-SM-CTR-13.6869.6869.2	VGDEVYGDISEK	K	A	99.7%	3.10	0.348	1.42		1,309.60	2	-0.00087	-0.67	165	176
FCA Leaves	CONTROL	CTRL1	Mudpit_P-UMG-SM-CTR-11	2-methylene-furan-3-one reductase-like [Lactuca sativa]	XP_023740331.1	2-methylene-furan-3-one reductase-like [Lactuca sativa]	100.0%	0.0312%	42,348.6	20	23	38	P-UMG-SM-CTR-14.9908.9908.2	VVAAALNPVDFK	K	R	99.7%	2.66	0.464	0.000		1,242.70	2	0.0045	3.6	117	128
FCA Leaves	CONTROL	CTRL1	Mudpit_P-UMG-SM-CTR-11	2-methylene-furan-3-one reductase-like [Lactuca sativa]	XP_023740331.1	2-methylene-furan-3-one reductase-like [Lactuca sativa]	100.0%	0.0312%	42,348.6	20	23	38	P-UMG-SM-CTR-13.10093.10093.2	VVAAALNPVDFK	K	R	99.7%	2.46	0.479	2.72		1,242.70	2	0.00031	0.25	117	128
FCA Leaves	CONTROL	CTRL1	Mudpit_P-UMG-SM-CTR-11	2-methylene-furan-3-one reductase-like [Lactuca sativa]	XP_023740331.1	2-methylene-furan-3-one reductase-like [Lactuca sativa]	100.0%	0.0312%	42,348.6	20	23	38	P-UMG-SM-CTR-13.10042.10042.2	VVAAALNPVDFK	K	R	99.7%	2.85	0.457	2.64		1,242.70	2	-0.00059	-0.48	117	128
FCA Leaves	CONTROL	CTRL1	Mudpit_P-UMG-SM-CTR-11	2-methylene-furan-3-one reductase-like [Lactuca sativa]	XP_023740331.1	2-methylene-furan-3-one reductase-like [Lactuca sativa]	100.0%	0.0312%	42,348.6	20	23	38	P-UMG-SM-CTR-13.8767.8767.3	VVAAALNPVDFKR	K	R	99.7%	2.46	0.348	0.000		1,398.80	3	0.0023	1.6	117	129
FCA Leaves	CONTROL	CTRL1	Mudpit_P-UMG-SM-CTR-11	2-methylene-furan-3-one reductase-like [Lactuca sativa]	XP_023740331.1	2-methylene-furan-3-one reductase-like [Lactuca sativa]	100.0%	0.0312%	42,348.6	20	23	38	P-UMG-SM-CTR-13.12170.12170.2	VVVEGGSVVVLTGAVAEPGFR	K	F	99.7%	4.73	0.630	13.4		2,041.12	2	0.0019	0.95	312	332
FCA Leaves	CONTROL	CTRL1	Mudpit_P-UMG-SM-CTR-11	2-methylene-furan-3-one reductase-like [Lactuca sativa]	XP_023740331.1	2-methylene-furan-3-one reductase-like [Lactuca sativa]	100.0%	0.0312%	42,348.6	20	23	38	P-UMG-SM-CTR-13.11237.11237.2	VVVYPVSEDYILEK	K	M	99.7%	2.07	0.156	0.000		1,651.87	2	-0.00024	-0.14	385	398
FCA Leaves	CONTROL	CTRL1	Mudpit_P-UMG-SM-CTR-11	2-methylene-furan-3-one reductase-like [Lactuca sativa]	XP_023740331.1	2-methylene-furan-3-one reductase-like [Lactuca sativa]	100.0%	0.0312%	42,348.6	20	23	38	P-UMG-SM-CTR-13.11186.11186.2	VVVYPVSEDYILEK	K	M	99.7%	2.35	0.394	2.54		1,651.87	2	-0.000041	-0.025	385	398
FCA Leaves	CONTROL	CTRL2	Mudpit_P-UMG-SM-CTR-21	2-methylene-furan-3-one reductase-like [Lactuca sativa]	XP_023740331.1	2-methylene-furan-3-one reductase-like [Lactuca sativa]	100.0%	0.0233%	42,348.6	19	21	32	P-UMG-SM-CTR-23.7627.7627.3	ALDGPKQSGSLAEYTAVEEK	K	L	99.7%	3.78	0.374	1.49		2,092.03	3	-0.0018	-0.85	177	196
FCA Leaves	CONTROL	CTRL2	Mudpit_P-UMG-SM-CTR-21	2-methylene-furan-3-one reductase-like [Lactuca sativa]	XP_023740331.1	2-methylene-furan-3-one reductase-like [Lactuca sativa]	100.0%	0.0233%	42,348.6	19	21	32	P-UMG-SM-CTR-23.11072.11072.2	AVLDPNGPFPFDR	K	V	99.7%	2.32	0.380	1.77		1,443.71	2	-0.0015	-1.0	356	368
FCA Leaves	CONTROL	CTRL2	Mudpit_P-UMG-SM-CTR-21	2-methylene-furan-3-one reductase-like [Lactuca sativa]	XP_023740331.1	2-methylene-furan-3-one reductase-like [Lactuca sativa]	100.0%	0.0233%	42,348.6	19	21	32	P-UMG-SM-CTR-23.11118.11118.2	AVLDPNGPFPFDR	K	V	99.7%	2.57	0.340	1.64		1,443.72	2	0.0012	0.83	356	368
FCA Leaves	CONTROL	CTRL2	Mudpit_P-UMG-SM-CTR-21	2-methylene-furan-3-one reductase-like [Lactuca sativa]	XP_023740331.1	2-methylene-furan-3-one reductase-like [Lactuca sativa]	100.0%	0.0233%	42,348.6	19	21	32	P-UMG-SM-CTR-23.10692.10692.3	AVLDPNGPFPFDRVK	K	E	99.7%	1.99	0.140	0.000		1,671.86	3	0.98	590	356	370
FCA Leaves	CONTROL	CTRL2	Mudpit_P-UMG-SM-CTR-21	2-methylene-furan-3-one reductase-like [Lactuca sativa]	XP_023740331.1	2-methylene-furan-3-one reductase-like [Lactuca sativa]	100.0%	0.0233%	42,348.6	19	21	32	P-UMG-SM-CTR-23.10355.10355.3	AVLDPNGPFPFDRVK	K	E	99.7%	3.06	0.363	1.80		1,670.88	3	-0.00038	-0.23	356	370
FCA Leaves	CONTROL	CTRL2	Mudpit_P-UMG-SM-CTR-21	2-methylene-furan-3-one reductase-like [Lactuca sativa]	XP_023740331.1	2-methylene-furan-3-one reductase-like [Lactuca sativa]	100.0%	0.0233%	42,348.6	19	21	32	P-UMG-SM-CTR-23.10406.10406.3	AVLDPNGPFPFDRVK	K	E	99.7%	3.56	0.375	3.06		1,670.88	3	-0.000025	-0.015	356	370
FCA Leaves	CONTROL	CTRL2	Mudpit_P-UMG-SM-CTR-21	2-methylene-furan-3-one reductase-like [Lactuca sativa]	XP_023740331.1	2-methylene-furan-3-one reductase-like [Lactuca sativa]	100.0%	0.0233%	42,348.6	19	21	32	P-UMG-SM-CTR-23.10455.10455.3	AVLDPNGPFPFDRVK	K	E	99.7%	3.70	0.357	3.09		1,670.88	3	0.00039	0.23	356	370
FCA Leaves	CONTROL	CTRL2	Mudpit_P-UMG-SM-CTR-21	2-methylene-furan-3-one reductase-like [Lactuca sativa]	XP_023740331.1	2-methylene-furan-3-one reductase-like [Lactuca sativa]	100.0%	0.0233%	42,348.6	19	21	32	P-UMG-SM-CTR-23.10892.10892.2	AWVYNEYGGVDVLK	K	F	99.7%	2.19	0.245	1.19		1,611.80	2	0.0097	6.0	85	98
FCA Leaves	CONTROL	CTRL2	Mudpit_P-UMG-SM-CTR-21	2-methylene-furan-3-one reductase-like [Lactuca sativa]	XP_023740331.1	2-methylene-furan-3-one reductase-like [Lactuca sativa]	100.0%	0.0233%	42,348.6	19	21	32	P-UMG-SM-CTR-23.8766.8766.2	EAFAYLETGR	K	A	99.7%	1.99	0.174	0.000		1,155.56	2	-0.00012	-0.10	371	380
FCA Leaves	CONTROL	CTRL2	Mudpit_P-UMG-SM-CTR-21	2-methylene-furan-3-one reductase-like [Lactuca sativa]	XP_023740331.1	2-methylene-furan-3-one reductase-like [Lactuca sativa]	100.0%	0.0233%	42,348.6	19	21	32	P-UMG-SM-CTR-23.8717.8717.2	EAFAYLETGR	K	A	99.7%	2.08	0.155	0.000		1,155.56	2	-0.00075	-0.65	371	380
FCA Leaves	CONTROL	CTRL2	Mudpit_P-UMG-SM-CTR-21	2-methylene-furan-3-one reductase-like [Lactuca sativa]	XP_023740331.1	2-methylene-furan-3-one reductase-like [Lactuca sativa]	100.0%	0.0233%	42,348.6	19	21	32	P-UMG-SM-CTR-23.11650.11650.2	FQATDSALPTVPGYDVAGVVVK	K	V	99.7%	1.90	0.185	0.000		2,233.16	2	-0.00032	-0.14	134	155
FCA Leaves	CONTROL	CTRL2	Mudpit_P-UMG-SM-CTR-21	2-methylene-furan-3-one reductase-like [Lactuca sativa]	XP_023740331.1	2-methylene-furan-3-one reductase-like [Lactuca sativa]	100.0%	0.0233%	42,348.6	19	21	32	P-UMG-SM-CTR-23.9789.9789.2	FSSNVTVPEVNDDQVLVK	K	V	99.7%	2.31	0.352	0.000		1,989.00	2	-0.0029	-1.5	99	116
FCA Leaves	CONTROL	CTRL2	Mudpit_P-UMG-SM-CTR-21	2-methylene-furan-3-one reductase-like [Lactuca sativa]	XP_023740331.1	2-methylene-furan-3-one reductase-like [Lactuca sativa]	100.0%	0.0233%	42,348.6	19	21	32	P-UMG-SM-CTR-23.9832.9832.2	FSSNVTVPEVNDDQVLVK	K	V	99.7%	3.18	0.397	1.64		1,989.00	2	-0.0013	-0.65	99	116
FCA Leaves	CONTROL	CTRL2	Mudpit_P-UMG-SM-CTR-21	2-methylene-furan-3-one reductase-like [Lactuca sativa]	XP_023740331.1	2-methylene-furan-3-one reductase-like [Lactuca sativa]	100.0%	0.0233%	42,348.6	19	21	32	P-UMG-SM-CTR-23.6945.6945.2	FVVTSTGSTLTK	R	L	99.7%	2.58	0.459	3.31		1,239.67	2	-0.00057	-0.46	333	344
FCA Leaves	CONTROL	CTRL2	Mudpit_P-UMG-SM-CTR-21	2-methylene-furan-3-one reductase-like [Lactuca sativa]	XP_023740331.1	2-methylene-furan-3-one reductase-like [Lactuca sativa]	100.0%	0.0233%	42,348.6	19	21	32	P-UMG-SM-CTR-23.6903.6903.2	FVVTSTGSTLTK	R	L	99.7%	2.69	0.451	3.21		1,239.67	2	-0.00054	-0.44	333	344
FCA Leaves	CONTROL	CTRL2	Mudpit_P-UMG-SM-CTR-21	2-methylene-furan-3-one reductase-like [Lactuca sativa]	XP_023740331.1	2-methylene-furan-3-one reductase-like [Lactuca sativa]	100.0%	0.0233%	42,348.6	19	21	32	ScaffoldIDNumber_215569_P-UMG-SM-CTR-23.12227.12227.2 (intensity=125453.85) RTINSECONDS=2085.798	ISEKALDGPKQSGSLAEYTAVEEKLLALK	D	P	99.7%	0.000	0.000	9.41		3,087.73	4	0.056	18	173	201
FCA Leaves	CONTROL	CTRL2	Mudpit_P-UMG-SM-CTR-21	2-methylene-furan-3-one reductase-like [Lactuca sativa]	XP_023740331.1	2-methylene-furan-3-one reductase-like [Lactuca sativa]	100.0%	0.0233%	42,348.6	19	21	32	P-UMG-SM-CTR-23.6826.6826.3	LNPYLEDGKLK	K	A	99.7%	1.39	0.00370	0.000		1,288.70	3	-0.00032	-0.25	345	355
FCA Leaves	CONTROL	CTRL2	Mudpit_P-UMG-SM-CTR-21	2-methylene-furan-3-one reductase-like [Lactuca sativa]	XP_023740331.1	2-methylene-furan-3-one reductase-like [Lactuca sativa]	100.0%	0.0233%	42,348.6	19	21	32	P-UMG-SM-CTR-23.7271.7271.2	QSGSLAEYTAVEEK	K	L	99.7%	3.67	0.508	3.41		1,510.71	2	-0.0013	-0.83	183	196
FCA Leaves	CONTROL	CTRL2	Mudpit_P-UMG-SM-CTR-21	2-methylene-furan-3-one reductase-like [Lactuca sativa]	XP_023740331.1	2-methylene-furan-3-one reductase-like [Lactuca sativa]	100.0%	0.0233%	42,348.6	19	21	32	P-UMG-SM-CTR-23.7222.7222.2	QSGSLAEYTAVEEK	K	L	99.7%	4.03	0.451	4.55		1,510.71	2	-0.0013	-0.87	183	196
FCA Leaves	CONTROL	CTRL2	Mudpit_P-UMG-SM-CTR-21	2-methylene-furan-3-one reductase-like [Lactuca sativa]	XP_023740331.1	2-methylene-furan-3-one reductase-like [Lactuca sativa]	100.0%	0.0233%	42,348.6	19	21	32	P-UMG-SM-CTR-23.6457.6457.2	SATETAVGSTTVPSEMK	R	A	99.7%	3.73	0.526	3.21		1,694.80	2	-0.0017	-0.99	68	84
FCA Leaves	CONTROL	CTRL2	Mudpit_P-UMG-SM-CTR-21	2-methylene-furan-3-one reductase-like [Lactuca sativa]	XP_023740331.1	2-methylene-furan-3-one reductase-like [Lactuca sativa]	100.0%	0.0233%	42,348.6	19	21	32	P-UMG-SM-CTR-23.7988.7988.3	SLKVGDEVYGDISEK	K	A	99.7%	2.41	0.391	0.000		1,637.82	3	0.0018	1.1	162	176
FCA Leaves	CONTROL	CTRL2	Mudpit_P-UMG-SM-CTR-21	2-methylene-furan-3-one reductase-like [Lactuca sativa]	XP_023740331.1	2-methylene-furan-3-one reductase-like [Lactuca sativa]	100.0%	0.0233%	42,348.6	19	21	32	P-UMG-SM-CTR-23.1293.1293.2	VAATASTSK	K	L	99.7%	1.67	0.272	0.000		834.44	2	-0.0012	-1.4	261	269
FCA Leaves	CONTROL	CTRL2	Mudpit_P-UMG-SM-CTR-21	2-methylene-furan-3-one reductase-like [Lactuca sativa]	XP_023740331.1	2-methylene-furan-3-one reductase-like [Lactuca sativa]	100.0%	0.0233%	42,348.6	19	21	32	P-UMG-SM-CTR-23.7552.7552.2	VAATASTSKLELLK	K	S	99.7%	3.48	0.421	3.82		1,430.83	2	-0.0025	-1.7	261	274
FCA Leaves	CONTROL	CTRL2	Mudpit_P-UMG-SM-CTR-21	2-methylene-furan-3-one reductase-like [Lactuca sativa]	XP_023740331.1	2-methylene-furan-3-one reductase-like [Lactuca sativa]	100.0%	0.0233%	42,348.6	19	21	32	P-UMG-SM-CTR-23.7533.7533.3	VAATASTSKLELLK	K	S	99.7%	3.88	0.381	0.000		1,430.83	3	-0.00064	-0.45	261	274
FCA Leaves	CONTROL	CTRL2	Mudpit_P-UMG-SM-CTR-21	2-methylene-furan-3-one reductase-like [Lactuca sativa]	XP_023740331.1	2-methylene-furan-3-one reductase-like [Lactuca sativa]	100.0%	0.0233%	42,348.6	19	21	32	P-UMG-SM-CTR-23.6557.6557.2	VGDEVYGDISEK	K	A	99.7%	3.11	0.418	2.54		1,309.60	2	-0.00068	-0.52	165	176
FCA Leaves	CONTROL	CTRL2	Mudpit_P-UMG-SM-CTR-21	2-methylene-furan-3-one reductase-like [Lactuca sativa]	XP_023740331.1	2-methylene-furan-3-one reductase-like [Lactuca sativa]	100.0%	0.0233%	42,348.6	19	21	32	P-UMG-SM-CTR-23.9619.9619.2	VVAAALNPVDFK	K	R	99.7%	2.98	0.429	3.13		1,242.70	2	-0.0021	-1.7	117	128
FCA Leaves	CONTROL	CTRL2	Mudpit_P-UMG-SM-CTR-21	2-methylene-furan-3-one reductase-like [Lactuca sativa]	XP_023740331.1	2-methylene-furan-3-one reductase-like [Lactuca sativa]	100.0%	0.0233%	42,348.6	19	21	32	P-UMG-SM-CTR-23.9662.9662.2	VVAAALNPVDFK	K	R	99.7%	3.09	0.563	2.72		1,242.70	2	-0.00047	-0.38	117	128
FCA Leaves	CONTROL	CTRL2	Mudpit_P-UMG-SM-CTR-21	2-methylene-furan-3-one reductase-like [Lactuca sativa]	XP_023740331.1	2-methylene-furan-3-one reductase-like [Lactuca sativa]	100.0%	0.0233%	42,348.6	19	21	32	P-UMG-SM-CTR-23.8424.8424.2	VVAAALNPVDFKR	K	R	99.7%	2.17	0.314	1.89		1,398.80	2	0.00027	0.19	117	129
FCA Leaves	CONTROL	CTRL2	Mudpit_P-UMG-SM-CTR-21	2-methylene-furan-3-one reductase-like [Lactuca sativa]	XP_023740331.1	2-methylene-furan-3-one reductase-like [Lactuca sativa]	100.0%	0.0233%	42,348.6	19	21	32	P-UMG-SM-CTR-23.8441.8441.3	VVAAALNPVDFKR	K	R	99.7%	2.28	0.312	0.000		1,398.80	3	0.0011	0.80	117	129
FCA Leaves	CONTROL	CTRL2	Mudpit_P-UMG-SM-CTR-21	2-methylene-furan-3-one reductase-like [Lactuca sativa]	XP_023740331.1	2-methylene-furan-3-one reductase-like [Lactuca sativa]	100.0%	0.0233%	42,348.6	19	21	32	P-UMG-SM-CTR-23.8391.8391.3	VVAAALNPVDFKR	K	R	99.7%	2.48	0.333	0.000		1,398.80	3	0.0023	1.7	117	129
FCA Leaves	CONTROL	CTRL2	Mudpit_P-UMG-SM-CTR-21	2-methylene-furan-3-one reductase-like [Lactuca sativa]	XP_023740331.1	2-methylene-furan-3-one reductase-like [Lactuca sativa]	100.0%	0.0233%	42,348.6	19	21	32	P-UMG-SM-CTR-23.10739.10739.2	VVVYPVSEDYILEK	K	M	99.7%	1.94	0.101	0.000		1,651.87	2	0.0010	0.63	385	398
FCA Leaves	CONTROL	CTRL2	Mudpit_P-UMG-SM-CTR-21	2-methylene-furan-3-one reductase-like [Lactuca sativa]	XP_023740331.1	2-methylene-furan-3-one reductase-like [Lactuca sativa]	100.0%	0.0233%	42,348.6	19	21	32	P-UMG-SM-CTR-23.10690.10690.2	VVVYPVSEDYILEK	K	M	99.7%	2.33	0.402	3.74		1,651.87	2	-0.0016	-0.95	385	398
FCA Leaves	CONTROL	CTRL3	Mudpit_P-UMG-SM-CTR-31	2-methylene-furan-3-one reductase-like [Lactuca sativa]	XP_023740331.1	2-methylene-furan-3-one reductase-like [Lactuca sativa]	100.0%	0.0236%	42,348.6	17	22	31	P-UMG-SM-CTR-33.11086.11086.2	AVLDPNGPFPFDR	K	V	99.7%	2.15	0.239	0.000		1,443.72	2	0.0054	3.8	356	368
FCA Leaves	CONTROL	CTRL3	Mudpit_P-UMG-SM-CTR-31	2-methylene-furan-3-one reductase-like [Lactuca sativa]	XP_023740331.1	2-methylene-furan-3-one reductase-like [Lactuca sativa]	100.0%	0.0236%	42,348.6	17	22	31	P-UMG-SM-CTR-33.11149.11149.2	AVLDPNGPFPFDR	K	V	99.7%	2.90	0.389	0.000		1,443.72	2	0.0012	0.84	356	368
FCA Leaves	CONTROL	CTRL3	Mudpit_P-UMG-SM-CTR-31	2-methylene-furan-3-one reductase-like [Lactuca sativa]	XP_023740331.1	2-methylene-furan-3-one reductase-like [Lactuca sativa]	100.0%	0.0236%	42,348.6	17	22	31	P-UMG-SM-CTR-33.10414.10414.3	AVLDPNGPFPFDRVK	K	E	99.7%	3.74	0.446	0.000		1,670.88	3	0.00047	0.28	356	370
FCA Leaves	CONTROL	CTRL3	Mudpit_P-UMG-SM-CTR-31	2-methylene-furan-3-one reductase-like [Lactuca sativa]	XP_023740331.1	2-methylene-furan-3-one reductase-like [Lactuca sativa]	100.0%	0.0236%	42,348.6	17	22	31	P-UMG-SM-CTR-33.10456.10456.3	AVLDPNGPFPFDRVK	K	E	99.7%	3.86	0.424	2.32		1,670.88	3	0.0016	0.94	356	370
FCA Leaves	CONTROL	CTRL3	Mudpit_P-UMG-SM-CTR-31	2-methylene-furan-3-one reductase-like [Lactuca sativa]	XP_023740331.1	2-methylene-furan-3-one reductase-like [Lactuca sativa]	100.0%	0.0236%	42,348.6	17	22	31	P-UMG-SM-CTR-33.10901.10901.2	AWVYNEYGGVDVLK	K	F	99.7%	2.94	0.281	2.62		1,611.80	2	0.0062	3.8	85	98
FCA Leaves	CONTROL	CTRL3	Mudpit_P-UMG-SM-CTR-31	2-methylene-furan-3-one reductase-like [Lactuca sativa]	XP_023740331.1	2-methylene-furan-3-one reductase-like [Lactuca sativa]	100.0%	0.0236%	42,348.6	17	22	31	P-UMG-SM-CTR-33.8734.8734.2	EAFAYLETGR	K	A	99.7%	1.94	0.324	0.000		1,155.56	2	0.0028	2.4	371	380
FCA Leaves	CONTROL	CTRL3	Mudpit_P-UMG-SM-CTR-31	2-methylene-furan-3-one reductase-like [Lactuca sativa]	XP_023740331.1	2-methylene-furan-3-one reductase-like [Lactuca sativa]	100.0%	0.0236%	42,348.6	17	22	31	P-UMG-SM-CTR-33.8779.8779.2	EAFAYLETGR	K	A	99.7%	1.85	0.220	1.14		1,155.56	2	0.00057	0.49	371	380
FCA Leaves	CONTROL	CTRL3	Mudpit_P-UMG-SM-CTR-31	2-methylene-furan-3-one reductase-like [Lactuca sativa]	XP_023740331.1	2-methylene-furan-3-one reductase-like [Lactuca sativa]	100.0%	0.0236%	42,348.6	17	22	31	P-UMG-SM-CTR-33.11701.11701.3	FQATDSALPTVPGYDVAGVVVK	K	V	99.7%	3.14	0.352	0.000		2,234.17	3	1.0	450	134	155
FCA Leaves	CONTROL	CTRL3	Mudpit_P-UMG-SM-CTR-31	2-methylene-furan-3-one reductase-like [Lactuca sativa]	XP_023740331.1	2-methylene-furan-3-one reductase-like [Lactuca sativa]	100.0%	0.0236%	42,348.6	17	22	31	P-UMG-SM-CTR-33.11744.11744.2	FQATDSALPTVPGYDVAGVVVK	K	V	99.7%	2.80	0.400	2.00		2,233.17	2	0.0025	1.1	134	155
FCA Leaves	CONTROL	CTRL3	Mudpit_P-UMG-SM-CTR-31	2-methylene-furan-3-one reductase-like [Lactuca sativa]	XP_023740331.1	2-methylene-furan-3-one reductase-like [Lactuca sativa]	100.0%	0.0236%	42,348.6	17	22	31	P-UMG-SM-CTR-33.11694.11694.2	FQATDSALPTVPGYDVAGVVVK	K	V	99.7%	3.82	0.451	3.31		2,233.16	2	0.0014	0.63	134	155
FCA Leaves	CONTROL	CTRL3	Mudpit_P-UMG-SM-CTR-31	2-methylene-furan-3-one reductase-like [Lactuca sativa]	XP_023740331.1	2-methylene-furan-3-one reductase-like [Lactuca sativa]	100.0%	0.0236%	42,348.6	17	22	31	P-UMG-SM-CTR-33.9816.9816.2	FSSNVTVPEVNDDQVLVK	K	V	99.7%	3.23	0.470	1.17		1,989.01	2	0.0056	2.8	99	116
FCA Leaves	CONTROL	CTRL3	Mudpit_P-UMG-SM-CTR-31	2-methylene-furan-3-one reductase-like [Lactuca sativa]	XP_023740331.1	2-methylene-furan-3-one reductase-like [Lactuca sativa]	100.0%	0.0236%	42,348.6	17	22	31	P-UMG-SM-CTR-33.9859.9859.2	FSSNVTVPEVNDDQVLVK	K	V	99.7%	3.14	0.440	1.44		1,989.01	2	0.0015	0.76	99	116
FCA Leaves	CONTROL	CTRL3	Mudpit_P-UMG-SM-CTR-31	2-methylene-furan-3-one reductase-like [Lactuca sativa]	XP_023740331.1	2-methylene-furan-3-one reductase-like [Lactuca sativa]	100.0%	0.0236%	42,348.6	17	22	31	P-UMG-SM-CTR-33.11212.11212.3	LGKFQATDSALPTVPGYDVAGVVVK	R	V	99.7%	3.44	0.407	6.31		2,531.37	3	0.0015	0.61	131	155
FCA Leaves	CONTROL	CTRL3	Mudpit_P-UMG-SM-CTR-31	2-methylene-furan-3-one reductase-like [Lactuca sativa]	XP_023740331.1	2-methylene-furan-3-one reductase-like [Lactuca sativa]	100.0%	0.0236%	42,348.6	17	22	31	P-UMG-SM-CTR-33.6876.6876.2	LNPYLEDGKLK	K	A	99.7%	1.99	0.000	1.03		1,288.71	2	0.0024	1.8	345	355
FCA Leaves	CONTROL	CTRL3	Mudpit_P-UMG-SM-CTR-31	2-methylene-furan-3-one reductase-like [Lactuca sativa]	XP_023740331.1	2-methylene-furan-3-one reductase-like [Lactuca sativa]	100.0%	0.0236%	42,348.6	17	22	31	P-UMG-SM-CTR-33.6870.6870.3	LNPYLEDGKLK	K	A	99.7%	2.24	0.146	0.721		1,288.70	3	0.0017	1.3	345	355
FCA Leaves	CONTROL	CTRL3	Mudpit_P-UMG-SM-CTR-31	2-methylene-furan-3-one reductase-like [Lactuca sativa]	XP_023740331.1	2-methylene-furan-3-one reductase-like [Lactuca sativa]	100.0%	0.0236%	42,348.6	17	22	31	P-UMG-SM-CTR-31.3594.3594.2	MEALLSSSATLR	-	L	99.7%	1.21	0.000	0.000		1,276.62	2	-1.0	-820	1	12
FCA Leaves	CONTROL	CTRL3	Mudpit_P-UMG-SM-CTR-31	2-methylene-furan-3-one reductase-like [Lactuca sativa]	XP_023740331.1	2-methylene-furan-3-one reductase-like [Lactuca sativa]	100.0%	0.0236%	42,348.6	17	22	31	P-UMG-SM-CTR-33.7222.7222.2	QSGSLAEYTAVEEK	K	L	99.7%	4.13	0.465	1.77		1,510.72	2	0.0016	1.1	183	196
FCA Leaves	CONTROL	CTRL3	Mudpit_P-UMG-SM-CTR-31	2-methylene-furan-3-one reductase-like [Lactuca sativa]	XP_023740331.1	2-methylene-furan-3-one reductase-like [Lactuca sativa]	100.0%	0.0236%	42,348.6	17	22	31	P-UMG-SM-CTR-33.13731.13731.3	SLDFAQAASLPLAIETAYEGLER	K	A	99.7%	3.04	0.460	2.07		2,465.25	3	1.0	410	204	226
FCA Leaves	CONTROL	CTRL3	Mudpit_P-UMG-SM-CTR-31	2-methylene-furan-3-one reductase-like [Lactuca sativa]	XP_023740331.1	2-methylene-furan-3-one reductase-like [Lactuca sativa]	100.0%	0.0236%	42,348.6	17	22	31	P-UMG-SM-CTR-33.13690.13690.3	SLDFAQAASLPLAIETAYEGLER	K	A	99.7%	3.85	0.545	2.60		2,464.25	3	0.0045	1.8	204	226
FCA Leaves	CONTROL	CTRL3	Mudpit_P-UMG-SM-CTR-31	2-methylene-furan-3-one reductase-like [Lactuca sativa]	XP_023740331.1	2-methylene-furan-3-one reductase-like [Lactuca sativa]	100.0%	0.0236%	42,348.6	17	22	31	P-UMG-SM-CTR-33.13699.13699.2	SLDFAQAASLPLAIETAYEGLER	K	A	99.7%	4.00	0.572	9.17		2,464.24	2	-0.0040	-1.6	204	226
FCA Leaves	CONTROL	CTRL3	Mudpit_P-UMG-SM-CTR-31	2-methylene-furan-3-one reductase-like [Lactuca sativa]	XP_023740331.1	2-methylene-furan-3-one reductase-like [Lactuca sativa]	100.0%	0.0236%	42,348.6	17	22	31	P-UMG-SM-CTR-33.7988.7988.3	SLKVGDEVYGDISEK	K	A	99.7%	2.11	0.1000	0.000		1,637.82	3	0.0029	1.8	162	176
FCA Leaves	CONTROL	CTRL3	Mudpit_P-UMG-SM-CTR-31	2-methylene-furan-3-one reductase-like [Lactuca sativa]	XP_023740331.1	2-methylene-furan-3-one reductase-like [Lactuca sativa]	100.0%	0.0236%	42,348.6	17	22	31	P-UMG-SM-CTR-33.8010.8010.2	SLKVGDEVYGDISEK	K	A	99.7%	2.38	0.410	4.80		1,637.82	2	0.00031	0.19	162	176
FCA Leaves	CONTROL	CTRL3	Mudpit_P-UMG-SM-CTR-31	2-methylene-furan-3-one reductase-like [Lactuca sativa]	XP_023740331.1	2-methylene-furan-3-one reductase-like [Lactuca sativa]	100.0%	0.0236%	42,348.6	17	22	31	P-UMG-SM-CTR-33.7545.7545.2	VAATASTSKLELLK	K	S	99.7%	3.65	0.449	4.14		1,430.84	2	0.00047	0.33	261	274
FCA Leaves	CONTROL	CTRL3	Mudpit_P-UMG-SM-CTR-31	2-methylene-furan-3-one reductase-like [Lactuca sativa]	XP_023740331.1	2-methylene-furan-3-one reductase-like [Lactuca sativa]	100.0%	0.0236%	42,348.6	17	22	31	P-UMG-SM-CTR-33.7522.7522.3	VAATASTSKLELLK	K	S	99.7%	3.63	0.426	1.23		1,430.84	3	0.00071	0.50	261	274
FCA Leaves	CONTROL	CTRL3	Mudpit_P-UMG-SM-CTR-31	2-methylene-furan-3-one reductase-like [Lactuca sativa]	XP_023740331.1	2-methylene-furan-3-one reductase-like [Lactuca sativa]	100.0%	0.0236%	42,348.6	17	22	31	P-UMG-SM-CTR-33.6582.6582.2	VGDEVYGDISEK	K	A	99.7%	2.87	0.368	0.000		1,309.60	2	-0.00016	-0.12	165	176
FCA Leaves	CONTROL	CTRL3	Mudpit_P-UMG-SM-CTR-31	2-methylene-furan-3-one reductase-like [Lactuca sativa]	XP_023740331.1	2-methylene-furan-3-one reductase-like [Lactuca sativa]	100.0%	0.0236%	42,348.6	17	22	31	P-UMG-SM-CTR-33.6536.6536.2	VGDEVYGDISEK	K	A	99.7%	3.03	0.397	0.000		1,309.60	2	0.000044	0.034	165	176
FCA Leaves	CONTROL	CTRL3	Mudpit_P-UMG-SM-CTR-31	2-methylene-furan-3-one reductase-like [Lactuca sativa]	XP_023740331.1	2-methylene-furan-3-one reductase-like [Lactuca sativa]	100.0%	0.0236%	42,348.6	17	22	31	P-UMG-SM-CTR-33.9702.9702.2	VVAAALNPVDFK	K	R	99.7%	2.52	0.467	3.89		1,242.70	2	0.0031	2.5	117	128
FCA Leaves	CONTROL	CTRL3	Mudpit_P-UMG-SM-CTR-31	2-methylene-furan-3-one reductase-like [Lactuca sativa]	XP_023740331.1	2-methylene-furan-3-one reductase-like [Lactuca sativa]	100.0%	0.0236%	42,348.6	17	22	31	P-UMG-SM-CTR-33.9653.9653.2	VVAAALNPVDFK	K	R	99.7%	2.97	0.520	3.43		1,242.70	2	0.0023	1.8	117	128
FCA Leaves	CONTROL	CTRL3	Mudpit_P-UMG-SM-CTR-31	2-methylene-furan-3-one reductase-like [Lactuca sativa]	XP_023740331.1	2-methylene-furan-3-one reductase-like [Lactuca sativa]	100.0%	0.0236%	42,348.6	17	22	31	P-UMG-SM-CTR-33.8454.8454.3	VVAAALNPVDFKR	K	R	99.7%	2.14	0.221	0.000		1,398.80	3	0.0026	1.9	117	129
FCA Leaves	CONTROL	CTRL3	Mudpit_P-UMG-SM-CTR-31	2-methylene-furan-3-one reductase-like [Lactuca sativa]	XP_023740331.1	2-methylene-furan-3-one reductase-like [Lactuca sativa]	100.0%	0.0236%	42,348.6	17	22	31	P-UMG-SM-CTR-33.8405.8405.3	VVAAALNPVDFKR	K	R	99.7%	2.60	0.359	0.000		1,398.80	3	0.0014	1.0	117	129
FCA Leaves	CONTROL	CTRL3	Mudpit_P-UMG-SM-CTR-31	2-methylene-furan-3-one reductase-like [Lactuca sativa]	XP_023740331.1	2-methylene-furan-3-one reductase-like [Lactuca sativa]	100.0%	0.0236%	42,348.6	17	22	31	P-UMG-SM-CTR-33.10744.10744.2	VVVYPVSEDYILEK	K	M	99.7%	2.37	0.426	2.52		1,651.87	2	0.00022	0.13	385	398
FCA Leaves	FCA	FCA1	Mudpit_P-UMG-SM-FCA-11	2-methylene-furan-3-one reductase-like [Lactuca sativa]	XP_023740331.1	2-methylene-furan-3-one reductase-like [Lactuca sativa]	100.0%	0.0164%	42,348.6	15	16	19	P-UMG-SM-FCA-13.7457.7457.3	ALDGPKQSGSLAEYTAVEEK	K	L	99.7%	3.61	0.382	1.74		2,092.03	3	-0.00058	-0.28	177	196
FCA Leaves	FCA	FCA1	Mudpit_P-UMG-SM-FCA-11	2-methylene-furan-3-one reductase-like [Lactuca sativa]	XP_023740331.1	2-methylene-furan-3-one reductase-like [Lactuca sativa]	100.0%	0.0164%	42,348.6	15	16	19	P-UMG-SM-FCA-13.10929.10929.2	AVLDPNGPFPFDR	K	V	99.7%	2.54	0.373	3.04		1,443.72	2	0.0011	0.77	356	368
FCA Leaves	FCA	FCA1	Mudpit_P-UMG-SM-FCA-11	2-methylene-furan-3-one reductase-like [Lactuca sativa]	XP_023740331.1	2-methylene-furan-3-one reductase-like [Lactuca sativa]	100.0%	0.0164%	42,348.6	15	16	19	P-UMG-SM-FCA-13.10231.10231.3	AVLDPNGPFPFDRVK	K	E	99.7%	3.40	0.317	0.000		1,670.87	3	-0.0036	-2.1	356	370
FCA Leaves	FCA	FCA1	Mudpit_P-UMG-SM-FCA-11	2-methylene-furan-3-one reductase-like [Lactuca sativa]	XP_023740331.1	2-methylene-furan-3-one reductase-like [Lactuca sativa]	100.0%	0.0164%	42,348.6	15	16	19	P-UMG-SM-FCA-13.10714.10714.2	AWVYNEYGGVDVLK	K	F	99.7%	2.74	0.312	3.15		1,611.79	2	0.00085	0.53	85	98
FCA Leaves	FCA	FCA1	Mudpit_P-UMG-SM-FCA-11	2-methylene-furan-3-one reductase-like [Lactuca sativa]	XP_023740331.1	2-methylene-furan-3-one reductase-like [Lactuca sativa]	100.0%	0.0164%	42,348.6	15	16	19	P-UMG-SM-FCA-13.8564.8564.2	EAFAYLETGR	K	A	99.7%	2.09	0.215	0.000		1,155.56	2	-0.0011	-0.93	371	380
FCA Leaves	FCA	FCA1	Mudpit_P-UMG-SM-FCA-11	2-methylene-furan-3-one reductase-like [Lactuca sativa]	XP_023740331.1	2-methylene-furan-3-one reductase-like [Lactuca sativa]	100.0%	0.0164%	42,348.6	15	16	19	P-UMG-SM-FCA-13.11519.11519.3	FQATDSALPTVPGYDVAGVVVK	K	V	99.7%	2.24	0.212	0.000		2,233.17	3	0.0062	2.8	134	155
FCA Leaves	FCA	FCA1	Mudpit_P-UMG-SM-FCA-11	2-methylene-furan-3-one reductase-like [Lactuca sativa]	XP_023740331.1	2-methylene-furan-3-one reductase-like [Lactuca sativa]	100.0%	0.0164%	42,348.6	15	16	19	P-UMG-SM-FCA-13.11514.11514.2	FQATDSALPTVPGYDVAGVVVK	K	V	99.7%	2.50	0.383	0.000		2,233.16	2	-0.0046	-2.1	134	155
FCA Leaves	FCA	FCA1	Mudpit_P-UMG-SM-FCA-11	2-methylene-furan-3-one reductase-like [Lactuca sativa]	XP_023740331.1	2-methylene-furan-3-one reductase-like [Lactuca sativa]	100.0%	0.0164%	42,348.6	15	16	19	P-UMG-SM-FCA-13.9669.9669.2	FSSNVTVPEVNDDQVLVK	K	V	99.7%	2.97	0.444	1.85		1,989.00	2	-0.0037	-1.9	99	116
FCA Leaves	FCA	FCA1	Mudpit_P-UMG-SM-FCA-11	2-methylene-furan-3-one reductase-like [Lactuca sativa]	XP_023740331.1	2-methylene-furan-3-one reductase-like [Lactuca sativa]	100.0%	0.0164%	42,348.6	15	16	19	P-UMG-SM-FCA-13.6729.6729.3	LNPYLEDGKLK	K	A	99.7%	1.87	0.0405	1.20		1,288.70	3	-0.00094	-0.72	345	355
FCA Leaves	FCA	FCA1	Mudpit_P-UMG-SM-FCA-11	2-methylene-furan-3-one reductase-like [Lactuca sativa]	XP_023740331.1	2-methylene-furan-3-one reductase-like [Lactuca sativa]	100.0%	0.0164%	42,348.6	15	16	19	P-UMG-SM-FCA-13.7080.7080.2	QSGSLAEYTAVEEK	K	L	99.7%	4.10	0.485	4.25		1,510.71	2	-0.00076	-0.51	183	196
FCA Leaves	FCA	FCA1	Mudpit_P-UMG-SM-FCA-11	2-methylene-furan-3-one reductase-like [Lactuca sativa]	XP_023740331.1	2-methylene-furan-3-one reductase-like [Lactuca sativa]	100.0%	0.0164%	42,348.6	15	16	19	P-UMG-SM-FCA-13.7834.7834.3	SLKVGDEVYGDISEK	K	A	99.7%	2.04	0.0397	0.000		1,637.82	3	0.00090	0.55	162	176
FCA Leaves	FCA	FCA1	Mudpit_P-UMG-SM-FCA-11	2-methylene-furan-3-one reductase-like [Lactuca sativa]	XP_023740331.1	2-methylene-furan-3-one reductase-like [Lactuca sativa]	100.0%	0.0164%	42,348.6	15	16	19	P-UMG-SM-FCA-13.7383.7383.3	VAATASTSKLELLK	K	S	99.7%	3.79	0.424	0.000		1,430.83	3	0.00014	0.100	261	274
FCA Leaves	FCA	FCA1	Mudpit_P-UMG-SM-FCA-11	2-methylene-furan-3-one reductase-like [Lactuca sativa]	XP_023740331.1	2-methylene-furan-3-one reductase-like [Lactuca sativa]	100.0%	0.0164%	42,348.6	15	16	19	P-UMG-SM-FCA-13.6407.6407.2	VGDEVYGDISEK	K	A	99.7%	3.17	0.421	1.96		1,309.60	2	-0.0012	-0.90	165	176
FCA Leaves	FCA	FCA1	Mudpit_P-UMG-SM-FCA-11	2-methylene-furan-3-one reductase-like [Lactuca sativa]	XP_023740331.1	2-methylene-furan-3-one reductase-like [Lactuca sativa]	100.0%	0.0164%	42,348.6	15	16	19	P-UMG-SM-FCA-12.9598.9598.2	VVAAALNPVDFK	K	R	99.7%	2.57	0.465	0.000		1,242.70	2	0.00064	0.51	117	128
FCA Leaves	FCA	FCA1	Mudpit_P-UMG-SM-FCA-11	2-methylene-furan-3-one reductase-like [Lactuca sativa]	XP_023740331.1	2-methylene-furan-3-one reductase-like [Lactuca sativa]	100.0%	0.0164%	42,348.6	15	16	19	P-UMG-SM-FCA-14.9313.9313.2	VVAAALNPVDFK	K	R	99.7%	2.37	0.417	1.60		1,242.70	2	0.0021	1.7	117	128
FCA Leaves	FCA	FCA1	Mudpit_P-UMG-SM-FCA-11	2-methylene-furan-3-one reductase-like [Lactuca sativa]	XP_023740331.1	2-methylene-furan-3-one reductase-like [Lactuca sativa]	100.0%	0.0164%	42,348.6	15	16	19	P-UMG-SM-FCA-13.9521.9521.2	VVAAALNPVDFK	K	R	99.7%	2.81	0.501	3.35		1,242.70	2	-0.0014	-1.1	117	128
FCA Leaves	FCA	FCA1	Mudpit_P-UMG-SM-FCA-11	2-methylene-furan-3-one reductase-like [Lactuca sativa]	XP_023740331.1	2-methylene-furan-3-one reductase-like [Lactuca sativa]	100.0%	0.0164%	42,348.6	15	16	19	P-UMG-SM-FCA-13.9475.9475.2	VVAAALNPVDFK	K	R	99.7%	3.04	0.461	3.85		1,242.70	2	-0.000088	-0.071	117	128
FCA Leaves	FCA	FCA1	Mudpit_P-UMG-SM-FCA-11	2-methylene-furan-3-one reductase-like [Lactuca sativa]	XP_023740331.1	2-methylene-furan-3-one reductase-like [Lactuca sativa]	100.0%	0.0164%	42,348.6	15	16	19	P-UMG-SM-FCA-13.8254.8254.3	VVAAALNPVDFKR	K	R	99.7%	2.83	0.319	0.000		1,398.80	3	0.0037	2.6	117	129
FCA Leaves	FCA	FCA1	Mudpit_P-UMG-SM-FCA-11	2-methylene-furan-3-one reductase-like [Lactuca sativa]	XP_023740331.1	2-methylene-furan-3-one reductase-like [Lactuca sativa]	100.0%	0.0164%	42,348.6	15	16	19	P-UMG-SM-FCA-13.10537.10537.2	VVVYPVSEDYILEK	K	M	99.7%	2.44	0.421	3.20		1,651.87	2	-0.0029	-1.7	385	398
FCA Leaves	FCA	FCA2	Mudpit_P-UMG-SM-FCA-21	2-methylene-furan-3-one reductase-like [Lactuca sativa]	XP_023740331.1	2-methylene-furan-3-one reductase-like [Lactuca sativa]	100.0%	0.0176%	42,348.6	17	17	25	P-UMG-SM-FCA-25.8124.8124.3	AVLDPNGPFPF	K	D	99.7%	1.32	0.0286	0.000		1,171.62	3	-0.97	-820	356	366
FCA Leaves	FCA	FCA2	Mudpit_P-UMG-SM-FCA-21	2-methylene-furan-3-one reductase-like [Lactuca sativa]	XP_023740331.1	2-methylene-furan-3-one reductase-like [Lactuca sativa]	100.0%	0.0176%	42,348.6	17	17	25	P-UMG-SM-FCA-23.11246.11246.2	AVLDPNGPFPFDR	K	V	99.7%	2.93	0.466	2.15		1,443.71	2	-0.00091	-0.63	356	368
FCA Leaves	FCA	FCA2	Mudpit_P-UMG-SM-FCA-21	2-methylene-furan-3-one reductase-like [Lactuca sativa]	XP_023740331.1	2-methylene-furan-3-one reductase-like [Lactuca sativa]	100.0%	0.0176%	42,348.6	17	17	25	P-UMG-SM-FCA-23.11196.11196.2	AVLDPNGPFPFDR	K	V	99.7%	3.14	0.445	2.70		1,443.71	2	-0.0014	-0.99	356	368
FCA Leaves	FCA	FCA2	Mudpit_P-UMG-SM-FCA-21	2-methylene-furan-3-one reductase-like [Lactuca sativa]	XP_023740331.1	2-methylene-furan-3-one reductase-like [Lactuca sativa]	100.0%	0.0176%	42,348.6	17	17	25	P-UMG-SM-FCA-23.10481.10481.3	AVLDPNGPFPFDRVK	K	E	99.7%	3.30	0.322	0.000		1,670.88	3	-0.00098	-0.58	356	370
FCA Leaves	FCA	FCA2	Mudpit_P-UMG-SM-FCA-21	2-methylene-furan-3-one reductase-like [Lactuca sativa]	XP_023740331.1	2-methylene-furan-3-one reductase-like [Lactuca sativa]	100.0%	0.0176%	42,348.6	17	17	25	P-UMG-SM-FCA-23.10530.10530.3	AVLDPNGPFPFDRVK	K	E	99.7%	3.51	0.355	4.11		1,670.88	3	-0.00077	-0.46	356	370
FCA Leaves	FCA	FCA2	Mudpit_P-UMG-SM-FCA-21	2-methylene-furan-3-one reductase-like [Lactuca sativa]	XP_023740331.1	2-methylene-furan-3-one reductase-like [Lactuca sativa]	100.0%	0.0176%	42,348.6	17	17	25	P-UMG-SM-FCA-23.11004.11004.2	AWVYNEYGGVDVLK	K	F	99.7%	2.93	0.289	2.70		1,611.79	2	-0.0022	-1.4	85	98
FCA Leaves	FCA	FCA2	Mudpit_P-UMG-SM-FCA-21	2-methylene-furan-3-one reductase-like [Lactuca sativa]	XP_023740331.1	2-methylene-furan-3-one reductase-like [Lactuca sativa]	100.0%	0.0176%	42,348.6	17	17	25	P-UMG-SM-FCA-23.6972.6972.4	DGPKQSGSLAEYTAVEEK	L	L	99.7%	1.99	0.00720	0.000		1,907.94	4	0.030	16	179	196
FCA Leaves	FCA	FCA2	Mudpit_P-UMG-SM-FCA-21	2-methylene-furan-3-one reductase-like [Lactuca sativa]	XP_023740331.1	2-methylene-furan-3-one reductase-like [Lactuca sativa]	100.0%	0.0176%	42,348.6	17	17	25	P-UMG-SM-FCA-23.8827.8827.2	EAFAYLETGR	K	A	99.7%	2.15	0.200	0.000		1,155.55	2	-0.0014	-1.2	371	380
FCA Leaves	FCA	FCA2	Mudpit_P-UMG-SM-FCA-21	2-methylene-furan-3-one reductase-like [Lactuca sativa]	XP_023740331.1	2-methylene-furan-3-one reductase-like [Lactuca sativa]	100.0%	0.0176%	42,348.6	17	17	25	P-UMG-SM-FCA-23.12485.12485.3	ENFEDLPDKYDVVFDAIGQGEK	K	A	99.7%	3.71	0.456	6.24		2,527.17	3	-0.0062	-2.5	287	308
FCA Leaves	FCA	FCA2	Mudpit_P-UMG-SM-FCA-21	2-methylene-furan-3-one reductase-like [Lactuca sativa]	XP_023740331.1	2-methylene-furan-3-one reductase-like [Lactuca sativa]	100.0%	0.0176%	42,348.6	17	17	25	P-UMG-SM-FCA-24.9644.9644.2	ETAYEGLER	I	A	99.7%	1.03	-0.0500	0.000		1,066.47	2	-0.020	-19	218	226
FCA Leaves	FCA	FCA2	Mudpit_P-UMG-SM-FCA-21	2-methylene-furan-3-one reductase-like [Lactuca sativa]	XP_023740331.1	2-methylene-furan-3-one reductase-like [Lactuca sativa]	100.0%	0.0176%	42,348.6	17	17	25	P-UMG-SM-FCA-23.11793.11793.2	FQATDSALPTVPGYDVAGVVVK	K	V	99.7%	3.70	0.519	3.74		2,233.16	2	0.00036	0.16	134	155
FCA Leaves	FCA	FCA2	Mudpit_P-UMG-SM-FCA-21	2-methylene-furan-3-one reductase-like [Lactuca sativa]	XP_023740331.1	2-methylene-furan-3-one reductase-like [Lactuca sativa]	100.0%	0.0176%	42,348.6	17	17	25	P-UMG-SM-FCA-23.9943.9943.2	FSSNVTVPEVNDDQVLVK	K	V	99.7%	2.89	0.436	1.24		1,989.00	2	-0.0026	-1.3	99	116
FCA Leaves	FCA	FCA2	Mudpit_P-UMG-SM-FCA-21	2-methylene-furan-3-one reductase-like [Lactuca sativa]	XP_023740331.1	2-methylene-furan-3-one reductase-like [Lactuca sativa]	100.0%	0.0176%	42,348.6	17	17	25	P-UMG-SM-FCA-23.9894.9894.2	FSSNVTVPEVNDDQVLVK	K	V	99.7%	3.18	0.423	1.31		1,989.00	2	-0.0020	-1.0	99	116
FCA Leaves	FCA	FCA2	Mudpit_P-UMG-SM-FCA-21	2-methylene-furan-3-one reductase-like [Lactuca sativa]	XP_023740331.1	2-methylene-furan-3-one reductase-like [Lactuca sativa]	100.0%	0.0176%	42,348.6	17	17	25	P-UMG-SM-FCA-24.6877.6877.2	FVVTSTGSTLTK	R	L	99.7%	1.51	0.0897	0.000		1,240.63	2	0.96	770	333	344
FCA Leaves	FCA	FCA2	Mudpit_P-UMG-SM-FCA-21	2-methylene-furan-3-one reductase-like [Lactuca sativa]	XP_023740331.1	2-methylene-furan-3-one reductase-like [Lactuca sativa]	100.0%	0.0176%	42,348.6	17	17	25	P-UMG-SM-FCA-23.6966.6966.2	FVVTSTGSTLTK	R	L	99.7%	2.75	0.435	3.55		1,239.67	2	-0.00066	-0.54	333	344
FCA Leaves	FCA	FCA2	Mudpit_P-UMG-SM-FCA-21	2-methylene-furan-3-one reductase-like [Lactuca sativa]	XP_023740331.1	2-methylene-furan-3-one reductase-like [Lactuca sativa]	100.0%	0.0176%	42,348.6	17	17	25	P-UMG-SM-FCA-23.7284.7284.2	QSGSLAEYTAVEEK	K	L	99.7%	4.04	0.476	3.72		1,510.71	2	-0.00020	-0.13	183	196
FCA Leaves	FCA	FCA2	Mudpit_P-UMG-SM-FCA-21	2-methylene-furan-3-one reductase-like [Lactuca sativa]	XP_023740331.1	2-methylene-furan-3-one reductase-like [Lactuca sativa]	100.0%	0.0176%	42,348.6	17	17	25	P-UMG-SM-FCA-23.9521.9521.2	SLGADLAIDYTK	K	E	99.7%	2.77	0.423	0.000		1,265.65	2	-0.00033	-0.26	275	286
FCA Leaves	FCA	FCA2	Mudpit_P-UMG-SM-FCA-21	2-methylene-furan-3-one reductase-like [Lactuca sativa]	XP_023740331.1	2-methylene-furan-3-one reductase-like [Lactuca sativa]	100.0%	0.0176%	42,348.6	17	17	25	P-UMG-SM-FCA-23.1301.1301.2	VAATASTSK	K	L	99.7%	1.36	0.131	0.000		834.44	2	-0.0014	-1.7	261	269
FCA Leaves	FCA	FCA2	Mudpit_P-UMG-SM-FCA-21	2-methylene-furan-3-one reductase-like [Lactuca sativa]	XP_023740331.1	2-methylene-furan-3-one reductase-like [Lactuca sativa]	100.0%	0.0176%	42,348.6	17	17	25	P-UMG-SM-FCA-23.6653.6653.2	VGDEVYGDISEK	K	A	99.7%	3.14	0.408	2.96		1,309.60	2	-0.0014	-1.1	165	176
FCA Leaves	FCA	FCA2	Mudpit_P-UMG-SM-FCA-21	2-methylene-furan-3-one reductase-like [Lactuca sativa]	XP_023740331.1	2-methylene-furan-3-one reductase-like [Lactuca sativa]	100.0%	0.0176%	42,348.6	17	17	25	P-UMG-SM-FCA-23.6604.6604.2	VGDEVYGDISEK	K	A	99.7%	3.25	0.424	2.80		1,309.60	2	-0.00095	-0.72	165	176
FCA Leaves	FCA	FCA2	Mudpit_P-UMG-SM-FCA-21	2-methylene-furan-3-one reductase-like [Lactuca sativa]	XP_023740331.1	2-methylene-furan-3-one reductase-like [Lactuca sativa]	100.0%	0.0176%	42,348.6	17	17	25	P-UMG-SM-FCA-24.9611.9611.2	VVAAALNPVDFK	K	R	99.7%	2.68	0.482	0.000		1,242.70	2	0.00055	0.45	117	128
FCA Leaves	FCA	FCA2	Mudpit_P-UMG-SM-FCA-21	2-methylene-furan-3-one reductase-like [Lactuca sativa]	XP_023740331.1	2-methylene-furan-3-one reductase-like [Lactuca sativa]	100.0%	0.0176%	42,348.6	17	17	25	P-UMG-SM-FCA-23.9713.9713.2	VVAAALNPVDFK	K	R	99.7%	2.58	0.423	3.55		1,242.70	2	-0.0020	-1.6	117	128
FCA Leaves	FCA	FCA2	Mudpit_P-UMG-SM-FCA-21	2-methylene-furan-3-one reductase-like [Lactuca sativa]	XP_023740331.1	2-methylene-furan-3-one reductase-like [Lactuca sativa]	100.0%	0.0176%	42,348.6	17	17	25	P-UMG-SM-FCA-23.9761.9761.2	VVAAALNPVDFK	K	R	99.7%	2.89	0.466	3.41		1,242.70	2	-0.00048	-0.39	117	128
FCA Leaves	FCA	FCA2	Mudpit_P-UMG-SM-FCA-21	2-methylene-furan-3-one reductase-like [Lactuca sativa]	XP_023740331.1	2-methylene-furan-3-one reductase-like [Lactuca sativa]	100.0%	0.0176%	42,348.6	17	17	25	P-UMG-SM-FCA-23.8466.8466.3	VVAAALNPVDFKR	K	R	99.7%	2.61	0.357	0.000		1,398.80	3	0.0018	1.3	117	129
FCA Leaves	FCA	FCA2	Mudpit_P-UMG-SM-FCA-21	2-methylene-furan-3-one reductase-like [Lactuca sativa]	XP_023740331.1	2-methylene-furan-3-one reductase-like [Lactuca sativa]	100.0%	0.0176%	42,348.6	17	17	25	P-UMG-SM-FCA-23.10865.10865.2	VVVYPVSEDYILEK	K	M	99.7%	2.20	0.270	0.000		1,651.87	2	0.00087	0.53	385	398
FCA Leaves	FCA	FCA2	Mudpit_P-UMG-SM-FCA-21	2-methylene-furan-3-one reductase-like [Lactuca sativa]	XP_023740331.1	2-methylene-furan-3-one reductase-like [Lactuca sativa]	100.0%	0.0176%	42,348.6	17	17	25	P-UMG-SM-FCA-23.10815.10815.2	VVVYPVSEDYILEK	K	M	99.7%	2.39	0.347	1.92		1,651.87	2	0.0014	0.88	385	398
FCA Leaves	FCA	FCA3	Mudpit_P-UMG-SM-FCA-31	2-methylene-furan-3-one reductase-like [Lactuca sativa]	XP_023740331.1	2-methylene-furan-3-one reductase-like [Lactuca sativa]	100.0%	0.0202%	42,348.6	18	21	31	P-UMG-SM-FCA-33.11487.11487.2	AVLDPNGPFPFDR	K	V	99.7%	2.92	0.492	0.000		1,443.72	2	0.00067	0.46	356	368
FCA Leaves	FCA	FCA3	Mudpit_P-UMG-SM-FCA-31	2-methylene-furan-3-one reductase-like [Lactuca sativa]	XP_023740331.1	2-methylene-furan-3-one reductase-like [Lactuca sativa]	100.0%	0.0202%	42,348.6	18	21	31	P-UMG-SM-FCA-33.11538.11538.2	AVLDPNGPFPFDR	K	V	99.7%	3.15	0.475	2.85		1,443.72	2	0.0015	1.0	356	368
FCA Leaves	FCA	FCA3	Mudpit_P-UMG-SM-FCA-31	2-methylene-furan-3-one reductase-like [Lactuca sativa]	XP_023740331.1	2-methylene-furan-3-one reductase-like [Lactuca sativa]	100.0%	0.0202%	42,348.6	18	21	31	P-UMG-SM-FCA-33.10734.10734.3	AVLDPNGPFPFDRVK	K	E	99.7%	3.45	0.361	0.000		1,670.88	3	-0.00010	-0.062	356	370
FCA Leaves	FCA	FCA3	Mudpit_P-UMG-SM-FCA-31	2-methylene-furan-3-one reductase-like [Lactuca sativa]	XP_023740331.1	2-methylene-furan-3-one reductase-like [Lactuca sativa]	100.0%	0.0202%	42,348.6	18	21	31	P-UMG-SM-FCA-33.10781.10781.3	AVLDPNGPFPFDRVK	K	E	99.7%	3.41	0.422	1.30		1,670.88	3	0.00021	0.13	356	370
FCA Leaves	FCA	FCA3	Mudpit_P-UMG-SM-FCA-31	2-methylene-furan-3-one reductase-like [Lactuca sativa]	XP_023740331.1	2-methylene-furan-3-one reductase-like [Lactuca sativa]	100.0%	0.0202%	42,348.6	18	21	31	P-UMG-SM-FCA-33.11304.11304.2	AWVYNEYGGVDVLK	K	F	99.7%	2.78	0.382	0.000		1,611.79	2	-0.0021	-1.3	85	98
FCA Leaves	FCA	FCA3	Mudpit_P-UMG-SM-FCA-31	2-methylene-furan-3-one reductase-like [Lactuca sativa]	XP_023740331.1	2-methylene-furan-3-one reductase-like [Lactuca sativa]	100.0%	0.0202%	42,348.6	18	21	31	P-UMG-SM-FCA-33.11251.11251.2	AWVYNEYGGVDVLK	K	F	99.7%	2.85	0.266	0.000		1,611.79	2	-0.000061	-0.038	85	98
FCA Leaves	FCA	FCA3	Mudpit_P-UMG-SM-FCA-31	2-methylene-furan-3-one reductase-like [Lactuca sativa]	XP_023740331.1	2-methylene-furan-3-one reductase-like [Lactuca sativa]	100.0%	0.0202%	42,348.6	18	21	31	P-UMG-SM-FCA-33.9063.9063.2	EAFAYLETGR	K	A	99.7%	2.08	0.147	1.12		1,155.56	2	0.00016	0.14	371	380
FCA Leaves	FCA	FCA3	Mudpit_P-UMG-SM-FCA-31	2-methylene-furan-3-one reductase-like [Lactuca sativa]	XP_023740331.1	2-methylene-furan-3-one reductase-like [Lactuca sativa]	100.0%	0.0202%	42,348.6	18	21	31	P-UMG-SM-FCA-33.9012.9012.2	EAFAYLETGR	K	A	99.7%	2.16	0.170	1.55		1,155.56	2	0.000058	0.050	371	380
FCA Leaves	FCA	FCA3	Mudpit_P-UMG-SM-FCA-31	2-methylene-furan-3-one reductase-like [Lactuca sativa]	XP_023740331.1	2-methylene-furan-3-one reductase-like [Lactuca sativa]	100.0%	0.0202%	42,348.6	18	21	31	P-UMG-SM-FCA-33.12146.12146.3	FQATDSALPTVPGYDVAGVVVK	K	V	99.7%	2.50	0.286	0.000		2,233.17	3	0.0043	1.9	134	155
FCA Leaves	FCA	FCA3	Mudpit_P-UMG-SM-FCA-31	2-methylene-furan-3-one reductase-like [Lactuca sativa]	XP_023740331.1	2-methylene-furan-3-one reductase-like [Lactuca sativa]	100.0%	0.0202%	42,348.6	18	21	31	P-UMG-SM-FCA-33.12139.12139.2	FQATDSALPTVPGYDVAGVVVK	K	V	99.7%	3.69	0.457	2.72		2,233.17	2	0.0037	1.6	134	155
FCA Leaves	FCA	FCA3	Mudpit_P-UMG-SM-FCA-31	2-methylene-furan-3-one reductase-like [Lactuca sativa]	XP_023740331.1	2-methylene-furan-3-one reductase-like [Lactuca sativa]	100.0%	0.0202%	42,348.6	18	21	31	P-UMG-SM-FCA-33.12183.12183.2	FQATDSALPTVPGYDVAGVVVK	K	V	99.7%	4.28	0.540	2.82		2,233.17	2	0.0020	0.89	134	155
FCA Leaves	FCA	FCA3	Mudpit_P-UMG-SM-FCA-31	2-methylene-furan-3-one reductase-like [Lactuca sativa]	XP_023740331.1	2-methylene-furan-3-one reductase-like [Lactuca sativa]	100.0%	0.0202%	42,348.6	18	21	31	P-UMG-SM-FCA-31.12199.12199.2	FQATDSALPTVPGYDVAGVVVKVGSQVKSLKVGDEVYGDISE	K	K	99.7%	0.000	0.000	12.3		2,162.04	2	-2200	-1000000	134	175
FCA Leaves	FCA	FCA3	Mudpit_P-UMG-SM-FCA-31	2-methylene-furan-3-one reductase-like [Lactuca sativa]	XP_023740331.1	2-methylene-furan-3-one reductase-like [Lactuca sativa]	100.0%	0.0202%	42,348.6	18	21	31	P-UMG-SM-FCA-34.12277.12277.2	FQATDSALPTVPGYDVAGVVVKVGSQVKSLKVGDEVYGDISE	K	K	99.7%	0.000	0.000	13.8		2,162.05	2	-2200	-1000000	134	175
FCA Leaves	FCA	FCA3	Mudpit_P-UMG-SM-FCA-31	2-methylene-furan-3-one reductase-like [Lactuca sativa]	XP_023740331.1	2-methylene-furan-3-one reductase-like [Lactuca sativa]	100.0%	0.0202%	42,348.6	18	21	31	P-UMG-SM-FCA-33.10172.10172.2	FSSNVTVPEVNDDQVLVK	K	V	99.7%	3.39	0.444	1.54		1,989.01	2	0.0021	1.1	99	116
FCA Leaves	FCA	FCA3	Mudpit_P-UMG-SM-FCA-31	2-methylene-furan-3-one reductase-like [Lactuca sativa]	XP_023740331.1	2-methylene-furan-3-one reductase-like [Lactuca sativa]	100.0%	0.0202%	42,348.6	18	21	31	P-UMG-SM-FCA-33.7090.7090.2	LNPYLEDGKLK	K	A	99.7%	1.96	0.0520	0.000		1,288.70	2	0.00012	0.093	345	355
FCA Leaves	FCA	FCA3	Mudpit_P-UMG-SM-FCA-31	2-methylene-furan-3-one reductase-like [Lactuca sativa]	XP_023740331.1	2-methylene-furan-3-one reductase-like [Lactuca sativa]	100.0%	0.0202%	42,348.6	18	21	31	P-UMG-SM-FCA-34.12012.12012.4	NSLSKTNPCFRVCASSSSRSATETAVGSTTVPSE	K	M	99.7%	0.000	0.000	14.4		3,461.62	4	1.0	290	49	82
FCA Leaves	FCA	FCA3	Mudpit_P-UMG-SM-FCA-31	2-methylene-furan-3-one reductase-like [Lactuca sativa]	XP_023740331.1	2-methylene-furan-3-one reductase-like [Lactuca sativa]	100.0%	0.0202%	42,348.6	18	21	31	P-UMG-SM-FCA-33.7456.7456.2	QSGSLAEYTAVEEK	K	L	99.7%	4.06	0.480	0.000		1,510.72	2	0.00079	0.52	183	196
FCA Leaves	FCA	FCA3	Mudpit_P-UMG-SM-FCA-31	2-methylene-furan-3-one reductase-like [Lactuca sativa]	XP_023740331.1	2-methylene-furan-3-one reductase-like [Lactuca sativa]	100.0%	0.0202%	42,348.6	18	21	31	P-UMG-SM-FCA-33.14248.14248.3	SLDFAQAASLPLAIETAYEGLER	K	A	99.7%	3.65	0.572	5.82		2,464.25	3	0.0025	1.0	204	226
FCA Leaves	FCA	FCA3	Mudpit_P-UMG-SM-FCA-31	2-methylene-furan-3-one reductase-like [Lactuca sativa]	XP_023740331.1	2-methylene-furan-3-one reductase-like [Lactuca sativa]	100.0%	0.0202%	42,348.6	18	21	31	P-UMG-SM-FCA-33.14202.14202.3	SLDFAQAASLPLAIETAYEGLER	K	A	99.7%	4.21	0.548	6.09		2,464.24	3	-0.0065	-2.7	204	226
FCA Leaves	FCA	FCA3	Mudpit_P-UMG-SM-FCA-31	2-methylene-furan-3-one reductase-like [Lactuca sativa]	XP_023740331.1	2-methylene-furan-3-one reductase-like [Lactuca sativa]	100.0%	0.0202%	42,348.6	18	21	31	P-UMG-SM-FCA-33.14215.14215.2	SLDFAQAASLPLAIETAYEGLER	K	A	99.7%	4.60	0.604	14.0		2,464.25	2	0.0019	0.75	204	226
FCA Leaves	FCA	FCA3	Mudpit_P-UMG-SM-FCA-31	2-methylene-furan-3-one reductase-like [Lactuca sativa]	XP_023740331.1	2-methylene-furan-3-one reductase-like [Lactuca sativa]	100.0%	0.0202%	42,348.6	18	21	31	P-UMG-SM-FCA-33.9746.9746.2	SLGADLAIDYTK	K	E	99.7%	2.66	0.444	0.000		1,265.65	2	-0.0016	-1.3	275	286
FCA Leaves	FCA	FCA3	Mudpit_P-UMG-SM-FCA-31	2-methylene-furan-3-one reductase-like [Lactuca sativa]	XP_023740331.1	2-methylene-furan-3-one reductase-like [Lactuca sativa]	100.0%	0.0202%	42,348.6	18	21	31	P-UMG-SM-FCA-33.1446.1446.2	VAATASTSK	K	L	99.7%	1.93	0.377	1.28		834.45	2	0.00060	0.72	261	269
FCA Leaves	FCA	FCA3	Mudpit_P-UMG-SM-FCA-31	2-methylene-furan-3-one reductase-like [Lactuca sativa]	XP_023740331.1	2-methylene-furan-3-one reductase-like [Lactuca sativa]	100.0%	0.0202%	42,348.6	18	21	31	P-UMG-SM-FCA-33.7754.7754.3	VAATASTSKLELLK	K	S	99.7%	4.27	0.423	0.000		1,430.84	3	0.0011	0.80	261	274
FCA Leaves	FCA	FCA3	Mudpit_P-UMG-SM-FCA-31	2-methylene-furan-3-one reductase-like [Lactuca sativa]	XP_023740331.1	2-methylene-furan-3-one reductase-like [Lactuca sativa]	100.0%	0.0202%	42,348.6	18	21	31	P-UMG-SM-FCA-33.7770.7770.2	VAATASTSKLELLK	K	S	99.7%	3.71	0.409	3.70		1,430.84	2	0.00073	0.51	261	274
FCA Leaves	FCA	FCA3	Mudpit_P-UMG-SM-FCA-31	2-methylene-furan-3-one reductase-like [Lactuca sativa]	XP_023740331.1	2-methylene-furan-3-one reductase-like [Lactuca sativa]	100.0%	0.0202%	42,348.6	18	21	31	P-UMG-SM-FCA-33.6765.6765.2	VGDEVYGDISEK	K	A	99.7%	3.04	0.427	2.40		1,309.60	2	-0.00099	-0.75	165	176
FCA Leaves	FCA	FCA3	Mudpit_P-UMG-SM-FCA-31	2-methylene-furan-3-one reductase-like [Lactuca sativa]	XP_023740331.1	2-methylene-furan-3-one reductase-like [Lactuca sativa]	100.0%	0.0202%	42,348.6	18	21	31	P-UMG-SM-FCA-33.6814.6814.2	VGDEVYGDISEK	K	A	99.7%	3.18	0.406	2.30		1,309.60	2	-0.00084	-0.64	165	176
FCA Leaves	FCA	FCA3	Mudpit_P-UMG-SM-FCA-31	2-methylene-furan-3-one reductase-like [Lactuca sativa]	XP_023740331.1	2-methylene-furan-3-one reductase-like [Lactuca sativa]	100.0%	0.0202%	42,348.6	18	21	31	P-UMG-SM-FCA-33.9964.9964.2	VVAAALNPVDFK	K	R	99.7%	2.75	0.435	0.000		1,242.70	2	-0.00055	-0.44	117	128
FCA Leaves	FCA	FCA3	Mudpit_P-UMG-SM-FCA-31	2-methylene-furan-3-one reductase-like [Lactuca sativa]	XP_023740331.1	2-methylene-furan-3-one reductase-like [Lactuca sativa]	100.0%	0.0202%	42,348.6	18	21	31	P-UMG-SM-FCA-33.10011.10011.2	VVAAALNPVDFK	K	R	99.7%	2.33	0.466	3.48		1,242.70	2	-0.00089	-0.72	117	128
FCA Leaves	FCA	FCA3	Mudpit_P-UMG-SM-FCA-31	2-methylene-furan-3-one reductase-like [Lactuca sativa]	XP_023740331.1	2-methylene-furan-3-one reductase-like [Lactuca sativa]	100.0%	0.0202%	42,348.6	18	21	31	P-UMG-SM-FCA-33.12100.12100.2	VVVEGGSVVVLTGAVAEPGFR	K	F	99.7%	4.56	0.600	14.1		2,041.13	2	0.0046	2.3	312	332
FCA Leaves	FCA	FCA3	Mudpit_P-UMG-SM-FCA-31	2-methylene-furan-3-one reductase-like [Lactuca sativa]	XP_023740331.1	2-methylene-furan-3-one reductase-like [Lactuca sativa]	100.0%	0.0202%	42,348.6	18	21	31	P-UMG-SM-FCA-32.15410.15410.3	VVVEGGSVVVLTGAVAEPGFRFVVTSTGSTL	K	T	99.7%	1.17	0.000	0.000		3,033.56	3	-0.077	-25	312	342
FCA Leaves	FCA	FCA3	Mudpit_P-UMG-SM-FCA-31	2-methylene-furan-3-one reductase-like [Lactuca sativa]	XP_023740331.1	2-methylene-furan-3-one reductase-like [Lactuca sativa]	100.0%	0.0202%	42,348.6	18	21	31	P-UMG-SM-FCA-33.11142.11142.2	VVVYPVSEDYILEK	K	M	99.7%	2.26	0.332	0.000		1,651.87	2	0.0012	0.72	385	398
FCA Leaves	FCA	FCA3	Mudpit_P-UMG-SM-FCA-31	2-methylene-furan-3-one reductase-like [Lactuca sativa]	XP_023740331.1	2-methylene-furan-3-one reductase-like [Lactuca sativa]	100.0%	0.0202%	42,348.6	18	21	31	P-UMG-SM-FCA-33.11097.11097.2	VVVYPVSEDYILEK	K	M	99.7%	2.36	0.383	1.46		1,651.87	2	0.00037	0.22	385	398

## Sheet: XP_023770726.1
Leaves	Biological sample category	Biological sample name	MS/MS sample name	Protein group	Protein accession number	Protein name	Protein identification probability	Protein percentage of total spectra	Protein molecular weight (AMU)	Number of unique peptides	Number of unique spectra	Number of total spectra	Spectrum name	Peptide sequence	Previous amino acid	Next amino acid	Peptide identification probability	SEQUEST XCorr score	SEQUEST DCn score	X! Tandem -log(e) score	Modifications identified by spectrum	Actual peptide mass (AMU)	Spectrum charge	Actual minus calculated peptide mass (AMU)	Actual minus calculated peptide mass (PPM)	Peptide start index	Peptide stop index
FCA Leaves	CONTROL	CTRL1	Mudpit_P-UMG-SM-CTR-11	photosynthetic NDH subunit of lumenal location 5, chloroplastic [Lactuca sativa]	XP_023770726.1	photosynthetic NDH subunit of lumenal location 5, chloroplastic [Lactuca sativa]	100.0%	0.0238%	27,050.1	7	10	29	ScaffoldIDNumber_94879_P-UMG-SM-CTR-13.12482.12482.2 (intensity=1073076.2) RTINSECONDS=2007.4501	HVVFGQVLEGMDIVK	R	L	99.4%	0.000	0.000	3.11		1,669.89	2	-0.00070	-0.42	213	227
FCA Leaves	CONTROL	CTRL1	Mudpit_P-UMG-SM-CTR-11	photosynthetic NDH subunit of lumenal location 5, chloroplastic [Lactuca sativa]	XP_023770726.1	photosynthetic NDH subunit of lumenal location 5, chloroplastic [Lactuca sativa]	100.0%	0.0238%	27,050.1	7	10	29	P-UMG-SM-CTR-13.12482.12482.2	HVVFGQVLEGMDIVK	R	L	99.7%	3.86	0.399	0.000		1,669.89	2	-0.00070	-0.42	213	227
FCA Leaves	CONTROL	CTRL1	Mudpit_P-UMG-SM-CTR-11	photosynthetic NDH subunit of lumenal location 5, chloroplastic [Lactuca sativa]	XP_023770726.1	photosynthetic NDH subunit of lumenal location 5, chloroplastic [Lactuca sativa]	100.0%	0.0238%	27,050.1	7	10	29	P-UMG-SM-CTR-12.12188.12188.3	HVVFGQVLEGMDIVK	R	L	99.7%	3.10	0.252	1.62		1,669.89	3	0.00053	0.31	213	227
FCA Leaves	CONTROL	CTRL1	Mudpit_P-UMG-SM-CTR-11	photosynthetic NDH subunit of lumenal location 5, chloroplastic [Lactuca sativa]	XP_023770726.1	photosynthetic NDH subunit of lumenal location 5, chloroplastic [Lactuca sativa]	100.0%	0.0238%	27,050.1	7	10	29	P-UMG-SM-CTR-13.12449.12449.3	HVVFGQVLEGMDIVK	R	L	99.7%	3.25	0.368	1.74		1,669.89	3	-0.00017	-0.10	213	227
FCA Leaves	CONTROL	CTRL1	Mudpit_P-UMG-SM-CTR-11	photosynthetic NDH subunit of lumenal location 5, chloroplastic [Lactuca sativa]	XP_023770726.1	photosynthetic NDH subunit of lumenal location 5, chloroplastic [Lactuca sativa]	100.0%	0.0238%	27,050.1	7	10	29	P-UMG-SM-CTR-11.3080.3080.2	LIESQQTDR	K	G	99.7%	1.75	0.185	0.000		1,088.54	2	-0.0016	-1.4	228	236
FCA Leaves	CONTROL	CTRL1	Mudpit_P-UMG-SM-CTR-11	photosynthetic NDH subunit of lumenal location 5, chloroplastic [Lactuca sativa]	XP_023770726.1	photosynthetic NDH subunit of lumenal location 5, chloroplastic [Lactuca sativa]	100.0%	0.0238%	27,050.1	7	10	29	P-UMG-SM-CTR-12.3050.3050.2	LIESQQTDR	K	G	99.7%	2.05	0.229	0.000		1,088.55	2	-0.00086	-0.79	228	236
FCA Leaves	CONTROL	CTRL1	Mudpit_P-UMG-SM-CTR-11	photosynthetic NDH subunit of lumenal location 5, chloroplastic [Lactuca sativa]	XP_023770726.1	photosynthetic NDH subunit of lumenal location 5, chloroplastic [Lactuca sativa]	100.0%	0.0238%	27,050.1	7	10	29	P-UMG-SM-CTR-14.3030.3030.2	LIESQQTDR	K	G	99.7%	2.25	0.276	0.000		1,088.54	2	-0.0015	-1.4	228	236
FCA Leaves	CONTROL	CTRL1	Mudpit_P-UMG-SM-CTR-11	photosynthetic NDH subunit of lumenal location 5, chloroplastic [Lactuca sativa]	XP_023770726.1	photosynthetic NDH subunit of lumenal location 5, chloroplastic [Lactuca sativa]	100.0%	0.0238%	27,050.1	7	10	29	P-UMG-SM-CTR-12.3246.3246.3	LIESQQTDRGDRPVK	K	R	99.7%	1.62	0.0388	0.000		1,740.91	3	-0.0019	-1.1	228	242
FCA Leaves	CONTROL	CTRL1	Mudpit_P-UMG-SM-CTR-11	photosynthetic NDH subunit of lumenal location 5, chloroplastic [Lactuca sativa]	XP_023770726.1	photosynthetic NDH subunit of lumenal location 5, chloroplastic [Lactuca sativa]	100.0%	0.0238%	27,050.1	7	10	29	P-UMG-SM-CTR-14.3228.3228.3	LIESQQTDRGDRPVK	K	R	99.7%	1.84	0.105	0.000		1,740.91	3	-0.0018	-1.0	228	242
FCA Leaves	CONTROL	CTRL1	Mudpit_P-UMG-SM-CTR-11	photosynthetic NDH subunit of lumenal location 5, chloroplastic [Lactuca sativa]	XP_023770726.1	photosynthetic NDH subunit of lumenal location 5, chloroplastic [Lactuca sativa]	100.0%	0.0238%	27,050.1	7	10	29	P-UMG-SM-CTR-11.3263.3263.3	LIESQQTDRGDRPVK	K	R	99.7%	1.86	0.176	0.000		1,740.91	3	-0.0036	-2.1	228	242
FCA Leaves	CONTROL	CTRL1	Mudpit_P-UMG-SM-CTR-11	photosynthetic NDH subunit of lumenal location 5, chloroplastic [Lactuca sativa]	XP_023770726.1	photosynthetic NDH subunit of lumenal location 5, chloroplastic [Lactuca sativa]	100.0%	0.0238%	27,050.1	7	10	29	P-UMG-SM-CTR-13.3375.3375.3	LIESQQTDRGDRPVK	K	R	99.7%	2.17	0.134	0.000		1,740.91	3	-0.0023	-1.3	228	242
FCA Leaves	CONTROL	CTRL1	Mudpit_P-UMG-SM-CTR-11	photosynthetic NDH subunit of lumenal location 5, chloroplastic [Lactuca sativa]	XP_023770726.1	photosynthetic NDH subunit of lumenal location 5, chloroplastic [Lactuca sativa]	100.0%	0.0238%	27,050.1	7	10	29	P-UMG-SM-CTR-14.3238.3238.4	LIESQQTDRGDRPVK	K	R	99.7%	2.19	0.0215	0.000		1,740.91	4	-0.0014	-0.79	228	242
FCA Leaves	CONTROL	CTRL1	Mudpit_P-UMG-SM-CTR-11	photosynthetic NDH subunit of lumenal location 5, chloroplastic [Lactuca sativa]	XP_023770726.1	photosynthetic NDH subunit of lumenal location 5, chloroplastic [Lactuca sativa]	100.0%	0.0238%	27,050.1	7	10	29	P-UMG-SM-CTR-14.13946.13946.2	MALSFTSLSNVGSLSASRSISPVKAVHTSSLSSTKL	-	G	99.7%	0.000	0.000	12.3		1,824.98	2	-1800	-1000000	1	36
FCA Leaves	CONTROL	CTRL1	Mudpit_P-UMG-SM-CTR-11	photosynthetic NDH subunit of lumenal location 5, chloroplastic [Lactuca sativa]	XP_023770726.1	photosynthetic NDH subunit of lumenal location 5, chloroplastic [Lactuca sativa]	100.0%	0.0238%	27,050.1	7	10	29	P-UMG-SM-CTR-13.2527.2527.2	SAQEVATQAK	A	V	99.7%	1.98	0.147	0.000		1,031.52	2	-0.000096	-0.093	76	85
FCA Leaves	CONTROL	CTRL1	Mudpit_P-UMG-SM-CTR-11	photosynthetic NDH subunit of lumenal location 5, chloroplastic [Lactuca sativa]	XP_023770726.1	photosynthetic NDH subunit of lumenal location 5, chloroplastic [Lactuca sativa]	100.0%	0.0238%	27,050.1	7	10	29	P-UMG-SM-CTR-14.2300.2300.2	SAQEVATQAK	A	V	99.7%	2.13	0.256	0.000		1,031.52	2	-0.00026	-0.25	76	85
FCA Leaves	CONTROL	CTRL1	Mudpit_P-UMG-SM-CTR-11	photosynthetic NDH subunit of lumenal location 5, chloroplastic [Lactuca sativa]	XP_023770726.1	photosynthetic NDH subunit of lumenal location 5, chloroplastic [Lactuca sativa]	100.0%	0.0238%	27,050.1	7	10	29	P-UMG-SM-CTR-12.2318.2318.2	SAQEVATQAK	A	V	99.7%	2.13	0.153	0.000		1,031.52	2	-0.0013	-1.2	76	85
FCA Leaves	CONTROL	CTRL1	Mudpit_P-UMG-SM-CTR-11	photosynthetic NDH subunit of lumenal location 5, chloroplastic [Lactuca sativa]	XP_023770726.1	photosynthetic NDH subunit of lumenal location 5, chloroplastic [Lactuca sativa]	100.0%	0.0238%	27,050.1	7	10	29	P-UMG-SM-CTR-11.2349.2349.2	SAQEVATQAK	A	V	99.7%	2.17	0.208	0.000		1,031.52	2	-0.0017	-1.7	76	85
FCA Leaves	CONTROL	CTRL1	Mudpit_P-UMG-SM-CTR-11	photosynthetic NDH subunit of lumenal location 5, chloroplastic [Lactuca sativa]	XP_023770726.1	photosynthetic NDH subunit of lumenal location 5, chloroplastic [Lactuca sativa]	100.0%	0.0238%	27,050.1	7	10	29	P-UMG-SM-CTR-13.2477.2477.2	SAQEVATQAK	A	V	99.7%	2.21	0.296	0.000		1,031.52	2	-0.00062	-0.60	76	85
FCA Leaves	CONTROL	CTRL1	Mudpit_P-UMG-SM-CTR-11	photosynthetic NDH subunit of lumenal location 5, chloroplastic [Lactuca sativa]	XP_023770726.1	photosynthetic NDH subunit of lumenal location 5, chloroplastic [Lactuca sativa]	100.0%	0.0238%	27,050.1	7	10	29	P-UMG-SM-CTR-12.14317.14317.2	SISPVKAVHTSSLSSTKLGKSTLLASSSFLSNSL	R	R	99.7%	0.000	0.000	10.00		1,717.00	2	-1700	-1000000	19	52
FCA Leaves	CONTROL	CTRL1	Mudpit_P-UMG-SM-CTR-11	photosynthetic NDH subunit of lumenal location 5, chloroplastic [Lactuca sativa]	XP_023770726.1	photosynthetic NDH subunit of lumenal location 5, chloroplastic [Lactuca sativa]	100.0%	0.0238%	27,050.1	7	10	29	P-UMG-SM-CTR-12.12706.12706.3	VVIGLFGDDVPQTAENFR	R	A	99.7%	2.29	0.0395	0.000		1,974.94	3	-1.1	-530	107	124
FCA Leaves	CONTROL	CTRL1	Mudpit_P-UMG-SM-CTR-11	photosynthetic NDH subunit of lumenal location 5, chloroplastic [Lactuca sativa]	XP_023770726.1	photosynthetic NDH subunit of lumenal location 5, chloroplastic [Lactuca sativa]	100.0%	0.0238%	27,050.1	7	10	29	P-UMG-SM-CTR-13.13035.13035.3	VVIGLFGDDVPQTAENFR	R	A	99.7%	2.95	0.390	0.000		1,976.00	3	0.0029	1.5	107	124
FCA Leaves	CONTROL	CTRL1	Mudpit_P-UMG-SM-CTR-11	photosynthetic NDH subunit of lumenal location 5, chloroplastic [Lactuca sativa]	XP_023770726.1	photosynthetic NDH subunit of lumenal location 5, chloroplastic [Lactuca sativa]	100.0%	0.0238%	27,050.1	7	10	29	P-UMG-SM-CTR-14.12761.12761.3	VVIGLFGDDVPQTAENFR	R	A	99.7%	3.04	0.429	0.000		1,976.00	3	-0.00055	-0.28	107	124
FCA Leaves	CONTROL	CTRL1	Mudpit_P-UMG-SM-CTR-11	photosynthetic NDH subunit of lumenal location 5, chloroplastic [Lactuca sativa]	XP_023770726.1	photosynthetic NDH subunit of lumenal location 5, chloroplastic [Lactuca sativa]	100.0%	0.0238%	27,050.1	7	10	29	P-UMG-SM-CTR-12.12736.12736.2	VVIGLFGDDVPQTAENFR	R	A	99.7%	3.66	0.533	5.66		1,976.00	2	0.00089	0.45	107	124
FCA Leaves	CONTROL	CTRL1	Mudpit_P-UMG-SM-CTR-11	photosynthetic NDH subunit of lumenal location 5, chloroplastic [Lactuca sativa]	XP_023770726.1	photosynthetic NDH subunit of lumenal location 5, chloroplastic [Lactuca sativa]	100.0%	0.0238%	27,050.1	7	10	29	P-UMG-SM-CTR-11.12800.12800.2	VVIGLFGDDVPQTAENFR	R	A	99.7%	3.77	0.575	5.17		1,976.00	2	0.00037	0.19	107	124
FCA Leaves	CONTROL	CTRL1	Mudpit_P-UMG-SM-CTR-11	photosynthetic NDH subunit of lumenal location 5, chloroplastic [Lactuca sativa]	XP_023770726.1	photosynthetic NDH subunit of lumenal location 5, chloroplastic [Lactuca sativa]	100.0%	0.0238%	27,050.1	7	10	29	P-UMG-SM-CTR-14.12752.12752.2	VVIGLFGDDVPQTAENFR	R	A	99.7%	4.01	0.563	7.14		1,976.00	2	-0.0032	-1.6	107	124
FCA Leaves	CONTROL	CTRL1	Mudpit_P-UMG-SM-CTR-11	photosynthetic NDH subunit of lumenal location 5, chloroplastic [Lactuca sativa]	XP_023770726.1	photosynthetic NDH subunit of lumenal location 5, chloroplastic [Lactuca sativa]	100.0%	0.0238%	27,050.1	7	10	29	P-UMG-SM-CTR-14.12802.12802.2	VVIGLFGDDVPQTAENFR	R	A	99.7%	3.74	0.552	8.70		1,976.00	2	-0.0028	-1.4	107	124
FCA Leaves	CONTROL	CTRL1	Mudpit_P-UMG-SM-CTR-11	photosynthetic NDH subunit of lumenal location 5, chloroplastic [Lactuca sativa]	XP_023770726.1	photosynthetic NDH subunit of lumenal location 5, chloroplastic [Lactuca sativa]	100.0%	0.0238%	27,050.1	7	10	29	P-UMG-SM-CTR-12.12688.12688.2	VVIGLFGDDVPQTAENFR	R	A	99.7%	3.80	0.569	9.47		1,976.01	2	0.0087	4.4	107	124
FCA Leaves	CONTROL	CTRL1	Mudpit_P-UMG-SM-CTR-11	photosynthetic NDH subunit of lumenal location 5, chloroplastic [Lactuca sativa]	XP_023770726.1	photosynthetic NDH subunit of lumenal location 5, chloroplastic [Lactuca sativa]	100.0%	0.0238%	27,050.1	7	10	29	P-UMG-SM-CTR-13.13008.13008.2	VVIGLFGDDVPQTAENFR	R	A	99.7%	3.86	0.541	10.9		1,976.00	2	-0.0024	-1.2	107	124
FCA Leaves	CONTROL	CTRL1	Mudpit_P-UMG-SM-CTR-11	photosynthetic NDH subunit of lumenal location 5, chloroplastic [Lactuca sativa]	XP_023770726.1	photosynthetic NDH subunit of lumenal location 5, chloroplastic [Lactuca sativa]	100.0%	0.0238%	27,050.1	7	10	29	P-UMG-SM-CTR-13.13056.13056.2	VVIGLFGDDVPQTAENFR	R	A	99.7%	4.01	0.561	9.72		1,976.00	2	-0.0011	-0.58	107	124
FCA Leaves	CONTROL	CTRL2	Mudpit_P-UMG-SM-CTR-21	photosynthetic NDH subunit of lumenal location 5, chloroplastic [Lactuca sativa]	XP_023770726.1	photosynthetic NDH subunit of lumenal location 5, chloroplastic [Lactuca sativa]	100.0%	0.0277%	27,050.1	9	10	38	P-UMG-SM-CTR-25.3206.3206.2	ASAQEVATQ	R	A	99.7%	1.40	0.000	0.000		903.45	2	0.018	20	75	83
FCA Leaves	CONTROL	CTRL2	Mudpit_P-UMG-SM-CTR-21	photosynthetic NDH subunit of lumenal location 5, chloroplastic [Lactuca sativa]	XP_023770726.1	photosynthetic NDH subunit of lumenal location 5, chloroplastic [Lactuca sativa]	100.0%	0.0277%	27,050.1	9	10	38	P-UMG-SM-CTR-25.11948.11948.3	HVVFGQVLEGMDIVK	R	L	99.7%	2.65	0.288	1.96		1,669.89	3	-0.0010	-0.62	213	227
FCA Leaves	CONTROL	CTRL2	Mudpit_P-UMG-SM-CTR-21	photosynthetic NDH subunit of lumenal location 5, chloroplastic [Lactuca sativa]	XP_023770726.1	photosynthetic NDH subunit of lumenal location 5, chloroplastic [Lactuca sativa]	100.0%	0.0277%	27,050.1	9	10	38	P-UMG-SM-CTR-25.4533.4533.4	KSGGLTGTVRASAQEVATQ	R	A	99.7%	2.15	0.0744	0.000		1,858.91	4	-1.1	-570	65	83
FCA Leaves	CONTROL	CTRL2	Mudpit_P-UMG-SM-CTR-21	photosynthetic NDH subunit of lumenal location 5, chloroplastic [Lactuca sativa]	XP_023770726.1	photosynthetic NDH subunit of lumenal location 5, chloroplastic [Lactuca sativa]	100.0%	0.0277%	27,050.1	9	10	38	P-UMG-SM-CTR-21.3087.3087.2	LIESQQTDR	K	G	99.7%	1.60	0.0164	0.000		1,088.54	2	-0.0041	-3.7	228	236
FCA Leaves	CONTROL	CTRL2	Mudpit_P-UMG-SM-CTR-21	photosynthetic NDH subunit of lumenal location 5, chloroplastic [Lactuca sativa]	XP_023770726.1	photosynthetic NDH subunit of lumenal location 5, chloroplastic [Lactuca sativa]	100.0%	0.0277%	27,050.1	9	10	38	P-UMG-SM-CTR-22.3049.3049.2	LIESQQTDR	K	G	99.7%	2.04	0.194	0.000		1,088.55	2	-0.00042	-0.38	228	236
FCA Leaves	CONTROL	CTRL2	Mudpit_P-UMG-SM-CTR-21	photosynthetic NDH subunit of lumenal location 5, chloroplastic [Lactuca sativa]	XP_023770726.1	photosynthetic NDH subunit of lumenal location 5, chloroplastic [Lactuca sativa]	100.0%	0.0277%	27,050.1	9	10	38	P-UMG-SM-CTR-25.3013.3013.2	LIESQQTDR	K	G	99.7%	2.26	0.277	0.000		1,088.55	2	-0.00026	-0.24	228	236
FCA Leaves	CONTROL	CTRL2	Mudpit_P-UMG-SM-CTR-21	photosynthetic NDH subunit of lumenal location 5, chloroplastic [Lactuca sativa]	XP_023770726.1	photosynthetic NDH subunit of lumenal location 5, chloroplastic [Lactuca sativa]	100.0%	0.0277%	27,050.1	9	10	38	P-UMG-SM-CTR-23.2962.2962.2	LIESQQTDR	K	G	99.7%	2.37	0.198	0.000		1,088.55	2	-0.00036	-0.33	228	236
FCA Leaves	CONTROL	CTRL2	Mudpit_P-UMG-SM-CTR-21	photosynthetic NDH subunit of lumenal location 5, chloroplastic [Lactuca sativa]	XP_023770726.1	photosynthetic NDH subunit of lumenal location 5, chloroplastic [Lactuca sativa]	100.0%	0.0277%	27,050.1	9	10	38	P-UMG-SM-CTR-24.2999.2999.2	LIESQQTDR	K	G	99.7%	2.28	0.191	1.02		1,088.55	2	-0.00068	-0.63	228	236
FCA Leaves	CONTROL	CTRL2	Mudpit_P-UMG-SM-CTR-21	photosynthetic NDH subunit of lumenal location 5, chloroplastic [Lactuca sativa]	XP_023770726.1	photosynthetic NDH subunit of lumenal location 5, chloroplastic [Lactuca sativa]	100.0%	0.0277%	27,050.1	9	10	38	P-UMG-SM-CTR-25.3207.3207.3	LIESQQTDRGDRPVK	K	R	99.7%	1.77	0.163	0.000		1,740.91	3	-0.00063	-0.36	228	242
FCA Leaves	CONTROL	CTRL2	Mudpit_P-UMG-SM-CTR-21	photosynthetic NDH subunit of lumenal location 5, chloroplastic [Lactuca sativa]	XP_023770726.1	photosynthetic NDH subunit of lumenal location 5, chloroplastic [Lactuca sativa]	100.0%	0.0277%	27,050.1	9	10	38	P-UMG-SM-CTR-21.3267.3267.3	LIESQQTDRGDRPVK	K	R	99.7%	1.95	0.0734	0.000		1,740.91	3	-0.0035	-2.0	228	242
FCA Leaves	CONTROL	CTRL2	Mudpit_P-UMG-SM-CTR-21	photosynthetic NDH subunit of lumenal location 5, chloroplastic [Lactuca sativa]	XP_023770726.1	photosynthetic NDH subunit of lumenal location 5, chloroplastic [Lactuca sativa]	100.0%	0.0277%	27,050.1	9	10	38	P-UMG-SM-CTR-23.3182.3182.3	LIESQQTDRGDRPVK	K	R	99.7%	2.08	0.0948	0.000		1,740.91	3	-0.0010	-0.60	228	242
FCA Leaves	CONTROL	CTRL2	Mudpit_P-UMG-SM-CTR-21	photosynthetic NDH subunit of lumenal location 5, chloroplastic [Lactuca sativa]	XP_023770726.1	photosynthetic NDH subunit of lumenal location 5, chloroplastic [Lactuca sativa]	100.0%	0.0277%	27,050.1	9	10	38	P-UMG-SM-CTR-24.3172.3172.3	LIESQQTDRGDRPVK	K	R	99.7%	2.29	0.109	0.000		1,740.91	3	-0.0000050	-0.0029	228	242
FCA Leaves	CONTROL	CTRL2	Mudpit_P-UMG-SM-CTR-21	photosynthetic NDH subunit of lumenal location 5, chloroplastic [Lactuca sativa]	XP_023770726.1	photosynthetic NDH subunit of lumenal location 5, chloroplastic [Lactuca sativa]	100.0%	0.0277%	27,050.1	9	10	38	P-UMG-SM-CTR-23.2281.2281.2	SAQEVATQAK	A	V	99.7%	1.61	0.166	0.000		1,031.52	2	-0.00028	-0.27	76	85
FCA Leaves	CONTROL	CTRL2	Mudpit_P-UMG-SM-CTR-21	photosynthetic NDH subunit of lumenal location 5, chloroplastic [Lactuca sativa]	XP_023770726.1	photosynthetic NDH subunit of lumenal location 5, chloroplastic [Lactuca sativa]	100.0%	0.0277%	27,050.1	9	10	38	P-UMG-SM-CTR-25.2336.2336.2	SAQEVATQAK	A	V	99.7%	2.04	0.242	0.000		1,031.53	2	0.00037	0.36	76	85
FCA Leaves	CONTROL	CTRL2	Mudpit_P-UMG-SM-CTR-21	photosynthetic NDH subunit of lumenal location 5, chloroplastic [Lactuca sativa]	XP_023770726.1	photosynthetic NDH subunit of lumenal location 5, chloroplastic [Lactuca sativa]	100.0%	0.0277%	27,050.1	9	10	38	P-UMG-SM-CTR-21.2353.2353.2	SAQEVATQAK	A	V	99.7%	2.14	0.0906	0.000		1,031.52	2	-0.0015	-1.4	76	85
FCA Leaves	CONTROL	CTRL2	Mudpit_P-UMG-SM-CTR-21	photosynthetic NDH subunit of lumenal location 5, chloroplastic [Lactuca sativa]	XP_023770726.1	photosynthetic NDH subunit of lumenal location 5, chloroplastic [Lactuca sativa]	100.0%	0.0277%	27,050.1	9	10	38	P-UMG-SM-CTR-22.2306.2306.2	SAQEVATQAK	A	V	99.7%	2.20	0.239	0.000		1,031.52	2	-0.0019	-1.8	76	85
FCA Leaves	CONTROL	CTRL2	Mudpit_P-UMG-SM-CTR-21	photosynthetic NDH subunit of lumenal location 5, chloroplastic [Lactuca sativa]	XP_023770726.1	photosynthetic NDH subunit of lumenal location 5, chloroplastic [Lactuca sativa]	100.0%	0.0277%	27,050.1	9	10	38	P-UMG-SM-CTR-25.2296.2296.2	SAQEVATQAK	A	V	99.7%	2.24	0.275	0.000		1,031.52	2	-0.000042	-0.041	76	85
FCA Leaves	CONTROL	CTRL2	Mudpit_P-UMG-SM-CTR-21	photosynthetic NDH subunit of lumenal location 5, chloroplastic [Lactuca sativa]	XP_023770726.1	photosynthetic NDH subunit of lumenal location 5, chloroplastic [Lactuca sativa]	100.0%	0.0277%	27,050.1	9	10	38	P-UMG-SM-CTR-24.2254.2254.2	SAQEVATQAK	A	V	99.7%	2.31	0.283	0.000		1,031.52	2	-0.00029	-0.28	76	85
FCA Leaves	CONTROL	CTRL2	Mudpit_P-UMG-SM-CTR-21	photosynthetic NDH subunit of lumenal location 5, chloroplastic [Lactuca sativa]	XP_023770726.1	photosynthetic NDH subunit of lumenal location 5, chloroplastic [Lactuca sativa]	100.0%	0.0277%	27,050.1	9	10	38	P-UMG-SM-CTR-23.2234.2234.2	SAQEVATQAK	A	V	99.7%	2.40	0.313	0.000		1,031.52	2	-0.00024	-0.23	76	85
FCA Leaves	CONTROL	CTRL2	Mudpit_P-UMG-SM-CTR-21	photosynthetic NDH subunit of lumenal location 5, chloroplastic [Lactuca sativa]	XP_023770726.1	photosynthetic NDH subunit of lumenal location 5, chloroplastic [Lactuca sativa]	100.0%	0.0277%	27,050.1	9	10	38	P-UMG-SM-CTR-25.12324.12324.2	VFFDISIGNPVGK	K	L	99.7%	2.39	0.446	2.80		1,391.75	2	0.00079	0.57	90	102
FCA Leaves	CONTROL	CTRL2	Mudpit_P-UMG-SM-CTR-21	photosynthetic NDH subunit of lumenal location 5, chloroplastic [Lactuca sativa]	XP_023770726.1	photosynthetic NDH subunit of lumenal location 5, chloroplastic [Lactuca sativa]	100.0%	0.0277%	27,050.1	9	10	38	P-UMG-SM-CTR-25.12379.12379.2	VFFDISIGNPVGK	K	L	99.7%	2.41	0.425	2.30		1,391.74	2	-0.0032	-2.3	90	102
FCA Leaves	CONTROL	CTRL2	Mudpit_P-UMG-SM-CTR-21	photosynthetic NDH subunit of lumenal location 5, chloroplastic [Lactuca sativa]	XP_023770726.1	photosynthetic NDH subunit of lumenal location 5, chloroplastic [Lactuca sativa]	100.0%	0.0277%	27,050.1	9	10	38	P-UMG-SM-CTR-25.11325.11325.3	VTNKVFFDISIGNPVGK	K	L	99.7%	2.42	0.249	0.000		1,834.00	3	0.0041	2.2	86	102
FCA Leaves	CONTROL	CTRL2	Mudpit_P-UMG-SM-CTR-21	photosynthetic NDH subunit of lumenal location 5, chloroplastic [Lactuca sativa]	XP_023770726.1	photosynthetic NDH subunit of lumenal location 5, chloroplastic [Lactuca sativa]	100.0%	0.0277%	27,050.1	9	10	38	ScaffoldIDNumber_239913_P-UMG-SM-CTR-25.12407.12407.2 (intensity=304460.97) RTINSECONDS=2098.68	VVIGLFGDDVPQTAENFR	R	A	99.7%	0.000	0.000	5.00		1,976.00	2	0.0031	1.6	107	124
FCA Leaves	CONTROL	CTRL2	Mudpit_P-UMG-SM-CTR-21	photosynthetic NDH subunit of lumenal location 5, chloroplastic [Lactuca sativa]	XP_023770726.1	photosynthetic NDH subunit of lumenal location 5, chloroplastic [Lactuca sativa]	100.0%	0.0277%	27,050.1	9	10	38	P-UMG-SM-CTR-25.12407.12407.2	VVIGLFGDDVPQTAENFR	R	A	99.7%	3.52	0.552	0.000		1,976.00	2	0.0031	1.6	107	124
FCA Leaves	CONTROL	CTRL2	Mudpit_P-UMG-SM-CTR-21	photosynthetic NDH subunit of lumenal location 5, chloroplastic [Lactuca sativa]	XP_023770726.1	photosynthetic NDH subunit of lumenal location 5, chloroplastic [Lactuca sativa]	100.0%	0.0277%	27,050.1	9	10	38	P-UMG-SM-CTR-21.12756.12756.2	VVIGLFGDDVPQTAENFR	R	A	99.7%	3.78	0.547	0.000		1,976.00	2	-0.0032	-1.6	107	124
FCA Leaves	CONTROL	CTRL2	Mudpit_P-UMG-SM-CTR-21	photosynthetic NDH subunit of lumenal location 5, chloroplastic [Lactuca sativa]	XP_023770726.1	photosynthetic NDH subunit of lumenal location 5, chloroplastic [Lactuca sativa]	100.0%	0.0277%	27,050.1	9	10	38	P-UMG-SM-CTR-25.12343.12343.2	VVIGLFGDDVPQTAENFR	R	A	99.7%	2.74	0.499	3.80		1,976.00	2	0.00090	0.45	107	124
FCA Leaves	CONTROL	CTRL2	Mudpit_P-UMG-SM-CTR-21	photosynthetic NDH subunit of lumenal location 5, chloroplastic [Lactuca sativa]	XP_023770726.1	photosynthetic NDH subunit of lumenal location 5, chloroplastic [Lactuca sativa]	100.0%	0.0277%	27,050.1	9	10	38	P-UMG-SM-CTR-24.12460.12460.2	VVIGLFGDDVPQTAENFR	R	A	99.7%	3.66	0.553	5.72		1,976.00	2	-0.000088	-0.045	107	124
FCA Leaves	CONTROL	CTRL2	Mudpit_P-UMG-SM-CTR-21	photosynthetic NDH subunit of lumenal location 5, chloroplastic [Lactuca sativa]	XP_023770726.1	photosynthetic NDH subunit of lumenal location 5, chloroplastic [Lactuca sativa]	100.0%	0.0277%	27,050.1	9	10	38	ScaffoldIDNumber_188529_P-UMG-SM-CTR-21.12811.12811.2 (intensity=1716212.5) RTINSECONDS=2100.7678	VVIGLFGDDVPQTAENFR	R	A	99.7%	0.000	0.000	6.15		1,975.99	2	-0.0068	-3.5	107	124
FCA Leaves	CONTROL	CTRL2	Mudpit_P-UMG-SM-CTR-21	photosynthetic NDH subunit of lumenal location 5, chloroplastic [Lactuca sativa]	XP_023770726.1	photosynthetic NDH subunit of lumenal location 5, chloroplastic [Lactuca sativa]	100.0%	0.0277%	27,050.1	9	10	38	P-UMG-SM-CTR-23.12338.12338.2	VVIGLFGDDVPQTAENFR	R	A	99.7%	3.54	0.542	5.92		1,976.00	2	-0.0015	-0.73	107	124
FCA Leaves	CONTROL	CTRL2	Mudpit_P-UMG-SM-CTR-21	photosynthetic NDH subunit of lumenal location 5, chloroplastic [Lactuca sativa]	XP_023770726.1	photosynthetic NDH subunit of lumenal location 5, chloroplastic [Lactuca sativa]	100.0%	0.0277%	27,050.1	9	10	38	P-UMG-SM-CTR-25.12593.12593.2	VVIGLFGDDVPQTAENFR	R	A	99.7%	3.25	0.525	6.39		1,977.00	2	1.0	510	107	124
FCA Leaves	CONTROL	CTRL2	Mudpit_P-UMG-SM-CTR-21	photosynthetic NDH subunit of lumenal location 5, chloroplastic [Lactuca sativa]	XP_023770726.1	photosynthetic NDH subunit of lumenal location 5, chloroplastic [Lactuca sativa]	100.0%	0.0277%	27,050.1	9	10	38	P-UMG-SM-CTR-25.12495.12495.2	VVIGLFGDDVPQTAENFR	R	A	99.7%	3.17	0.528	7.05		1,976.00	2	-0.0014	-0.73	107	124
FCA Leaves	CONTROL	CTRL2	Mudpit_P-UMG-SM-CTR-21	photosynthetic NDH subunit of lumenal location 5, chloroplastic [Lactuca sativa]	XP_023770726.1	photosynthetic NDH subunit of lumenal location 5, chloroplastic [Lactuca sativa]	100.0%	0.0277%	27,050.1	9	10	38	P-UMG-SM-CTR-21.12811.12811.2	VVIGLFGDDVPQTAENFR	R	A	99.7%	3.78	0.542	6.29		1,975.99	2	-0.0068	-3.5	107	124
FCA Leaves	CONTROL	CTRL2	Mudpit_P-UMG-SM-CTR-21	photosynthetic NDH subunit of lumenal location 5, chloroplastic [Lactuca sativa]	XP_023770726.1	photosynthetic NDH subunit of lumenal location 5, chloroplastic [Lactuca sativa]	100.0%	0.0277%	27,050.1	9	10	38	P-UMG-SM-CTR-24.12464.12464.3	VVIGLFGDDVPQTAENFR	R	A	99.7%	2.24	0.118	0.000		1,976.00	3	0.0013	0.64	107	124
FCA Leaves	CONTROL	CTRL2	Mudpit_P-UMG-SM-CTR-21	photosynthetic NDH subunit of lumenal location 5, chloroplastic [Lactuca sativa]	XP_023770726.1	photosynthetic NDH subunit of lumenal location 5, chloroplastic [Lactuca sativa]	100.0%	0.0277%	27,050.1	9	10	38	P-UMG-SM-CTR-25.12465.12465.3	VVIGLFGDDVPQTAENFR	R	A	99.7%	2.51	0.267	0.000		1,976.00	3	-0.0019	-0.94	107	124
FCA Leaves	CONTROL	CTRL2	Mudpit_P-UMG-SM-CTR-21	photosynthetic NDH subunit of lumenal location 5, chloroplastic [Lactuca sativa]	XP_023770726.1	photosynthetic NDH subunit of lumenal location 5, chloroplastic [Lactuca sativa]	100.0%	0.0277%	27,050.1	9	10	38	P-UMG-SM-CTR-25.12420.12420.3	VVIGLFGDDVPQTAENFR	R	A	99.7%	2.64	0.347	0.000		1,976.00	3	-0.0013	-0.65	107	124
FCA Leaves	CONTROL	CTRL2	Mudpit_P-UMG-SM-CTR-21	photosynthetic NDH subunit of lumenal location 5, chloroplastic [Lactuca sativa]	XP_023770726.1	photosynthetic NDH subunit of lumenal location 5, chloroplastic [Lactuca sativa]	100.0%	0.0277%	27,050.1	9	10	38	P-UMG-SM-CTR-22.12857.12857.2	VVIGLFGDDVPQTAENFR	R	A	99.7%	3.88	0.564	8.12		1,976.00	2	-0.0032	-1.6	107	124
FCA Leaves	CONTROL	CTRL2	Mudpit_P-UMG-SM-CTR-21	photosynthetic NDH subunit of lumenal location 5, chloroplastic [Lactuca sativa]	XP_023770726.1	photosynthetic NDH subunit of lumenal location 5, chloroplastic [Lactuca sativa]	100.0%	0.0277%	27,050.1	9	10	38	P-UMG-SM-CTR-25.12452.12452.2	VVIGLFGDDVPQTAENFR	R	A	99.7%	3.92	0.568	9.92		1,976.00	2	-0.00065	-0.33	107	124
FCA Leaves	CONTROL	CTRL2	Mudpit_P-UMG-SM-CTR-21	photosynthetic NDH subunit of lumenal location 5, chloroplastic [Lactuca sativa]	XP_023770726.1	photosynthetic NDH subunit of lumenal location 5, chloroplastic [Lactuca sativa]	100.0%	0.0277%	27,050.1	9	10	38	P-UMG-SM-CTR-24.12511.12511.2	VVIGLFGDDVPQTAENFR	R	A	99.7%	3.94	0.506	9.70		1,976.00	2	-0.0030	-1.5	107	124
FCA Leaves	CONTROL	CTRL3	Mudpit_P-UMG-SM-CTR-31	photosynthetic NDH subunit of lumenal location 5, chloroplastic [Lactuca sativa]	XP_023770726.1	photosynthetic NDH subunit of lumenal location 5, chloroplastic [Lactuca sativa]	100.0%	0.0282%	27,050.1	11	12	37	P-UMG-SM-CTR-35.1665.1665.2	ALCTGEKGF	R	G	99.7%	0.872	-0.0314	0.000		924.46	2	0.022	24	125	133
FCA Leaves	CONTROL	CTRL3	Mudpit_P-UMG-SM-CTR-31	photosynthetic NDH subunit of lumenal location 5, chloroplastic [Lactuca sativa]	XP_023770726.1	photosynthetic NDH subunit of lumenal location 5, chloroplastic [Lactuca sativa]	100.0%	0.0282%	27,050.1	11	12	37	P-UMG-SM-CTR-34.4160.4160.2	ALCTGEKGFG	R	Y	99.7%	1.03	0.000	0.000		980.49	2	-0.97	-990	125	134
FCA Leaves	CONTROL	CTRL3	Mudpit_P-UMG-SM-CTR-31	photosynthetic NDH subunit of lumenal location 5, chloroplastic [Lactuca sativa]	XP_023770726.1	photosynthetic NDH subunit of lumenal location 5, chloroplastic [Lactuca sativa]	100.0%	0.0282%	27,050.1	11	12	37	P-UMG-SM-CTR-35.4370.4370.2	ALCTGEKGFG	R	Y	99.7%	1.02	-0.00390	0.000		980.49	2	-0.97	-990	125	134
FCA Leaves	CONTROL	CTRL3	Mudpit_P-UMG-SM-CTR-31	photosynthetic NDH subunit of lumenal location 5, chloroplastic [Lactuca sativa]	XP_023770726.1	photosynthetic NDH subunit of lumenal location 5, chloroplastic [Lactuca sativa]	100.0%	0.0282%	27,050.1	11	12	37	P-UMG-SM-CTR-34.2848.2848.2	ASAQEVATQAK	R	V	99.7%	1.78	0.190	0.000		1,102.54	2	-0.020	-18	75	85
FCA Leaves	CONTROL	CTRL3	Mudpit_P-UMG-SM-CTR-31	photosynthetic NDH subunit of lumenal location 5, chloroplastic [Lactuca sativa]	XP_023770726.1	photosynthetic NDH subunit of lumenal location 5, chloroplastic [Lactuca sativa]	100.0%	0.0282%	27,050.1	11	12	37	P-UMG-SM-CTR-35.2957.2957.2	ASAQEVATQAK	R	V	99.7%	2.60	0.361	0.000		1,102.56	2	-0.00025	-0.23	75	85
FCA Leaves	CONTROL	CTRL3	Mudpit_P-UMG-SM-CTR-31	photosynthetic NDH subunit of lumenal location 5, chloroplastic [Lactuca sativa]	XP_023770726.1	photosynthetic NDH subunit of lumenal location 5, chloroplastic [Lactuca sativa]	100.0%	0.0282%	27,050.1	11	12	37	P-UMG-SM-CTR-35.11828.11828.3	HVVFGQVLEGMDIVK	R	L	99.7%	3.00	0.347	2.07		1,669.89	3	0.00094	0.56	213	227
FCA Leaves	CONTROL	CTRL3	Mudpit_P-UMG-SM-CTR-31	photosynthetic NDH subunit of lumenal location 5, chloroplastic [Lactuca sativa]	XP_023770726.1	photosynthetic NDH subunit of lumenal location 5, chloroplastic [Lactuca sativa]	100.0%	0.0282%	27,050.1	11	12	37	P-UMG-SM-CTR-35.4400.4400.4	KSGGLTGTVRASAQEVATQ	R	A	99.7%	2.05	0.0967	0.000		1,858.91	4	-1.1	-570	65	83
FCA Leaves	CONTROL	CTRL3	Mudpit_P-UMG-SM-CTR-31	photosynthetic NDH subunit of lumenal location 5, chloroplastic [Lactuca sativa]	XP_023770726.1	photosynthetic NDH subunit of lumenal location 5, chloroplastic [Lactuca sativa]	100.0%	0.0282%	27,050.1	11	12	37	P-UMG-SM-CTR-35.2886.2886.2	LIESQQTDR	K	G	99.7%	2.28	0.205	1.34		1,088.55	2	0.00098	0.90	228	236
FCA Leaves	CONTROL	CTRL3	Mudpit_P-UMG-SM-CTR-31	photosynthetic NDH subunit of lumenal location 5, chloroplastic [Lactuca sativa]	XP_023770726.1	photosynthetic NDH subunit of lumenal location 5, chloroplastic [Lactuca sativa]	100.0%	0.0282%	27,050.1	11	12	37	P-UMG-SM-CTR-35.3082.3082.3	LIESQQTDRGDRPVK	K	R	99.7%	1.91	0.0892	0.000		1,740.91	3	-0.0011	-0.62	228	242
FCA Leaves	CONTROL	CTRL3	Mudpit_P-UMG-SM-CTR-31	photosynthetic NDH subunit of lumenal location 5, chloroplastic [Lactuca sativa]	XP_023770726.1	photosynthetic NDH subunit of lumenal location 5, chloroplastic [Lactuca sativa]	100.0%	0.0282%	27,050.1	11	12	37	P-UMG-SM-CTR-34.1160.1160.4	NAGPNTNGSQFFICTVK	A	T	99.7%	1.46	0.0629	0.000		1,796.89	4	0.035	20	189	205
FCA Leaves	CONTROL	CTRL3	Mudpit_P-UMG-SM-CTR-31	photosynthetic NDH subunit of lumenal location 5, chloroplastic [Lactuca sativa]	XP_023770726.1	photosynthetic NDH subunit of lumenal location 5, chloroplastic [Lactuca sativa]	100.0%	0.0282%	27,050.1	11	12	37	P-UMG-SM-CTR-34.2095.2095.2	SAQEVATQAK	A	V	99.7%	1.82	0.219	0.000		1,031.52	2	-0.000051	-0.049	76	85
FCA Leaves	CONTROL	CTRL3	Mudpit_P-UMG-SM-CTR-31	photosynthetic NDH subunit of lumenal location 5, chloroplastic [Lactuca sativa]	XP_023770726.1	photosynthetic NDH subunit of lumenal location 5, chloroplastic [Lactuca sativa]	100.0%	0.0282%	27,050.1	11	12	37	P-UMG-SM-CTR-33.2233.2233.2	SAQEVATQAK	A	V	99.7%	1.87	0.187	0.000		1,031.52	2	0.000013	0.013	76	85
FCA Leaves	CONTROL	CTRL3	Mudpit_P-UMG-SM-CTR-31	photosynthetic NDH subunit of lumenal location 5, chloroplastic [Lactuca sativa]	XP_023770726.1	photosynthetic NDH subunit of lumenal location 5, chloroplastic [Lactuca sativa]	100.0%	0.0282%	27,050.1	11	12	37	P-UMG-SM-CTR-35.2139.2139.2	SAQEVATQAK	A	V	99.7%	2.03	0.201	0.000		1,031.52	2	-0.000048	-0.046	76	85
FCA Leaves	CONTROL	CTRL3	Mudpit_P-UMG-SM-CTR-31	photosynthetic NDH subunit of lumenal location 5, chloroplastic [Lactuca sativa]	XP_023770726.1	photosynthetic NDH subunit of lumenal location 5, chloroplastic [Lactuca sativa]	100.0%	0.0282%	27,050.1	11	12	37	P-UMG-SM-CTR-35.2183.2183.2	SAQEVATQAK	A	V	99.7%	2.25	0.318	0.000		1,031.53	2	0.00087	0.84	76	85
FCA Leaves	CONTROL	CTRL3	Mudpit_P-UMG-SM-CTR-31	photosynthetic NDH subunit of lumenal location 5, chloroplastic [Lactuca sativa]	XP_023770726.1	photosynthetic NDH subunit of lumenal location 5, chloroplastic [Lactuca sativa]	100.0%	0.0282%	27,050.1	11	12	37	P-UMG-SM-CTR-35.12265.12265.2	VFFDISIGNPVGK	K	L	99.7%	2.22	0.383	2.62		1,391.75	2	0.0012	0.87	90	102
FCA Leaves	CONTROL	CTRL3	Mudpit_P-UMG-SM-CTR-31	photosynthetic NDH subunit of lumenal location 5, chloroplastic [Lactuca sativa]	XP_023770726.1	photosynthetic NDH subunit of lumenal location 5, chloroplastic [Lactuca sativa]	100.0%	0.0282%	27,050.1	11	12	37	P-UMG-SM-CTR-35.12221.12221.2	VFFDISIGNPVGK	K	L	99.7%	2.51	0.468	2.77		1,391.75	2	0.0021	1.5	90	102
FCA Leaves	CONTROL	CTRL3	Mudpit_P-UMG-SM-CTR-31	photosynthetic NDH subunit of lumenal location 5, chloroplastic [Lactuca sativa]	XP_023770726.1	photosynthetic NDH subunit of lumenal location 5, chloroplastic [Lactuca sativa]	100.0%	0.0282%	27,050.1	11	12	37	P-UMG-SM-CTR-35.12171.12171.2	VFFDISIGNPVGK	K	L	99.7%	2.57	0.508	1.92		1,391.75	2	0.0037	2.6	90	102
FCA Leaves	CONTROL	CTRL3	Mudpit_P-UMG-SM-CTR-31	photosynthetic NDH subunit of lumenal location 5, chloroplastic [Lactuca sativa]	XP_023770726.1	photosynthetic NDH subunit of lumenal location 5, chloroplastic [Lactuca sativa]	100.0%	0.0282%	27,050.1	11	12	37	ScaffoldIDNumber_364538_P-UMG-SM-CTR-35.12368.12368.2 (intensity=422339.28) RTINSECONDS=2113.632	VVIGLFGDDVPQTAENFR	R	A	99.7%	0.000	0.000	3.70		1,976.00	2	0.00016	0.082	107	124
FCA Leaves	CONTROL	CTRL3	Mudpit_P-UMG-SM-CTR-31	photosynthetic NDH subunit of lumenal location 5, chloroplastic [Lactuca sativa]	XP_023770726.1	photosynthetic NDH subunit of lumenal location 5, chloroplastic [Lactuca sativa]	100.0%	0.0282%	27,050.1	11	12	37	ScaffoldIDNumber_352779_P-UMG-SM-CTR-34.11993.11993.2 (intensity=227847.47) RTINSECONDS=2099.67	VVIGLFGDDVPQTAENFR	R	A	99.7%	0.000	0.000	4.70		1,976.00	2	0.0028	1.4	107	124
FCA Leaves	CONTROL	CTRL3	Mudpit_P-UMG-SM-CTR-31	photosynthetic NDH subunit of lumenal location 5, chloroplastic [Lactuca sativa]	XP_023770726.1	photosynthetic NDH subunit of lumenal location 5, chloroplastic [Lactuca sativa]	100.0%	0.0282%	27,050.1	11	12	37	ScaffoldIDNumber_364593_P-UMG-SM-CTR-35.12428.12428.2 (intensity=294928.2) RTINSECONDS=2123.682	VVIGLFGDDVPQTAENFR	R	A	99.7%	0.000	0.000	4.77		1,976.00	2	-0.0015	-0.76	107	124
FCA Leaves	CONTROL	CTRL3	Mudpit_P-UMG-SM-CTR-31	photosynthetic NDH subunit of lumenal location 5, chloroplastic [Lactuca sativa]	XP_023770726.1	photosynthetic NDH subunit of lumenal location 5, chloroplastic [Lactuca sativa]	100.0%	0.0282%	27,050.1	11	12	37	ScaffoldIDNumber_364441_P-UMG-SM-CTR-35.12263.12263.2 (intensity=395701.9) RTINSECONDS=2096.238	VVIGLFGDDVPQTAENFR	R	A	99.7%	0.000	0.000	6.23		1,976.01	2	0.0050	2.5	107	124
FCA Leaves	CONTROL	CTRL3	Mudpit_P-UMG-SM-CTR-31	photosynthetic NDH subunit of lumenal location 5, chloroplastic [Lactuca sativa]	XP_023770726.1	photosynthetic NDH subunit of lumenal location 5, chloroplastic [Lactuca sativa]	100.0%	0.0282%	27,050.1	11	12	37	ScaffoldIDNumber_314609_P-UMG-SM-CTR-31.12571.12571.2 (intensity=1353307.0) RTINSECONDS=2090.8682	VVIGLFGDDVPQTAENFR	R	A	99.7%	0.000	0.000	6.31		1,976.01	2	0.0049	2.5	107	124
FCA Leaves	CONTROL	CTRL3	Mudpit_P-UMG-SM-CTR-31	photosynthetic NDH subunit of lumenal location 5, chloroplastic [Lactuca sativa]	XP_023770726.1	photosynthetic NDH subunit of lumenal location 5, chloroplastic [Lactuca sativa]	100.0%	0.0282%	27,050.1	11	12	37	P-UMG-SM-CTR-35.12428.12428.2	VVIGLFGDDVPQTAENFR	R	A	99.7%	2.25	0.424	0.000		1,976.00	2	-0.0015	-0.76	107	124
FCA Leaves	CONTROL	CTRL3	Mudpit_P-UMG-SM-CTR-31	photosynthetic NDH subunit of lumenal location 5, chloroplastic [Lactuca sativa]	XP_023770726.1	photosynthetic NDH subunit of lumenal location 5, chloroplastic [Lactuca sativa]	100.0%	0.0282%	27,050.1	11	12	37	P-UMG-SM-CTR-35.12217.12217.2	VVIGLFGDDVPQTAENFR	R	A	99.7%	2.33	0.307	0.000		1,976.01	2	0.0054	2.7	107	124
FCA Leaves	CONTROL	CTRL3	Mudpit_P-UMG-SM-CTR-31	photosynthetic NDH subunit of lumenal location 5, chloroplastic [Lactuca sativa]	XP_023770726.1	photosynthetic NDH subunit of lumenal location 5, chloroplastic [Lactuca sativa]	100.0%	0.0282%	27,050.1	11	12	37	P-UMG-SM-CTR-35.12368.12368.2	VVIGLFGDDVPQTAENFR	R	A	99.7%	2.68	0.424	0.000		1,976.00	2	0.00016	0.082	107	124
FCA Leaves	CONTROL	CTRL3	Mudpit_P-UMG-SM-CTR-31	photosynthetic NDH subunit of lumenal location 5, chloroplastic [Lactuca sativa]	XP_023770726.1	photosynthetic NDH subunit of lumenal location 5, chloroplastic [Lactuca sativa]	100.0%	0.0282%	27,050.1	11	12	37	P-UMG-SM-CTR-34.11993.11993.2	VVIGLFGDDVPQTAENFR	R	A	99.7%	2.82	0.308	0.000		1,976.00	2	0.0028	1.4	107	124
FCA Leaves	CONTROL	CTRL3	Mudpit_P-UMG-SM-CTR-31	photosynthetic NDH subunit of lumenal location 5, chloroplastic [Lactuca sativa]	XP_023770726.1	photosynthetic NDH subunit of lumenal location 5, chloroplastic [Lactuca sativa]	100.0%	0.0282%	27,050.1	11	12	37	P-UMG-SM-CTR-35.12263.12263.2	VVIGLFGDDVPQTAENFR	R	A	99.7%	3.49	0.536	0.000		1,976.01	2	0.0050	2.5	107	124
FCA Leaves	CONTROL	CTRL3	Mudpit_P-UMG-SM-CTR-31	photosynthetic NDH subunit of lumenal location 5, chloroplastic [Lactuca sativa]	XP_023770726.1	photosynthetic NDH subunit of lumenal location 5, chloroplastic [Lactuca sativa]	100.0%	0.0282%	27,050.1	11	12	37	P-UMG-SM-CTR-31.12571.12571.2	VVIGLFGDDVPQTAENFR	R	A	99.7%	3.70	0.558	0.000		1,976.01	2	0.0049	2.5	107	124
FCA Leaves	CONTROL	CTRL3	Mudpit_P-UMG-SM-CTR-31	photosynthetic NDH subunit of lumenal location 5, chloroplastic [Lactuca sativa]	XP_023770726.1	photosynthetic NDH subunit of lumenal location 5, chloroplastic [Lactuca sativa]	100.0%	0.0282%	27,050.1	11	12	37	P-UMG-SM-CTR-35.12312.12312.2	VVIGLFGDDVPQTAENFR	R	A	99.7%	3.79	0.539	0.000		1,976.00	2	0.00030	0.15	107	124
FCA Leaves	CONTROL	CTRL3	Mudpit_P-UMG-SM-CTR-31	photosynthetic NDH subunit of lumenal location 5, chloroplastic [Lactuca sativa]	XP_023770726.1	photosynthetic NDH subunit of lumenal location 5, chloroplastic [Lactuca sativa]	100.0%	0.0282%	27,050.1	11	12	37	P-UMG-SM-CTR-33.12482.12482.2	VVIGLFGDDVPQTAENFR	R	A	99.7%	3.95	0.562	0.000		1,976.00	2	-0.00051	-0.26	107	124
FCA Leaves	CONTROL	CTRL3	Mudpit_P-UMG-SM-CTR-31	photosynthetic NDH subunit of lumenal location 5, chloroplastic [Lactuca sativa]	XP_023770726.1	photosynthetic NDH subunit of lumenal location 5, chloroplastic [Lactuca sativa]	100.0%	0.0282%	27,050.1	11	12	37	P-UMG-SM-CTR-32.12598.12598.2	VVIGLFGDDVPQTAENFR	R	A	99.7%	3.97	0.581	0.000		1,976.00	2	0.0025	1.2	107	124
FCA Leaves	CONTROL	CTRL3	Mudpit_P-UMG-SM-CTR-31	photosynthetic NDH subunit of lumenal location 5, chloroplastic [Lactuca sativa]	XP_023770726.1	photosynthetic NDH subunit of lumenal location 5, chloroplastic [Lactuca sativa]	100.0%	0.0282%	27,050.1	11	12	37	ScaffoldIDNumber_340797_P-UMG-SM-CTR-33.12482.12482.2 (intensity=4275957.0) RTINSECONDS=2093.43	VVIGLFGDDVPQTAENFR	R	A	99.7%	0.000	0.000	7.01		1,976.00	2	-0.00051	-0.26	107	124
FCA Leaves	CONTROL	CTRL3	Mudpit_P-UMG-SM-CTR-31	photosynthetic NDH subunit of lumenal location 5, chloroplastic [Lactuca sativa]	XP_023770726.1	photosynthetic NDH subunit of lumenal location 5, chloroplastic [Lactuca sativa]	100.0%	0.0282%	27,050.1	11	12	37	ScaffoldIDNumber_327489_P-UMG-SM-CTR-32.12598.12598.2 (intensity=2311761.2) RTINSECONDS=2091.3	VVIGLFGDDVPQTAENFR	R	A	99.7%	0.000	0.000	7.02		1,976.00	2	0.0025	1.2	107	124
FCA Leaves	CONTROL	CTRL3	Mudpit_P-UMG-SM-CTR-31	photosynthetic NDH subunit of lumenal location 5, chloroplastic [Lactuca sativa]	XP_023770726.1	photosynthetic NDH subunit of lumenal location 5, chloroplastic [Lactuca sativa]	100.0%	0.0282%	27,050.1	11	12	37	ScaffoldIDNumber_364486_P-UMG-SM-CTR-35.12312.12312.2 (intensity=8641312.0) RTINSECONDS=2104.4219	VVIGLFGDDVPQTAENFR	R	A	99.7%	0.000	0.000	7.29		1,976.00	2	0.00030	0.15	107	124
FCA Leaves	CONTROL	CTRL3	Mudpit_P-UMG-SM-CTR-31	photosynthetic NDH subunit of lumenal location 5, chloroplastic [Lactuca sativa]	XP_023770726.1	photosynthetic NDH subunit of lumenal location 5, chloroplastic [Lactuca sativa]	100.0%	0.0282%	27,050.1	11	12	37	P-UMG-SM-CTR-35.12277.12277.3	VVIGLFGDDVPQTAENFR	R	A	99.7%	2.59	0.331	0.000		1,976.00	3	0.0018	0.91	107	124
FCA Leaves	CONTROL	CTRL3	Mudpit_P-UMG-SM-CTR-31	photosynthetic NDH subunit of lumenal location 5, chloroplastic [Lactuca sativa]	XP_023770726.1	photosynthetic NDH subunit of lumenal location 5, chloroplastic [Lactuca sativa]	100.0%	0.0282%	27,050.1	11	12	37	P-UMG-SM-CTR-35.12325.12325.3	VVIGLFGDDVPQTAENFR	R	A	99.7%	2.85	0.419	0.000		1,976.00	3	-0.00074	-0.37	107	124
FCA Leaves	CONTROL	CTRL3	Mudpit_P-UMG-SM-CTR-31	photosynthetic NDH subunit of lumenal location 5, chloroplastic [Lactuca sativa]	XP_023770726.1	photosynthetic NDH subunit of lumenal location 5, chloroplastic [Lactuca sativa]	100.0%	0.0282%	27,050.1	11	12	37	P-UMG-SM-CTR-35.12524.12524.2	VVIGLFGDDVPQTAENFR	R	A	99.7%	1.79	0.335	2.48		1,976.01	2	0.0075	3.8	107	124
FCA Leaves	FCA	FCA1	Mudpit_P-UMG-SM-FCA-11	photosynthetic NDH subunit of lumenal location 5, chloroplastic [Lactuca sativa]	XP_023770726.1	photosynthetic NDH subunit of lumenal location 5, chloroplastic [Lactuca sativa]	100.0%	0.0190%	27,050.1	5	6	22	P-UMG-SM-FCA-15.4149.4149.2	ALCTGEKGFG	R	Y	99.7%	1.31	0.207	0.000		980.49	2	-0.97	-990	125	134
FCA Leaves	FCA	FCA1	Mudpit_P-UMG-SM-FCA-11	photosynthetic NDH subunit of lumenal location 5, chloroplastic [Lactuca sativa]	XP_023770726.1	photosynthetic NDH subunit of lumenal location 5, chloroplastic [Lactuca sativa]	100.0%	0.0190%	27,050.1	5	6	22	P-UMG-SM-FCA-11.2980.2980.2	LIESQQTDR	K	G	99.7%	1.68	0.139	0.000		1,088.55	2	0.00085	0.78	228	236
FCA Leaves	FCA	FCA1	Mudpit_P-UMG-SM-FCA-11	photosynthetic NDH subunit of lumenal location 5, chloroplastic [Lactuca sativa]	XP_023770726.1	photosynthetic NDH subunit of lumenal location 5, chloroplastic [Lactuca sativa]	100.0%	0.0190%	27,050.1	5	6	22	P-UMG-SM-FCA-15.2720.2720.2	LIESQQTDR	K	G	99.7%	2.30	0.181	0.000		1,088.55	2	-0.00096	-0.88	228	236
FCA Leaves	FCA	FCA1	Mudpit_P-UMG-SM-FCA-11	photosynthetic NDH subunit of lumenal location 5, chloroplastic [Lactuca sativa]	XP_023770726.1	photosynthetic NDH subunit of lumenal location 5, chloroplastic [Lactuca sativa]	100.0%	0.0190%	27,050.1	5	6	22	P-UMG-SM-FCA-15.2950.2950.3	LIESQQTDRGDRPVK	K	R	99.7%	1.48	0.0271	0.000		1,740.91	3	-0.0020	-1.1	228	242
FCA Leaves	FCA	FCA1	Mudpit_P-UMG-SM-FCA-11	photosynthetic NDH subunit of lumenal location 5, chloroplastic [Lactuca sativa]	XP_023770726.1	photosynthetic NDH subunit of lumenal location 5, chloroplastic [Lactuca sativa]	100.0%	0.0190%	27,050.1	5	6	22	P-UMG-SM-FCA-15.2988.2988.3	LIESQQTDRGDRPVK	K	R	99.7%	1.68	0.00950	0.000		1,740.91	3	-0.0016	-0.91	228	242
FCA Leaves	FCA	FCA1	Mudpit_P-UMG-SM-FCA-11	photosynthetic NDH subunit of lumenal location 5, chloroplastic [Lactuca sativa]	XP_023770726.1	photosynthetic NDH subunit of lumenal location 5, chloroplastic [Lactuca sativa]	100.0%	0.0190%	27,050.1	5	6	22	P-UMG-SM-FCA-14.2972.2972.3	LIESQQTDRGDRPVK	K	R	99.7%	1.84	0.115	0.000		1,740.91	3	-0.00036	-0.21	228	242
FCA Leaves	FCA	FCA1	Mudpit_P-UMG-SM-FCA-11	photosynthetic NDH subunit of lumenal location 5, chloroplastic [Lactuca sativa]	XP_023770726.1	photosynthetic NDH subunit of lumenal location 5, chloroplastic [Lactuca sativa]	100.0%	0.0190%	27,050.1	5	6	22	P-UMG-SM-FCA-12.2247.2247.2	SAQEVATQAK	A	V	99.7%	1.52	0.0118	0.000		1,031.52	2	-0.0023	-2.2	76	85
FCA Leaves	FCA	FCA1	Mudpit_P-UMG-SM-FCA-11	photosynthetic NDH subunit of lumenal location 5, chloroplastic [Lactuca sativa]	XP_023770726.1	photosynthetic NDH subunit of lumenal location 5, chloroplastic [Lactuca sativa]	100.0%	0.0190%	27,050.1	5	6	22	P-UMG-SM-FCA-14.2087.2087.2	SAQEVATQAK	A	V	99.7%	1.58	0.123	0.000		1,031.52	2	-0.00071	-0.68	76	85
FCA Leaves	FCA	FCA1	Mudpit_P-UMG-SM-FCA-11	photosynthetic NDH subunit of lumenal location 5, chloroplastic [Lactuca sativa]	XP_023770726.1	photosynthetic NDH subunit of lumenal location 5, chloroplastic [Lactuca sativa]	100.0%	0.0190%	27,050.1	5	6	22	P-UMG-SM-FCA-15.2088.2088.2	SAQEVATQAK	A	V	99.7%	1.79	0.108	0.000		1,031.52	2	-0.00047	-0.45	76	85
FCA Leaves	FCA	FCA1	Mudpit_P-UMG-SM-FCA-11	photosynthetic NDH subunit of lumenal location 5, chloroplastic [Lactuca sativa]	XP_023770726.1	photosynthetic NDH subunit of lumenal location 5, chloroplastic [Lactuca sativa]	100.0%	0.0190%	27,050.1	5	6	22	P-UMG-SM-FCA-11.2190.2190.2	SAQEVATQAK	A	V	99.7%	1.80	0.00120	0.000		1,031.53	2	0.00035	0.34	76	85
FCA Leaves	FCA	FCA1	Mudpit_P-UMG-SM-FCA-11	photosynthetic NDH subunit of lumenal location 5, chloroplastic [Lactuca sativa]	XP_023770726.1	photosynthetic NDH subunit of lumenal location 5, chloroplastic [Lactuca sativa]	100.0%	0.0190%	27,050.1	5	6	22	P-UMG-SM-FCA-13.2129.2129.2	SAQEVATQAK	A	V	99.7%	1.91	0.133	0.000		1,031.52	2	-0.00089	-0.86	76	85
FCA Leaves	FCA	FCA1	Mudpit_P-UMG-SM-FCA-11	photosynthetic NDH subunit of lumenal location 5, chloroplastic [Lactuca sativa]	XP_023770726.1	photosynthetic NDH subunit of lumenal location 5, chloroplastic [Lactuca sativa]	100.0%	0.0190%	27,050.1	5	6	22	P-UMG-SM-FCA-11.2297.2297.2	SAQEVATQAK	A	V	99.7%	1.96	0.171	0.000		1,031.52	2	-0.00031	-0.30	76	85
FCA Leaves	FCA	FCA1	Mudpit_P-UMG-SM-FCA-11	photosynthetic NDH subunit of lumenal location 5, chloroplastic [Lactuca sativa]	XP_023770726.1	photosynthetic NDH subunit of lumenal location 5, chloroplastic [Lactuca sativa]	100.0%	0.0190%	27,050.1	5	6	22	P-UMG-SM-FCA-14.2048.2048.2	SAQEVATQAK	A	V	99.7%	1.99	0.192	0.000		1,031.52	2	-0.00071	-0.69	76	85
FCA Leaves	FCA	FCA1	Mudpit_P-UMG-SM-FCA-11	photosynthetic NDH subunit of lumenal location 5, chloroplastic [Lactuca sativa]	XP_023770726.1	photosynthetic NDH subunit of lumenal location 5, chloroplastic [Lactuca sativa]	100.0%	0.0190%	27,050.1	5	6	22	P-UMG-SM-FCA-15.2050.2050.2	SAQEVATQAK	A	V	99.7%	2.05	0.266	0.000		1,031.52	2	-0.00060	-0.58	76	85
FCA Leaves	FCA	FCA1	Mudpit_P-UMG-SM-FCA-11	photosynthetic NDH subunit of lumenal location 5, chloroplastic [Lactuca sativa]	XP_023770726.1	photosynthetic NDH subunit of lumenal location 5, chloroplastic [Lactuca sativa]	100.0%	0.0190%	27,050.1	5	6	22	P-UMG-SM-FCA-11.2248.2248.2	SAQEVATQAK	A	V	99.7%	2.11	0.230	0.000		1,031.53	2	0.00096	0.93	76	85
FCA Leaves	FCA	FCA1	Mudpit_P-UMG-SM-FCA-11	photosynthetic NDH subunit of lumenal location 5, chloroplastic [Lactuca sativa]	XP_023770726.1	photosynthetic NDH subunit of lumenal location 5, chloroplastic [Lactuca sativa]	100.0%	0.0190%	27,050.1	5	6	22	P-UMG-SM-FCA-12.2207.2207.2	SAQEVATQAK	A	V	99.7%	2.27	0.293	0.000		1,031.52	2	-0.0022	-2.1	76	85
FCA Leaves	FCA	FCA1	Mudpit_P-UMG-SM-FCA-11	photosynthetic NDH subunit of lumenal location 5, chloroplastic [Lactuca sativa]	XP_023770726.1	photosynthetic NDH subunit of lumenal location 5, chloroplastic [Lactuca sativa]	100.0%	0.0190%	27,050.1	5	6	22	P-UMG-SM-FCA-13.12268.12268.3	VVIGLFGDDVPQTAENFR	R	A	99.7%	2.12	0.193	0.000		1,976.00	3	0.0030	1.5	107	124
FCA Leaves	FCA	FCA1	Mudpit_P-UMG-SM-FCA-11	photosynthetic NDH subunit of lumenal location 5, chloroplastic [Lactuca sativa]	XP_023770726.1	photosynthetic NDH subunit of lumenal location 5, chloroplastic [Lactuca sativa]	100.0%	0.0190%	27,050.1	5	6	22	P-UMG-SM-FCA-11.12177.12177.2	VVIGLFGDDVPQTAENFR	R	A	99.7%	3.26	0.465	0.000		1,976.00	2	-0.0042	-2.1	107	124
FCA Leaves	FCA	FCA1	Mudpit_P-UMG-SM-FCA-11	photosynthetic NDH subunit of lumenal location 5, chloroplastic [Lactuca sativa]	XP_023770726.1	photosynthetic NDH subunit of lumenal location 5, chloroplastic [Lactuca sativa]	100.0%	0.0190%	27,050.1	5	6	22	ScaffoldIDNumber_429929_P-UMG-SM-FCA-11.12177.12177.2 (intensity=599752.25) RTINSECONDS=2100.918	VVIGLFGDDVPQTAENFR	R	A	99.7%	0.000	0.000	6.28		1,976.00	2	-0.0042	-2.1	107	124
FCA Leaves	FCA	FCA1	Mudpit_P-UMG-SM-FCA-11	photosynthetic NDH subunit of lumenal location 5, chloroplastic [Lactuca sativa]	XP_023770726.1	photosynthetic NDH subunit of lumenal location 5, chloroplastic [Lactuca sativa]	100.0%	0.0190%	27,050.1	5	6	22	P-UMG-SM-FCA-11.12125.12125.2	VVIGLFGDDVPQTAENFR	R	A	99.7%	3.77	0.533	5.44		1,977.00	2	1.00	500	107	124
FCA Leaves	FCA	FCA1	Mudpit_P-UMG-SM-FCA-11	photosynthetic NDH subunit of lumenal location 5, chloroplastic [Lactuca sativa]	XP_023770726.1	photosynthetic NDH subunit of lumenal location 5, chloroplastic [Lactuca sativa]	100.0%	0.0190%	27,050.1	5	6	22	P-UMG-SM-FCA-13.12243.12243.2	VVIGLFGDDVPQTAENFR	R	A	99.7%	3.29	0.513	6.05		1,977.00	2	1.00	510	107	124
FCA Leaves	FCA	FCA1	Mudpit_P-UMG-SM-FCA-11	photosynthetic NDH subunit of lumenal location 5, chloroplastic [Lactuca sativa]	XP_023770726.1	photosynthetic NDH subunit of lumenal location 5, chloroplastic [Lactuca sativa]	100.0%	0.0190%	27,050.1	5	6	22	P-UMG-SM-FCA-13.12290.12290.2	VVIGLFGDDVPQTAENFR	R	A	99.7%	3.23	0.535	6.26		1,976.00	2	-0.0033	-1.7	107	124
FCA Leaves	FCA	FCA2	Mudpit_P-UMG-SM-FCA-21	photosynthetic NDH subunit of lumenal location 5, chloroplastic [Lactuca sativa]	XP_023770726.1	photosynthetic NDH subunit of lumenal location 5, chloroplastic [Lactuca sativa]	100.0%	0.0218%	27,050.1	9	10	31	P-UMG-SM-FCA-25.3068.3068.2	ASAQEVATQAK	R	V	99.7%	2.11	0.279	0.000		1,102.56	2	-0.0021	-1.9	75	85
FCA Leaves	FCA	FCA2	Mudpit_P-UMG-SM-FCA-21	photosynthetic NDH subunit of lumenal location 5, chloroplastic [Lactuca sativa]	XP_023770726.1	photosynthetic NDH subunit of lumenal location 5, chloroplastic [Lactuca sativa]	100.0%	0.0218%	27,050.1	9	10	31	P-UMG-SM-FCA-25.3059.3059.2	ASAQEVATQAK	R	V	99.7%	2.30	0.0478	0.000		1,102.61	2	0.044	40	75	85
FCA Leaves	FCA	FCA2	Mudpit_P-UMG-SM-FCA-21	photosynthetic NDH subunit of lumenal location 5, chloroplastic [Lactuca sativa]	XP_023770726.1	photosynthetic NDH subunit of lumenal location 5, chloroplastic [Lactuca sativa]	100.0%	0.0218%	27,050.1	9	10	31	P-UMG-SM-FCA-25.12030.12030.3	HVVFGQVLEGMDIVK	R	L	99.7%	2.77	0.272	1.92		1,669.88	3	-0.0024	-1.5	213	227
FCA Leaves	FCA	FCA2	Mudpit_P-UMG-SM-FCA-21	photosynthetic NDH subunit of lumenal location 5, chloroplastic [Lactuca sativa]	XP_023770726.1	photosynthetic NDH subunit of lumenal location 5, chloroplastic [Lactuca sativa]	100.0%	0.0218%	27,050.1	9	10	31	P-UMG-SM-FCA-24.4064.4064.2	KGNGTGGK	D	S	98.9%	1.67	0.0467	0.000		717.38	2	0.0034	4.7	156	163
FCA Leaves	FCA	FCA2	Mudpit_P-UMG-SM-FCA-21	photosynthetic NDH subunit of lumenal location 5, chloroplastic [Lactuca sativa]	XP_023770726.1	photosynthetic NDH subunit of lumenal location 5, chloroplastic [Lactuca sativa]	100.0%	0.0218%	27,050.1	9	10	31	P-UMG-SM-FCA-21.3160.3160.2	LIESQQTDR	K	G	99.7%	1.84	0.216	0.000		1,088.54	2	-0.0019	-1.8	228	236
FCA Leaves	FCA	FCA2	Mudpit_P-UMG-SM-FCA-21	photosynthetic NDH subunit of lumenal location 5, chloroplastic [Lactuca sativa]	XP_023770726.1	photosynthetic NDH subunit of lumenal location 5, chloroplastic [Lactuca sativa]	100.0%	0.0218%	27,050.1	9	10	31	P-UMG-SM-FCA-24.2948.2948.2	LIESQQTDR	K	G	99.7%	2.00	0.202	0.000		1,088.55	2	-0.00073	-0.67	228	236
FCA Leaves	FCA	FCA2	Mudpit_P-UMG-SM-FCA-21	photosynthetic NDH subunit of lumenal location 5, chloroplastic [Lactuca sativa]	XP_023770726.1	photosynthetic NDH subunit of lumenal location 5, chloroplastic [Lactuca sativa]	100.0%	0.0218%	27,050.1	9	10	31	P-UMG-SM-FCA-25.3019.3019.2	LIESQQTDR	K	G	99.7%	2.05	0.231	0.000		1,088.55	2	-0.0011	-0.99	228	236
FCA Leaves	FCA	FCA2	Mudpit_P-UMG-SM-FCA-21	photosynthetic NDH subunit of lumenal location 5, chloroplastic [Lactuca sativa]	XP_023770726.1	photosynthetic NDH subunit of lumenal location 5, chloroplastic [Lactuca sativa]	100.0%	0.0218%	27,050.1	9	10	31	P-UMG-SM-FCA-25.2971.2971.2	LIESQQTDR	K	G	99.7%	2.30	0.254	0.000		1,088.54	2	-0.0027	-2.5	228	236
FCA Leaves	FCA	FCA2	Mudpit_P-UMG-SM-FCA-21	photosynthetic NDH subunit of lumenal location 5, chloroplastic [Lactuca sativa]	XP_023770726.1	photosynthetic NDH subunit of lumenal location 5, chloroplastic [Lactuca sativa]	100.0%	0.0218%	27,050.1	9	10	31	P-UMG-SM-FCA-22.2970.2970.2	LIESQQTDR	K	G	99.7%	2.27	0.220	1.15		1,088.55	2	-0.0011	-1.0	228	236
FCA Leaves	FCA	FCA2	Mudpit_P-UMG-SM-FCA-21	photosynthetic NDH subunit of lumenal location 5, chloroplastic [Lactuca sativa]	XP_023770726.1	photosynthetic NDH subunit of lumenal location 5, chloroplastic [Lactuca sativa]	100.0%	0.0218%	27,050.1	9	10	31	P-UMG-SM-FCA-23.3017.3017.2	LIESQQTDR	K	G	99.7%	2.35	0.244	1000		1,088.55	2	-0.00016	-0.15	228	236
FCA Leaves	FCA	FCA2	Mudpit_P-UMG-SM-FCA-21	photosynthetic NDH subunit of lumenal location 5, chloroplastic [Lactuca sativa]	XP_023770726.1	photosynthetic NDH subunit of lumenal location 5, chloroplastic [Lactuca sativa]	100.0%	0.0218%	27,050.1	9	10	31	P-UMG-SM-FCA-25.3111.3111.2	LIESQQTDRG	K	D	99.7%	1.54	0.0681	0.000		1,145.57	2	-0.0020	-1.7	228	237
FCA Leaves	FCA	FCA2	Mudpit_P-UMG-SM-FCA-21	photosynthetic NDH subunit of lumenal location 5, chloroplastic [Lactuca sativa]	XP_023770726.1	photosynthetic NDH subunit of lumenal location 5, chloroplastic [Lactuca sativa]	100.0%	0.0218%	27,050.1	9	10	31	P-UMG-SM-FCA-25.3180.3180.3	LIESQQTDRGDRPVK	K	R	99.7%	1.85	0.185	0.000		1,740.91	3	-0.0037	-2.1	228	242
FCA Leaves	FCA	FCA2	Mudpit_P-UMG-SM-FCA-21	photosynthetic NDH subunit of lumenal location 5, chloroplastic [Lactuca sativa]	XP_023770726.1	photosynthetic NDH subunit of lumenal location 5, chloroplastic [Lactuca sativa]	100.0%	0.0218%	27,050.1	9	10	31	P-UMG-SM-FCA-21.2428.2428.2	SAQEVATQAK	A	V	99.7%	2.04	0.199	0.000		1,031.52	2	-0.00057	-0.55	76	85
FCA Leaves	FCA	FCA2	Mudpit_P-UMG-SM-FCA-21	photosynthetic NDH subunit of lumenal location 5, chloroplastic [Lactuca sativa]	XP_023770726.1	photosynthetic NDH subunit of lumenal location 5, chloroplastic [Lactuca sativa]	100.0%	0.0218%	27,050.1	9	10	31	P-UMG-SM-FCA-24.2219.2219.2	SAQEVATQAK	A	V	99.7%	2.11	0.220	0.000		1,031.52	2	-0.00055	-0.53	76	85
FCA Leaves	FCA	FCA2	Mudpit_P-UMG-SM-FCA-21	photosynthetic NDH subunit of lumenal location 5, chloroplastic [Lactuca sativa]	XP_023770726.1	photosynthetic NDH subunit of lumenal location 5, chloroplastic [Lactuca sativa]	100.0%	0.0218%	27,050.1	9	10	31	P-UMG-SM-FCA-25.2273.2273.2	SAQEVATQAK	A	V	99.7%	2.19	0.264	0.000		1,031.52	2	-0.000062	-0.060	76	85
FCA Leaves	FCA	FCA2	Mudpit_P-UMG-SM-FCA-21	photosynthetic NDH subunit of lumenal location 5, chloroplastic [Lactuca sativa]	XP_023770726.1	photosynthetic NDH subunit of lumenal location 5, chloroplastic [Lactuca sativa]	100.0%	0.0218%	27,050.1	9	10	31	P-UMG-SM-FCA-22.2205.2205.2	SAQEVATQAK	A	V	99.7%	2.25	0.270	0.000		1,031.52	2	-0.0013	-1.3	76	85
FCA Leaves	FCA	FCA2	Mudpit_P-UMG-SM-FCA-21	photosynthetic NDH subunit of lumenal location 5, chloroplastic [Lactuca sativa]	XP_023770726.1	photosynthetic NDH subunit of lumenal location 5, chloroplastic [Lactuca sativa]	100.0%	0.0218%	27,050.1	9	10	31	P-UMG-SM-FCA-25.2226.2226.2	SAQEVATQAK	A	V	99.7%	2.27	0.308	0.000		1,031.52	2	-0.00037	-0.36	76	85
FCA Leaves	FCA	FCA2	Mudpit_P-UMG-SM-FCA-21	photosynthetic NDH subunit of lumenal location 5, chloroplastic [Lactuca sativa]	XP_023770726.1	photosynthetic NDH subunit of lumenal location 5, chloroplastic [Lactuca sativa]	100.0%	0.0218%	27,050.1	9	10	31	P-UMG-SM-FCA-23.2275.2275.2	SAQEVATQAK	A	V	99.7%	2.38	0.267	0.000		1,031.52	2	-0.00042	-0.41	76	85
FCA Leaves	FCA	FCA2	Mudpit_P-UMG-SM-FCA-21	photosynthetic NDH subunit of lumenal location 5, chloroplastic [Lactuca sativa]	XP_023770726.1	photosynthetic NDH subunit of lumenal location 5, chloroplastic [Lactuca sativa]	100.0%	0.0218%	27,050.1	9	10	31	P-UMG-SM-FCA-25.12392.12392.2	VFFDISIGNPVGK	K	L	99.7%	2.32	0.469	2.42		1,391.74	2	-0.0014	-0.99	90	102
FCA Leaves	FCA	FCA2	Mudpit_P-UMG-SM-FCA-21	photosynthetic NDH subunit of lumenal location 5, chloroplastic [Lactuca sativa]	XP_023770726.1	photosynthetic NDH subunit of lumenal location 5, chloroplastic [Lactuca sativa]	100.0%	0.0218%	27,050.1	9	10	31	P-UMG-SM-FCA-24.12372.12372.2	VVIGLFGDDVPQTAENFR	R	A	99.7%	3.71	0.528	0.000		1,976.00	2	-0.0046	-2.4	107	124
FCA Leaves	FCA	FCA2	Mudpit_P-UMG-SM-FCA-21	photosynthetic NDH subunit of lumenal location 5, chloroplastic [Lactuca sativa]	XP_023770726.1	photosynthetic NDH subunit of lumenal location 5, chloroplastic [Lactuca sativa]	100.0%	0.0218%	27,050.1	9	10	31	P-UMG-SM-FCA-24.12433.12433.2	VVIGLFGDDVPQTAENFR	R	A	99.7%	2.67	0.427	4.57		1,976.00	2	-0.0025	-1.3	107	124
FCA Leaves	FCA	FCA2	Mudpit_P-UMG-SM-FCA-21	photosynthetic NDH subunit of lumenal location 5, chloroplastic [Lactuca sativa]	XP_023770726.1	photosynthetic NDH subunit of lumenal location 5, chloroplastic [Lactuca sativa]	100.0%	0.0218%	27,050.1	9	10	31	P-UMG-SM-FCA-25.12539.12539.3	VVIGLFGDDVPQTAENFR	R	A	99.7%	2.72	0.391	0.000		1,975.99	3	-0.0066	-3.3	107	124
FCA Leaves	FCA	FCA2	Mudpit_P-UMG-SM-FCA-21	photosynthetic NDH subunit of lumenal location 5, chloroplastic [Lactuca sativa]	XP_023770726.1	photosynthetic NDH subunit of lumenal location 5, chloroplastic [Lactuca sativa]	100.0%	0.0218%	27,050.1	9	10	31	P-UMG-SM-FCA-25.12491.12491.3	VVIGLFGDDVPQTAENFR	R	A	99.7%	3.06	0.331	0.000		1,976.00	3	-0.0024	-1.2	107	124
FCA Leaves	FCA	FCA2	Mudpit_P-UMG-SM-FCA-21	photosynthetic NDH subunit of lumenal location 5, chloroplastic [Lactuca sativa]	XP_023770726.1	photosynthetic NDH subunit of lumenal location 5, chloroplastic [Lactuca sativa]	100.0%	0.0218%	27,050.1	9	10	31	P-UMG-SM-FCA-21.12812.12812.2	VVIGLFGDDVPQTAENFR	R	A	99.7%	3.83	0.572	6.47		1,976.00	2	-0.000077	-0.039	107	124
FCA Leaves	FCA	FCA2	Mudpit_P-UMG-SM-FCA-21	photosynthetic NDH subunit of lumenal location 5, chloroplastic [Lactuca sativa]	XP_023770726.1	photosynthetic NDH subunit of lumenal location 5, chloroplastic [Lactuca sativa]	100.0%	0.0218%	27,050.1	9	10	31	P-UMG-SM-FCA-23.12571.12571.2	VVIGLFGDDVPQTAENFR	R	A	99.7%	3.80	0.547	6.89		1,976.00	2	-0.00054	-0.27	107	124
FCA Leaves	FCA	FCA2	Mudpit_P-UMG-SM-FCA-21	photosynthetic NDH subunit of lumenal location 5, chloroplastic [Lactuca sativa]	XP_023770726.1	photosynthetic NDH subunit of lumenal location 5, chloroplastic [Lactuca sativa]	100.0%	0.0218%	27,050.1	9	10	31	P-UMG-SM-FCA-21.12763.12763.2	VVIGLFGDDVPQTAENFR	R	A	99.7%	3.97	0.539	6.42		1,976.00	2	-0.0040	-2.0	107	124
FCA Leaves	FCA	FCA2	Mudpit_P-UMG-SM-FCA-21	photosynthetic NDH subunit of lumenal location 5, chloroplastic [Lactuca sativa]	XP_023770726.1	photosynthetic NDH subunit of lumenal location 5, chloroplastic [Lactuca sativa]	100.0%	0.0218%	27,050.1	9	10	31	P-UMG-SM-FCA-25.12522.12522.2	VVIGLFGDDVPQTAENFR	R	A	99.7%	3.78	0.543	6.66		1,976.00	2	-0.0047	-2.4	107	124
FCA Leaves	FCA	FCA2	Mudpit_P-UMG-SM-FCA-21	photosynthetic NDH subunit of lumenal location 5, chloroplastic [Lactuca sativa]	XP_023770726.1	photosynthetic NDH subunit of lumenal location 5, chloroplastic [Lactuca sativa]	100.0%	0.0218%	27,050.1	9	10	31	P-UMG-SM-FCA-25.12476.12476.2	VVIGLFGDDVPQTAENFR	R	A	99.7%	3.86	0.536	6.59		1,975.99	2	-0.0058	-3.0	107	124
FCA Leaves	FCA	FCA2	Mudpit_P-UMG-SM-FCA-21	photosynthetic NDH subunit of lumenal location 5, chloroplastic [Lactuca sativa]	XP_023770726.1	photosynthetic NDH subunit of lumenal location 5, chloroplastic [Lactuca sativa]	100.0%	0.0218%	27,050.1	9	10	31	ScaffoldIDNumber_585967_P-UMG-SM-FCA-24.12372.12372.2 (intensity=893348.25) RTINSECONDS=2104.77	VVIGLFGDDVPQTAENFR	R	A	99.7%	0.000	0.000	11.1		1,976.00	2	-0.0046	-2.4	107	124
FCA Leaves	FCA	FCA2	Mudpit_P-UMG-SM-FCA-21	photosynthetic NDH subunit of lumenal location 5, chloroplastic [Lactuca sativa]	XP_023770726.1	photosynthetic NDH subunit of lumenal location 5, chloroplastic [Lactuca sativa]	100.0%	0.0218%	27,050.1	9	10	31	P-UMG-SM-FCA-22.12597.12597.2	VVIGLFGDDVPQTAENFR	R	A	99.7%	3.70	0.533	10.1		1,976.00	2	-0.0012	-0.61	107	124
FCA Leaves	FCA	FCA2	Mudpit_P-UMG-SM-FCA-21	photosynthetic NDH subunit of lumenal location 5, chloroplastic [Lactuca sativa]	XP_023770726.1	photosynthetic NDH subunit of lumenal location 5, chloroplastic [Lactuca sativa]	100.0%	0.0218%	27,050.1	9	10	31	P-UMG-SM-FCA-25.12577.12577.2	VVIGLFGDDVPQTAENFR	R	A	99.7%	3.71	0.546	7.57		1,975.99	2	-0.0060	-3.0	107	124
FCA Leaves	FCA	FCA3	Mudpit_P-UMG-SM-FCA-31	photosynthetic NDH subunit of lumenal location 5, chloroplastic [Lactuca sativa]	XP_023770726.1	photosynthetic NDH subunit of lumenal location 5, chloroplastic [Lactuca sativa]	100.0%	0.0260%	27,050.1	11	13	40	P-UMG-SM-FCA-35.3225.3225.2	ASAQEVATQAK	R	V	99.7%	2.24	0.193	0.000		1,102.56	2	-0.0015	-1.4	75	85
FCA Leaves	FCA	FCA3	Mudpit_P-UMG-SM-FCA-31	photosynthetic NDH subunit of lumenal location 5, chloroplastic [Lactuca sativa]	XP_023770726.1	photosynthetic NDH subunit of lumenal location 5, chloroplastic [Lactuca sativa]	100.0%	0.0260%	27,050.1	11	13	40	P-UMG-SM-FCA-35.12395.12395.3	HVVFGQVLEGMDIVK	R	L	99.7%	3.39	0.384	2.16		1,669.89	3	-0.00053	-0.32	213	227
FCA Leaves	FCA	FCA3	Mudpit_P-UMG-SM-FCA-31	photosynthetic NDH subunit of lumenal location 5, chloroplastic [Lactuca sativa]	XP_023770726.1	photosynthetic NDH subunit of lumenal location 5, chloroplastic [Lactuca sativa]	100.0%	0.0260%	27,050.1	11	13	40	P-UMG-SM-FCA-35.12350.12350.3	HVVFGQVLEGMDIVK	R	L	99.7%	3.47	0.438	2.72		1,670.89	3	1.0	600	213	227
FCA Leaves	FCA	FCA3	Mudpit_P-UMG-SM-FCA-31	photosynthetic NDH subunit of lumenal location 5, chloroplastic [Lactuca sativa]	XP_023770726.1	photosynthetic NDH subunit of lumenal location 5, chloroplastic [Lactuca sativa]	100.0%	0.0260%	27,050.1	11	13	40	P-UMG-SM-FCA-35.12361.12361.2	HVVFGQVLEGMDIVK	R	L	99.7%	4.67	0.504	7.51		1,669.88	2	-0.0036	-2.1	213	227
FCA Leaves	FCA	FCA3	Mudpit_P-UMG-SM-FCA-31	photosynthetic NDH subunit of lumenal location 5, chloroplastic [Lactuca sativa]	XP_023770726.1	photosynthetic NDH subunit of lumenal location 5, chloroplastic [Lactuca sativa]	100.0%	0.0260%	27,050.1	11	13	40	P-UMG-SM-FCA-34.4118.4118.2	KGNGTGGK	D	S	98.9%	1.63	0.0623	0.000		717.38	2	0.0045	6.3	156	163
FCA Leaves	FCA	FCA3	Mudpit_P-UMG-SM-FCA-31	photosynthetic NDH subunit of lumenal location 5, chloroplastic [Lactuca sativa]	XP_023770726.1	photosynthetic NDH subunit of lumenal location 5, chloroplastic [Lactuca sativa]	100.0%	0.0260%	27,050.1	11	13	40	P-UMG-SM-FCA-34.3006.3006.2	LIESQQTDR	K	G	99.7%	2.08	0.175	0.000		1,088.55	2	0.0015	1.4	228	236
FCA Leaves	FCA	FCA3	Mudpit_P-UMG-SM-FCA-31	photosynthetic NDH subunit of lumenal location 5, chloroplastic [Lactuca sativa]	XP_023770726.1	photosynthetic NDH subunit of lumenal location 5, chloroplastic [Lactuca sativa]	100.0%	0.0260%	27,050.1	11	13	40	P-UMG-SM-FCA-31.2961.2961.2	LIESQQTDR	K	G	99.7%	2.27	0.229	0.000		1,088.55	2	0.00060	0.55	228	236
FCA Leaves	FCA	FCA3	Mudpit_P-UMG-SM-FCA-31	photosynthetic NDH subunit of lumenal location 5, chloroplastic [Lactuca sativa]	XP_023770726.1	photosynthetic NDH subunit of lumenal location 5, chloroplastic [Lactuca sativa]	100.0%	0.0260%	27,050.1	11	13	40	P-UMG-SM-FCA-35.3126.3126.2	LIESQQTDR	K	G	99.7%	2.09	0.210	1.35		1,088.55	2	0.00055	0.51	228	236
FCA Leaves	FCA	FCA3	Mudpit_P-UMG-SM-FCA-31	photosynthetic NDH subunit of lumenal location 5, chloroplastic [Lactuca sativa]	XP_023770726.1	photosynthetic NDH subunit of lumenal location 5, chloroplastic [Lactuca sativa]	100.0%	0.0260%	27,050.1	11	13	40	P-UMG-SM-FCA-35.3176.3176.2	LIESQQTDR	K	G	99.7%	2.21	0.273	1.41		1,088.55	2	0.000024	0.022	228	236
FCA Leaves	FCA	FCA3	Mudpit_P-UMG-SM-FCA-31	photosynthetic NDH subunit of lumenal location 5, chloroplastic [Lactuca sativa]	XP_023770726.1	photosynthetic NDH subunit of lumenal location 5, chloroplastic [Lactuca sativa]	100.0%	0.0260%	27,050.1	11	13	40	P-UMG-SM-FCA-35.3263.3263.2	LIESQQTDRG	K	D	99.7%	2.10	0.197	0.000		1,145.57	2	-0.0014	-1.2	228	237
FCA Leaves	FCA	FCA3	Mudpit_P-UMG-SM-FCA-31	photosynthetic NDH subunit of lumenal location 5, chloroplastic [Lactuca sativa]	XP_023770726.1	photosynthetic NDH subunit of lumenal location 5, chloroplastic [Lactuca sativa]	100.0%	0.0260%	27,050.1	11	13	40	P-UMG-SM-FCA-35.3346.3346.3	LIESQQTDRGDRPVK	K	R	99.7%	1.83	0.0932	0.000		1,740.91	3	-0.0015	-0.87	228	242
FCA Leaves	FCA	FCA3	Mudpit_P-UMG-SM-FCA-31	photosynthetic NDH subunit of lumenal location 5, chloroplastic [Lactuca sativa]	XP_023770726.1	photosynthetic NDH subunit of lumenal location 5, chloroplastic [Lactuca sativa]	100.0%	0.0260%	27,050.1	11	13	40	P-UMG-SM-FCA-35.3298.3298.3	LIESQQTDRGDRPVK	K	R	99.7%	1.97	0.0630	0.000		1,740.91	3	-0.00040	-0.23	228	242
FCA Leaves	FCA	FCA3	Mudpit_P-UMG-SM-FCA-31	photosynthetic NDH subunit of lumenal location 5, chloroplastic [Lactuca sativa]	XP_023770726.1	photosynthetic NDH subunit of lumenal location 5, chloroplastic [Lactuca sativa]	100.0%	0.0260%	27,050.1	11	13	40	P-UMG-SM-FCA-31.14032.14032.2	MALSFTSLSNVGSLSASRSISPVKAVHTSSLSSTKL	-	G	99.7%	0.000	0.000	11.5		1,825.97	2	-1800	-1000000	1	36
FCA Leaves	FCA	FCA3	Mudpit_P-UMG-SM-FCA-31	photosynthetic NDH subunit of lumenal location 5, chloroplastic [Lactuca sativa]	XP_023770726.1	photosynthetic NDH subunit of lumenal location 5, chloroplastic [Lactuca sativa]	100.0%	0.0260%	27,050.1	11	13	40	P-UMG-SM-FCA-31.2247.2247.2	SAQEVATQAK	A	V	99.7%	2.02	0.142	0.000		1,031.52	2	-0.000038	-0.037	76	85
FCA Leaves	FCA	FCA3	Mudpit_P-UMG-SM-FCA-31	photosynthetic NDH subunit of lumenal location 5, chloroplastic [Lactuca sativa]	XP_023770726.1	photosynthetic NDH subunit of lumenal location 5, chloroplastic [Lactuca sativa]	100.0%	0.0260%	27,050.1	11	13	40	P-UMG-SM-FCA-33.2408.2408.2	SAQEVATQAK	A	V	99.7%	2.08	0.241	0.000		1,031.52	2	0.00015	0.15	76	85
FCA Leaves	FCA	FCA3	Mudpit_P-UMG-SM-FCA-31	photosynthetic NDH subunit of lumenal location 5, chloroplastic [Lactuca sativa]	XP_023770726.1	photosynthetic NDH subunit of lumenal location 5, chloroplastic [Lactuca sativa]	100.0%	0.0260%	27,050.1	11	13	40	P-UMG-SM-FCA-35.2435.2435.2	SAQEVATQAK	A	V	99.7%	2.26	0.208	0.000		1,031.52	2	0.000095	0.092	76	85
FCA Leaves	FCA	FCA3	Mudpit_P-UMG-SM-FCA-31	photosynthetic NDH subunit of lumenal location 5, chloroplastic [Lactuca sativa]	XP_023770726.1	photosynthetic NDH subunit of lumenal location 5, chloroplastic [Lactuca sativa]	100.0%	0.0260%	27,050.1	11	13	40	P-UMG-SM-FCA-34.2299.2299.2	SAQEVATQAK	A	V	99.7%	2.33	0.248	0.000		1,031.52	2	0.00023	0.22	76	85
FCA Leaves	FCA	FCA3	Mudpit_P-UMG-SM-FCA-31	photosynthetic NDH subunit of lumenal location 5, chloroplastic [Lactuca sativa]	XP_023770726.1	photosynthetic NDH subunit of lumenal location 5, chloroplastic [Lactuca sativa]	100.0%	0.0260%	27,050.1	11	13	40	P-UMG-SM-FCA-35.2385.2385.2	SAQEVATQAK	A	V	99.7%	2.37	0.315	0.000		1,031.52	2	-0.00035	-0.34	76	85
FCA Leaves	FCA	FCA3	Mudpit_P-UMG-SM-FCA-31	photosynthetic NDH subunit of lumenal location 5, chloroplastic [Lactuca sativa]	XP_023770726.1	photosynthetic NDH subunit of lumenal location 5, chloroplastic [Lactuca sativa]	100.0%	0.0260%	27,050.1	11	13	40	P-UMG-SM-FCA-35.12836.12836.2	VFFDISIGNPVGK	K	L	99.7%	2.64	0.486	2.35		1,391.75	2	0.0021	1.5	90	102
FCA Leaves	FCA	FCA3	Mudpit_P-UMG-SM-FCA-31	photosynthetic NDH subunit of lumenal location 5, chloroplastic [Lactuca sativa]	XP_023770726.1	photosynthetic NDH subunit of lumenal location 5, chloroplastic [Lactuca sativa]	100.0%	0.0260%	27,050.1	11	13	40	P-UMG-SM-FCA-35.12793.12793.2	VFFDISIGNPVGK	K	L	99.7%	2.72	0.477	2.57		1,391.75	2	0.00067	0.48	90	102
FCA Leaves	FCA	FCA3	Mudpit_P-UMG-SM-FCA-31	photosynthetic NDH subunit of lumenal location 5, chloroplastic [Lactuca sativa]	XP_023770726.1	photosynthetic NDH subunit of lumenal location 5, chloroplastic [Lactuca sativa]	100.0%	0.0260%	27,050.1	11	13	40	P-UMG-SM-FCA-35.11759.11759.3	VTNKVFFDISIGNPVGK	K	L	99.7%	3.35	0.322	1.40		1,834.00	3	-0.00017	-0.093	86	102
FCA Leaves	FCA	FCA3	Mudpit_P-UMG-SM-FCA-31	photosynthetic NDH subunit of lumenal location 5, chloroplastic [Lactuca sativa]	XP_023770726.1	photosynthetic NDH subunit of lumenal location 5, chloroplastic [Lactuca sativa]	100.0%	0.0260%	27,050.1	11	13	40	P-UMG-SM-FCA-35.12971.12971.3	VVIGLFGDDVPQTAENFR	R	A	99.7%	2.68	0.222	0.000		1,976.00	3	-0.00011	-0.054	107	124
FCA Leaves	FCA	FCA3	Mudpit_P-UMG-SM-FCA-31	photosynthetic NDH subunit of lumenal location 5, chloroplastic [Lactuca sativa]	XP_023770726.1	photosynthetic NDH subunit of lumenal location 5, chloroplastic [Lactuca sativa]	100.0%	0.0260%	27,050.1	11	13	40	P-UMG-SM-FCA-35.12915.12915.3	VVIGLFGDDVPQTAENFR	R	A	99.7%	3.06	0.413	0.000		1,976.00	3	0.00070	0.36	107	124
FCA Leaves	FCA	FCA3	Mudpit_P-UMG-SM-FCA-31	photosynthetic NDH subunit of lumenal location 5, chloroplastic [Lactuca sativa]	XP_023770726.1	photosynthetic NDH subunit of lumenal location 5, chloroplastic [Lactuca sativa]	100.0%	0.0260%	27,050.1	11	13	40	P-UMG-SM-FCA-35.13979.13979.2	VVIGLFGDDVPQTAENFR	R	A	99.7%	1.71	0.0180	0.000		1,975.06	2	-0.94	-480	107	124
FCA Leaves	FCA	FCA3	Mudpit_P-UMG-SM-FCA-31	photosynthetic NDH subunit of lumenal location 5, chloroplastic [Lactuca sativa]	XP_023770726.1	photosynthetic NDH subunit of lumenal location 5, chloroplastic [Lactuca sativa]	100.0%	0.0260%	27,050.1	11	13	40	P-UMG-SM-FCA-31.12705.12705.2	VVIGLFGDDVPQTAENFR	R	A	99.7%	3.71	0.530	0.000		1,976.00	2	0.00087	0.44	107	124
FCA Leaves	FCA	FCA3	Mudpit_P-UMG-SM-FCA-31	photosynthetic NDH subunit of lumenal location 5, chloroplastic [Lactuca sativa]	XP_023770726.1	photosynthetic NDH subunit of lumenal location 5, chloroplastic [Lactuca sativa]	100.0%	0.0260%	27,050.1	11	13	40	P-UMG-SM-FCA-34.12776.12776.2	VVIGLFGDDVPQTAENFR	R	A	99.7%	3.84	0.523	0.000		1,976.00	2	0.00087	0.44	107	124
FCA Leaves	FCA	FCA3	Mudpit_P-UMG-SM-FCA-31	photosynthetic NDH subunit of lumenal location 5, chloroplastic [Lactuca sativa]	XP_023770726.1	photosynthetic NDH subunit of lumenal location 5, chloroplastic [Lactuca sativa]	100.0%	0.0260%	27,050.1	11	13	40	P-UMG-SM-FCA-35.12991.12991.2	VVIGLFGDDVPQTAENFR	R	A	99.7%	3.90	0.540	0.000		1,976.00	2	-0.0013	-0.67	107	124
FCA Leaves	FCA	FCA3	Mudpit_P-UMG-SM-FCA-31	photosynthetic NDH subunit of lumenal location 5, chloroplastic [Lactuca sativa]	XP_023770726.1	photosynthetic NDH subunit of lumenal location 5, chloroplastic [Lactuca sativa]	100.0%	0.0260%	27,050.1	11	13	40	P-UMG-SM-FCA-32.12888.12888.2	VVIGLFGDDVPQTAENFR	R	A	99.7%	3.98	0.569	0.000		1,976.00	2	-0.00060	-0.30	107	124
FCA Leaves	FCA	FCA3	Mudpit_P-UMG-SM-FCA-31	photosynthetic NDH subunit of lumenal location 5, chloroplastic [Lactuca sativa]	XP_023770726.1	photosynthetic NDH subunit of lumenal location 5, chloroplastic [Lactuca sativa]	100.0%	0.0260%	27,050.1	11	13	40	P-UMG-SM-FCA-35.13049.13049.2	VVIGLFGDDVPQTAENFR	R	A	99.7%	4.10	0.550	0.000		1,976.00	2	0.0018	0.89	107	124
FCA Leaves	FCA	FCA3	Mudpit_P-UMG-SM-FCA-31	photosynthetic NDH subunit of lumenal location 5, chloroplastic [Lactuca sativa]	XP_023770726.1	photosynthetic NDH subunit of lumenal location 5, chloroplastic [Lactuca sativa]	100.0%	0.0260%	27,050.1	11	13	40	P-UMG-SM-FCA-35.13119.13119.2	VVIGLFGDDVPQTAENFR	R	A	99.7%	4.15	0.567	0.000		1,976.00	2	0.0015	0.76	107	124
FCA Leaves	FCA	FCA3	Mudpit_P-UMG-SM-FCA-31	photosynthetic NDH subunit of lumenal location 5, chloroplastic [Lactuca sativa]	XP_023770726.1	photosynthetic NDH subunit of lumenal location 5, chloroplastic [Lactuca sativa]	100.0%	0.0260%	27,050.1	11	13	40	ScaffoldIDNumber_723147_P-UMG-SM-FCA-34.12776.12776.2 (intensity=8608965.0) RTINSECONDS=2087.85	VVIGLFGDDVPQTAENFR	R	A	99.7%	0.000	0.000	5.34		1,976.00	2	0.00087	0.44	107	124
FCA Leaves	FCA	FCA3	Mudpit_P-UMG-SM-FCA-31	photosynthetic NDH subunit of lumenal location 5, chloroplastic [Lactuca sativa]	XP_023770726.1	photosynthetic NDH subunit of lumenal location 5, chloroplastic [Lactuca sativa]	100.0%	0.0260%	27,050.1	11	13	40	P-UMG-SM-FCA-35.13270.13270.2	VVIGLFGDDVPQTAENFR	R	A	99.7%	3.39	0.469	4.72		1,976.00	2	0.0016	0.82	107	124
FCA Leaves	FCA	FCA3	Mudpit_P-UMG-SM-FCA-31	photosynthetic NDH subunit of lumenal location 5, chloroplastic [Lactuca sativa]	XP_023770726.1	photosynthetic NDH subunit of lumenal location 5, chloroplastic [Lactuca sativa]	100.0%	0.0260%	27,050.1	11	13	40	ScaffoldIDNumber_681177_P-UMG-SM-FCA-31.12705.12705.2 (intensity=2438602.5) RTINSECONDS=2085.06	VVIGLFGDDVPQTAENFR	R	A	99.7%	0.000	0.000	6.36		1,976.00	2	0.00087	0.44	107	124
FCA Leaves	FCA	FCA3	Mudpit_P-UMG-SM-FCA-31	photosynthetic NDH subunit of lumenal location 5, chloroplastic [Lactuca sativa]	XP_023770726.1	photosynthetic NDH subunit of lumenal location 5, chloroplastic [Lactuca sativa]	100.0%	0.0260%	27,050.1	11	13	40	ScaffoldIDNumber_694937_P-UMG-SM-FCA-32.12888.12888.2 (intensity=4933490.0) RTINSECONDS=2079.15	VVIGLFGDDVPQTAENFR	R	A	99.7%	0.000	0.000	6.68		1,976.00	2	-0.00060	-0.30	107	124
FCA Leaves	FCA	FCA3	Mudpit_P-UMG-SM-FCA-31	photosynthetic NDH subunit of lumenal location 5, chloroplastic [Lactuca sativa]	XP_023770726.1	photosynthetic NDH subunit of lumenal location 5, chloroplastic [Lactuca sativa]	100.0%	0.0260%	27,050.1	11	13	40	P-UMG-SM-FCA-35.12889.12889.2	VVIGLFGDDVPQTAENFR	R	A	99.7%	4.02	0.515	6.34		1,976.00	2	0.00041	0.21	107	124
FCA Leaves	FCA	FCA3	Mudpit_P-UMG-SM-FCA-31	photosynthetic NDH subunit of lumenal location 5, chloroplastic [Lactuca sativa]	XP_023770726.1	photosynthetic NDH subunit of lumenal location 5, chloroplastic [Lactuca sativa]	100.0%	0.0260%	27,050.1	11	13	40	P-UMG-SM-FCA-33.12915.12915.2	VVIGLFGDDVPQTAENFR	R	A	99.7%	4.34	0.494	6.60		1,976.00	2	0.00013	0.065	107	124
FCA Leaves	FCA	FCA3	Mudpit_P-UMG-SM-FCA-31	photosynthetic NDH subunit of lumenal location 5, chloroplastic [Lactuca sativa]	XP_023770726.1	photosynthetic NDH subunit of lumenal location 5, chloroplastic [Lactuca sativa]	100.0%	0.0260%	27,050.1	11	13	40	P-UMG-SM-FCA-35.12939.12939.2	VVIGLFGDDVPQTAENFR	R	A	99.7%	3.83	0.576	7.29		1,976.00	2	-0.00031	-0.16	107	124
FCA Leaves	FCA	FCA3	Mudpit_P-UMG-SM-FCA-31	photosynthetic NDH subunit of lumenal location 5, chloroplastic [Lactuca sativa]	XP_023770726.1	photosynthetic NDH subunit of lumenal location 5, chloroplastic [Lactuca sativa]	100.0%	0.0260%	27,050.1	11	13	40	ScaffoldIDNumber_737598_P-UMG-SM-FCA-35.13049.13049.2 (intensity=948380.3) RTINSECONDS=2111.58	VVIGLFGDDVPQTAENFR	R	A	99.7%	0.000	0.000	9.72		1,976.00	2	0.0018	0.89	107	124
FCA Leaves	FCA	FCA3	Mudpit_P-UMG-SM-FCA-31	photosynthetic NDH subunit of lumenal location 5, chloroplastic [Lactuca sativa]	XP_023770726.1	photosynthetic NDH subunit of lumenal location 5, chloroplastic [Lactuca sativa]	100.0%	0.0260%	27,050.1	11	13	40	ScaffoldIDNumber_737661_P-UMG-SM-FCA-35.13119.13119.2 (intensity=1122351.9) RTINSECONDS=2122.7878	VVIGLFGDDVPQTAENFR	R	A	99.7%	0.000	0.000	10.00		1,976.00	2	0.0015	0.76	107	124
FCA Leaves	FCA	FCA3	Mudpit_P-UMG-SM-FCA-31	photosynthetic NDH subunit of lumenal location 5, chloroplastic [Lactuca sativa]	XP_023770726.1	photosynthetic NDH subunit of lumenal location 5, chloroplastic [Lactuca sativa]	100.0%	0.0260%	27,050.1	11	13	40	ScaffoldIDNumber_737546_P-UMG-SM-FCA-35.12991.12991.2 (intensity=8000279.5) RTINSECONDS=2102.502	VVIGLFGDDVPQTAENFR	R	A	99.7%	0.000	0.000	10.5		1,976.00	2	-0.0013	-0.67	107	124

## Sheet: XP_023762137.1
Leaves	Biological sample category	Biological sample name	MS/MS sample name	Protein group	Protein accession number	Protein name	Protein identification probability	Protein percentage of total spectra	Protein molecular weight (AMU)	Number of unique peptides	Number of unique spectra	Number of total spectra	Spectrum name	Peptide sequence	Previous amino acid	Next amino acid	Peptide identification probability	SEQUEST XCorr score	SEQUEST DCn score	X! Tandem -log(e) score	Modifications identified by spectrum	Actual peptide mass (AMU)	Spectrum charge	Actual minus calculated peptide mass (AMU)	Actual minus calculated peptide mass (PPM)	Peptide start index	Peptide stop index
FCA Leaves	CONTROL	CTRL1	Mudpit_P-UMG-SM-CTR-11	protochlorophyllide reductase, chloroplastic-like [Lactuca sativa]	XP_023762137.1	protochlorophyllide reductase, chloroplastic-like [Lactuca sativa]	100.0%	0.0156%	42,203.2	6	8	19	P-UMG-SM-CTR-14.3764.3764.2	GADFDGAK	D	A	98.9%	1.13	0.000	0.000		781.34	2	2.0	2600	255	262
FCA Leaves	CONTROL	CTRL1	Mudpit_P-UMG-SM-CTR-11	protochlorophyllide reductase, chloroplastic-like [Lactuca sativa]	XP_023762137.1	protochlorophyllide reductase, chloroplastic-like [Lactuca sativa]	100.0%	0.0156%	42,203.2	6	8	19	P-UMG-SM-CTR-14.2704.2704.3	GYVSEDESGKR	K	L	99.7%	2.12	0.143	0.000		1,225.56	3	-0.0013	-1.0	325	335
FCA Leaves	CONTROL	CTRL1	Mudpit_P-UMG-SM-CTR-11	protochlorophyllide reductase, chloroplastic-like [Lactuca sativa]	XP_023762137.1	protochlorophyllide reductase, chloroplastic-like [Lactuca sativa]	100.0%	0.0156%	42,203.2	6	8	19	P-UMG-SM-CTR-12.2708.2708.3	GYVSEDESGKR	K	L	99.7%	2.28	0.183	0.000		1,225.55	3	-0.0028	-2.3	325	335
FCA Leaves	CONTROL	CTRL1	Mudpit_P-UMG-SM-CTR-11	protochlorophyllide reductase, chloroplastic-like [Lactuca sativa]	XP_023762137.1	protochlorophyllide reductase, chloroplastic-like [Lactuca sativa]	100.0%	0.0156%	42,203.2	6	8	19	P-UMG-SM-CTR-11.2749.2749.3	GYVSEDESGKR	K	L	99.7%	2.36	0.211	0.000		1,225.55	3	-0.0027	-2.2	325	335
FCA Leaves	CONTROL	CTRL1	Mudpit_P-UMG-SM-CTR-11	protochlorophyllide reductase, chloroplastic-like [Lactuca sativa]	XP_023762137.1	protochlorophyllide reductase, chloroplastic-like [Lactuca sativa]	100.0%	0.0156%	42,203.2	6	8	19	P-UMG-SM-CTR-13.2882.2882.3	GYVSEDESGKR	K	L	99.7%	2.53	0.220	0.000		1,225.55	3	-0.0029	-2.4	325	335
FCA Leaves	CONTROL	CTRL1	Mudpit_P-UMG-SM-CTR-11	protochlorophyllide reductase, chloroplastic-like [Lactuca sativa]	XP_023762137.1	protochlorophyllide reductase, chloroplastic-like [Lactuca sativa]	100.0%	0.0156%	42,203.2	6	8	19	P-UMG-SM-CTR-14.2710.2710.2	GYVSEDESGKR	K	L	99.7%	2.06	0.354	2.46		1,225.56	2	-0.0012	-0.94	325	335
FCA Leaves	CONTROL	CTRL1	Mudpit_P-UMG-SM-CTR-11	protochlorophyllide reductase, chloroplastic-like [Lactuca sativa]	XP_023762137.1	protochlorophyllide reductase, chloroplastic-like [Lactuca sativa]	100.0%	0.0156%	42,203.2	6	8	19	P-UMG-SM-CTR-11.2751.2751.2	GYVSEDESGKR	K	L	99.7%	2.13	0.355	1.48		1,225.56	2	-0.0018	-1.5	325	335
FCA Leaves	CONTROL	CTRL1	Mudpit_P-UMG-SM-CTR-11	protochlorophyllide reductase, chloroplastic-like [Lactuca sativa]	XP_023762137.1	protochlorophyllide reductase, chloroplastic-like [Lactuca sativa]	100.0%	0.0156%	42,203.2	6	8	19	P-UMG-SM-CTR-12.2710.2710.2	GYVSEDESGKR	K	L	99.7%	2.13	0.402	1.92		1,225.56	2	-0.00090	-0.74	325	335
FCA Leaves	CONTROL	CTRL1	Mudpit_P-UMG-SM-CTR-11	protochlorophyllide reductase, chloroplastic-like [Lactuca sativa]	XP_023762137.1	protochlorophyllide reductase, chloroplastic-like [Lactuca sativa]	100.0%	0.0156%	42,203.2	6	8	19	P-UMG-SM-CTR-13.2884.2884.2	GYVSEDESGKR	K	L	99.7%	2.24	0.281	3.80		1,225.56	2	-0.0013	-1.1	325	335
FCA Leaves	CONTROL	CTRL1	Mudpit_P-UMG-SM-CTR-11	protochlorophyllide reductase, chloroplastic-like [Lactuca sativa]	XP_023762137.1	protochlorophyllide reductase, chloroplastic-like [Lactuca sativa]	100.0%	0.0156%	42,203.2	6	8	19	P-UMG-SM-CTR-13.8411.8411.2	KGTVVITGASSGLGLATAK	R	S	99.7%	5.60	0.126	4.39		1,729.99	2	-0.0036	-2.1	76	94
FCA Leaves	CONTROL	CTRL1	Mudpit_P-UMG-SM-CTR-11	protochlorophyllide reductase, chloroplastic-like [Lactuca sativa]	XP_023762137.1	protochlorophyllide reductase, chloroplastic-like [Lactuca sativa]	100.0%	0.0156%	42,203.2	6	8	19	P-UMG-SM-CTR-13.8489.8489.3	KGTVVITGASSGLGLATAK	R	S	99.7%	3.79	0.000	3.41		1,729.99	3	-0.00084	-0.49	76	94
FCA Leaves	CONTROL	CTRL1	Mudpit_P-UMG-SM-CTR-11	protochlorophyllide reductase, chloroplastic-like [Lactuca sativa]	XP_023762137.1	protochlorophyllide reductase, chloroplastic-like [Lactuca sativa]	100.0%	0.0156%	42,203.2	6	8	19	P-UMG-SM-CTR-12.8248.8248.3	KGTVVITGASSGLGLATAK	R	S	99.7%	4.02	0.0267	2.96		1,729.99	3	-0.0014	-0.79	76	94
FCA Leaves	CONTROL	CTRL1	Mudpit_P-UMG-SM-CTR-11	protochlorophyllide reductase, chloroplastic-like [Lactuca sativa]	XP_023762137.1	protochlorophyllide reductase, chloroplastic-like [Lactuca sativa]	100.0%	0.0156%	42,203.2	6	8	19	P-UMG-SM-CTR-13.8385.8385.3	KGTVVITGASSGLGLATAK	R	S	99.7%	4.69	0.0287	5.31		1,729.99	3	-0.0010	-0.59	76	94
FCA Leaves	CONTROL	CTRL1	Mudpit_P-UMG-SM-CTR-11	protochlorophyllide reductase, chloroplastic-like [Lactuca sativa]	XP_023762137.1	protochlorophyllide reductase, chloroplastic-like [Lactuca sativa]	100.0%	0.0156%	42,203.2	6	8	19	P-UMG-SM-CTR-11.8303.8303.3	KGTVVITGASSGLGLATAK	R	S	99.7%	4.94	0.0151	4.00		1,729.99	3	-0.0035	-2.0	76	94
FCA Leaves	CONTROL	CTRL1	Mudpit_P-UMG-SM-CTR-11	protochlorophyllide reductase, chloroplastic-like [Lactuca sativa]	XP_023762137.1	protochlorophyllide reductase, chloroplastic-like [Lactuca sativa]	100.0%	0.0156%	42,203.2	6	8	19	P-UMG-SM-CTR-13.8428.8428.3	KGTVVITGASSGLGLATAK	R	S	99.7%	4.90	0.0254	7.92		1,729.99	3	-0.0017	-0.97	76	94
FCA Leaves	CONTROL	CTRL1	Mudpit_P-UMG-SM-CTR-11	protochlorophyllide reductase, chloroplastic-like [Lactuca sativa]	XP_023762137.1	protochlorophyllide reductase, chloroplastic-like [Lactuca sativa]	100.0%	0.0156%	42,203.2	6	8	19	P-UMG-SM-CTR-12.6961.6961.2	LAQVVSDPSLTK	R	S	99.7%	2.78	0.328	1.19		1,256.70	2	-0.00047	-0.38	336	347
FCA Leaves	CONTROL	CTRL1	Mudpit_P-UMG-SM-CTR-11	protochlorophyllide reductase, chloroplastic-like [Lactuca sativa]	XP_023762137.1	protochlorophyllide reductase, chloroplastic-like [Lactuca sativa]	100.0%	0.0156%	42,203.2	6	8	19	P-UMG-SM-CTR-13.7167.7167.2	LAQVVSDPSLTK	R	S	99.7%	2.88	0.336	1.19		1,256.70	2	-0.00037	-0.30	336	347
FCA Leaves	CONTROL	CTRL1	Mudpit_P-UMG-SM-CTR-11	protochlorophyllide reductase, chloroplastic-like [Lactuca sativa]	XP_023762137.1	protochlorophyllide reductase, chloroplastic-like [Lactuca sativa]	100.0%	0.0156%	42,203.2	6	8	19	P-UMG-SM-CTR-14.7001.7001.2	LAQVVSDPSLTK	R	S	99.7%	2.71	0.343	0.000		1,256.70	2	0.0033	2.6	336	347
FCA Leaves	CONTROL	CTRL1	Mudpit_P-UMG-SM-CTR-11	protochlorophyllide reductase, chloroplastic-like [Lactuca sativa]	XP_023762137.1	protochlorophyllide reductase, chloroplastic-like [Lactuca sativa]	100.0%	0.0156%	42,203.2	6	8	19	P-UMG-SM-CTR-13.7123.7123.2	LAQVVSDPSLTK	R	S	99.7%	2.81	0.349	0.000		1,256.70	2	0.0013	1.0	336	347
FCA Leaves	CONTROL	CTRL1	Mudpit_P-UMG-SM-CTR-11	protochlorophyllide reductase, chloroplastic-like [Lactuca sativa]	XP_023762137.1	protochlorophyllide reductase, chloroplastic-like [Lactuca sativa]	100.0%	0.0156%	42,203.2	6	8	19	P-UMG-SM-CTR-11.7013.7013.2	LAQVVSDPSLTK	R	S	99.7%	2.83	0.318	0.000		1,256.70	2	-0.0000040	-0.0032	336	347
FCA Leaves	CONTROL	CTRL1	Mudpit_P-UMG-SM-CTR-11	protochlorophyllide reductase, chloroplastic-like [Lactuca sativa]	XP_023762137.1	protochlorophyllide reductase, chloroplastic-like [Lactuca sativa]	100.0%	0.0156%	42,203.2	6	8	19	P-UMG-SM-CTR-13.11206.11206.2	LIIVGSITGNTNTLAGNVPPK	R	A	99.7%	4.60	0.505	12.2		2,078.18	2	0.0060	2.9	211	231
FCA Leaves	CONTROL	CTRL1	Mudpit_P-UMG-SM-CTR-11	protochlorophyllide reductase, chloroplastic-like [Lactuca sativa]	XP_023762137.1	protochlorophyllide reductase, chloroplastic-like [Lactuca sativa]	100.0%	0.0156%	42,203.2	6	8	19	P-UMG-SM-CTR-13.11302.11302.2	LIIVGSITGNTNTLAGNVPPK	R	A	99.7%	4.75	0.479	11.5		2,078.17	2	-0.0013	-0.62	211	231
FCA Leaves	CONTROL	CTRL1	Mudpit_P-UMG-SM-CTR-11	protochlorophyllide reductase, chloroplastic-like [Lactuca sativa]	XP_023762137.1	protochlorophyllide reductase, chloroplastic-like [Lactuca sativa]	100.0%	0.0156%	42,203.2	6	8	19	P-UMG-SM-CTR-13.11256.11256.2	LIIVGSITGNTNTLAGNVPPK	R	A	99.7%	4.93	0.521	12.1		2,078.17	2	-0.0012	-0.59	211	231
FCA Leaves	CONTROL	CTRL1	Mudpit_P-UMG-SM-CTR-11	protochlorophyllide reductase, chloroplastic-like [Lactuca sativa]	XP_023762137.1	protochlorophyllide reductase, chloroplastic-like [Lactuca sativa]	100.0%	0.0156%	42,203.2	6	8	19	P-UMG-SM-CTR-13.4513.4513.2	VATTTPSVNQASTEGK	A	K	99.7%	3.06	0.355	2.47		1,589.79	2	-0.0024	-1.5	56	71
FCA Leaves	CONTROL	CTRL1	Mudpit_P-UMG-SM-CTR-11	protochlorophyllide reductase, chloroplastic-like [Lactuca sativa]	XP_023762137.1	protochlorophyllide reductase, chloroplastic-like [Lactuca sativa]	100.0%	0.0156%	42,203.2	6	8	19	P-UMG-SM-CTR-13.3899.3899.3	VATTTPSVNQASTEGKK	A	T	99.7%	3.14	0.340	0.000		1,717.88	3	-0.0041	-2.4	56	72
FCA Leaves	CONTROL	CTRL1	Mudpit_P-UMG-SM-CTR-11	protochlorophyllide reductase, chloroplastic-like [Lactuca sativa]	XP_023762137.1	protochlorophyllide reductase, chloroplastic-like [Lactuca sativa]	100.0%	0.0156%	42,203.2	6	8	19	P-UMG-SM-CTR-13.3849.3849.3	VATTTPSVNQASTEGKK	A	T	99.7%	4.29	0.494	2.35		1,717.88	3	-0.00026	-0.15	56	72
FCA Leaves	CONTROL	CTRL1	Mudpit_P-UMG-SM-CTR-11	protochlorophyllide reductase, chloroplastic-like [Lactuca sativa]	XP_023762137.1	protochlorophyllide reductase, chloroplastic-like [Lactuca sativa]	100.0%	0.0156%	42,203.2	6	8	19	P-UMG-SM-CTR-13.2896.2896.2	VSEDESGKR	Y	L	99.7%	1.94	0.198	0.000		1,005.47	2	-0.0010	-1.0	327	335
FCA Leaves	CONTROL	CTRL2	Mudpit_P-UMG-SM-CTR-21	protochlorophyllide reductase, chloroplastic-like [Lactuca sativa]	XP_023762137.1	protochlorophyllide reductase, chloroplastic-like [Lactuca sativa]	100.0%	0.0167%	42,203.2	8	11	23	P-UMG-SM-CTR-23.9182.9182.2	GTVVITGASSGLGLATAK	K	S	99.7%	3.42	0.0724	3.49		1,601.90	2	0.000044	0.027	77	94
FCA Leaves	CONTROL	CTRL2	Mudpit_P-UMG-SM-CTR-21	protochlorophyllide reductase, chloroplastic-like [Lactuca sativa]	XP_023762137.1	protochlorophyllide reductase, chloroplastic-like [Lactuca sativa]	100.0%	0.0167%	42,203.2	8	11	23	P-UMG-SM-CTR-23.9133.9133.2	GTVVITGASSGLGLATAK	K	S	99.7%	3.53	0.0726	6.96		1,601.90	2	-0.00059	-0.37	77	94
FCA Leaves	CONTROL	CTRL2	Mudpit_P-UMG-SM-CTR-21	protochlorophyllide reductase, chloroplastic-like [Lactuca sativa]	XP_023762137.1	protochlorophyllide reductase, chloroplastic-like [Lactuca sativa]	100.0%	0.0167%	42,203.2	8	11	23	P-UMG-SM-CTR-23.9158.9158.3	GTVVITGASSGLGLATAK	K	S	99.7%	3.06	0.151	3.40		1,601.90	3	0.00025	0.15	77	94
FCA Leaves	CONTROL	CTRL2	Mudpit_P-UMG-SM-CTR-21	protochlorophyllide reductase, chloroplastic-like [Lactuca sativa]	XP_023762137.1	protochlorophyllide reductase, chloroplastic-like [Lactuca sativa]	100.0%	0.0167%	42,203.2	8	11	23	P-UMG-SM-CTR-24.2700.2700.2	GYVSEDESGKR	K	L	99.7%	1.96	0.440	2.00		1,225.56	2	-0.00019	-0.15	325	335
FCA Leaves	CONTROL	CTRL2	Mudpit_P-UMG-SM-CTR-21	protochlorophyllide reductase, chloroplastic-like [Lactuca sativa]	XP_023762137.1	protochlorophyllide reductase, chloroplastic-like [Lactuca sativa]	100.0%	0.0167%	42,203.2	8	11	23	P-UMG-SM-CTR-25.2736.2736.2	GYVSEDESGKR	K	L	99.7%	2.02	0.307	1.85		1,225.56	2	0.0014	1.1	325	335
FCA Leaves	CONTROL	CTRL2	Mudpit_P-UMG-SM-CTR-21	protochlorophyllide reductase, chloroplastic-like [Lactuca sativa]	XP_023762137.1	protochlorophyllide reductase, chloroplastic-like [Lactuca sativa]	100.0%	0.0167%	42,203.2	8	11	23	P-UMG-SM-CTR-23.2644.2644.2	GYVSEDESGKR	K	L	99.7%	2.06	0.384	2.77		1,225.56	2	-0.0013	-1.0	325	335
FCA Leaves	CONTROL	CTRL2	Mudpit_P-UMG-SM-CTR-21	protochlorophyllide reductase, chloroplastic-like [Lactuca sativa]	XP_023762137.1	protochlorophyllide reductase, chloroplastic-like [Lactuca sativa]	100.0%	0.0167%	42,203.2	8	11	23	P-UMG-SM-CTR-21.2748.2748.2	GYVSEDESGKR	K	L	99.7%	2.26	0.325	1.80		1,225.56	2	-0.0021	-1.7	325	335
FCA Leaves	CONTROL	CTRL2	Mudpit_P-UMG-SM-CTR-21	protochlorophyllide reductase, chloroplastic-like [Lactuca sativa]	XP_023762137.1	protochlorophyllide reductase, chloroplastic-like [Lactuca sativa]	100.0%	0.0167%	42,203.2	8	11	23	P-UMG-SM-CTR-23.2743.2743.3	GYVSEDESGKR	K	L	99.7%	1.70	0.0741	0.000		1,225.56	3	-0.0015	-1.3	325	335
FCA Leaves	CONTROL	CTRL2	Mudpit_P-UMG-SM-CTR-21	protochlorophyllide reductase, chloroplastic-like [Lactuca sativa]	XP_023762137.1	protochlorophyllide reductase, chloroplastic-like [Lactuca sativa]	100.0%	0.0167%	42,203.2	8	11	23	P-UMG-SM-CTR-24.2711.2711.3	GYVSEDESGKR	K	L	99.7%	1.79	0.0758	0.000		1,225.56	3	-0.00072	-0.59	325	335
FCA Leaves	CONTROL	CTRL2	Mudpit_P-UMG-SM-CTR-21	protochlorophyllide reductase, chloroplastic-like [Lactuca sativa]	XP_023762137.1	protochlorophyllide reductase, chloroplastic-like [Lactuca sativa]	100.0%	0.0167%	42,203.2	8	11	23	P-UMG-SM-CTR-21.2753.2753.3	GYVSEDESGKR	K	L	99.7%	2.12	0.0981	0.000		1,225.55	3	-0.0038	-3.1	325	335
FCA Leaves	CONTROL	CTRL2	Mudpit_P-UMG-SM-CTR-21	protochlorophyllide reductase, chloroplastic-like [Lactuca sativa]	XP_023762137.1	protochlorophyllide reductase, chloroplastic-like [Lactuca sativa]	100.0%	0.0167%	42,203.2	8	11	23	P-UMG-SM-CTR-22.2733.2733.3	GYVSEDESGKR	K	L	99.7%	2.18	0.165	0.000		1,225.55	3	-0.0027	-2.2	325	335
FCA Leaves	CONTROL	CTRL2	Mudpit_P-UMG-SM-CTR-21	protochlorophyllide reductase, chloroplastic-like [Lactuca sativa]	XP_023762137.1	protochlorophyllide reductase, chloroplastic-like [Lactuca sativa]	100.0%	0.0167%	42,203.2	8	11	23	P-UMG-SM-CTR-23.2681.2681.3	GYVSEDESGKR	K	L	99.7%	2.31	0.189	0.000		1,225.56	3	-0.00054	-0.44	325	335
FCA Leaves	CONTROL	CTRL2	Mudpit_P-UMG-SM-CTR-21	protochlorophyllide reductase, chloroplastic-like [Lactuca sativa]	XP_023762137.1	protochlorophyllide reductase, chloroplastic-like [Lactuca sativa]	100.0%	0.0167%	42,203.2	8	11	23	P-UMG-SM-CTR-23.2633.2633.3	GYVSEDESGKR	K	L	99.7%	2.53	0.263	0.000		1,225.56	3	-0.0022	-1.8	325	335
FCA Leaves	CONTROL	CTRL2	Mudpit_P-UMG-SM-CTR-21	protochlorophyllide reductase, chloroplastic-like [Lactuca sativa]	XP_023762137.1	protochlorophyllide reductase, chloroplastic-like [Lactuca sativa]	100.0%	0.0167%	42,203.2	8	11	23	P-UMG-SM-CTR-23.8115.8115.3	KGTVVITGASSGLGLATAK	R	S	99.7%	4.28	0.0571	8.43		1,729.99	3	-0.0017	-0.96	76	94
FCA Leaves	CONTROL	CTRL2	Mudpit_P-UMG-SM-CTR-21	protochlorophyllide reductase, chloroplastic-like [Lactuca sativa]	XP_023762137.1	protochlorophyllide reductase, chloroplastic-like [Lactuca sativa]	100.0%	0.0167%	42,203.2	8	11	23	P-UMG-SM-CTR-23.8065.8065.3	KGTVVITGASSGLGLATAK	R	S	99.7%	4.66	0.0238	5.82		1,729.99	3	-0.00010	-0.058	76	94
FCA Leaves	CONTROL	CTRL2	Mudpit_P-UMG-SM-CTR-21	protochlorophyllide reductase, chloroplastic-like [Lactuca sativa]	XP_023762137.1	protochlorophyllide reductase, chloroplastic-like [Lactuca sativa]	100.0%	0.0167%	42,203.2	8	11	23	P-UMG-SM-CTR-21.8253.8253.3	KGTVVITGASSGLGLATAK	R	S	99.7%	4.74	0.0460	5.77		1,729.99	3	-0.0027	-1.6	76	94
FCA Leaves	CONTROL	CTRL2	Mudpit_P-UMG-SM-CTR-21	protochlorophyllide reductase, chloroplastic-like [Lactuca sativa]	XP_023762137.1	protochlorophyllide reductase, chloroplastic-like [Lactuca sativa]	100.0%	0.0167%	42,203.2	8	11	23	P-UMG-SM-CTR-23.8087.8087.2	KGTVVITGASSGLGLATAK	R	S	99.7%	4.93	0.150	14.2		1,729.99	2	-0.0012	-0.71	76	94
FCA Leaves	CONTROL	CTRL2	Mudpit_P-UMG-SM-CTR-21	protochlorophyllide reductase, chloroplastic-like [Lactuca sativa]	XP_023762137.1	protochlorophyllide reductase, chloroplastic-like [Lactuca sativa]	100.0%	0.0167%	42,203.2	8	11	23	P-UMG-SM-CTR-23.6893.6893.2	LAQVVSDPSLTK	R	S	99.7%	2.49	0.221	2.30		1,256.70	2	-0.00050	-0.39	336	347
FCA Leaves	CONTROL	CTRL2	Mudpit_P-UMG-SM-CTR-21	protochlorophyllide reductase, chloroplastic-like [Lactuca sativa]	XP_023762137.1	protochlorophyllide reductase, chloroplastic-like [Lactuca sativa]	100.0%	0.0167%	42,203.2	8	11	23	P-UMG-SM-CTR-23.6843.6843.2	LAQVVSDPSLTK	R	S	99.7%	2.85	0.306	1.62		1,256.70	2	-0.00096	-0.77	336	347
FCA Leaves	CONTROL	CTRL2	Mudpit_P-UMG-SM-CTR-21	protochlorophyllide reductase, chloroplastic-like [Lactuca sativa]	XP_023762137.1	protochlorophyllide reductase, chloroplastic-like [Lactuca sativa]	100.0%	0.0167%	42,203.2	8	11	23	P-UMG-SM-CTR-22.7039.7039.2	LAQVVSDPSLTK	R	S	99.7%	2.91	0.335	1.74		1,256.70	2	-0.00000100	-0.00080	336	347
FCA Leaves	CONTROL	CTRL2	Mudpit_P-UMG-SM-CTR-21	protochlorophyllide reductase, chloroplastic-like [Lactuca sativa]	XP_023762137.1	protochlorophyllide reductase, chloroplastic-like [Lactuca sativa]	100.0%	0.0167%	42,203.2	8	11	23	P-UMG-SM-CTR-23.6951.6951.2	LAQVVSDPSLTK	R	S	99.7%	2.14	0.308	0.000		1,256.70	2	-0.000038	-0.030	336	347
FCA Leaves	CONTROL	CTRL2	Mudpit_P-UMG-SM-CTR-21	protochlorophyllide reductase, chloroplastic-like [Lactuca sativa]	XP_023762137.1	protochlorophyllide reductase, chloroplastic-like [Lactuca sativa]	100.0%	0.0167%	42,203.2	8	11	23	P-UMG-SM-CTR-25.6864.6864.2	LAQVVSDPSLTK	R	S	99.7%	2.48	0.316	0.000		1,256.70	2	-0.0017	-1.4	336	347
FCA Leaves	CONTROL	CTRL2	Mudpit_P-UMG-SM-CTR-21	protochlorophyllide reductase, chloroplastic-like [Lactuca sativa]	XP_023762137.1	protochlorophyllide reductase, chloroplastic-like [Lactuca sativa]	100.0%	0.0167%	42,203.2	8	11	23	P-UMG-SM-CTR-21.7042.7042.2	LAQVVSDPSLTK	R	S	99.7%	2.64	0.290	0.000		1,256.70	2	-0.0016	-1.3	336	347
FCA Leaves	CONTROL	CTRL2	Mudpit_P-UMG-SM-CTR-21	protochlorophyllide reductase, chloroplastic-like [Lactuca sativa]	XP_023762137.1	protochlorophyllide reductase, chloroplastic-like [Lactuca sativa]	100.0%	0.0167%	42,203.2	8	11	23	P-UMG-SM-CTR-21.6992.6992.2	LAQVVSDPSLTK	R	S	99.7%	2.77	0.337	0.000		1,256.70	2	-0.0017	-1.3	336	347
FCA Leaves	CONTROL	CTRL2	Mudpit_P-UMG-SM-CTR-21	protochlorophyllide reductase, chloroplastic-like [Lactuca sativa]	XP_023762137.1	protochlorophyllide reductase, chloroplastic-like [Lactuca sativa]	100.0%	0.0167%	42,203.2	8	11	23	P-UMG-SM-CTR-23.3650.3650.2	TTTPSVNQASTEGK	A	K	99.7%	1.42	0.124	2.47		1,419.68	2	-0.0024	-1.7	58	71
FCA Leaves	CONTROL	CTRL2	Mudpit_P-UMG-SM-CTR-21	protochlorophyllide reductase, chloroplastic-like [Lactuca sativa]	XP_023762137.1	protochlorophyllide reductase, chloroplastic-like [Lactuca sativa]	100.0%	0.0167%	42,203.2	8	11	23	P-UMG-SM-CTR-23.3004.3004.3	TTTPSVNQASTEGKK	A	T	99.7%	2.58	0.150	0.000		1,548.79	3	1.0	650	58	72
FCA Leaves	CONTROL	CTRL2	Mudpit_P-UMG-SM-CTR-21	protochlorophyllide reductase, chloroplastic-like [Lactuca sativa]	XP_023762137.1	protochlorophyllide reductase, chloroplastic-like [Lactuca sativa]	100.0%	0.0167%	42,203.2	8	11	23	P-UMG-SM-CTR-23.4273.4273.2	VATTTPSVNQASTEGK	A	K	99.7%	3.21	0.310	3.68		1,589.79	2	-0.00071	-0.45	56	71
FCA Leaves	CONTROL	CTRL2	Mudpit_P-UMG-SM-CTR-21	protochlorophyllide reductase, chloroplastic-like [Lactuca sativa]	XP_023762137.1	protochlorophyllide reductase, chloroplastic-like [Lactuca sativa]	100.0%	0.0167%	42,203.2	8	11	23	P-UMG-SM-CTR-23.3580.3580.3	VATTTPSVNQASTEGKK	A	T	99.7%	3.64	0.459	0.000		1,717.89	3	0.00030	0.17	56	72
FCA Leaves	CONTROL	CTRL2	Mudpit_P-UMG-SM-CTR-21	protochlorophyllide reductase, chloroplastic-like [Lactuca sativa]	XP_023762137.1	protochlorophyllide reductase, chloroplastic-like [Lactuca sativa]	100.0%	0.0167%	42,203.2	8	11	23	P-UMG-SM-CTR-23.3630.3630.3	VATTTPSVNQASTEGKK	A	T	99.7%	4.13	0.452	0.000		1,717.88	3	-0.0011	-0.67	56	72
FCA Leaves	CONTROL	CTRL2	Mudpit_P-UMG-SM-CTR-21	protochlorophyllide reductase, chloroplastic-like [Lactuca sativa]	XP_023762137.1	protochlorophyllide reductase, chloroplastic-like [Lactuca sativa]	100.0%	0.0167%	42,203.2	8	11	23	P-UMG-SM-CTR-23.2643.2643.2	VSEDESGKR	Y	L	99.7%	1.82	0.231	1.10		1,005.47	2	-0.0030	-3.0	327	335
FCA Leaves	CONTROL	CTRL3	Mudpit_P-UMG-SM-CTR-31	protochlorophyllide reductase, chloroplastic-like [Lactuca sativa]	XP_023762137.1	protochlorophyllide reductase, chloroplastic-like [Lactuca sativa]	100.0%	0.0228%	42,203.2	11	15	30	P-UMG-SM-CTR-33.3876.3876.3	AVATTTPSVNQASTEGKK	K	T	99.7%	2.47	0.302	0.000		1,788.93	3	0.0042	2.3	55	72
FCA Leaves	CONTROL	CTRL3	Mudpit_P-UMG-SM-CTR-31	protochlorophyllide reductase, chloroplastic-like [Lactuca sativa]	XP_023762137.1	protochlorophyllide reductase, chloroplastic-like [Lactuca sativa]	100.0%	0.0228%	42,203.2	11	15	30	P-UMG-SM-CTR-32.3678.3678.2	GADFDGAK	D	A	98.9%	1.13	-0.113	0.000		781.34	2	2.0	2600	255	262
FCA Leaves	CONTROL	CTRL3	Mudpit_P-UMG-SM-CTR-31	protochlorophyllide reductase, chloroplastic-like [Lactuca sativa]	XP_023762137.1	protochlorophyllide reductase, chloroplastic-like [Lactuca sativa]	100.0%	0.0228%	42,203.2	11	15	30	P-UMG-SM-CTR-33.9188.9188.3	GTVVITGASSGLGLATAK	K	S	99.7%	2.83	0.181	0.000		1,601.90	3	0.0026	1.6	77	94
FCA Leaves	CONTROL	CTRL3	Mudpit_P-UMG-SM-CTR-31	protochlorophyllide reductase, chloroplastic-like [Lactuca sativa]	XP_023762137.1	protochlorophyllide reductase, chloroplastic-like [Lactuca sativa]	100.0%	0.0228%	42,203.2	11	15	30	P-UMG-SM-CTR-33.2669.2669.3	GYVSEDESGKR	K	L	99.7%	1.79	0.204	0.000		1,225.56	3	0.0012	1.00	325	335
FCA Leaves	CONTROL	CTRL3	Mudpit_P-UMG-SM-CTR-31	protochlorophyllide reductase, chloroplastic-like [Lactuca sativa]	XP_023762137.1	protochlorophyllide reductase, chloroplastic-like [Lactuca sativa]	100.0%	0.0228%	42,203.2	11	15	30	P-UMG-SM-CTR-34.2496.2496.3	GYVSEDESGKR	K	L	99.7%	1.84	0.120	0.000		1,225.56	3	-0.000090	-0.073	325	335
FCA Leaves	CONTROL	CTRL3	Mudpit_P-UMG-SM-CTR-31	protochlorophyllide reductase, chloroplastic-like [Lactuca sativa]	XP_023762137.1	protochlorophyllide reductase, chloroplastic-like [Lactuca sativa]	100.0%	0.0228%	42,203.2	11	15	30	P-UMG-SM-CTR-35.2605.2605.3	GYVSEDESGKR	K	L	99.7%	2.07	0.247	0.000		1,225.56	3	0.00083	0.68	325	335
FCA Leaves	CONTROL	CTRL3	Mudpit_P-UMG-SM-CTR-31	protochlorophyllide reductase, chloroplastic-like [Lactuca sativa]	XP_023762137.1	protochlorophyllide reductase, chloroplastic-like [Lactuca sativa]	100.0%	0.0228%	42,203.2	11	15	30	P-UMG-SM-CTR-32.2655.2655.3	GYVSEDESGKR	K	L	99.7%	2.12	0.248	0.000		1,225.56	3	0.00040	0.33	325	335
FCA Leaves	CONTROL	CTRL3	Mudpit_P-UMG-SM-CTR-31	protochlorophyllide reductase, chloroplastic-like [Lactuca sativa]	XP_023762137.1	protochlorophyllide reductase, chloroplastic-like [Lactuca sativa]	100.0%	0.0228%	42,203.2	11	15	30	P-UMG-SM-CTR-31.2722.2722.3	GYVSEDESGKR	K	L	99.7%	2.16	0.204	0.000		1,225.56	3	0.00082	0.67	325	335
FCA Leaves	CONTROL	CTRL3	Mudpit_P-UMG-SM-CTR-31	protochlorophyllide reductase, chloroplastic-like [Lactuca sativa]	XP_023762137.1	protochlorophyllide reductase, chloroplastic-like [Lactuca sativa]	100.0%	0.0228%	42,203.2	11	15	30	P-UMG-SM-CTR-33.2621.2621.3	GYVSEDESGKR	K	L	99.7%	2.43	0.203	0.000		1,225.56	3	0.00026	0.22	325	335
FCA Leaves	CONTROL	CTRL3	Mudpit_P-UMG-SM-CTR-31	protochlorophyllide reductase, chloroplastic-like [Lactuca sativa]	XP_023762137.1	protochlorophyllide reductase, chloroplastic-like [Lactuca sativa]	100.0%	0.0228%	42,203.2	11	15	30	P-UMG-SM-CTR-33.2555.2555.2	GYVSEDESGKR	K	L	99.7%	1.58	0.216	1.06		1,225.56	2	-0.00093	-0.75	325	335
FCA Leaves	CONTROL	CTRL3	Mudpit_P-UMG-SM-CTR-31	protochlorophyllide reductase, chloroplastic-like [Lactuca sativa]	XP_023762137.1	protochlorophyllide reductase, chloroplastic-like [Lactuca sativa]	100.0%	0.0228%	42,203.2	11	15	30	P-UMG-SM-CTR-32.2674.2674.2	GYVSEDESGKR	K	L	99.7%	1.60	0.203	2.00		1,225.56	2	-0.00080	-0.65	325	335
FCA Leaves	CONTROL	CTRL3	Mudpit_P-UMG-SM-CTR-31	protochlorophyllide reductase, chloroplastic-like [Lactuca sativa]	XP_023762137.1	protochlorophyllide reductase, chloroplastic-like [Lactuca sativa]	100.0%	0.0228%	42,203.2	11	15	30	P-UMG-SM-CTR-34.2511.2511.2	GYVSEDESGKR	K	L	99.7%	1.67	0.352	2.34		1,225.56	2	-0.0011	-0.93	325	335
FCA Leaves	CONTROL	CTRL3	Mudpit_P-UMG-SM-CTR-31	protochlorophyllide reductase, chloroplastic-like [Lactuca sativa]	XP_023762137.1	protochlorophyllide reductase, chloroplastic-like [Lactuca sativa]	100.0%	0.0228%	42,203.2	11	15	30	P-UMG-SM-CTR-33.2673.2673.2	GYVSEDESGKR	K	L	99.7%	2.00	0.411	2.03		1,225.56	2	0.00050	0.40	325	335
FCA Leaves	CONTROL	CTRL3	Mudpit_P-UMG-SM-CTR-31	protochlorophyllide reductase, chloroplastic-like [Lactuca sativa]	XP_023762137.1	protochlorophyllide reductase, chloroplastic-like [Lactuca sativa]	100.0%	0.0228%	42,203.2	11	15	30	P-UMG-SM-CTR-31.2724.2724.2	GYVSEDESGKR	K	L	99.7%	2.02	0.354	1.68		1,225.56	2	0.00078	0.64	325	335
FCA Leaves	CONTROL	CTRL3	Mudpit_P-UMG-SM-CTR-31	protochlorophyllide reductase, chloroplastic-like [Lactuca sativa]	XP_023762137.1	protochlorophyllide reductase, chloroplastic-like [Lactuca sativa]	100.0%	0.0228%	42,203.2	11	15	30	P-UMG-SM-CTR-33.2624.2624.2	GYVSEDESGKR	K	L	99.7%	2.23	0.407	3.77		1,225.56	2	0.00060	0.49	325	335
FCA Leaves	CONTROL	CTRL3	Mudpit_P-UMG-SM-CTR-31	protochlorophyllide reductase, chloroplastic-like [Lactuca sativa]	XP_023762137.1	protochlorophyllide reductase, chloroplastic-like [Lactuca sativa]	100.0%	0.0228%	42,203.2	11	15	30	P-UMG-SM-CTR-32.8152.8152.3	KGTVVITGASSGLGLATAK	R	S	99.7%	4.50	0.00990	4.77		1,729.99	3	-0.00019	-0.11	76	94
FCA Leaves	CONTROL	CTRL3	Mudpit_P-UMG-SM-CTR-31	protochlorophyllide reductase, chloroplastic-like [Lactuca sativa]	XP_023762137.1	protochlorophyllide reductase, chloroplastic-like [Lactuca sativa]	100.0%	0.0228%	42,203.2	11	15	30	P-UMG-SM-CTR-31.8123.8123.3	KGTVVITGASSGLGLATAK	R	S	99.7%	4.53	0.0544	5.28		1,730.00	3	0.00096	0.55	76	94
FCA Leaves	CONTROL	CTRL3	Mudpit_P-UMG-SM-CTR-31	protochlorophyllide reductase, chloroplastic-like [Lactuca sativa]	XP_023762137.1	protochlorophyllide reductase, chloroplastic-like [Lactuca sativa]	100.0%	0.0228%	42,203.2	11	15	30	P-UMG-SM-CTR-33.8079.8079.3	KGTVVITGASSGLGLATAK	R	S	99.7%	4.57	0.0232	5.27		1,730.00	3	0.0017	0.99	76	94
FCA Leaves	CONTROL	CTRL3	Mudpit_P-UMG-SM-CTR-31	protochlorophyllide reductase, chloroplastic-like [Lactuca sativa]	XP_023762137.1	protochlorophyllide reductase, chloroplastic-like [Lactuca sativa]	100.0%	0.0228%	42,203.2	11	15	30	P-UMG-SM-CTR-33.8129.8129.3	KGTVVITGASSGLGLATAK	R	S	99.7%	4.76	0.0149	6.24		1,729.99	3	0.00047	0.27	76	94
FCA Leaves	CONTROL	CTRL3	Mudpit_P-UMG-SM-CTR-31	protochlorophyllide reductase, chloroplastic-like [Lactuca sativa]	XP_023762137.1	protochlorophyllide reductase, chloroplastic-like [Lactuca sativa]	100.0%	0.0228%	42,203.2	11	15	30	P-UMG-SM-CTR-33.8113.8113.2	KGTVVITGASSGLGLATAK	R	S	99.7%	5.56	0.119	12.1		1,729.99	2	-0.00069	-0.40	76	94
FCA Leaves	CONTROL	CTRL3	Mudpit_P-UMG-SM-CTR-31	protochlorophyllide reductase, chloroplastic-like [Lactuca sativa]	XP_023762137.1	protochlorophyllide reductase, chloroplastic-like [Lactuca sativa]	100.0%	0.0228%	42,203.2	11	15	30	P-UMG-SM-CTR-33.11311.11311.2	KVWEISEKLVGLA	R	-	99.7%	2.72	0.310	0.000		1,470.85	2	0.0011	0.72	377	389
FCA Leaves	CONTROL	CTRL3	Mudpit_P-UMG-SM-CTR-31	protochlorophyllide reductase, chloroplastic-like [Lactuca sativa]	XP_023762137.1	protochlorophyllide reductase, chloroplastic-like [Lactuca sativa]	100.0%	0.0228%	42,203.2	11	15	30	P-UMG-SM-CTR-33.11305.11305.3	KVWEISEKLVGLA	R	-	99.7%	2.13	0.0885	0.000		1,470.84	3	-0.00026	-0.18	377	389
FCA Leaves	CONTROL	CTRL3	Mudpit_P-UMG-SM-CTR-31	protochlorophyllide reductase, chloroplastic-like [Lactuca sativa]	XP_023762137.1	protochlorophyllide reductase, chloroplastic-like [Lactuca sativa]	100.0%	0.0228%	42,203.2	11	15	30	P-UMG-SM-CTR-33.11384.11384.3	KVWEISEKLVGLA	R	-	99.7%	2.71	0.00790	0.000		1,470.85	3	0.00099	0.67	377	389
FCA Leaves	CONTROL	CTRL3	Mudpit_P-UMG-SM-CTR-31	protochlorophyllide reductase, chloroplastic-like [Lactuca sativa]	XP_023762137.1	protochlorophyllide reductase, chloroplastic-like [Lactuca sativa]	100.0%	0.0228%	42,203.2	11	15	30	P-UMG-SM-CTR-32.6920.6920.2	LAQVVSDPSLTK	R	S	99.7%	1.42	0.0845	0.000		1,256.70	2	0.0012	0.94	336	347
FCA Leaves	CONTROL	CTRL3	Mudpit_P-UMG-SM-CTR-31	protochlorophyllide reductase, chloroplastic-like [Lactuca sativa]	XP_023762137.1	protochlorophyllide reductase, chloroplastic-like [Lactuca sativa]	100.0%	0.0228%	42,203.2	11	15	30	P-UMG-SM-CTR-34.6531.6531.2	LAQVVSDPSLTK	R	S	99.7%	2.40	0.227	0.000		1,256.70	2	0.00030	0.24	336	347
FCA Leaves	CONTROL	CTRL3	Mudpit_P-UMG-SM-CTR-31	protochlorophyllide reductase, chloroplastic-like [Lactuca sativa]	XP_023762137.1	protochlorophyllide reductase, chloroplastic-like [Lactuca sativa]	100.0%	0.0228%	42,203.2	11	15	30	P-UMG-SM-CTR-31.6912.6912.2	LAQVVSDPSLTK	R	S	99.7%	2.56	0.305	0.000		1,256.70	2	0.00093	0.74	336	347
FCA Leaves	CONTROL	CTRL3	Mudpit_P-UMG-SM-CTR-31	protochlorophyllide reductase, chloroplastic-like [Lactuca sativa]	XP_023762137.1	protochlorophyllide reductase, chloroplastic-like [Lactuca sativa]	100.0%	0.0228%	42,203.2	11	15	30	P-UMG-SM-CTR-33.6819.6819.2	LAQVVSDPSLTK	R	S	99.7%	2.71	0.341	0.000		1,256.70	2	0.0034	2.7	336	347
FCA Leaves	CONTROL	CTRL3	Mudpit_P-UMG-SM-CTR-31	protochlorophyllide reductase, chloroplastic-like [Lactuca sativa]	XP_023762137.1	protochlorophyllide reductase, chloroplastic-like [Lactuca sativa]	100.0%	0.0228%	42,203.2	11	15	30	P-UMG-SM-CTR-31.6864.6864.2	LAQVVSDPSLTK	R	S	99.7%	2.76	0.343	0.000		1,256.70	2	-0.00015	-0.12	336	347
FCA Leaves	CONTROL	CTRL3	Mudpit_P-UMG-SM-CTR-31	protochlorophyllide reductase, chloroplastic-like [Lactuca sativa]	XP_023762137.1	protochlorophyllide reductase, chloroplastic-like [Lactuca sativa]	100.0%	0.0228%	42,203.2	11	15	30	P-UMG-SM-CTR-32.6868.6868.2	LAQVVSDPSLTK	R	S	99.7%	2.81	0.323	0.000		1,256.70	2	0.0018	1.4	336	347
FCA Leaves	CONTROL	CTRL3	Mudpit_P-UMG-SM-CTR-31	protochlorophyllide reductase, chloroplastic-like [Lactuca sativa]	XP_023762137.1	protochlorophyllide reductase, chloroplastic-like [Lactuca sativa]	100.0%	0.0228%	42,203.2	11	15	30	P-UMG-SM-CTR-35.6719.6719.2	LAQVVSDPSLTK	R	S	99.7%	2.63	0.286	1.39		1,256.70	2	0.00019	0.15	336	347
FCA Leaves	CONTROL	CTRL3	Mudpit_P-UMG-SM-CTR-31	protochlorophyllide reductase, chloroplastic-like [Lactuca sativa]	XP_023762137.1	protochlorophyllide reductase, chloroplastic-like [Lactuca sativa]	100.0%	0.0228%	42,203.2	11	15	30	P-UMG-SM-CTR-33.6868.6868.2	LAQVVSDPSLTK	R	S	99.7%	2.85	0.343	1.24		1,256.70	2	0.00089	0.71	336	347
FCA Leaves	CONTROL	CTRL3	Mudpit_P-UMG-SM-CTR-31	protochlorophyllide reductase, chloroplastic-like [Lactuca sativa]	XP_023762137.1	protochlorophyllide reductase, chloroplastic-like [Lactuca sativa]	100.0%	0.0228%	42,203.2	11	15	30	P-UMG-SM-CTR-33.10999.10999.2	LIIVGSITGNTNTLAGNVPPK	R	A	99.7%	3.76	0.549	11.0		2,078.17	2	-0.0022	-1.1	211	231
FCA Leaves	CONTROL	CTRL3	Mudpit_P-UMG-SM-CTR-31	protochlorophyllide reductase, chloroplastic-like [Lactuca sativa]	XP_023762137.1	protochlorophyllide reductase, chloroplastic-like [Lactuca sativa]	100.0%	0.0228%	42,203.2	11	15	30	P-UMG-SM-CTR-33.10876.10876.2	LIIVGSITGNTNTLAGNVPPK	R	A	99.7%	4.22	0.506	11.1		2,078.18	2	0.0029	1.4	211	231
FCA Leaves	CONTROL	CTRL3	Mudpit_P-UMG-SM-CTR-31	protochlorophyllide reductase, chloroplastic-like [Lactuca sativa]	XP_023762137.1	protochlorophyllide reductase, chloroplastic-like [Lactuca sativa]	100.0%	0.0228%	42,203.2	11	15	30	P-UMG-SM-CTR-33.10764.10764.2	LIIVGSITGNTNTLAGNVPPK	R	A	99.7%	4.50	0.481	11.6		2,078.17	2	-0.0051	-2.4	211	231
FCA Leaves	CONTROL	CTRL3	Mudpit_P-UMG-SM-CTR-31	protochlorophyllide reductase, chloroplastic-like [Lactuca sativa]	XP_023762137.1	protochlorophyllide reductase, chloroplastic-like [Lactuca sativa]	100.0%	0.0228%	42,203.2	11	15	30	P-UMG-SM-CTR-33.10818.10818.2	LIIVGSITGNTNTLAGNVPPK	R	A	99.7%	4.82	0.581	13.5		2,078.17	2	-0.00075	-0.36	211	231
FCA Leaves	CONTROL	CTRL3	Mudpit_P-UMG-SM-CTR-31	protochlorophyllide reductase, chloroplastic-like [Lactuca sativa]	XP_023762137.1	protochlorophyllide reductase, chloroplastic-like [Lactuca sativa]	100.0%	0.0228%	42,203.2	11	15	30	P-UMG-SM-CTR-33.3614.3614.2	TTTPSVNQASTEGK	A	K	99.7%	1.64	0.285	2.21		1,419.69	2	0.0027	1.9	58	71
FCA Leaves	CONTROL	CTRL3	Mudpit_P-UMG-SM-CTR-31	protochlorophyllide reductase, chloroplastic-like [Lactuca sativa]	XP_023762137.1	protochlorophyllide reductase, chloroplastic-like [Lactuca sativa]	100.0%	0.0228%	42,203.2	11	15	30	P-UMG-SM-CTR-33.3002.3002.3	TTTPSVNQASTEGKK	A	T	99.7%	2.21	0.170	0.000		1,547.78	3	0.0022	1.4	58	72
FCA Leaves	CONTROL	CTRL3	Mudpit_P-UMG-SM-CTR-31	protochlorophyllide reductase, chloroplastic-like [Lactuca sativa]	XP_023762137.1	protochlorophyllide reductase, chloroplastic-like [Lactuca sativa]	100.0%	0.0228%	42,203.2	11	15	30	P-UMG-SM-CTR-33.4252.4252.2	VATTTPSVNQASTEGK	A	K	99.7%	2.99	0.319	2.89		1,589.79	2	0.00097	0.61	56	71
FCA Leaves	CONTROL	CTRL3	Mudpit_P-UMG-SM-CTR-31	protochlorophyllide reductase, chloroplastic-like [Lactuca sativa]	XP_023762137.1	protochlorophyllide reductase, chloroplastic-like [Lactuca sativa]	100.0%	0.0228%	42,203.2	11	15	30	P-UMG-SM-CTR-33.3560.3560.2	VATTTPSVNQASTEGKK	A	T	99.7%	1.37	0.134	0.000		1,717.89	2	0.0025	1.4	56	72
FCA Leaves	CONTROL	CTRL3	Mudpit_P-UMG-SM-CTR-31	protochlorophyllide reductase, chloroplastic-like [Lactuca sativa]	XP_023762137.1	protochlorophyllide reductase, chloroplastic-like [Lactuca sativa]	100.0%	0.0228%	42,203.2	11	15	30	P-UMG-SM-CTR-33.3547.3547.3	VATTTPSVNQASTEGKK	A	T	99.7%	3.55	0.459	2.77		1,717.89	3	0.00094	0.55	56	72
FCA Leaves	CONTROL	CTRL3	Mudpit_P-UMG-SM-CTR-31	protochlorophyllide reductase, chloroplastic-like [Lactuca sativa]	XP_023762137.1	protochlorophyllide reductase, chloroplastic-like [Lactuca sativa]	100.0%	0.0228%	42,203.2	11	15	30	P-UMG-SM-CTR-33.3593.3593.3	VATTTPSVNQASTEGKK	A	T	99.7%	4.33	0.509	2.36		1,717.89	3	0.0019	1.1	56	72
FCA Leaves	CONTROL	CTRL3	Mudpit_P-UMG-SM-CTR-31	protochlorophyllide reductase, chloroplastic-like [Lactuca sativa]	XP_023762137.1	protochlorophyllide reductase, chloroplastic-like [Lactuca sativa]	100.0%	0.0228%	42,203.2	11	15	30	P-UMG-SM-CTR-33.2633.2633.2	VSEDESGKR	Y	L	99.7%	1.72	0.205	0.000		1,005.47	2	0.00031	0.31	327	335
FCA Leaves	FCA	FCA1	Mudpit_P-UMG-SM-FCA-11	protochlorophyllide reductase, chloroplastic-like [Lactuca sativa]	XP_023762137.1	protochlorophyllide reductase, chloroplastic-like [Lactuca sativa]	100.0%	0.00949%	42,203.2	6	7	11	P-UMG-SM-FCA-13.9011.9011.2	GTVVITGASSGLGLATAK	K	S	99.7%	3.50	0.121	5.74		1,601.90	2	0.00069	0.43	77	94
FCA Leaves	FCA	FCA1	Mudpit_P-UMG-SM-FCA-11	protochlorophyllide reductase, chloroplastic-like [Lactuca sativa]	XP_023762137.1	protochlorophyllide reductase, chloroplastic-like [Lactuca sativa]	100.0%	0.00949%	42,203.2	6	7	11	P-UMG-SM-FCA-11.2706.2706.3	GYVSEDESGKR	K	L	99.7%	1.86	0.131	0.000		1,225.55	3	-0.0041	-3.3	325	335
FCA Leaves	FCA	FCA1	Mudpit_P-UMG-SM-FCA-11	protochlorophyllide reductase, chloroplastic-like [Lactuca sativa]	XP_023762137.1	protochlorophyllide reductase, chloroplastic-like [Lactuca sativa]	100.0%	0.00949%	42,203.2	6	7	11	P-UMG-SM-FCA-14.2467.2467.3	GYVSEDESGKR	K	L	99.7%	1.90	0.162	0.000		1,225.56	3	-0.0013	-1.1	325	335
FCA Leaves	FCA	FCA1	Mudpit_P-UMG-SM-FCA-11	protochlorophyllide reductase, chloroplastic-like [Lactuca sativa]	XP_023762137.1	protochlorophyllide reductase, chloroplastic-like [Lactuca sativa]	100.0%	0.00949%	42,203.2	6	7	11	P-UMG-SM-FCA-12.2628.2628.3	GYVSEDESGKR	K	L	99.7%	2.13	0.249	0.000		1,225.56	3	-0.0022	-1.8	325	335
FCA Leaves	FCA	FCA1	Mudpit_P-UMG-SM-FCA-11	protochlorophyllide reductase, chloroplastic-like [Lactuca sativa]	XP_023762137.1	protochlorophyllide reductase, chloroplastic-like [Lactuca sativa]	100.0%	0.00949%	42,203.2	6	7	11	P-UMG-SM-FCA-12.2647.2647.2	GYVSEDESGKR	K	L	99.7%	1.85	0.281	2.24		1,225.56	2	-0.0025	-2.0	325	335
FCA Leaves	FCA	FCA1	Mudpit_P-UMG-SM-FCA-11	protochlorophyllide reductase, chloroplastic-like [Lactuca sativa]	XP_023762137.1	protochlorophyllide reductase, chloroplastic-like [Lactuca sativa]	100.0%	0.00949%	42,203.2	6	7	11	P-UMG-SM-FCA-13.2545.2545.2	GYVSEDESGKR	K	L	99.7%	1.90	0.364	1.80		1,225.56	2	-0.0010	-0.84	325	335
FCA Leaves	FCA	FCA1	Mudpit_P-UMG-SM-FCA-11	protochlorophyllide reductase, chloroplastic-like [Lactuca sativa]	XP_023762137.1	protochlorophyllide reductase, chloroplastic-like [Lactuca sativa]	100.0%	0.00949%	42,203.2	6	7	11	P-UMG-SM-FCA-13.7990.7990.3	KGTVVITGASSGLGLATAK	R	S	99.7%	4.27	0.0201	5.66		1,729.99	3	-0.0022	-1.3	76	94
FCA Leaves	FCA	FCA1	Mudpit_P-UMG-SM-FCA-11	protochlorophyllide reductase, chloroplastic-like [Lactuca sativa]	XP_023762137.1	protochlorophyllide reductase, chloroplastic-like [Lactuca sativa]	100.0%	0.00949%	42,203.2	6	7	11	P-UMG-SM-FCA-13.7942.7942.3	KGTVVITGASSGLGLATAK	R	S	99.7%	4.32	0.0520	5.82		1,729.99	3	-0.0019	-1.1	76	94
FCA Leaves	FCA	FCA1	Mudpit_P-UMG-SM-FCA-11	protochlorophyllide reductase, chloroplastic-like [Lactuca sativa]	XP_023762137.1	protochlorophyllide reductase, chloroplastic-like [Lactuca sativa]	100.0%	0.00949%	42,203.2	6	7	11	P-UMG-SM-FCA-14.6559.6559.2	LAQVVSDPSLTK	R	S	99.7%	2.55	0.233	0.886		1,256.70	2	0.00037	0.29	336	347
FCA Leaves	FCA	FCA1	Mudpit_P-UMG-SM-FCA-11	protochlorophyllide reductase, chloroplastic-like [Lactuca sativa]	XP_023762137.1	protochlorophyllide reductase, chloroplastic-like [Lactuca sativa]	100.0%	0.00949%	42,203.2	6	7	11	P-UMG-SM-FCA-12.6759.6759.2	LAQVVSDPSLTK	R	S	99.7%	2.61	0.297	2.02		1,256.70	2	-0.0015	-1.2	336	347
FCA Leaves	FCA	FCA1	Mudpit_P-UMG-SM-FCA-11	protochlorophyllide reductase, chloroplastic-like [Lactuca sativa]	XP_023762137.1	protochlorophyllide reductase, chloroplastic-like [Lactuca sativa]	100.0%	0.00949%	42,203.2	6	7	11	P-UMG-SM-FCA-13.6706.6706.2	LAQVVSDPSLTK	R	S	99.7%	2.86	0.354	1.16		1,256.70	2	0.0013	1.0	336	347
FCA Leaves	FCA	FCA1	Mudpit_P-UMG-SM-FCA-11	protochlorophyllide reductase, chloroplastic-like [Lactuca sativa]	XP_023762137.1	protochlorophyllide reductase, chloroplastic-like [Lactuca sativa]	100.0%	0.00949%	42,203.2	6	7	11	P-UMG-SM-FCA-13.6752.6752.2	LAQVVSDPSLTK	R	S	99.7%	2.54	0.303	0.000		1,256.70	2	-0.00077	-0.61	336	347
FCA Leaves	FCA	FCA1	Mudpit_P-UMG-SM-FCA-11	protochlorophyllide reductase, chloroplastic-like [Lactuca sativa]	XP_023762137.1	protochlorophyllide reductase, chloroplastic-like [Lactuca sativa]	100.0%	0.00949%	42,203.2	6	7	11	P-UMG-SM-FCA-11.6701.6701.2	LAQVVSDPSLTK	R	S	99.7%	2.67	0.325	0.000		1,256.70	2	0.00029	0.23	336	347
FCA Leaves	FCA	FCA1	Mudpit_P-UMG-SM-FCA-11	protochlorophyllide reductase, chloroplastic-like [Lactuca sativa]	XP_023762137.1	protochlorophyllide reductase, chloroplastic-like [Lactuca sativa]	100.0%	0.00949%	42,203.2	6	7	11	P-UMG-SM-FCA-13.4189.4189.2	VATTTPSVNQASTEGK	A	K	99.7%	2.83	0.329	1.57		1,589.79	2	-0.00059	-0.37	56	71
FCA Leaves	FCA	FCA1	Mudpit_P-UMG-SM-FCA-11	protochlorophyllide reductase, chloroplastic-like [Lactuca sativa]	XP_023762137.1	protochlorophyllide reductase, chloroplastic-like [Lactuca sativa]	100.0%	0.00949%	42,203.2	6	7	11	P-UMG-SM-FCA-13.3472.3472.3	VATTTPSVNQASTEGKK	A	T	99.7%	3.98	0.491	2.15		1,717.88	3	-0.00018	-0.10	56	72
FCA Leaves	FCA	FCA1	Mudpit_P-UMG-SM-FCA-11	protochlorophyllide reductase, chloroplastic-like [Lactuca sativa]	XP_023762137.1	protochlorophyllide reductase, chloroplastic-like [Lactuca sativa]	100.0%	0.00949%	42,203.2	6	7	11	P-UMG-SM-FCA-13.2558.2558.2	VSEDESGKR	Y	L	99.7%	1.53	0.0719	0.000		1,005.47	2	-0.00090	-0.89	327	335
FCA Leaves	FCA	FCA2	Mudpit_P-UMG-SM-FCA-21	protochlorophyllide reductase, chloroplastic-like [Lactuca sativa]	XP_023762137.1	protochlorophyllide reductase, chloroplastic-like [Lactuca sativa]	100.0%	0.0190%	42,203.2	12	14	27	P-UMG-SM-FCA-25.3968.3968.2	AAKSSGMPK	R	E	99.7%	1.37	0.0184	0.000		875.43	2	-0.019	-22	117	125
FCA Leaves	FCA	FCA2	Mudpit_P-UMG-SM-FCA-21	protochlorophyllide reductase, chloroplastic-like [Lactuca sativa]	XP_023762137.1	protochlorophyllide reductase, chloroplastic-like [Lactuca sativa]	100.0%	0.0190%	42,203.2	12	14	27	P-UMG-SM-FCA-25.9391.9391.4	DSTLFGVPLSTHLKVDFTSSK	K	N	99.7%	2.37	0.0430	0.000		2,281.16	4	3.0	1300	20	40
FCA Leaves	FCA	FCA2	Mudpit_P-UMG-SM-FCA-21	protochlorophyllide reductase, chloroplastic-like [Lactuca sativa]	XP_023762137.1	protochlorophyllide reductase, chloroplastic-like [Lactuca sativa]	100.0%	0.0190%	42,203.2	12	14	27	P-UMG-SM-FCA-23.11713.11713.3	ENYTVMHLDLASLDSVK	K	Q	99.7%	3.25	0.357	2.04		1,933.95	3	0.00098	0.50	126	142
FCA Leaves	FCA	FCA2	Mudpit_P-UMG-SM-FCA-21	protochlorophyllide reductase, chloroplastic-like [Lactuca sativa]	XP_023762137.1	protochlorophyllide reductase, chloroplastic-like [Lactuca sativa]	100.0%	0.0190%	42,203.2	12	14	27	P-UMG-SM-FCA-23.9184.9184.2	FHEETGITF	R	A	99.7%	2.60	0.393	0.000		1,079.49	2	-0.00025	-0.23	282	290
FCA Leaves	FCA	FCA2	Mudpit_P-UMG-SM-FCA-21	protochlorophyllide reductase, chloroplastic-like [Lactuca sativa]	XP_023762137.1	protochlorophyllide reductase, chloroplastic-like [Lactuca sativa]	100.0%	0.0190%	42,203.2	12	14	27	P-UMG-SM-FCA-22.1175.1175.2	GADFDGAK	D	A	98.9%	1.22	0.000	0.000		778.35	2	-0.99	-1300	255	262
FCA Leaves	FCA	FCA2	Mudpit_P-UMG-SM-FCA-21	protochlorophyllide reductase, chloroplastic-like [Lactuca sativa]	XP_023762137.1	protochlorophyllide reductase, chloroplastic-like [Lactuca sativa]	100.0%	0.0190%	42,203.2	12	14	27	P-UMG-SM-FCA-23.9212.9212.3	GTVVITGASSGLGLATAK	K	S	99.7%	3.35	0.126	0.000		1,601.90	3	-0.00091	-0.57	77	94
FCA Leaves	FCA	FCA2	Mudpit_P-UMG-SM-FCA-21	protochlorophyllide reductase, chloroplastic-like [Lactuca sativa]	XP_023762137.1	protochlorophyllide reductase, chloroplastic-like [Lactuca sativa]	100.0%	0.0190%	42,203.2	12	14	27	P-UMG-SM-FCA-25.2720.2720.2	GYVSEDESGKR	K	L	99.7%	1.82	0.215	1.68		1,225.56	2	-0.00041	-0.33	325	335
FCA Leaves	FCA	FCA2	Mudpit_P-UMG-SM-FCA-21	protochlorophyllide reductase, chloroplastic-like [Lactuca sativa]	XP_023762137.1	protochlorophyllide reductase, chloroplastic-like [Lactuca sativa]	100.0%	0.0190%	42,203.2	12	14	27	P-UMG-SM-FCA-24.2662.2662.2	GYVSEDESGKR	K	L	99.7%	2.04	0.322	1.77		1,225.56	2	-0.0015	-1.2	325	335
FCA Leaves	FCA	FCA2	Mudpit_P-UMG-SM-FCA-21	protochlorophyllide reductase, chloroplastic-like [Lactuca sativa]	XP_023762137.1	protochlorophyllide reductase, chloroplastic-like [Lactuca sativa]	100.0%	0.0190%	42,203.2	12	14	27	P-UMG-SM-FCA-22.2662.2662.2	GYVSEDESGKR	K	L	99.7%	2.07	0.430	1.72		1,225.56	2	-0.00079	-0.64	325	335
FCA Leaves	FCA	FCA2	Mudpit_P-UMG-SM-FCA-21	protochlorophyllide reductase, chloroplastic-like [Lactuca sativa]	XP_023762137.1	protochlorophyllide reductase, chloroplastic-like [Lactuca sativa]	100.0%	0.0190%	42,203.2	12	14	27	P-UMG-SM-FCA-23.2716.2716.2	GYVSEDESGKR	K	L	99.7%	2.22	0.378	3.60		1,225.56	2	-0.0016	-1.3	325	335
FCA Leaves	FCA	FCA2	Mudpit_P-UMG-SM-FCA-21	protochlorophyllide reductase, chloroplastic-like [Lactuca sativa]	XP_023762137.1	protochlorophyllide reductase, chloroplastic-like [Lactuca sativa]	100.0%	0.0190%	42,203.2	12	14	27	P-UMG-SM-FCA-21.2879.2879.2	GYVSEDESGKR	K	L	99.7%	2.27	0.440	1.64		1,225.56	2	-0.0017	-1.4	325	335
FCA Leaves	FCA	FCA2	Mudpit_P-UMG-SM-FCA-21	protochlorophyllide reductase, chloroplastic-like [Lactuca sativa]	XP_023762137.1	protochlorophyllide reductase, chloroplastic-like [Lactuca sativa]	100.0%	0.0190%	42,203.2	12	14	27	P-UMG-SM-FCA-23.2753.2753.3	GYVSEDESGKR	K	L	99.7%	1.86	0.197	0.000		1,225.56	3	-0.0017	-1.4	325	335
FCA Leaves	FCA	FCA2	Mudpit_P-UMG-SM-FCA-21	protochlorophyllide reductase, chloroplastic-like [Lactuca sativa]	XP_023762137.1	protochlorophyllide reductase, chloroplastic-like [Lactuca sativa]	100.0%	0.0190%	42,203.2	12	14	27	P-UMG-SM-FCA-21.2878.2878.3	GYVSEDESGKR	K	L	99.7%	2.12	0.141	0.000		1,225.56	3	-0.0021	-1.7	325	335
FCA Leaves	FCA	FCA2	Mudpit_P-UMG-SM-FCA-21	protochlorophyllide reductase, chloroplastic-like [Lactuca sativa]	XP_023762137.1	protochlorophyllide reductase, chloroplastic-like [Lactuca sativa]	100.0%	0.0190%	42,203.2	12	14	27	P-UMG-SM-FCA-24.2652.2652.3	GYVSEDESGKR	K	L	99.7%	2.16	0.107	0.000		1,225.56	3	-0.0014	-1.2	325	335
FCA Leaves	FCA	FCA2	Mudpit_P-UMG-SM-FCA-21	protochlorophyllide reductase, chloroplastic-like [Lactuca sativa]	XP_023762137.1	protochlorophyllide reductase, chloroplastic-like [Lactuca sativa]	100.0%	0.0190%	42,203.2	12	14	27	P-UMG-SM-FCA-22.2649.2649.3	GYVSEDESGKR	K	L	99.7%	2.43	0.275	0.000		1,225.56	3	-0.0025	-2.1	325	335
FCA Leaves	FCA	FCA2	Mudpit_P-UMG-SM-FCA-21	protochlorophyllide reductase, chloroplastic-like [Lactuca sativa]	XP_023762137.1	protochlorophyllide reductase, chloroplastic-like [Lactuca sativa]	100.0%	0.0190%	42,203.2	12	14	27	P-UMG-SM-FCA-23.2703.2703.3	GYVSEDESGKR	K	L	99.7%	2.47	0.213	0.000		1,225.56	3	-0.0013	-1.0	325	335
FCA Leaves	FCA	FCA2	Mudpit_P-UMG-SM-FCA-21	protochlorophyllide reductase, chloroplastic-like [Lactuca sativa]	XP_023762137.1	protochlorophyllide reductase, chloroplastic-like [Lactuca sativa]	100.0%	0.0190%	42,203.2	12	14	27	P-UMG-SM-FCA-24.8043.8043.3	KGTVVITGASSGLGLATAK	R	S	99.7%	4.40	0.00630	5.24		1,729.99	3	-0.000084	-0.049	76	94
FCA Leaves	FCA	FCA2	Mudpit_P-UMG-SM-FCA-21	protochlorophyllide reductase, chloroplastic-like [Lactuca sativa]	XP_023762137.1	protochlorophyllide reductase, chloroplastic-like [Lactuca sativa]	100.0%	0.0190%	42,203.2	12	14	27	P-UMG-SM-FCA-23.8113.8113.3	KGTVVITGASSGLGLATAK	R	S	99.7%	4.45	0.0118	6.26		1,729.99	3	-0.00045	-0.26	76	94
FCA Leaves	FCA	FCA2	Mudpit_P-UMG-SM-FCA-21	protochlorophyllide reductase, chloroplastic-like [Lactuca sativa]	XP_023762137.1	protochlorophyllide reductase, chloroplastic-like [Lactuca sativa]	100.0%	0.0190%	42,203.2	12	14	27	P-UMG-SM-FCA-21.8247.8247.3	KGTVVITGASSGLGLATAK	R	S	99.7%	4.85	0.0338	5.74		1,729.99	3	-0.00046	-0.26	76	94
FCA Leaves	FCA	FCA2	Mudpit_P-UMG-SM-FCA-21	protochlorophyllide reductase, chloroplastic-like [Lactuca sativa]	XP_023762137.1	protochlorophyllide reductase, chloroplastic-like [Lactuca sativa]	100.0%	0.0190%	42,203.2	12	14	27	P-UMG-SM-FCA-23.8161.8161.3	KGTVVITGASSGLGLATAK	R	S	99.7%	4.38	0.0394	7.89		1,729.99	3	-0.00032	-0.19	76	94
FCA Leaves	FCA	FCA2	Mudpit_P-UMG-SM-FCA-21	protochlorophyllide reductase, chloroplastic-like [Lactuca sativa]	XP_023762137.1	protochlorophyllide reductase, chloroplastic-like [Lactuca sativa]	100.0%	0.0190%	42,203.2	12	14	27	P-UMG-SM-FCA-23.8133.8133.2	KGTVVITGASSGLGLATAK	R	S	99.7%	5.69	0.115	14.6		1,729.99	2	-0.0029	-1.7	76	94
FCA Leaves	FCA	FCA2	Mudpit_P-UMG-SM-FCA-21	protochlorophyllide reductase, chloroplastic-like [Lactuca sativa]	XP_023762137.1	protochlorophyllide reductase, chloroplastic-like [Lactuca sativa]	100.0%	0.0190%	42,203.2	12	14	27	P-UMG-SM-FCA-25.6864.6864.2	LAQVVSDPSLTK	R	S	99.7%	2.46	0.297	0.000		1,256.70	2	0.0014	1.1	336	347
FCA Leaves	FCA	FCA2	Mudpit_P-UMG-SM-FCA-21	protochlorophyllide reductase, chloroplastic-like [Lactuca sativa]	XP_023762137.1	protochlorophyllide reductase, chloroplastic-like [Lactuca sativa]	100.0%	0.0190%	42,203.2	12	14	27	P-UMG-SM-FCA-24.6798.6798.2	LAQVVSDPSLTK	R	S	99.7%	2.69	0.317	0.959		1,256.70	2	0.00097	0.77	336	347
FCA Leaves	FCA	FCA2	Mudpit_P-UMG-SM-FCA-21	protochlorophyllide reductase, chloroplastic-like [Lactuca sativa]	XP_023762137.1	protochlorophyllide reductase, chloroplastic-like [Lactuca sativa]	100.0%	0.0190%	42,203.2	12	14	27	P-UMG-SM-FCA-21.6994.6994.2	LAQVVSDPSLTK	R	S	99.7%	2.81	0.348	0.000		1,256.70	2	-0.0022	-1.8	336	347
FCA Leaves	FCA	FCA2	Mudpit_P-UMG-SM-FCA-21	protochlorophyllide reductase, chloroplastic-like [Lactuca sativa]	XP_023762137.1	protochlorophyllide reductase, chloroplastic-like [Lactuca sativa]	100.0%	0.0190%	42,203.2	12	14	27	P-UMG-SM-FCA-21.7042.7042.2	LAQVVSDPSLTK	R	S	99.7%	2.65	0.298	1.85		1,256.70	2	-0.00044	-0.35	336	347
FCA Leaves	FCA	FCA2	Mudpit_P-UMG-SM-FCA-21	protochlorophyllide reductase, chloroplastic-like [Lactuca sativa]	XP_023762137.1	protochlorophyllide reductase, chloroplastic-like [Lactuca sativa]	100.0%	0.0190%	42,203.2	12	14	27	P-UMG-SM-FCA-22.6880.6880.2	LAQVVSDPSLTK	R	S	99.7%	2.77	0.352	1.29		1,256.70	2	0.00087	0.69	336	347
FCA Leaves	FCA	FCA2	Mudpit_P-UMG-SM-FCA-21	protochlorophyllide reductase, chloroplastic-like [Lactuca sativa]	XP_023762137.1	protochlorophyllide reductase, chloroplastic-like [Lactuca sativa]	100.0%	0.0190%	42,203.2	12	14	27	P-UMG-SM-FCA-23.6900.6900.2	LAQVVSDPSLTK	R	S	99.7%	2.83	0.320	1.24		1,256.70	2	-0.00020	-0.16	336	347
FCA Leaves	FCA	FCA2	Mudpit_P-UMG-SM-FCA-21	protochlorophyllide reductase, chloroplastic-like [Lactuca sativa]	XP_023762137.1	protochlorophyllide reductase, chloroplastic-like [Lactuca sativa]	100.0%	0.0190%	42,203.2	12	14	27	P-UMG-SM-FCA-23.6854.6854.2	LAQVVSDPSLTK	R	S	99.7%	3.02	0.398	2.05		1,256.70	2	0.0044	3.5	336	347
FCA Leaves	FCA	FCA2	Mudpit_P-UMG-SM-FCA-21	protochlorophyllide reductase, chloroplastic-like [Lactuca sativa]	XP_023762137.1	protochlorophyllide reductase, chloroplastic-like [Lactuca sativa]	100.0%	0.0190%	42,203.2	12	14	27	P-UMG-SM-FCA-23.11123.11123.2	LIIVGSITGNTNTLAGNVPPK	R	A	99.7%	4.01	0.550	6.80		2,078.17	2	-0.0010	-0.48	211	231
FCA Leaves	FCA	FCA2	Mudpit_P-UMG-SM-FCA-21	protochlorophyllide reductase, chloroplastic-like [Lactuca sativa]	XP_023762137.1	protochlorophyllide reductase, chloroplastic-like [Lactuca sativa]	100.0%	0.0190%	42,203.2	12	14	27	P-UMG-SM-FCA-23.11165.11165.2	LIIVGSITGNTNTLAGNVPPK	R	A	99.7%	3.58	0.500	10.4		2,078.18	2	0.0059	2.8	211	231
FCA Leaves	FCA	FCA2	Mudpit_P-UMG-SM-FCA-21	protochlorophyllide reductase, chloroplastic-like [Lactuca sativa]	XP_023762137.1	protochlorophyllide reductase, chloroplastic-like [Lactuca sativa]	100.0%	0.0190%	42,203.2	12	14	27	P-UMG-SM-FCA-23.10938.10938.2	LIIVGSITGNTNTLAGNVPPK	R	A	99.7%	4.21	0.573	9.24		2,078.17	2	-0.0037	-1.8	211	231
FCA Leaves	FCA	FCA2	Mudpit_P-UMG-SM-FCA-21	protochlorophyllide reductase, chloroplastic-like [Lactuca sativa]	XP_023762137.1	protochlorophyllide reductase, chloroplastic-like [Lactuca sativa]	100.0%	0.0190%	42,203.2	12	14	27	P-UMG-SM-FCA-23.10835.10835.2	LIIVGSITGNTNTLAGNVPPK	R	A	99.7%	4.65	0.504	13.3		2,078.18	2	0.0032	1.5	211	231
FCA Leaves	FCA	FCA2	Mudpit_P-UMG-SM-FCA-21	protochlorophyllide reductase, chloroplastic-like [Lactuca sativa]	XP_023762137.1	protochlorophyllide reductase, chloroplastic-like [Lactuca sativa]	100.0%	0.0190%	42,203.2	12	14	27	P-UMG-SM-FCA-23.10884.10884.2	LIIVGSITGNTNTLAGNVPPK	R	A	99.7%	4.68	0.591	12.8		2,078.17	2	0.00036	0.17	211	231
FCA Leaves	FCA	FCA2	Mudpit_P-UMG-SM-FCA-21	protochlorophyllide reductase, chloroplastic-like [Lactuca sativa]	XP_023762137.1	protochlorophyllide reductase, chloroplastic-like [Lactuca sativa]	100.0%	0.0190%	42,203.2	12	14	27	P-UMG-SM-FCA-23.9108.9108.3	NSASFENQLSEEASDVTKAR	N	K	99.7%	2.62	0.0113	0.000		2,180.99	3	-1.0	-470	357	376
FCA Leaves	FCA	FCA2	Mudpit_P-UMG-SM-FCA-21	protochlorophyllide reductase, chloroplastic-like [Lactuca sativa]	XP_023762137.1	protochlorophyllide reductase, chloroplastic-like [Lactuca sativa]	100.0%	0.0190%	42,203.2	12	14	27	P-UMG-SM-FCA-23.4281.4281.2	VATTTPSVNQASTEGK	A	K	99.7%	2.96	0.451	4.54		1,589.79	2	-0.0022	-1.4	56	71
FCA Leaves	FCA	FCA2	Mudpit_P-UMG-SM-FCA-21	protochlorophyllide reductase, chloroplastic-like [Lactuca sativa]	XP_023762137.1	protochlorophyllide reductase, chloroplastic-like [Lactuca sativa]	100.0%	0.0190%	42,203.2	12	14	27	P-UMG-SM-FCA-24.3592.3592.3	VATTTPSVNQASTEGKK	A	T	99.7%	3.34	0.353	0.000		1,717.88	3	-0.00050	-0.29	56	72
FCA Leaves	FCA	FCA2	Mudpit_P-UMG-SM-FCA-21	protochlorophyllide reductase, chloroplastic-like [Lactuca sativa]	XP_023762137.1	protochlorophyllide reductase, chloroplastic-like [Lactuca sativa]	100.0%	0.0190%	42,203.2	12	14	27	P-UMG-SM-FCA-23.3614.3614.3	VATTTPSVNQASTEGKK	A	T	99.7%	4.08	0.459	0.000		1,717.88	3	-0.0011	-0.64	56	72
FCA Leaves	FCA	FCA2	Mudpit_P-UMG-SM-FCA-21	protochlorophyllide reductase, chloroplastic-like [Lactuca sativa]	XP_023762137.1	protochlorophyllide reductase, chloroplastic-like [Lactuca sativa]	100.0%	0.0190%	42,203.2	12	14	27	P-UMG-SM-FCA-23.3664.3664.3	VATTTPSVNQASTEGKK	A	T	99.7%	3.85	0.396	2.54		1,717.88	3	-0.00067	-0.39	56	72
FCA Leaves	FCA	FCA2	Mudpit_P-UMG-SM-FCA-21	protochlorophyllide reductase, chloroplastic-like [Lactuca sativa]	XP_023762137.1	protochlorophyllide reductase, chloroplastic-like [Lactuca sativa]	100.0%	0.0190%	42,203.2	12	14	27	P-UMG-SM-FCA-23.2734.2734.2	VSEDESGKR	Y	L	99.7%	1.72	0.0964	0.000		1,005.47	2	-0.0016	-1.6	327	335
FCA Leaves	FCA	FCA3	Mudpit_P-UMG-SM-FCA-31	protochlorophyllide reductase, chloroplastic-like [Lactuca sativa]	XP_023762137.1	protochlorophyllide reductase, chloroplastic-like [Lactuca sativa]	100.0%	0.0176%	42,203.2	11	14	27	P-UMG-SM-FCA-33.11990.11990.3	ENYTVMHLDLASLDSVK	K	Q	99.7%	2.93	0.294	1.77		1,933.94	3	-0.0015	-0.77	126	142
FCA Leaves	FCA	FCA3	Mudpit_P-UMG-SM-FCA-31	protochlorophyllide reductase, chloroplastic-like [Lactuca sativa]	XP_023762137.1	protochlorophyllide reductase, chloroplastic-like [Lactuca sativa]	100.0%	0.0176%	42,203.2	11	14	27	P-UMG-SM-FCA-33.12705.12705.4	EPTYTADGFELSVGTNHLGHFLLAR	K	L	99.7%	5.82	0.598	5.74		2,744.36	4	0.0020	0.72	171	195
FCA Leaves	FCA	FCA3	Mudpit_P-UMG-SM-FCA-31	protochlorophyllide reductase, chloroplastic-like [Lactuca sativa]	XP_023762137.1	protochlorophyllide reductase, chloroplastic-like [Lactuca sativa]	100.0%	0.0176%	42,203.2	11	14	27	P-UMG-SM-FCA-33.9504.9504.3	GTVVITGASSGLGLATAK	K	S	99.7%	3.14	0.114	0.000		1,601.90	3	0.0024	1.5	77	94
FCA Leaves	FCA	FCA3	Mudpit_P-UMG-SM-FCA-31	protochlorophyllide reductase, chloroplastic-like [Lactuca sativa]	XP_023762137.1	protochlorophyllide reductase, chloroplastic-like [Lactuca sativa]	100.0%	0.0176%	42,203.2	11	14	27	P-UMG-SM-FCA-33.9480.9480.2	GTVVITGASSGLGLATAK	K	S	99.7%	3.48	0.137	0.000		1,601.90	2	0.00015	0.094	77	94
FCA Leaves	FCA	FCA3	Mudpit_P-UMG-SM-FCA-31	protochlorophyllide reductase, chloroplastic-like [Lactuca sativa]	XP_023762137.1	protochlorophyllide reductase, chloroplastic-like [Lactuca sativa]	100.0%	0.0176%	42,203.2	11	14	27	P-UMG-SM-FCA-33.3203.3203.2	GYVSEDESGK	K	R	99.7%	2.16	0.509	0.000		1,069.46	2	0.00086	0.80	325	334
FCA Leaves	FCA	FCA3	Mudpit_P-UMG-SM-FCA-31	protochlorophyllide reductase, chloroplastic-like [Lactuca sativa]	XP_023762137.1	protochlorophyllide reductase, chloroplastic-like [Lactuca sativa]	100.0%	0.0176%	42,203.2	11	14	27	P-UMG-SM-FCA-33.2823.2823.3	GYVSEDESGKR	K	L	99.7%	2.15	0.247	0.000		1,225.56	3	-0.00053	-0.43	325	335
FCA Leaves	FCA	FCA3	Mudpit_P-UMG-SM-FCA-31	protochlorophyllide reductase, chloroplastic-like [Lactuca sativa]	XP_023762137.1	protochlorophyllide reductase, chloroplastic-like [Lactuca sativa]	100.0%	0.0176%	42,203.2	11	14	27	P-UMG-SM-FCA-32.2746.2746.3	GYVSEDESGKR	K	L	99.7%	2.33	0.0671	0.000		1,225.56	3	0.0010	0.83	325	335
FCA Leaves	FCA	FCA3	Mudpit_P-UMG-SM-FCA-31	protochlorophyllide reductase, chloroplastic-like [Lactuca sativa]	XP_023762137.1	protochlorophyllide reductase, chloroplastic-like [Lactuca sativa]	100.0%	0.0176%	42,203.2	11	14	27	P-UMG-SM-FCA-31.2636.2636.3	GYVSEDESGKR	K	L	99.7%	2.43	0.244	0.000		1,225.56	3	0.00026	0.21	325	335
FCA Leaves	FCA	FCA3	Mudpit_P-UMG-SM-FCA-31	protochlorophyllide reductase, chloroplastic-like [Lactuca sativa]	XP_023762137.1	protochlorophyllide reductase, chloroplastic-like [Lactuca sativa]	100.0%	0.0176%	42,203.2	11	14	27	P-UMG-SM-FCA-33.2774.2774.3	GYVSEDESGKR	K	L	99.7%	2.53	0.270	0.000		1,225.56	3	-0.0016	-1.3	325	335
FCA Leaves	FCA	FCA3	Mudpit_P-UMG-SM-FCA-31	protochlorophyllide reductase, chloroplastic-like [Lactuca sativa]	XP_023762137.1	protochlorophyllide reductase, chloroplastic-like [Lactuca sativa]	100.0%	0.0176%	42,203.2	11	14	27	P-UMG-SM-FCA-33.2829.2829.2	GYVSEDESGKR	K	L	99.7%	1.49	0.0270	0.000		1,225.56	2	-0.0015	-1.2	325	335
FCA Leaves	FCA	FCA3	Mudpit_P-UMG-SM-FCA-31	protochlorophyllide reductase, chloroplastic-like [Lactuca sativa]	XP_023762137.1	protochlorophyllide reductase, chloroplastic-like [Lactuca sativa]	100.0%	0.0176%	42,203.2	11	14	27	P-UMG-SM-FCA-34.2720.2720.2	GYVSEDESGKR	K	L	99.7%	1.85	0.304	2.15		1,225.56	2	-0.0017	-1.4	325	335
FCA Leaves	FCA	FCA3	Mudpit_P-UMG-SM-FCA-31	protochlorophyllide reductase, chloroplastic-like [Lactuca sativa]	XP_023762137.1	protochlorophyllide reductase, chloroplastic-like [Lactuca sativa]	100.0%	0.0176%	42,203.2	11	14	27	P-UMG-SM-FCA-31.2641.2641.2	GYVSEDESGKR	K	L	99.7%	2.15	0.345	1.64		1,225.56	2	-0.0011	-0.91	325	335
FCA Leaves	FCA	FCA3	Mudpit_P-UMG-SM-FCA-31	protochlorophyllide reductase, chloroplastic-like [Lactuca sativa]	XP_023762137.1	protochlorophyllide reductase, chloroplastic-like [Lactuca sativa]	100.0%	0.0176%	42,203.2	11	14	27	P-UMG-SM-FCA-32.2736.2736.2	GYVSEDESGKR	K	L	99.7%	2.17	0.388	2.05		1,225.56	2	0.00061	0.50	325	335
FCA Leaves	FCA	FCA3	Mudpit_P-UMG-SM-FCA-31	protochlorophyllide reductase, chloroplastic-like [Lactuca sativa]	XP_023762137.1	protochlorophyllide reductase, chloroplastic-like [Lactuca sativa]	100.0%	0.0176%	42,203.2	11	14	27	P-UMG-SM-FCA-33.2776.2776.2	GYVSEDESGKR	K	L	99.7%	2.26	0.331	2.47		1,225.56	2	-0.0012	-1.0	325	335
FCA Leaves	FCA	FCA3	Mudpit_P-UMG-SM-FCA-31	protochlorophyllide reductase, chloroplastic-like [Lactuca sativa]	XP_023762137.1	protochlorophyllide reductase, chloroplastic-like [Lactuca sativa]	100.0%	0.0176%	42,203.2	11	14	27	P-UMG-SM-FCA-32.8221.8221.3	KGTVVITGASSGLGLATAK	R	S	99.7%	3.80	0.00520	3.21		1,730.00	3	0.0019	1.1	76	94
FCA Leaves	FCA	FCA3	Mudpit_P-UMG-SM-FCA-31	protochlorophyllide reductase, chloroplastic-like [Lactuca sativa]	XP_023762137.1	protochlorophyllide reductase, chloroplastic-like [Lactuca sativa]	100.0%	0.0176%	42,203.2	11	14	27	P-UMG-SM-FCA-33.8540.8540.3	KGTVVITGASSGLGLATAK	R	S	99.7%	4.02	0.000	3.21		1,730.00	3	0.0011	0.63	76	94
FCA Leaves	FCA	FCA3	Mudpit_P-UMG-SM-FCA-31	protochlorophyllide reductase, chloroplastic-like [Lactuca sativa]	XP_023762137.1	protochlorophyllide reductase, chloroplastic-like [Lactuca sativa]	100.0%	0.0176%	42,203.2	11	14	27	P-UMG-SM-FCA-33.8445.8445.3	KGTVVITGASSGLGLATAK	R	S	99.7%	4.19	0.000	3.64		1,729.99	3	0.00026	0.15	76	94
FCA Leaves	FCA	FCA3	Mudpit_P-UMG-SM-FCA-31	protochlorophyllide reductase, chloroplastic-like [Lactuca sativa]	XP_023762137.1	protochlorophyllide reductase, chloroplastic-like [Lactuca sativa]	100.0%	0.0176%	42,203.2	11	14	27	P-UMG-SM-FCA-33.8336.8336.3	KGTVVITGASSGLGLATAK	R	S	99.7%	4.51	0.0270	6.20		1,730.00	3	0.0011	0.61	76	94
FCA Leaves	FCA	FCA3	Mudpit_P-UMG-SM-FCA-31	protochlorophyllide reductase, chloroplastic-like [Lactuca sativa]	XP_023762137.1	protochlorophyllide reductase, chloroplastic-like [Lactuca sativa]	100.0%	0.0176%	42,203.2	11	14	27	P-UMG-SM-FCA-31.8151.8151.3	KGTVVITGASSGLGLATAK	R	S	99.7%	4.05	0.00440	6.39		1,729.99	3	0.00015	0.089	76	94
FCA Leaves	FCA	FCA3	Mudpit_P-UMG-SM-FCA-31	protochlorophyllide reductase, chloroplastic-like [Lactuca sativa]	XP_023762137.1	protochlorophyllide reductase, chloroplastic-like [Lactuca sativa]	100.0%	0.0176%	42,203.2	11	14	27	P-UMG-SM-FCA-33.8355.8355.2	KGTVVITGASSGLGLATAK	R	S	99.7%	5.98	0.115	9.02		1,729.99	2	0.00010	0.060	76	94
FCA Leaves	FCA	FCA3	Mudpit_P-UMG-SM-FCA-31	protochlorophyllide reductase, chloroplastic-like [Lactuca sativa]	XP_023762137.1	protochlorophyllide reductase, chloroplastic-like [Lactuca sativa]	100.0%	0.0176%	42,203.2	11	14	27	P-UMG-SM-FCA-33.7068.7068.2	LAQVVSDPSLTK	R	S	99.7%	2.83	0.325	0.959		1,256.70	2	0.0019	1.5	336	347
FCA Leaves	FCA	FCA3	Mudpit_P-UMG-SM-FCA-31	protochlorophyllide reductase, chloroplastic-like [Lactuca sativa]	XP_023762137.1	protochlorophyllide reductase, chloroplastic-like [Lactuca sativa]	100.0%	0.0176%	42,203.2	11	14	27	P-UMG-SM-FCA-32.7010.7010.2	LAQVVSDPSLTK	R	S	99.7%	2.84	0.345	0.000		1,256.70	2	0.00034	0.27	336	347
FCA Leaves	FCA	FCA3	Mudpit_P-UMG-SM-FCA-31	protochlorophyllide reductase, chloroplastic-like [Lactuca sativa]	XP_023762137.1	protochlorophyllide reductase, chloroplastic-like [Lactuca sativa]	100.0%	0.0176%	42,203.2	11	14	27	P-UMG-SM-FCA-33.7112.7112.2	LAQVVSDPSLTK	R	S	99.7%	2.84	0.358	0.000		1,256.70	2	0.00018	0.14	336	347
FCA Leaves	FCA	FCA3	Mudpit_P-UMG-SM-FCA-31	protochlorophyllide reductase, chloroplastic-like [Lactuca sativa]	XP_023762137.1	protochlorophyllide reductase, chloroplastic-like [Lactuca sativa]	100.0%	0.0176%	42,203.2	11	14	27	P-UMG-SM-FCA-31.6912.6912.2	LAQVVSDPSLTK	R	S	99.7%	2.57	0.286	2.00		1,256.70	2	0.000085	0.068	336	347
FCA Leaves	FCA	FCA3	Mudpit_P-UMG-SM-FCA-31	protochlorophyllide reductase, chloroplastic-like [Lactuca sativa]	XP_023762137.1	protochlorophyllide reductase, chloroplastic-like [Lactuca sativa]	100.0%	0.0176%	42,203.2	11	14	27	P-UMG-SM-FCA-33.11422.11422.2	LIIVGSITGNTNTLAGNVPPK	R	A	99.7%	4.55	0.479	13.6		2,078.17	2	-0.0029	-1.4	211	231
FCA Leaves	FCA	FCA3	Mudpit_P-UMG-SM-FCA-31	protochlorophyllide reductase, chloroplastic-like [Lactuca sativa]	XP_023762137.1	protochlorophyllide reductase, chloroplastic-like [Lactuca sativa]	100.0%	0.0176%	42,203.2	11	14	27	P-UMG-SM-FCA-33.11476.11476.2	LIIVGSITGNTNTLAGNVPPK	R	A	99.7%	4.79	0.502	12.4		2,078.17	2	-0.0031	-1.5	211	231
FCA Leaves	FCA	FCA3	Mudpit_P-UMG-SM-FCA-31	protochlorophyllide reductase, chloroplastic-like [Lactuca sativa]	XP_023762137.1	protochlorophyllide reductase, chloroplastic-like [Lactuca sativa]	100.0%	0.0176%	42,203.2	11	14	27	P-UMG-SM-FCA-33.11542.11542.2	LIIVGSITGNTNTLAGNVPPK	R	A	99.7%	4.86	0.530	11.0		2,078.17	2	0.00078	0.37	211	231
FCA Leaves	FCA	FCA3	Mudpit_P-UMG-SM-FCA-31	protochlorophyllide reductase, chloroplastic-like [Lactuca sativa]	XP_023762137.1	protochlorophyllide reductase, chloroplastic-like [Lactuca sativa]	100.0%	0.0176%	42,203.2	11	14	27	P-UMG-SM-FCA-33.11148.11148.2	LIIVGSITGNTNTLAGNVPPK	R	A	99.7%	5.05	0.515	12.4		2,078.17	2	0.00085	0.41	211	231
FCA Leaves	FCA	FCA3	Mudpit_P-UMG-SM-FCA-31	protochlorophyllide reductase, chloroplastic-like [Lactuca sativa]	XP_023762137.1	protochlorophyllide reductase, chloroplastic-like [Lactuca sativa]	100.0%	0.0176%	42,203.2	11	14	27	P-UMG-SM-FCA-33.11355.11355.2	LIIVGSITGNTNTLAGNVPPK	R	A	99.7%	5.05	0.481	12.7		2,078.17	2	0.00036	0.17	211	231
FCA Leaves	FCA	FCA3	Mudpit_P-UMG-SM-FCA-31	protochlorophyllide reductase, chloroplastic-like [Lactuca sativa]	XP_023762137.1	protochlorophyllide reductase, chloroplastic-like [Lactuca sativa]	100.0%	0.0176%	42,203.2	11	14	27	P-UMG-SM-FCA-33.11196.11196.2	LIIVGSITGNTNTLAGNVPPK	R	A	99.7%	5.16	0.524	13.3		2,078.17	2	-0.00082	-0.40	211	231
FCA Leaves	FCA	FCA3	Mudpit_P-UMG-SM-FCA-31	protochlorophyllide reductase, chloroplastic-like [Lactuca sativa]	XP_023762137.1	protochlorophyllide reductase, chloroplastic-like [Lactuca sativa]	100.0%	0.0176%	42,203.2	11	14	27	P-UMG-SM-FCA-33.11253.11253.2	LIIVGSITGNTNTLAGNVPPK	R	A	99.7%	5.19	0.529	12.4		2,078.17	2	-0.0010	-0.48	211	231
FCA Leaves	FCA	FCA3	Mudpit_P-UMG-SM-FCA-31	protochlorophyllide reductase, chloroplastic-like [Lactuca sativa]	XP_023762137.1	protochlorophyllide reductase, chloroplastic-like [Lactuca sativa]	100.0%	0.0176%	42,203.2	11	14	27	P-UMG-SM-FCA-33.11305.11305.2	LIIVGSITGNTNTLAGNVPPK	R	A	99.7%	5.19	0.514	12.7		2,078.18	2	0.0015	0.72	211	231
FCA Leaves	FCA	FCA3	Mudpit_P-UMG-SM-FCA-31	protochlorophyllide reductase, chloroplastic-like [Lactuca sativa]	XP_023762137.1	protochlorophyllide reductase, chloroplastic-like [Lactuca sativa]	100.0%	0.0176%	42,203.2	11	14	27	P-UMG-SM-FCA-32.15220.15220.3	QSGQPLDVLVCNAAVYLPTAKEP	K	T	99.7%	1.75	0.00120	0.000		2,412.19	3	-0.050	-21	150	172
FCA Leaves	FCA	FCA3	Mudpit_P-UMG-SM-FCA-31	protochlorophyllide reductase, chloroplastic-like [Lactuca sativa]	XP_023762137.1	protochlorophyllide reductase, chloroplastic-like [Lactuca sativa]	100.0%	0.0176%	42,203.2	11	14	27	P-UMG-SM-FCA-33.13277.13277.3	SGVYWSWNNNSASFENQLSEEASDVTK	K	A	99.7%	4.63	0.591	6.15		3,048.34	3	0.0034	1.1	348	374
FCA Leaves	FCA	FCA3	Mudpit_P-UMG-SM-FCA-31	protochlorophyllide reductase, chloroplastic-like [Lactuca sativa]	XP_023762137.1	protochlorophyllide reductase, chloroplastic-like [Lactuca sativa]	100.0%	0.0176%	42,203.2	11	14	27	P-UMG-SM-FCA-33.3158.3158.3	TTTPSVNQASTEGKK	A	T	99.7%	2.42	0.250	0.000		1,547.78	3	0.0012	0.80	58	72
FCA Leaves	FCA	FCA3	Mudpit_P-UMG-SM-FCA-31	protochlorophyllide reductase, chloroplastic-like [Lactuca sativa]	XP_023762137.1	protochlorophyllide reductase, chloroplastic-like [Lactuca sativa]	100.0%	0.0176%	42,203.2	11	14	27	P-UMG-SM-FCA-33.4451.4451.2	VATTTPSVNQASTEGK	A	K	99.7%	3.17	0.361	4.26		1,589.79	2	-0.000030	-0.019	56	71
FCA Leaves	FCA	FCA3	Mudpit_P-UMG-SM-FCA-31	protochlorophyllide reductase, chloroplastic-like [Lactuca sativa]	XP_023762137.1	protochlorophyllide reductase, chloroplastic-like [Lactuca sativa]	100.0%	0.0176%	42,203.2	11	14	27	P-UMG-SM-FCA-31.3617.3617.3	VATTTPSVNQASTEGKK	A	T	99.7%	3.55	0.433	0.000		1,717.89	3	0.00070	0.41	56	72
FCA Leaves	FCA	FCA3	Mudpit_P-UMG-SM-FCA-31	protochlorophyllide reductase, chloroplastic-like [Lactuca sativa]	XP_023762137.1	protochlorophyllide reductase, chloroplastic-like [Lactuca sativa]	100.0%	0.0176%	42,203.2	11	14	27	P-UMG-SM-FCA-33.3810.3810.3	VATTTPSVNQASTEGKK	A	T	99.7%	4.17	0.477	1.60		1,717.89	3	0.00030	0.17	56	72
FCA Leaves	FCA	FCA3	Mudpit_P-UMG-SM-FCA-31	protochlorophyllide reductase, chloroplastic-like [Lactuca sativa]	XP_023762137.1	protochlorophyllide reductase, chloroplastic-like [Lactuca sativa]	100.0%	0.0176%	42,203.2	11	14	27	P-UMG-SM-FCA-33.3762.3762.3	VATTTPSVNQASTEGKK	A	T	99.7%	4.22	0.467	1.36		1,717.89	3	0.00028	0.16	56	72
FCA Leaves	FCA	FCA3	Mudpit_P-UMG-SM-FCA-31	protochlorophyllide reductase, chloroplastic-like [Lactuca sativa]	XP_023762137.1	protochlorophyllide reductase, chloroplastic-like [Lactuca sativa]	100.0%	0.0176%	42,203.2	11	14	27	P-UMG-SM-FCA-33.2800.2800.2	VSEDESGKR	Y	L	99.7%	1.89	0.141	0.000		1,005.47	2	-0.00091	-0.91	327	335

## Sheet: XP_023755730.1
Leaves	Biological sample category	Biological sample name	MS/MS sample name	Protein group	Protein accession number	Protein name	Protein identification probability	Protein percentage of total spectra	Protein molecular weight (AMU)	Number of unique peptides	Number of unique spectra	Number of total spectra	Spectrum name	Peptide sequence	Previous amino acid	Next amino acid	Peptide identification probability	SEQUEST XCorr score	SEQUEST DCn score	X! Tandem -log(e) score	Modifications identified by spectrum	Actual peptide mass (AMU)	Spectrum charge	Actual minus calculated peptide mass (AMU)	Actual minus calculated peptide mass (PPM)	Peptide start index	Peptide stop index
FCA Leaves	CONTROL	CTRL1	Mudpit_P-UMG-SM-CTR-11	photosystem I reaction center subunit N, chloroplastic [Lactuca sativa]	XP_023755730.1	photosystem I reaction center subunit N, chloroplastic [Lactuca sativa]	100.0%	0.0222%	18,075.9	9	11	27	P-UMG-SM-CTR-14.1300.1300.2	ANKELNDQK	K	R	99.7%	1.68	0.0769	0.000		1,058.54	2	0.0014	1.3	96	104
FCA Leaves	CONTROL	CTRL1	Mudpit_P-UMG-SM-CTR-11	photosystem I reaction center subunit N, chloroplastic [Lactuca sativa]	XP_023755730.1	photosystem I reaction center subunit N, chloroplastic [Lactuca sativa]	100.0%	0.0222%	18,075.9	9	11	27	P-UMG-SM-CTR-14.1298.1298.2	ANKELNDQKR	K	L	99.7%	1.42	0.0125	0.000		1,214.64	2	-0.00047	-0.39	96	105
FCA Leaves	CONTROL	CTRL1	Mudpit_P-UMG-SM-CTR-11	photosystem I reaction center subunit N, chloroplastic [Lactuca sativa]	XP_023755730.1	photosystem I reaction center subunit N, chloroplastic [Lactuca sativa]	100.0%	0.0222%	18,075.9	9	11	27	P-UMG-SM-CTR-13.1451.1451.3	ANKELNDQKR	K	L	99.7%	1.84	0.0122	0.000		1,214.63	3	-0.0024	-2.0	96	105
FCA Leaves	CONTROL	CTRL1	Mudpit_P-UMG-SM-CTR-11	photosystem I reaction center subunit N, chloroplastic [Lactuca sativa]	XP_023755730.1	photosystem I reaction center subunit N, chloroplastic [Lactuca sativa]	100.0%	0.0222%	18,075.9	9	11	27	P-UMG-SM-CTR-12.1326.1326.3	ANKELNDQKR	K	L	99.7%	2.95	0.280	0.000		1,214.63	3	-0.0027	-2.2	96	105
FCA Leaves	CONTROL	CTRL1	Mudpit_P-UMG-SM-CTR-11	photosystem I reaction center subunit N, chloroplastic [Lactuca sativa]	XP_023755730.1	photosystem I reaction center subunit N, chloroplastic [Lactuca sativa]	100.0%	0.0222%	18,075.9	9	11	27	P-UMG-SM-CTR-11.1365.1365.3	ANKELNDQKR	K	L	99.7%	3.26	0.301	0.000		1,215.62	3	0.98	810	96	105
FCA Leaves	CONTROL	CTRL1	Mudpit_P-UMG-SM-CTR-11	photosystem I reaction center subunit N, chloroplastic [Lactuca sativa]	XP_023755730.1	photosystem I reaction center subunit N, chloroplastic [Lactuca sativa]	100.0%	0.0222%	18,075.9	9	11	27	P-UMG-SM-CTR-14.1292.1292.3	ANKELNDQKR	K	L	99.7%	3.54	0.240	0.000		1,214.64	3	0.000076	0.063	96	105
FCA Leaves	CONTROL	CTRL1	Mudpit_P-UMG-SM-CTR-11	photosystem I reaction center subunit N, chloroplastic [Lactuca sativa]	XP_023755730.1	photosystem I reaction center subunit N, chloroplastic [Lactuca sativa]	100.0%	0.0222%	18,075.9	9	11	27	P-UMG-SM-CTR-12.8972.8972.2	GVIDDYLEK	A	S	99.7%	1.56	0.190	0.000		1,050.52	2	-0.00068	-0.65	85	93
FCA Leaves	CONTROL	CTRL1	Mudpit_P-UMG-SM-CTR-11	photosystem I reaction center subunit N, chloroplastic [Lactuca sativa]	XP_023755730.1	photosystem I reaction center subunit N, chloroplastic [Lactuca sativa]	100.0%	0.0222%	18,075.9	9	11	27	P-UMG-SM-CTR-11.9001.9001.2	GVIDDYLEK	A	S	99.7%	1.56	0.221	0.000		1,050.52	2	-0.00080	-0.77	85	93
FCA Leaves	CONTROL	CTRL1	Mudpit_P-UMG-SM-CTR-11	photosystem I reaction center subunit N, chloroplastic [Lactuca sativa]	XP_023755730.1	photosystem I reaction center subunit N, chloroplastic [Lactuca sativa]	100.0%	0.0222%	18,075.9	9	11	27	P-UMG-SM-CTR-12.8926.8926.2	GVIDDYLEK	A	S	99.7%	1.61	0.206	0.000		1,050.52	2	-0.00045	-0.43	85	93
FCA Leaves	CONTROL	CTRL1	Mudpit_P-UMG-SM-CTR-11	photosystem I reaction center subunit N, chloroplastic [Lactuca sativa]	XP_023755730.1	photosystem I reaction center subunit N, chloroplastic [Lactuca sativa]	100.0%	0.0222%	18,075.9	9	11	27	P-UMG-SM-CTR-14.8995.8995.2	GVIDDYLEK	A	S	99.7%	1.68	0.213	0.000		1,050.52	2	-0.00086	-0.82	85	93
FCA Leaves	CONTROL	CTRL1	Mudpit_P-UMG-SM-CTR-11	photosystem I reaction center subunit N, chloroplastic [Lactuca sativa]	XP_023755730.1	photosystem I reaction center subunit N, chloroplastic [Lactuca sativa]	100.0%	0.0222%	18,075.9	9	11	27	P-UMG-SM-CTR-11.8445.8445.2	GVIDDYLEKSK	A	A	99.7%	2.27	0.375	0.000		1,265.65	2	0.00094	0.75	85	95
FCA Leaves	CONTROL	CTRL1	Mudpit_P-UMG-SM-CTR-11	photosystem I reaction center subunit N, chloroplastic [Lactuca sativa]	XP_023755730.1	photosystem I reaction center subunit N, chloroplastic [Lactuca sativa]	100.0%	0.0222%	18,075.9	9	11	27	P-UMG-SM-CTR-11.8436.8436.3	GVIDDYLEKSK	A	A	99.7%	2.93	0.249	1.77		1,265.65	3	-0.0023	-1.8	85	95
FCA Leaves	CONTROL	CTRL1	Mudpit_P-UMG-SM-CTR-11	photosystem I reaction center subunit N, chloroplastic [Lactuca sativa]	XP_023755730.1	photosystem I reaction center subunit N, chloroplastic [Lactuca sativa]	100.0%	0.0222%	18,075.9	9	11	27	P-UMG-SM-CTR-14.8428.8428.3	GVIDDYLEKSK	A	A	99.7%	3.13	0.298	2.33		1,265.65	3	-0.00087	-0.69	85	95
FCA Leaves	CONTROL	CTRL1	Mudpit_P-UMG-SM-CTR-11	photosystem I reaction center subunit N, chloroplastic [Lactuca sativa]	XP_023755730.1	photosystem I reaction center subunit N, chloroplastic [Lactuca sativa]	100.0%	0.0222%	18,075.9	9	11	27	P-UMG-SM-CTR-14.10759.10759.3	KVPFLSEDLELECKG	K	K	99.7%	2.98	0.364	0.000		1,705.86	3	-0.0031	-1.8	141	155
FCA Leaves	CONTROL	CTRL1	Mudpit_P-UMG-SM-CTR-11	photosystem I reaction center subunit N, chloroplastic [Lactuca sativa]	XP_023755730.1	photosystem I reaction center subunit N, chloroplastic [Lactuca sativa]	100.0%	0.0222%	18,075.9	9	11	27	P-UMG-SM-CTR-14.10801.10801.3	KVPFLSEDLELECKG	K	K	99.7%	3.44	0.385	0.000		1,705.86	3	-0.0021	-1.2	141	155
FCA Leaves	CONTROL	CTRL1	Mudpit_P-UMG-SM-CTR-11	photosystem I reaction center subunit N, chloroplastic [Lactuca sativa]	XP_023755730.1	photosystem I reaction center subunit N, chloroplastic [Lactuca sativa]	100.0%	0.0222%	18,075.9	9	11	27	P-UMG-SM-CTR-14.5302.5302.2	LATSGANFAR	R	A	99.7%	1.53	0.124	0.000		1,006.52	2	0.00052	0.52	106	115
FCA Leaves	CONTROL	CTRL1	Mudpit_P-UMG-SM-CTR-11	photosystem I reaction center subunit N, chloroplastic [Lactuca sativa]	XP_023755730.1	photosystem I reaction center subunit N, chloroplastic [Lactuca sativa]	100.0%	0.0222%	18,075.9	9	11	27	P-UMG-SM-CTR-13.5425.5425.2	LATSGANFAR	R	A	99.7%	2.12	0.257	0.000		1,006.52	2	-0.00037	-0.37	106	115
FCA Leaves	CONTROL	CTRL1	Mudpit_P-UMG-SM-CTR-11	photosystem I reaction center subunit N, chloroplastic [Lactuca sativa]	XP_023755730.1	photosystem I reaction center subunit N, chloroplastic [Lactuca sativa]	100.0%	0.0222%	18,075.9	9	11	27	P-UMG-SM-CTR-11.5308.5308.2	LATSGANFAR	R	A	99.7%	2.25	0.274	0.000		1,006.52	2	0.000083	0.082	106	115
FCA Leaves	CONTROL	CTRL1	Mudpit_P-UMG-SM-CTR-11	photosystem I reaction center subunit N, chloroplastic [Lactuca sativa]	XP_023755730.1	photosystem I reaction center subunit N, chloroplastic [Lactuca sativa]	100.0%	0.0222%	18,075.9	9	11	27	P-UMG-SM-CTR-13.5376.5376.2	LATSGANFAR	R	A	99.7%	2.33	0.230	0.000		1,006.52	2	-0.0012	-1.2	106	115
FCA Leaves	CONTROL	CTRL1	Mudpit_P-UMG-SM-CTR-11	photosystem I reaction center subunit N, chloroplastic [Lactuca sativa]	XP_023755730.1	photosystem I reaction center subunit N, chloroplastic [Lactuca sativa]	100.0%	0.0222%	18,075.9	9	11	27	P-UMG-SM-CTR-11.5259.5259.2	LATSGANFAR	R	A	99.7%	2.34	0.343	0.000		1,006.52	2	-0.00034	-0.34	106	115
FCA Leaves	CONTROL	CTRL1	Mudpit_P-UMG-SM-CTR-11	photosystem I reaction center subunit N, chloroplastic [Lactuca sativa]	XP_023755730.1	photosystem I reaction center subunit N, chloroplastic [Lactuca sativa]	100.0%	0.0222%	18,075.9	9	11	27	P-UMG-SM-CTR-14.5252.5252.2	LATSGANFAR	R	A	99.7%	2.38	0.298	2.29		1,006.52	2	0.0000040	0.0040	106	115
FCA Leaves	CONTROL	CTRL1	Mudpit_P-UMG-SM-CTR-11	photosystem I reaction center subunit N, chloroplastic [Lactuca sativa]	XP_023755730.1	photosystem I reaction center subunit N, chloroplastic [Lactuca sativa]	100.0%	0.0222%	18,075.9	9	11	27	P-UMG-SM-CTR-11.7604.7604.2	MATMNSSVLACNYAVSGGLASPDFNSKPSSAAPTAVSY	-	K	99.7%	0.000	0.000	12.7	Acetyl (+42)	1,903.93	2	-1900	-1000000	1	38
FCA Leaves	CONTROL	CTRL1	Mudpit_P-UMG-SM-CTR-11	photosystem I reaction center subunit N, chloroplastic [Lactuca sativa]	XP_023755730.1	photosystem I reaction center subunit N, chloroplastic [Lactuca sativa]	100.0%	0.0222%	18,075.9	9	11	27	P-UMG-SM-CTR-12.7538.7538.2	MATMNSSVLACNYAVSGGLASPDFNSKPSSAAPTAVSY	-	K	99.7%	0.000	0.000	14.6	Acetyl (+42)	1,903.92	2	-1900	-1000000	1	38
FCA Leaves	CONTROL	CTRL1	Mudpit_P-UMG-SM-CTR-11	photosystem I reaction center subunit N, chloroplastic [Lactuca sativa]	XP_023755730.1	photosystem I reaction center subunit N, chloroplastic [Lactuca sativa]	100.0%	0.0222%	18,075.9	9	11	27	P-UMG-SM-CTR-13.7680.7680.2	MATMNSSVLACNYAVSGGLASPDFNSKPSSAAPTAVSY	-	K	99.7%	0.000	0.000	14.7	Acetyl (+42)	1,903.93	2	-1900	-1000000	1	38
FCA Leaves	CONTROL	CTRL1	Mudpit_P-UMG-SM-CTR-11	photosystem I reaction center subunit N, chloroplastic [Lactuca sativa]	XP_023755730.1	photosystem I reaction center subunit N, chloroplastic [Lactuca sativa]	100.0%	0.0222%	18,075.9	9	11	27	P-UMG-SM-CTR-14.7530.7530.2	MATMNSSVLACNYAVSGGLASPDFNSKPSSAAPTAVSY	-	K	99.7%	0.000	0.000	15.0	Acetyl (+42)	1,903.93	2	-1900	-1000000	1	38
FCA Leaves	CONTROL	CTRL1	Mudpit_P-UMG-SM-CTR-11	photosystem I reaction center subunit N, chloroplastic [Lactuca sativa]	XP_023755730.1	photosystem I reaction center subunit N, chloroplastic [Lactuca sativa]	100.0%	0.0222%	18,075.9	9	11	27	P-UMG-SM-CTR-14.4583.4583.3	RLATSGANFAR	K	A	99.7%	2.14	0.162	0.000		1,162.62	3	-0.0021	-1.8	105	115
FCA Leaves	CONTROL	CTRL1	Mudpit_P-UMG-SM-CTR-11	photosystem I reaction center subunit N, chloroplastic [Lactuca sativa]	XP_023755730.1	photosystem I reaction center subunit N, chloroplastic [Lactuca sativa]	100.0%	0.0222%	18,075.9	9	11	27	P-UMG-SM-CTR-14.13905.13905.2	SSVLACNYAVSGGLASPDFNSKPSSAAPTAVSYKLPVIR	N	A	99.7%	0.000	0.000	10.8		1,962.97	2	-2000	-1000000	6	44
FCA Leaves	CONTROL	CTRL2	Mudpit_P-UMG-SM-CTR-21	photosystem I reaction center subunit N, chloroplastic [Lactuca sativa]	XP_023755730.1	photosystem I reaction center subunit N, chloroplastic [Lactuca sativa]	100.0%	0.0284%	18,075.9	10	13	39	P-UMG-SM-CTR-25.1304.1304.2	ANKELNDQK	K	R	99.7%	1.99	0.132	0.000		1,058.54	2	0.0000050	0.0047	96	104
FCA Leaves	CONTROL	CTRL2	Mudpit_P-UMG-SM-CTR-21	photosystem I reaction center subunit N, chloroplastic [Lactuca sativa]	XP_023755730.1	photosystem I reaction center subunit N, chloroplastic [Lactuca sativa]	100.0%	0.0284%	18,075.9	10	13	39	P-UMG-SM-CTR-25.1284.1284.2	ANKELNDQKR	K	L	99.7%	2.18	0.236	0.000		1,214.64	2	-0.0010	-0.86	96	105
FCA Leaves	CONTROL	CTRL2	Mudpit_P-UMG-SM-CTR-21	photosystem I reaction center subunit N, chloroplastic [Lactuca sativa]	XP_023755730.1	photosystem I reaction center subunit N, chloroplastic [Lactuca sativa]	100.0%	0.0284%	18,075.9	10	13	39	P-UMG-SM-CTR-24.1261.1261.3	ANKELNDQKR	K	L	99.7%	2.37	0.0582	0.000		1,214.64	3	-0.0012	-1.00	96	105
FCA Leaves	CONTROL	CTRL2	Mudpit_P-UMG-SM-CTR-21	photosystem I reaction center subunit N, chloroplastic [Lactuca sativa]	XP_023755730.1	photosystem I reaction center subunit N, chloroplastic [Lactuca sativa]	100.0%	0.0284%	18,075.9	10	13	39	P-UMG-SM-CTR-21.1336.1336.3	ANKELNDQKR	K	L	99.7%	2.88	0.183	0.000		1,214.63	3	-0.0023	-1.9	96	105
FCA Leaves	CONTROL	CTRL2	Mudpit_P-UMG-SM-CTR-21	photosystem I reaction center subunit N, chloroplastic [Lactuca sativa]	XP_023755730.1	photosystem I reaction center subunit N, chloroplastic [Lactuca sativa]	100.0%	0.0284%	18,075.9	10	13	39	P-UMG-SM-CTR-25.1278.1278.3	ANKELNDQKR	K	L	99.7%	3.51	0.295	0.000		1,214.63	3	-0.0019	-1.6	96	105
FCA Leaves	CONTROL	CTRL2	Mudpit_P-UMG-SM-CTR-21	photosystem I reaction center subunit N, chloroplastic [Lactuca sativa]	XP_023755730.1	photosystem I reaction center subunit N, chloroplastic [Lactuca sativa]	100.0%	0.0284%	18,075.9	10	13	39	P-UMG-SM-CTR-22.9078.9078.2	GVIDDYLEK	A	S	99.7%	1.57	0.201	0.000		1,050.52	2	-0.0016	-1.5	85	93
FCA Leaves	CONTROL	CTRL2	Mudpit_P-UMG-SM-CTR-21	photosystem I reaction center subunit N, chloroplastic [Lactuca sativa]	XP_023755730.1	photosystem I reaction center subunit N, chloroplastic [Lactuca sativa]	100.0%	0.0284%	18,075.9	10	13	39	P-UMG-SM-CTR-23.8761.8761.2	GVIDDYLEK	A	S	99.7%	1.58	0.136	0.000		1,050.52	2	-0.0016	-1.5	85	93
FCA Leaves	CONTROL	CTRL2	Mudpit_P-UMG-SM-CTR-21	photosystem I reaction center subunit N, chloroplastic [Lactuca sativa]	XP_023755730.1	photosystem I reaction center subunit N, chloroplastic [Lactuca sativa]	100.0%	0.0284%	18,075.9	10	13	39	P-UMG-SM-CTR-25.8808.8808.2	GVIDDYLEK	A	S	99.7%	1.60	0.212	0.000		1,050.52	2	-0.000035	-0.033	85	93
FCA Leaves	CONTROL	CTRL2	Mudpit_P-UMG-SM-CTR-21	photosystem I reaction center subunit N, chloroplastic [Lactuca sativa]	XP_023755730.1	photosystem I reaction center subunit N, chloroplastic [Lactuca sativa]	100.0%	0.0284%	18,075.9	10	13	39	P-UMG-SM-CTR-23.8805.8805.2	GVIDDYLEK	A	S	99.7%	1.60	0.206	0.000		1,050.52	2	-0.0020	-1.9	85	93
FCA Leaves	CONTROL	CTRL2	Mudpit_P-UMG-SM-CTR-21	photosystem I reaction center subunit N, chloroplastic [Lactuca sativa]	XP_023755730.1	photosystem I reaction center subunit N, chloroplastic [Lactuca sativa]	100.0%	0.0284%	18,075.9	10	13	39	P-UMG-SM-CTR-25.8758.8758.2	GVIDDYLEK	A	S	99.7%	1.73	0.209	0.000		1,050.52	2	-0.00045	-0.43	85	93
FCA Leaves	CONTROL	CTRL2	Mudpit_P-UMG-SM-CTR-21	photosystem I reaction center subunit N, chloroplastic [Lactuca sativa]	XP_023755730.1	photosystem I reaction center subunit N, chloroplastic [Lactuca sativa]	100.0%	0.0284%	18,075.9	10	13	39	P-UMG-SM-CTR-25.8251.8251.2	GVIDDYLEKSK	A	A	99.7%	2.29	0.302	3.20		1,265.65	2	-0.00037	-0.29	85	95
FCA Leaves	CONTROL	CTRL2	Mudpit_P-UMG-SM-CTR-21	photosystem I reaction center subunit N, chloroplastic [Lactuca sativa]	XP_023755730.1	photosystem I reaction center subunit N, chloroplastic [Lactuca sativa]	100.0%	0.0284%	18,075.9	10	13	39	P-UMG-SM-CTR-24.8362.8362.3	GVIDDYLEKSK	A	A	99.7%	2.56	0.204	0.000		1,265.65	3	-0.0010	-0.80	85	95
FCA Leaves	CONTROL	CTRL2	Mudpit_P-UMG-SM-CTR-21	photosystem I reaction center subunit N, chloroplastic [Lactuca sativa]	XP_023755730.1	photosystem I reaction center subunit N, chloroplastic [Lactuca sativa]	100.0%	0.0284%	18,075.9	10	13	39	P-UMG-SM-CTR-21.8429.8429.3	GVIDDYLEKSK	A	A	99.7%	2.86	0.264	1.66		1,265.65	3	-0.0020	-1.6	85	95
FCA Leaves	CONTROL	CTRL2	Mudpit_P-UMG-SM-CTR-21	photosystem I reaction center subunit N, chloroplastic [Lactuca sativa]	XP_023755730.1	photosystem I reaction center subunit N, chloroplastic [Lactuca sativa]	100.0%	0.0284%	18,075.9	10	13	39	P-UMG-SM-CTR-24.8319.8319.3	GVIDDYLEKSK	A	A	99.7%	2.88	0.284	2.16		1,265.65	3	0.00036	0.28	85	95
FCA Leaves	CONTROL	CTRL2	Mudpit_P-UMG-SM-CTR-21	photosystem I reaction center subunit N, chloroplastic [Lactuca sativa]	XP_023755730.1	photosystem I reaction center subunit N, chloroplastic [Lactuca sativa]	100.0%	0.0284%	18,075.9	10	13	39	P-UMG-SM-CTR-23.8251.8251.3	GVIDDYLEKSK	A	A	99.7%	2.97	0.265	0.000		1,265.65	3	-0.0013	-1.1	85	95
FCA Leaves	CONTROL	CTRL2	Mudpit_P-UMG-SM-CTR-21	photosystem I reaction center subunit N, chloroplastic [Lactuca sativa]	XP_023755730.1	photosystem I reaction center subunit N, chloroplastic [Lactuca sativa]	100.0%	0.0284%	18,075.9	10	13	39	P-UMG-SM-CTR-25.8227.8227.3	GVIDDYLEKSK	A	A	99.7%	3.07	0.285	1.70		1,265.65	3	0.00032	0.25	85	95
FCA Leaves	CONTROL	CTRL2	Mudpit_P-UMG-SM-CTR-21	photosystem I reaction center subunit N, chloroplastic [Lactuca sativa]	XP_023755730.1	photosystem I reaction center subunit N, chloroplastic [Lactuca sativa]	100.0%	0.0284%	18,075.9	10	13	39	P-UMG-SM-CTR-25.8276.8276.3	GVIDDYLEKSK	A	A	99.7%	3.19	0.318	0.000		1,265.65	3	-0.0014	-1.1	85	95
FCA Leaves	CONTROL	CTRL2	Mudpit_P-UMG-SM-CTR-21	photosystem I reaction center subunit N, chloroplastic [Lactuca sativa]	XP_023755730.1	photosystem I reaction center subunit N, chloroplastic [Lactuca sativa]	100.0%	0.0284%	18,075.9	10	13	39	P-UMG-SM-CTR-25.8252.8252.2	IDDYLEKSK	V	A	99.7%	2.13	0.270	0.000		1,109.56	2	-0.00087	-0.79	87	95
FCA Leaves	CONTROL	CTRL2	Mudpit_P-UMG-SM-CTR-21	photosystem I reaction center subunit N, chloroplastic [Lactuca sativa]	XP_023755730.1	photosystem I reaction center subunit N, chloroplastic [Lactuca sativa]	100.0%	0.0284%	18,075.9	10	13	39	P-UMG-SM-CTR-24.10549.10549.3	KVPFLSEDLELECKG	K	K	99.7%	2.21	0.258	0.000		1,705.86	3	-0.0018	-1.1	141	155
FCA Leaves	CONTROL	CTRL2	Mudpit_P-UMG-SM-CTR-21	photosystem I reaction center subunit N, chloroplastic [Lactuca sativa]	XP_023755730.1	photosystem I reaction center subunit N, chloroplastic [Lactuca sativa]	100.0%	0.0284%	18,075.9	10	13	39	P-UMG-SM-CTR-21.10755.10755.3	KVPFLSEDLELECKG	K	K	99.7%	2.47	0.273	0.000		1,705.86	3	-0.0013	-0.77	141	155
FCA Leaves	CONTROL	CTRL2	Mudpit_P-UMG-SM-CTR-21	photosystem I reaction center subunit N, chloroplastic [Lactuca sativa]	XP_023755730.1	photosystem I reaction center subunit N, chloroplastic [Lactuca sativa]	100.0%	0.0284%	18,075.9	10	13	39	P-UMG-SM-CTR-25.10469.10469.3	KVPFLSEDLELECKG	K	K	99.7%	3.41	0.400	0.000		1,706.86	3	1.0	590	141	155
FCA Leaves	CONTROL	CTRL2	Mudpit_P-UMG-SM-CTR-21	photosystem I reaction center subunit N, chloroplastic [Lactuca sativa]	XP_023755730.1	photosystem I reaction center subunit N, chloroplastic [Lactuca sativa]	100.0%	0.0284%	18,075.9	10	13	39	P-UMG-SM-CTR-25.10550.10550.3	KVPFLSEDLELECKG	K	K	99.7%	3.45	0.460	0.000		1,705.86	3	-0.0011	-0.67	141	155
FCA Leaves	CONTROL	CTRL2	Mudpit_P-UMG-SM-CTR-21	photosystem I reaction center subunit N, chloroplastic [Lactuca sativa]	XP_023755730.1	photosystem I reaction center subunit N, chloroplastic [Lactuca sativa]	100.0%	0.0284%	18,075.9	10	13	39	P-UMG-SM-CTR-25.10511.10511.3	KVPFLSEDLELECKG	K	K	99.7%	3.55	0.449	0.000		1,705.86	3	-0.00095	-0.56	141	155
FCA Leaves	CONTROL	CTRL2	Mudpit_P-UMG-SM-CTR-21	photosystem I reaction center subunit N, chloroplastic [Lactuca sativa]	XP_023755730.1	photosystem I reaction center subunit N, chloroplastic [Lactuca sativa]	100.0%	0.0284%	18,075.9	10	13	39	P-UMG-SM-CTR-21.5299.5299.2	LATSGANFAR	R	A	99.7%	2.08	0.217	0.000		1,006.52	2	-0.00059	-0.59	106	115
FCA Leaves	CONTROL	CTRL2	Mudpit_P-UMG-SM-CTR-21	photosystem I reaction center subunit N, chloroplastic [Lactuca sativa]	XP_023755730.1	photosystem I reaction center subunit N, chloroplastic [Lactuca sativa]	100.0%	0.0284%	18,075.9	10	13	39	P-UMG-SM-CTR-23.5191.5191.2	LATSGANFAR	R	A	99.7%	2.16	0.298	0.000		1,006.52	2	-0.000034	-0.034	106	115
FCA Leaves	CONTROL	CTRL2	Mudpit_P-UMG-SM-CTR-21	photosystem I reaction center subunit N, chloroplastic [Lactuca sativa]	XP_023755730.1	photosystem I reaction center subunit N, chloroplastic [Lactuca sativa]	100.0%	0.0284%	18,075.9	10	13	39	P-UMG-SM-CTR-24.5215.5215.2	LATSGANFAR	R	A	99.7%	2.23	0.211	0.000		1,006.52	2	0.00053	0.53	106	115
FCA Leaves	CONTROL	CTRL2	Mudpit_P-UMG-SM-CTR-21	photosystem I reaction center subunit N, chloroplastic [Lactuca sativa]	XP_023755730.1	photosystem I reaction center subunit N, chloroplastic [Lactuca sativa]	100.0%	0.0284%	18,075.9	10	13	39	P-UMG-SM-CTR-22.5279.5279.2	LATSGANFAR	R	A	99.7%	2.27	0.278	0.000		1,006.52	2	-0.0011	-1.1	106	115
FCA Leaves	CONTROL	CTRL2	Mudpit_P-UMG-SM-CTR-21	photosystem I reaction center subunit N, chloroplastic [Lactuca sativa]	XP_023755730.1	photosystem I reaction center subunit N, chloroplastic [Lactuca sativa]	100.0%	0.0284%	18,075.9	10	13	39	P-UMG-SM-CTR-21.5252.5252.2	LATSGANFAR	R	A	99.7%	2.30	0.298	0.000		1,006.52	2	-0.0012	-1.2	106	115
FCA Leaves	CONTROL	CTRL2	Mudpit_P-UMG-SM-CTR-21	photosystem I reaction center subunit N, chloroplastic [Lactuca sativa]	XP_023755730.1	photosystem I reaction center subunit N, chloroplastic [Lactuca sativa]	100.0%	0.0284%	18,075.9	10	13	39	P-UMG-SM-CTR-25.5151.5151.2	LATSGANFAR	R	A	99.7%	2.37	0.277	0.000		1,006.52	2	-0.0017	-1.7	106	115
FCA Leaves	CONTROL	CTRL2	Mudpit_P-UMG-SM-CTR-21	photosystem I reaction center subunit N, chloroplastic [Lactuca sativa]	XP_023755730.1	photosystem I reaction center subunit N, chloroplastic [Lactuca sativa]	100.0%	0.0284%	18,075.9	10	13	39	P-UMG-SM-CTR-23.5141.5141.2	LATSGANFAR	R	A	99.7%	2.43	0.298	0.000		1,006.52	2	-0.00074	-0.74	106	115
FCA Leaves	CONTROL	CTRL2	Mudpit_P-UMG-SM-CTR-21	photosystem I reaction center subunit N, chloroplastic [Lactuca sativa]	XP_023755730.1	photosystem I reaction center subunit N, chloroplastic [Lactuca sativa]	100.0%	0.0284%	18,075.9	10	13	39	P-UMG-SM-CTR-24.5166.5166.2	LATSGANFAR	R	A	99.7%	2.69	0.211	0.000		1,006.52	2	-0.00046	-0.45	106	115
FCA Leaves	CONTROL	CTRL2	Mudpit_P-UMG-SM-CTR-21	photosystem I reaction center subunit N, chloroplastic [Lactuca sativa]	XP_023755730.1	photosystem I reaction center subunit N, chloroplastic [Lactuca sativa]	100.0%	0.0284%	18,075.9	10	13	39	P-UMG-SM-CTR-25.5194.5194.2	LATSGANFAR	R	A	99.7%	2.30	0.300	2.00		1,006.52	2	-0.000068	-0.067	106	115
FCA Leaves	CONTROL	CTRL2	Mudpit_P-UMG-SM-CTR-21	photosystem I reaction center subunit N, chloroplastic [Lactuca sativa]	XP_023755730.1	photosystem I reaction center subunit N, chloroplastic [Lactuca sativa]	100.0%	0.0284%	18,075.9	10	13	39	P-UMG-SM-CTR-23.7440.7440.2	MATMNSSVLACNYAVSGGLASPDFNSKPSSAAPTAVSY	-	K	99.7%	0.000	0.000	12.6	Acetyl (+42)	1,903.93	2	-1900	-1000000	1	38
FCA Leaves	CONTROL	CTRL2	Mudpit_P-UMG-SM-CTR-21	photosystem I reaction center subunit N, chloroplastic [Lactuca sativa]	XP_023755730.1	photosystem I reaction center subunit N, chloroplastic [Lactuca sativa]	100.0%	0.0284%	18,075.9	10	13	39	P-UMG-SM-CTR-25.7435.7435.2	MATMNSSVLACNYAVSGGLASPDFNSKPSSAAPTAVSY	-	K	99.7%	0.000	0.000	13.7	Acetyl (+42)	1,903.93	2	-1900	-1000000	1	38
FCA Leaves	CONTROL	CTRL2	Mudpit_P-UMG-SM-CTR-21	photosystem I reaction center subunit N, chloroplastic [Lactuca sativa]	XP_023755730.1	photosystem I reaction center subunit N, chloroplastic [Lactuca sativa]	100.0%	0.0284%	18,075.9	10	13	39	P-UMG-SM-CTR-22.7624.7624.2	MATMNSSVLACNYAVSGGLASPDFNSKPSSAAPTAVSY	-	K	99.7%	0.000	0.000	14.4	Acetyl (+42)	1,903.93	2	-1900	-1000000	1	38
FCA Leaves	CONTROL	CTRL2	Mudpit_P-UMG-SM-CTR-21	photosystem I reaction center subunit N, chloroplastic [Lactuca sativa]	XP_023755730.1	photosystem I reaction center subunit N, chloroplastic [Lactuca sativa]	100.0%	0.0284%	18,075.9	10	13	39	P-UMG-SM-CTR-21.7569.7569.2	MATMNSSVLACNYAVSGGLASPDFNSKPSSAAPTAVSY	-	K	99.7%	0.000	0.000	14.7	Acetyl (+42)	1,903.93	2	-1900	-1000000	1	38
FCA Leaves	CONTROL	CTRL2	Mudpit_P-UMG-SM-CTR-21	photosystem I reaction center subunit N, chloroplastic [Lactuca sativa]	XP_023755730.1	photosystem I reaction center subunit N, chloroplastic [Lactuca sativa]	100.0%	0.0284%	18,075.9	10	13	39	P-UMG-SM-CTR-25.4563.4563.2	RLATSGANFAR	K	A	99.7%	2.26	0.175	0.000		1,162.62	2	-0.0011	-0.94	105	115
FCA Leaves	CONTROL	CTRL2	Mudpit_P-UMG-SM-CTR-21	photosystem I reaction center subunit N, chloroplastic [Lactuca sativa]	XP_023755730.1	photosystem I reaction center subunit N, chloroplastic [Lactuca sativa]	100.0%	0.0284%	18,075.9	10	13	39	P-UMG-SM-CTR-25.4549.4549.3	RLATSGANFAR	K	A	99.7%	2.54	0.189	0.000		1,162.62	3	-0.0024	-2.1	105	115
FCA Leaves	CONTROL	CTRL2	Mudpit_P-UMG-SM-CTR-21	photosystem I reaction center subunit N, chloroplastic [Lactuca sativa]	XP_023755730.1	photosystem I reaction center subunit N, chloroplastic [Lactuca sativa]	100.0%	0.0284%	18,075.9	10	13	39	P-UMG-SM-CTR-25.11454.11454.2	VPFLSEDLELECKG	K	K	99.7%	2.54	0.409	0.000		1,577.76	2	-0.00025	-0.16	142	155
FCA Leaves	CONTROL	CTRL3	Mudpit_P-UMG-SM-CTR-31	photosystem I reaction center subunit N, chloroplastic [Lactuca sativa]	XP_023755730.1	photosystem I reaction center subunit N, chloroplastic [Lactuca sativa]	100.0%	0.0381%	18,075.9	9	13	50	P-UMG-SM-CTR-35.1218.1218.2	ANKELNDQKR	K	L	99.7%	1.63	0.0914	0.000		1,214.64	2	-0.00074	-0.61	96	105
FCA Leaves	CONTROL	CTRL3	Mudpit_P-UMG-SM-CTR-31	photosystem I reaction center subunit N, chloroplastic [Lactuca sativa]	XP_023755730.1	photosystem I reaction center subunit N, chloroplastic [Lactuca sativa]	100.0%	0.0381%	18,075.9	9	13	50	P-UMG-SM-CTR-33.1261.1261.2	ANKELNDQKR	K	L	99.7%	1.95	0.203	0.000		1,214.63	2	-0.0034	-2.8	96	105
FCA Leaves	CONTROL	CTRL3	Mudpit_P-UMG-SM-CTR-31	photosystem I reaction center subunit N, chloroplastic [Lactuca sativa]	XP_023755730.1	photosystem I reaction center subunit N, chloroplastic [Lactuca sativa]	100.0%	0.0381%	18,075.9	9	13	50	P-UMG-SM-CTR-31.1326.1326.2	ANKELNDQKR	K	L	99.7%	2.00	0.167	0.000		1,214.64	2	0.0028	2.3	96	105
FCA Leaves	CONTROL	CTRL3	Mudpit_P-UMG-SM-CTR-31	photosystem I reaction center subunit N, chloroplastic [Lactuca sativa]	XP_023755730.1	photosystem I reaction center subunit N, chloroplastic [Lactuca sativa]	100.0%	0.0381%	18,075.9	9	13	50	P-UMG-SM-CTR-31.1328.1328.3	ANKELNDQKR	K	L	99.7%	2.48	0.160	0.000		1,214.64	3	0.0030	2.5	96	105
FCA Leaves	CONTROL	CTRL3	Mudpit_P-UMG-SM-CTR-31	photosystem I reaction center subunit N, chloroplastic [Lactuca sativa]	XP_023755730.1	photosystem I reaction center subunit N, chloroplastic [Lactuca sativa]	100.0%	0.0381%	18,075.9	9	13	50	P-UMG-SM-CTR-35.1214.1214.3	ANKELNDQKR	K	L	99.7%	3.18	0.358	0.886		1,214.64	3	0.00095	0.78	96	105
FCA Leaves	CONTROL	CTRL3	Mudpit_P-UMG-SM-CTR-31	photosystem I reaction center subunit N, chloroplastic [Lactuca sativa]	XP_023755730.1	photosystem I reaction center subunit N, chloroplastic [Lactuca sativa]	100.0%	0.0381%	18,075.9	9	13	50	P-UMG-SM-CTR-34.1193.1193.3	ANKELNDQKR	K	L	99.7%	2.92	0.253	0.796		1,214.64	3	-0.00074	-0.60	96	105
FCA Leaves	CONTROL	CTRL3	Mudpit_P-UMG-SM-CTR-31	photosystem I reaction center subunit N, chloroplastic [Lactuca sativa]	XP_023755730.1	photosystem I reaction center subunit N, chloroplastic [Lactuca sativa]	100.0%	0.0381%	18,075.9	9	13	50	P-UMG-SM-CTR-32.8868.8868.2	GVIDDYLEK	A	S	99.7%	1.50	0.162	0.000		1,050.53	2	0.0024	2.3	85	93
FCA Leaves	CONTROL	CTRL3	Mudpit_P-UMG-SM-CTR-31	photosystem I reaction center subunit N, chloroplastic [Lactuca sativa]	XP_023755730.1	photosystem I reaction center subunit N, chloroplastic [Lactuca sativa]	100.0%	0.0381%	18,075.9	9	13	50	P-UMG-SM-CTR-35.8765.8765.2	GVIDDYLEK	A	S	99.7%	1.51	0.223	0.000		1,050.52	2	-0.0011	-1.1	85	93
FCA Leaves	CONTROL	CTRL3	Mudpit_P-UMG-SM-CTR-31	photosystem I reaction center subunit N, chloroplastic [Lactuca sativa]	XP_023755730.1	photosystem I reaction center subunit N, chloroplastic [Lactuca sativa]	100.0%	0.0381%	18,075.9	9	13	50	P-UMG-SM-CTR-35.8712.8712.2	GVIDDYLEK	A	S	99.7%	1.64	0.214	0.000		1,050.53	2	0.0020	1.9	85	93
FCA Leaves	CONTROL	CTRL3	Mudpit_P-UMG-SM-CTR-31	photosystem I reaction center subunit N, chloroplastic [Lactuca sativa]	XP_023755730.1	photosystem I reaction center subunit N, chloroplastic [Lactuca sativa]	100.0%	0.0381%	18,075.9	9	13	50	P-UMG-SM-CTR-35.8654.8654.2	GVIDDYLEK	A	S	99.7%	1.70	0.211	0.000		1,050.52	2	0.00014	0.13	85	93
FCA Leaves	CONTROL	CTRL3	Mudpit_P-UMG-SM-CTR-31	photosystem I reaction center subunit N, chloroplastic [Lactuca sativa]	XP_023755730.1	photosystem I reaction center subunit N, chloroplastic [Lactuca sativa]	100.0%	0.0381%	18,075.9	9	13	50	P-UMG-SM-CTR-34.8425.8425.2	GVIDDYLEK	A	S	99.7%	1.74	0.148	0.000		1,050.52	2	0.00066	0.63	85	93
FCA Leaves	CONTROL	CTRL3	Mudpit_P-UMG-SM-CTR-31	photosystem I reaction center subunit N, chloroplastic [Lactuca sativa]	XP_023755730.1	photosystem I reaction center subunit N, chloroplastic [Lactuca sativa]	100.0%	0.0381%	18,075.9	9	13	50	P-UMG-SM-CTR-35.8606.8606.2	GVIDDYLEK	A	S	99.7%	1.82	0.201	0.000		1,050.52	2	0.000032	0.030	85	93
FCA Leaves	CONTROL	CTRL3	Mudpit_P-UMG-SM-CTR-31	photosystem I reaction center subunit N, chloroplastic [Lactuca sativa]	XP_023755730.1	photosystem I reaction center subunit N, chloroplastic [Lactuca sativa]	100.0%	0.0381%	18,075.9	9	13	50	P-UMG-SM-CTR-35.8182.8182.2	GVIDDYLEKSK	A	A	99.7%	1.77	0.320	0.000		1,265.65	2	0.00042	0.33	85	95
FCA Leaves	CONTROL	CTRL3	Mudpit_P-UMG-SM-CTR-31	photosystem I reaction center subunit N, chloroplastic [Lactuca sativa]	XP_023755730.1	photosystem I reaction center subunit N, chloroplastic [Lactuca sativa]	100.0%	0.0381%	18,075.9	9	13	50	P-UMG-SM-CTR-31.8299.8299.2	GVIDDYLEKSK	A	A	99.7%	2.26	0.279	0.000		1,265.65	2	-0.00020	-0.16	85	95
FCA Leaves	CONTROL	CTRL3	Mudpit_P-UMG-SM-CTR-31	photosystem I reaction center subunit N, chloroplastic [Lactuca sativa]	XP_023755730.1	photosystem I reaction center subunit N, chloroplastic [Lactuca sativa]	100.0%	0.0381%	18,075.9	9	13	50	P-UMG-SM-CTR-35.8187.8187.3	GVIDDYLEKSK	A	A	99.7%	1.58	0.0720	0.000		1,265.65	3	0.0013	1.0	85	95
FCA Leaves	CONTROL	CTRL3	Mudpit_P-UMG-SM-CTR-31	photosystem I reaction center subunit N, chloroplastic [Lactuca sativa]	XP_023755730.1	photosystem I reaction center subunit N, chloroplastic [Lactuca sativa]	100.0%	0.0381%	18,075.9	9	13	50	P-UMG-SM-CTR-35.8284.8284.3	GVIDDYLEKSK	A	A	99.7%	2.49	0.210	0.000		1,265.65	3	0.0035	2.8	85	95
FCA Leaves	CONTROL	CTRL3	Mudpit_P-UMG-SM-CTR-31	photosystem I reaction center subunit N, chloroplastic [Lactuca sativa]	XP_023755730.1	photosystem I reaction center subunit N, chloroplastic [Lactuca sativa]	100.0%	0.0381%	18,075.9	9	13	50	P-UMG-SM-CTR-35.8079.8079.2	GVIDDYLEKSK	A	A	99.7%	2.32	0.360	2.92		1,265.65	2	0.0029	2.3	85	95
FCA Leaves	CONTROL	CTRL3	Mudpit_P-UMG-SM-CTR-31	photosystem I reaction center subunit N, chloroplastic [Lactuca sativa]	XP_023755730.1	photosystem I reaction center subunit N, chloroplastic [Lactuca sativa]	100.0%	0.0381%	18,075.9	9	13	50	P-UMG-SM-CTR-35.8121.8121.2	GVIDDYLEKSK	A	A	99.7%	2.49	0.323	2.92		1,265.65	2	0.000084	0.066	85	95
FCA Leaves	CONTROL	CTRL3	Mudpit_P-UMG-SM-CTR-31	photosystem I reaction center subunit N, chloroplastic [Lactuca sativa]	XP_023755730.1	photosystem I reaction center subunit N, chloroplastic [Lactuca sativa]	100.0%	0.0381%	18,075.9	9	13	50	P-UMG-SM-CTR-34.7920.7920.3	GVIDDYLEKSK	A	A	99.7%	2.59	0.256	2.21		1,265.65	3	0.00087	0.69	85	95
FCA Leaves	CONTROL	CTRL3	Mudpit_P-UMG-SM-CTR-31	photosystem I reaction center subunit N, chloroplastic [Lactuca sativa]	XP_023755730.1	photosystem I reaction center subunit N, chloroplastic [Lactuca sativa]	100.0%	0.0381%	18,075.9	9	13	50	P-UMG-SM-CTR-31.8297.8297.3	GVIDDYLEKSK	A	A	99.7%	2.88	0.260	2.29		1,265.65	3	0.000020	0.016	85	95
FCA Leaves	CONTROL	CTRL3	Mudpit_P-UMG-SM-CTR-31	photosystem I reaction center subunit N, chloroplastic [Lactuca sativa]	XP_023755730.1	photosystem I reaction center subunit N, chloroplastic [Lactuca sativa]	100.0%	0.0381%	18,075.9	9	13	50	P-UMG-SM-CTR-35.8135.8135.3	GVIDDYLEKSK	A	A	99.7%	2.94	0.304	2.22		1,265.65	3	0.00071	0.56	85	95
FCA Leaves	CONTROL	CTRL3	Mudpit_P-UMG-SM-CTR-31	photosystem I reaction center subunit N, chloroplastic [Lactuca sativa]	XP_023755730.1	photosystem I reaction center subunit N, chloroplastic [Lactuca sativa]	100.0%	0.0381%	18,075.9	9	13	50	P-UMG-SM-CTR-32.8298.8298.3	GVIDDYLEKSK	A	A	99.7%	3.02	0.301	1.41		1,265.65	3	0.0000060	0.0047	85	95
FCA Leaves	CONTROL	CTRL3	Mudpit_P-UMG-SM-CTR-31	photosystem I reaction center subunit N, chloroplastic [Lactuca sativa]	XP_023755730.1	photosystem I reaction center subunit N, chloroplastic [Lactuca sativa]	100.0%	0.0381%	18,075.9	9	13	50	P-UMG-SM-CTR-33.8263.8263.3	GVIDDYLEKSK	A	A	99.7%	3.02	0.349	2.13		1,265.65	3	0.0015	1.1	85	95
FCA Leaves	CONTROL	CTRL3	Mudpit_P-UMG-SM-CTR-31	photosystem I reaction center subunit N, chloroplastic [Lactuca sativa]	XP_023755730.1	photosystem I reaction center subunit N, chloroplastic [Lactuca sativa]	100.0%	0.0381%	18,075.9	9	13	50	P-UMG-SM-CTR-35.8085.8085.3	GVIDDYLEKSK	A	A	99.7%	3.24	0.316	2.17		1,265.65	3	0.0017	1.3	85	95
FCA Leaves	CONTROL	CTRL3	Mudpit_P-UMG-SM-CTR-31	photosystem I reaction center subunit N, chloroplastic [Lactuca sativa]	XP_023755730.1	photosystem I reaction center subunit N, chloroplastic [Lactuca sativa]	100.0%	0.0381%	18,075.9	9	13	50	P-UMG-SM-CTR-35.8148.8148.2	IDDYLEKSK	V	A	99.7%	1.89	0.249	0.000		1,109.56	2	-0.00014	-0.13	87	95
FCA Leaves	CONTROL	CTRL3	Mudpit_P-UMG-SM-CTR-31	photosystem I reaction center subunit N, chloroplastic [Lactuca sativa]	XP_023755730.1	photosystem I reaction center subunit N, chloroplastic [Lactuca sativa]	100.0%	0.0381%	18,075.9	9	13	50	P-UMG-SM-CTR-35.8098.8098.2	IDDYLEKSK	V	A	99.7%	2.16	0.296	0.000		1,109.56	2	0.0011	1.0	87	95
FCA Leaves	CONTROL	CTRL3	Mudpit_P-UMG-SM-CTR-31	photosystem I reaction center subunit N, chloroplastic [Lactuca sativa]	XP_023755730.1	photosystem I reaction center subunit N, chloroplastic [Lactuca sativa]	100.0%	0.0381%	18,075.9	9	13	50	P-UMG-SM-CTR-35.10443.10443.2	KVPFLSEDLELECKG	K	K	99.7%	2.31	0.369	0.000		1,705.86	2	-0.00062	-0.36	141	155
FCA Leaves	CONTROL	CTRL3	Mudpit_P-UMG-SM-CTR-31	photosystem I reaction center subunit N, chloroplastic [Lactuca sativa]	XP_023755730.1	photosystem I reaction center subunit N, chloroplastic [Lactuca sativa]	100.0%	0.0381%	18,075.9	9	13	50	P-UMG-SM-CTR-34.10157.10157.3	KVPFLSEDLELECKG	K	K	99.7%	1.95	0.194	0.000		1,705.86	3	0.0013	0.75	141	155
FCA Leaves	CONTROL	CTRL3	Mudpit_P-UMG-SM-CTR-31	photosystem I reaction center subunit N, chloroplastic [Lactuca sativa]	XP_023755730.1	photosystem I reaction center subunit N, chloroplastic [Lactuca sativa]	100.0%	0.0381%	18,075.9	9	13	50	P-UMG-SM-CTR-35.10673.10673.3	KVPFLSEDLELECKG	K	K	99.7%	2.14	0.133	0.000		1,704.85	3	-1.0	-590	141	155
FCA Leaves	CONTROL	CTRL3	Mudpit_P-UMG-SM-CTR-31	photosystem I reaction center subunit N, chloroplastic [Lactuca sativa]	XP_023755730.1	photosystem I reaction center subunit N, chloroplastic [Lactuca sativa]	100.0%	0.0381%	18,075.9	9	13	50	P-UMG-SM-CTR-35.10506.10506.3	KVPFLSEDLELECKG	K	K	99.7%	2.47	0.336	0.000		1,705.86	3	-0.00036	-0.21	141	155
FCA Leaves	CONTROL	CTRL3	Mudpit_P-UMG-SM-CTR-31	photosystem I reaction center subunit N, chloroplastic [Lactuca sativa]	XP_023755730.1	photosystem I reaction center subunit N, chloroplastic [Lactuca sativa]	100.0%	0.0381%	18,075.9	9	13	50	P-UMG-SM-CTR-35.10328.10328.3	KVPFLSEDLELECKG	K	K	99.7%	3.21	0.422	0.000		1,706.86	3	1.0	590	141	155
FCA Leaves	CONTROL	CTRL3	Mudpit_P-UMG-SM-CTR-31	photosystem I reaction center subunit N, chloroplastic [Lactuca sativa]	XP_023755730.1	photosystem I reaction center subunit N, chloroplastic [Lactuca sativa]	100.0%	0.0381%	18,075.9	9	13	50	P-UMG-SM-CTR-35.10386.10386.2	KVPFLSEDLELECKG	K	K	99.7%	2.79	0.513	2.51		1,705.86	2	0.0014	0.79	141	155
FCA Leaves	CONTROL	CTRL3	Mudpit_P-UMG-SM-CTR-31	photosystem I reaction center subunit N, chloroplastic [Lactuca sativa]	XP_023755730.1	photosystem I reaction center subunit N, chloroplastic [Lactuca sativa]	100.0%	0.0381%	18,075.9	9	13	50	P-UMG-SM-CTR-35.10448.10448.3	KVPFLSEDLELECKG	K	K	99.7%	3.54	0.445	0.523		1,705.86	3	0.0011	0.64	141	155
FCA Leaves	CONTROL	CTRL3	Mudpit_P-UMG-SM-CTR-31	photosystem I reaction center subunit N, chloroplastic [Lactuca sativa]	XP_023755730.1	photosystem I reaction center subunit N, chloroplastic [Lactuca sativa]	100.0%	0.0381%	18,075.9	9	13	50	P-UMG-SM-CTR-35.10409.10409.3	KVPFLSEDLELECKG	K	K	99.7%	3.68	0.413	1.03		1,705.86	3	0.00057	0.33	141	155
FCA Leaves	CONTROL	CTRL3	Mudpit_P-UMG-SM-CTR-31	photosystem I reaction center subunit N, chloroplastic [Lactuca sativa]	XP_023755730.1	photosystem I reaction center subunit N, chloroplastic [Lactuca sativa]	100.0%	0.0381%	18,075.9	9	13	50	P-UMG-SM-CTR-35.10370.10370.3	KVPFLSEDLELECKG	K	K	99.7%	3.23	0.435	2.55		1,705.86	3	0.00095	0.56	141	155
FCA Leaves	CONTROL	CTRL3	Mudpit_P-UMG-SM-CTR-31	photosystem I reaction center subunit N, chloroplastic [Lactuca sativa]	XP_023755730.1	photosystem I reaction center subunit N, chloroplastic [Lactuca sativa]	100.0%	0.0381%	18,075.9	9	13	50	P-UMG-SM-CTR-34.4907.4907.2	LATSGANFAR	R	A	99.7%	2.19	0.260	0.000		1,006.52	2	0.0011	1.1	106	115
FCA Leaves	CONTROL	CTRL3	Mudpit_P-UMG-SM-CTR-31	photosystem I reaction center subunit N, chloroplastic [Lactuca sativa]	XP_023755730.1	photosystem I reaction center subunit N, chloroplastic [Lactuca sativa]	100.0%	0.0381%	18,075.9	9	13	50	P-UMG-SM-CTR-33.5166.5166.2	LATSGANFAR	R	A	99.7%	2.33	0.314	0.000		1,006.52	2	0.0012	1.2	106	115
FCA Leaves	CONTROL	CTRL3	Mudpit_P-UMG-SM-CTR-31	photosystem I reaction center subunit N, chloroplastic [Lactuca sativa]	XP_023755730.1	photosystem I reaction center subunit N, chloroplastic [Lactuca sativa]	100.0%	0.0381%	18,075.9	9	13	50	P-UMG-SM-CTR-33.5121.5121.2	LATSGANFAR	R	A	99.7%	2.37	0.289	0.000		1,006.52	2	0.00091	0.91	106	115
FCA Leaves	CONTROL	CTRL3	Mudpit_P-UMG-SM-CTR-31	photosystem I reaction center subunit N, chloroplastic [Lactuca sativa]	XP_023755730.1	photosystem I reaction center subunit N, chloroplastic [Lactuca sativa]	100.0%	0.0381%	18,075.9	9	13	50	P-UMG-SM-CTR-32.5146.5146.2	LATSGANFAR	R	A	99.7%	2.42	0.356	0.000		1,006.52	2	0.00069	0.69	106	115
FCA Leaves	CONTROL	CTRL3	Mudpit_P-UMG-SM-CTR-31	photosystem I reaction center subunit N, chloroplastic [Lactuca sativa]	XP_023755730.1	photosystem I reaction center subunit N, chloroplastic [Lactuca sativa]	100.0%	0.0381%	18,075.9	9	13	50	P-UMG-SM-CTR-35.5016.5016.2	LATSGANFAR	R	A	99.7%	2.48	0.280	0.000		1,006.52	2	0.00017	0.17	106	115
FCA Leaves	CONTROL	CTRL3	Mudpit_P-UMG-SM-CTR-31	photosystem I reaction center subunit N, chloroplastic [Lactuca sativa]	XP_023755730.1	photosystem I reaction center subunit N, chloroplastic [Lactuca sativa]	100.0%	0.0381%	18,075.9	9	13	50	P-UMG-SM-CTR-35.5066.5066.2	LATSGANFAR	R	A	99.7%	2.58	0.375	2.72		1,006.52	2	0.00082	0.81	106	115
FCA Leaves	CONTROL	CTRL3	Mudpit_P-UMG-SM-CTR-31	photosystem I reaction center subunit N, chloroplastic [Lactuca sativa]	XP_023755730.1	photosystem I reaction center subunit N, chloroplastic [Lactuca sativa]	100.0%	0.0381%	18,075.9	9	13	50	P-UMG-SM-CTR-31.5172.5172.2	LATSGANFAR	R	A	99.7%	2.65	0.299	1.55		1,006.52	2	0.0012	1.2	106	115
FCA Leaves	CONTROL	CTRL3	Mudpit_P-UMG-SM-CTR-31	photosystem I reaction center subunit N, chloroplastic [Lactuca sativa]	XP_023755730.1	photosystem I reaction center subunit N, chloroplastic [Lactuca sativa]	100.0%	0.0381%	18,075.9	9	13	50	P-UMG-SM-CTR-35.7276.7276.2	MATMNSSVLACNYAVSGGLASPDFNSKPSSAAPTAVSY	-	K	99.7%	0.000	0.000	13.7	Acetyl (+42)	1,903.93	2	-1900	-1000000	1	38
FCA Leaves	CONTROL	CTRL3	Mudpit_P-UMG-SM-CTR-31	photosystem I reaction center subunit N, chloroplastic [Lactuca sativa]	XP_023755730.1	photosystem I reaction center subunit N, chloroplastic [Lactuca sativa]	100.0%	0.0381%	18,075.9	9	13	50	P-UMG-SM-CTR-31.7434.7434.2	MATMNSSVLACNYAVSGGLASPDFNSKPSSAAPTAVSY	-	K	99.7%	0.000	0.000	14.4	Acetyl (+42)	1,903.93	2	-1900	-1000000	1	38
FCA Leaves	CONTROL	CTRL3	Mudpit_P-UMG-SM-CTR-31	photosystem I reaction center subunit N, chloroplastic [Lactuca sativa]	XP_023755730.1	photosystem I reaction center subunit N, chloroplastic [Lactuca sativa]	100.0%	0.0381%	18,075.9	9	13	50	P-UMG-SM-CTR-34.7067.7067.2	MATMNSSVLACNYAVSGGLASPDFNSKPSSAAPTAVSY	-	K	99.7%	0.000	0.000	14.7	Acetyl (+42)	1,903.93	2	-1900	-1000000	1	38
FCA Leaves	CONTROL	CTRL3	Mudpit_P-UMG-SM-CTR-31	photosystem I reaction center subunit N, chloroplastic [Lactuca sativa]	XP_023755730.1	photosystem I reaction center subunit N, chloroplastic [Lactuca sativa]	100.0%	0.0381%	18,075.9	9	13	50	P-UMG-SM-CTR-35.4445.4445.2	RLATSGANFAR	K	A	99.7%	2.56	0.391	0.000		1,162.62	2	0.00014	0.12	105	115
FCA Leaves	CONTROL	CTRL3	Mudpit_P-UMG-SM-CTR-31	photosystem I reaction center subunit N, chloroplastic [Lactuca sativa]	XP_023755730.1	photosystem I reaction center subunit N, chloroplastic [Lactuca sativa]	100.0%	0.0381%	18,075.9	9	13	50	P-UMG-SM-CTR-35.4420.4420.3	RLATSGANFAR	K	A	99.7%	2.64	0.120	0.000		1,162.62	3	0.00044	0.38	105	115
FCA Leaves	CONTROL	CTRL3	Mudpit_P-UMG-SM-CTR-31	photosystem I reaction center subunit N, chloroplastic [Lactuca sativa]	XP_023755730.1	photosystem I reaction center subunit N, chloroplastic [Lactuca sativa]	100.0%	0.0381%	18,075.9	9	13	50	ScaffoldIDNumber_363574_P-UMG-SM-CTR-35.11320.11320.2 (intensity=1115411.1) RTINSECONDS=1939.608	VPFLSEDLELECKG	K	K	95.2%	0.000	0.000	2.09		1,577.76	2	0.00000100	0.00063	142	155
FCA Leaves	CONTROL	CTRL3	Mudpit_P-UMG-SM-CTR-31	photosystem I reaction center subunit N, chloroplastic [Lactuca sativa]	XP_023755730.1	photosystem I reaction center subunit N, chloroplastic [Lactuca sativa]	100.0%	0.0381%	18,075.9	9	13	50	P-UMG-SM-CTR-35.11320.11320.2	VPFLSEDLELECKG	K	K	99.7%	2.72	0.425	0.000		1,577.76	2	0.00000100	0.00063	142	155
FCA Leaves	CONTROL	CTRL3	Mudpit_P-UMG-SM-CTR-31	photosystem I reaction center subunit N, chloroplastic [Lactuca sativa]	XP_023755730.1	photosystem I reaction center subunit N, chloroplastic [Lactuca sativa]	100.0%	0.0381%	18,075.9	9	13	50	P-UMG-SM-CTR-35.11272.11272.2	VPFLSEDLELECKG	K	K	99.7%	2.64	0.426	3.05		1,577.77	2	0.00068	0.43	142	155
FCA Leaves	FCA	FCA1	Mudpit_P-UMG-SM-FCA-11	photosystem I reaction center subunit N, chloroplastic [Lactuca sativa]	XP_023755730.1	photosystem I reaction center subunit N, chloroplastic [Lactuca sativa]	100.0%	0.0259%	18,075.9	5	6	30	P-UMG-SM-FCA-11.1232.1232.3	ANKELNDQKR	K	L	99.7%	2.02	0.000500	0.000		1,214.63	3	-0.0061	-5.0	96	105
FCA Leaves	FCA	FCA1	Mudpit_P-UMG-SM-FCA-11	photosystem I reaction center subunit N, chloroplastic [Lactuca sativa]	XP_023755730.1	photosystem I reaction center subunit N, chloroplastic [Lactuca sativa]	100.0%	0.0259%	18,075.9	5	6	30	P-UMG-SM-FCA-11.1273.1273.3	ANKELNDQKR	K	L	99.7%	2.32	0.0910	0.000		1,214.63	3	-0.0028	-2.3	96	105
FCA Leaves	FCA	FCA1	Mudpit_P-UMG-SM-FCA-11	photosystem I reaction center subunit N, chloroplastic [Lactuca sativa]	XP_023755730.1	photosystem I reaction center subunit N, chloroplastic [Lactuca sativa]	100.0%	0.0259%	18,075.9	5	6	30	P-UMG-SM-FCA-13.1202.1202.3	ANKELNDQKR	K	L	99.7%	2.94	0.181	0.000		1,214.64	3	-0.0018	-1.5	96	105
FCA Leaves	FCA	FCA1	Mudpit_P-UMG-SM-FCA-11	photosystem I reaction center subunit N, chloroplastic [Lactuca sativa]	XP_023755730.1	photosystem I reaction center subunit N, chloroplastic [Lactuca sativa]	100.0%	0.0259%	18,075.9	5	6	30	P-UMG-SM-FCA-14.1176.1176.3	ANKELNDQKR	K	L	99.7%	3.41	0.287	0.000		1,214.63	3	-0.0029	-2.4	96	105
FCA Leaves	FCA	FCA1	Mudpit_P-UMG-SM-FCA-11	photosystem I reaction center subunit N, chloroplastic [Lactuca sativa]	XP_023755730.1	photosystem I reaction center subunit N, chloroplastic [Lactuca sativa]	100.0%	0.0259%	18,075.9	5	6	30	P-UMG-SM-FCA-15.1230.1230.3	ANKELNDQKR	K	L	99.7%	3.48	0.302	0.000		1,214.64	3	0.00061	0.50	96	105
FCA Leaves	FCA	FCA1	Mudpit_P-UMG-SM-FCA-11	photosystem I reaction center subunit N, chloroplastic [Lactuca sativa]	XP_023755730.1	photosystem I reaction center subunit N, chloroplastic [Lactuca sativa]	100.0%	0.0259%	18,075.9	5	6	30	P-UMG-SM-FCA-15.8293.8293.2	GVIDDYLEK	A	S	99.7%	1.61	0.217	0.000		1,050.52	2	0.00045	0.42	85	93
FCA Leaves	FCA	FCA1	Mudpit_P-UMG-SM-FCA-11	photosystem I reaction center subunit N, chloroplastic [Lactuca sativa]	XP_023755730.1	photosystem I reaction center subunit N, chloroplastic [Lactuca sativa]	100.0%	0.0259%	18,075.9	5	6	30	P-UMG-SM-FCA-11.8522.8522.2	GVIDDYLEK	A	S	99.7%	1.61	0.213	0.000		1,050.52	2	-0.00027	-0.26	85	93
FCA Leaves	FCA	FCA1	Mudpit_P-UMG-SM-FCA-11	photosystem I reaction center subunit N, chloroplastic [Lactuca sativa]	XP_023755730.1	photosystem I reaction center subunit N, chloroplastic [Lactuca sativa]	100.0%	0.0259%	18,075.9	5	6	30	P-UMG-SM-FCA-13.8616.8616.2	GVIDDYLEK	A	S	99.7%	1.62	0.221	0.000		1,050.52	2	-0.00064	-0.61	85	93
FCA Leaves	FCA	FCA1	Mudpit_P-UMG-SM-FCA-11	photosystem I reaction center subunit N, chloroplastic [Lactuca sativa]	XP_023755730.1	photosystem I reaction center subunit N, chloroplastic [Lactuca sativa]	100.0%	0.0259%	18,075.9	5	6	30	P-UMG-SM-FCA-15.8222.8222.2	GVIDDYLEK	A	S	99.7%	1.63	0.231	0.000		1,050.52	2	0.00054	0.51	85	93
FCA Leaves	FCA	FCA1	Mudpit_P-UMG-SM-FCA-11	photosystem I reaction center subunit N, chloroplastic [Lactuca sativa]	XP_023755730.1	photosystem I reaction center subunit N, chloroplastic [Lactuca sativa]	100.0%	0.0259%	18,075.9	5	6	30	P-UMG-SM-FCA-14.8434.8434.2	GVIDDYLEK	A	S	99.7%	1.69	0.212	0.000		1,050.52	2	-0.00077	-0.73	85	93
FCA Leaves	FCA	FCA1	Mudpit_P-UMG-SM-FCA-11	photosystem I reaction center subunit N, chloroplastic [Lactuca sativa]	XP_023755730.1	photosystem I reaction center subunit N, chloroplastic [Lactuca sativa]	100.0%	0.0259%	18,075.9	5	6	30	P-UMG-SM-FCA-15.8257.8257.2	GVIDDYLEK	A	S	99.7%	1.69	0.215	0.000		1,050.52	2	-0.0012	-1.2	85	93
FCA Leaves	FCA	FCA1	Mudpit_P-UMG-SM-FCA-11	photosystem I reaction center subunit N, chloroplastic [Lactuca sativa]	XP_023755730.1	photosystem I reaction center subunit N, chloroplastic [Lactuca sativa]	100.0%	0.0259%	18,075.9	5	6	30	P-UMG-SM-FCA-12.8714.8714.2	GVIDDYLEK	A	S	99.7%	1.73	0.167	0.000		1,050.52	2	0.000018	0.017	85	93
FCA Leaves	FCA	FCA1	Mudpit_P-UMG-SM-FCA-11	photosystem I reaction center subunit N, chloroplastic [Lactuca sativa]	XP_023755730.1	photosystem I reaction center subunit N, chloroplastic [Lactuca sativa]	100.0%	0.0259%	18,075.9	5	6	30	P-UMG-SM-FCA-12.8194.8194.3	GVIDDYLEKSK	A	A	99.7%	2.40	0.166	0.000		1,265.65	3	-0.0013	-1.0	85	95
FCA Leaves	FCA	FCA1	Mudpit_P-UMG-SM-FCA-11	photosystem I reaction center subunit N, chloroplastic [Lactuca sativa]	XP_023755730.1	photosystem I reaction center subunit N, chloroplastic [Lactuca sativa]	100.0%	0.0259%	18,075.9	5	6	30	P-UMG-SM-FCA-14.7935.7935.2	GVIDDYLEKSK	A	A	99.7%	1.87	0.337	0.921		1,265.65	2	0.0023	1.8	85	95
FCA Leaves	FCA	FCA1	Mudpit_P-UMG-SM-FCA-11	photosystem I reaction center subunit N, chloroplastic [Lactuca sativa]	XP_023755730.1	photosystem I reaction center subunit N, chloroplastic [Lactuca sativa]	100.0%	0.0259%	18,075.9	5	6	30	P-UMG-SM-FCA-13.8086.8086.3	GVIDDYLEKSK	A	A	99.7%	2.45	0.170	1.30		1,265.65	3	-0.0039	-3.1	85	95
FCA Leaves	FCA	FCA1	Mudpit_P-UMG-SM-FCA-11	photosystem I reaction center subunit N, chloroplastic [Lactuca sativa]	XP_023755730.1	photosystem I reaction center subunit N, chloroplastic [Lactuca sativa]	100.0%	0.0259%	18,075.9	5	6	30	P-UMG-SM-FCA-15.7822.7822.3	GVIDDYLEKSK	A	A	99.7%	2.59	0.289	1.96		1,265.65	3	-0.0021	-1.7	85	95
FCA Leaves	FCA	FCA1	Mudpit_P-UMG-SM-FCA-11	photosystem I reaction center subunit N, chloroplastic [Lactuca sativa]	XP_023755730.1	photosystem I reaction center subunit N, chloroplastic [Lactuca sativa]	100.0%	0.0259%	18,075.9	5	6	30	P-UMG-SM-FCA-11.7990.7990.3	GVIDDYLEKSK	A	A	99.7%	2.69	0.288	1.85		1,265.65	3	-0.0040	-3.2	85	95
FCA Leaves	FCA	FCA1	Mudpit_P-UMG-SM-FCA-11	photosystem I reaction center subunit N, chloroplastic [Lactuca sativa]	XP_023755730.1	photosystem I reaction center subunit N, chloroplastic [Lactuca sativa]	100.0%	0.0259%	18,075.9	5	6	30	P-UMG-SM-FCA-15.7784.7784.3	GVIDDYLEKSK	A	A	99.7%	2.74	0.141	1.80		1,265.65	3	-0.0033	-2.6	85	95
FCA Leaves	FCA	FCA1	Mudpit_P-UMG-SM-FCA-11	photosystem I reaction center subunit N, chloroplastic [Lactuca sativa]	XP_023755730.1	photosystem I reaction center subunit N, chloroplastic [Lactuca sativa]	100.0%	0.0259%	18,075.9	5	6	30	P-UMG-SM-FCA-14.7933.7933.3	GVIDDYLEKSK	A	A	99.7%	3.05	0.316	2.46		1,265.65	3	-0.0019	-1.5	85	95
FCA Leaves	FCA	FCA1	Mudpit_P-UMG-SM-FCA-11	photosystem I reaction center subunit N, chloroplastic [Lactuca sativa]	XP_023755730.1	photosystem I reaction center subunit N, chloroplastic [Lactuca sativa]	100.0%	0.0259%	18,075.9	5	6	30	P-UMG-SM-FCA-15.7792.7792.2	GVIDDYLEKSK	A	A	99.7%	2.09	0.340	2.14		1,265.65	2	-0.00088	-0.69	85	95
FCA Leaves	FCA	FCA1	Mudpit_P-UMG-SM-FCA-11	photosystem I reaction center subunit N, chloroplastic [Lactuca sativa]	XP_023755730.1	photosystem I reaction center subunit N, chloroplastic [Lactuca sativa]	100.0%	0.0259%	18,075.9	5	6	30	P-UMG-SM-FCA-15.4897.4897.2	LATSGANFAR	R	A	99.7%	1.54	0.0400	0.000		1,006.54	2	0.017	17	106	115
FCA Leaves	FCA	FCA1	Mudpit_P-UMG-SM-FCA-11	photosystem I reaction center subunit N, chloroplastic [Lactuca sativa]	XP_023755730.1	photosystem I reaction center subunit N, chloroplastic [Lactuca sativa]	100.0%	0.0259%	18,075.9	5	6	30	P-UMG-SM-FCA-13.5063.5063.2	LATSGANFAR	R	A	99.7%	2.01	0.156	0.000		1,006.52	2	-0.0013	-1.3	106	115
FCA Leaves	FCA	FCA1	Mudpit_P-UMG-SM-FCA-11	photosystem I reaction center subunit N, chloroplastic [Lactuca sativa]	XP_023755730.1	photosystem I reaction center subunit N, chloroplastic [Lactuca sativa]	100.0%	0.0259%	18,075.9	5	6	30	P-UMG-SM-FCA-15.4853.4853.2	LATSGANFAR	R	A	99.7%	2.34	0.251	0.000		1,006.52	2	0.00020	0.20	106	115
FCA Leaves	FCA	FCA1	Mudpit_P-UMG-SM-FCA-11	photosystem I reaction center subunit N, chloroplastic [Lactuca sativa]	XP_023755730.1	photosystem I reaction center subunit N, chloroplastic [Lactuca sativa]	100.0%	0.0259%	18,075.9	5	6	30	P-UMG-SM-FCA-14.4912.4912.2	LATSGANFAR	R	A	99.7%	2.49	0.283	0.000		1,006.52	2	0.000025	0.025	106	115
FCA Leaves	FCA	FCA1	Mudpit_P-UMG-SM-FCA-11	photosystem I reaction center subunit N, chloroplastic [Lactuca sativa]	XP_023755730.1	photosystem I reaction center subunit N, chloroplastic [Lactuca sativa]	100.0%	0.0259%	18,075.9	5	6	30	P-UMG-SM-FCA-13.5014.5014.2	LATSGANFAR	R	A	99.7%	2.28	0.245	1.07		1,006.52	2	-0.00055	-0.54	106	115
FCA Leaves	FCA	FCA1	Mudpit_P-UMG-SM-FCA-11	photosystem I reaction center subunit N, chloroplastic [Lactuca sativa]	XP_023755730.1	photosystem I reaction center subunit N, chloroplastic [Lactuca sativa]	100.0%	0.0259%	18,075.9	5	6	30	P-UMG-SM-FCA-14.4867.4867.2	LATSGANFAR	R	A	99.7%	2.45	0.237	2.32		1,006.52	2	-0.00045	-0.44	106	115
FCA Leaves	FCA	FCA1	Mudpit_P-UMG-SM-FCA-11	photosystem I reaction center subunit N, chloroplastic [Lactuca sativa]	XP_023755730.1	photosystem I reaction center subunit N, chloroplastic [Lactuca sativa]	100.0%	0.0259%	18,075.9	5	6	30	P-UMG-SM-FCA-15.4765.4765.2	LATSGANFAR	R	A	99.7%	2.49	0.286	1.19		1,006.52	2	-0.0012	-1.2	106	115
FCA Leaves	FCA	FCA1	Mudpit_P-UMG-SM-FCA-11	photosystem I reaction center subunit N, chloroplastic [Lactuca sativa]	XP_023755730.1	photosystem I reaction center subunit N, chloroplastic [Lactuca sativa]	100.0%	0.0259%	18,075.9	5	6	30	P-UMG-SM-FCA-15.4814.4814.2	LATSGANFAR	R	A	99.7%	2.51	0.345	3.22		1,006.52	2	-0.00090	-0.89	106	115
FCA Leaves	FCA	FCA1	Mudpit_P-UMG-SM-FCA-11	photosystem I reaction center subunit N, chloroplastic [Lactuca sativa]	XP_023755730.1	photosystem I reaction center subunit N, chloroplastic [Lactuca sativa]	100.0%	0.0259%	18,075.9	5	6	30	P-UMG-SM-FCA-14.7080.7080.2	MATMNSSVLACNYAVSGGLASPDFNSKPSSAAPTAVSY	-	K	99.7%	0.000	0.000	12.7	Acetyl (+42)	1,903.93	2	-1900	-1000000	1	38
FCA Leaves	FCA	FCA1	Mudpit_P-UMG-SM-FCA-11	photosystem I reaction center subunit N, chloroplastic [Lactuca sativa]	XP_023755730.1	photosystem I reaction center subunit N, chloroplastic [Lactuca sativa]	100.0%	0.0259%	18,075.9	5	6	30	P-UMG-SM-FCA-13.7252.7252.2	MATMNSSVLACNYAVSGGLASPDFNSKPSSAAPTAVSY	-	K	99.7%	0.000	0.000	13.7	Acetyl (+42)	1,903.93	2	-1900	-1000000	1	38
FCA Leaves	FCA	FCA2	Mudpit_P-UMG-SM-FCA-21	photosystem I reaction center subunit N, chloroplastic [Lactuca sativa]	XP_023755730.1	photosystem I reaction center subunit N, chloroplastic [Lactuca sativa]	100.0%	0.0176%	18,075.9	11	12	25	P-UMG-SM-FCA-24.1226.1226.3	ANKELNDQKR	K	L	99.7%	2.51	0.144	0.000		1,214.63	3	-0.0026	-2.2	96	105
FCA Leaves	FCA	FCA2	Mudpit_P-UMG-SM-FCA-21	photosystem I reaction center subunit N, chloroplastic [Lactuca sativa]	XP_023755730.1	photosystem I reaction center subunit N, chloroplastic [Lactuca sativa]	100.0%	0.0176%	18,075.9	11	12	25	P-UMG-SM-FCA-25.1253.1253.3	ANKELNDQKR	K	L	99.7%	3.34	0.269	0.000		1,214.63	3	-0.0024	-2.0	96	105
FCA Leaves	FCA	FCA2	Mudpit_P-UMG-SM-FCA-21	photosystem I reaction center subunit N, chloroplastic [Lactuca sativa]	XP_023755730.1	photosystem I reaction center subunit N, chloroplastic [Lactuca sativa]	100.0%	0.0176%	18,075.9	11	12	25	P-UMG-SM-FCA-25.2550.2550.2	APTAVSYK	A	L	98.9%	1.08	0.0380	0.000		835.43	2	-0.015	-17	32	39
FCA Leaves	FCA	FCA2	Mudpit_P-UMG-SM-FCA-21	photosystem I reaction center subunit N, chloroplastic [Lactuca sativa]	XP_023755730.1	photosystem I reaction center subunit N, chloroplastic [Lactuca sativa]	100.0%	0.0176%	18,075.9	11	12	25	P-UMG-SM-FCA-21.9009.9009.2	GVIDDYLEK	A	S	99.7%	1.54	0.213	0.000		1,050.52	2	-0.0012	-1.2	85	93
FCA Leaves	FCA	FCA2	Mudpit_P-UMG-SM-FCA-21	photosystem I reaction center subunit N, chloroplastic [Lactuca sativa]	XP_023755730.1	photosystem I reaction center subunit N, chloroplastic [Lactuca sativa]	100.0%	0.0176%	18,075.9	11	12	25	P-UMG-SM-FCA-22.8914.8914.2	GVIDDYLEK	A	S	99.7%	1.55	0.206	0.000		1,050.52	2	-0.0026	-2.5	85	93
FCA Leaves	FCA	FCA2	Mudpit_P-UMG-SM-FCA-21	photosystem I reaction center subunit N, chloroplastic [Lactuca sativa]	XP_023755730.1	photosystem I reaction center subunit N, chloroplastic [Lactuca sativa]	100.0%	0.0176%	18,075.9	11	12	25	P-UMG-SM-FCA-23.8867.8867.2	GVIDDYLEK	A	S	99.7%	1.60	0.164	0.000		1,050.52	2	0.000039	0.037	85	93
FCA Leaves	FCA	FCA2	Mudpit_P-UMG-SM-FCA-21	photosystem I reaction center subunit N, chloroplastic [Lactuca sativa]	XP_023755730.1	photosystem I reaction center subunit N, chloroplastic [Lactuca sativa]	100.0%	0.0176%	18,075.9	11	12	25	P-UMG-SM-FCA-25.8824.8824.2	GVIDDYLEK	A	S	99.7%	1.65	0.210	0.000		1,050.52	2	-0.0038	-3.6	85	93
FCA Leaves	FCA	FCA2	Mudpit_P-UMG-SM-FCA-21	photosystem I reaction center subunit N, chloroplastic [Lactuca sativa]	XP_023755730.1	photosystem I reaction center subunit N, chloroplastic [Lactuca sativa]	100.0%	0.0176%	18,075.9	11	12	25	P-UMG-SM-FCA-25.8869.8869.2	GVIDDYLEK	A	S	99.7%	1.72	0.209	0.000		1,050.52	2	-0.0013	-1.2	85	93
FCA Leaves	FCA	FCA2	Mudpit_P-UMG-SM-FCA-21	photosystem I reaction center subunit N, chloroplastic [Lactuca sativa]	XP_023755730.1	photosystem I reaction center subunit N, chloroplastic [Lactuca sativa]	100.0%	0.0176%	18,075.9	11	12	25	P-UMG-SM-FCA-25.8313.8313.2	GVIDDYLEKSK	A	A	99.7%	2.72	0.323	4.01		1,265.65	2	-0.0031	-2.4	85	95
FCA Leaves	FCA	FCA2	Mudpit_P-UMG-SM-FCA-21	photosystem I reaction center subunit N, chloroplastic [Lactuca sativa]	XP_023755730.1	photosystem I reaction center subunit N, chloroplastic [Lactuca sativa]	100.0%	0.0176%	18,075.9	11	12	25	P-UMG-SM-FCA-25.8288.8288.3	GVIDDYLEKSK	A	A	99.7%	2.82	0.285	2.38		1,265.65	3	-0.0024	-1.9	85	95
FCA Leaves	FCA	FCA2	Mudpit_P-UMG-SM-FCA-21	photosystem I reaction center subunit N, chloroplastic [Lactuca sativa]	XP_023755730.1	photosystem I reaction center subunit N, chloroplastic [Lactuca sativa]	100.0%	0.0176%	18,075.9	11	12	25	P-UMG-SM-FCA-25.8336.8336.3	GVIDDYLEKSK	A	A	99.7%	2.93	0.309	1.60		1,265.65	3	-0.0030	-2.4	85	95
FCA Leaves	FCA	FCA2	Mudpit_P-UMG-SM-FCA-21	photosystem I reaction center subunit N, chloroplastic [Lactuca sativa]	XP_023755730.1	photosystem I reaction center subunit N, chloroplastic [Lactuca sativa]	100.0%	0.0176%	18,075.9	11	12	25	P-UMG-SM-FCA-23.12703.12703.2	KFKCGSNVFWK	D	-	99.7%	1.51	0.151	0.000		1,341.66	2	-1.0	-770	158	168
FCA Leaves	FCA	FCA2	Mudpit_P-UMG-SM-FCA-21	photosystem I reaction center subunit N, chloroplastic [Lactuca sativa]	XP_023755730.1	photosystem I reaction center subunit N, chloroplastic [Lactuca sativa]	100.0%	0.0176%	18,075.9	11	12	25	P-UMG-SM-FCA-25.10598.10598.3	KVPFLSEDLELECKG	K	K	99.7%	3.01	0.391	0.000		1,705.86	3	-0.0040	-2.4	141	155
FCA Leaves	FCA	FCA2	Mudpit_P-UMG-SM-FCA-21	photosystem I reaction center subunit N, chloroplastic [Lactuca sativa]	XP_023755730.1	photosystem I reaction center subunit N, chloroplastic [Lactuca sativa]	100.0%	0.0176%	18,075.9	11	12	25	P-UMG-SM-FCA-25.10549.10549.3	KVPFLSEDLELECKG	K	K	99.7%	3.07	0.343	0.000		1,705.86	3	0.00014	0.083	141	155
FCA Leaves	FCA	FCA2	Mudpit_P-UMG-SM-FCA-21	photosystem I reaction center subunit N, chloroplastic [Lactuca sativa]	XP_023755730.1	photosystem I reaction center subunit N, chloroplastic [Lactuca sativa]	100.0%	0.0176%	18,075.9	11	12	25	P-UMG-SM-FCA-21.5330.5330.2	LATSGANFAR	R	A	99.7%	2.25	0.278	0.000		1,006.52	2	-0.00054	-0.53	106	115
FCA Leaves	FCA	FCA2	Mudpit_P-UMG-SM-FCA-21	photosystem I reaction center subunit N, chloroplastic [Lactuca sativa]	XP_023755730.1	photosystem I reaction center subunit N, chloroplastic [Lactuca sativa]	100.0%	0.0176%	18,075.9	11	12	25	P-UMG-SM-FCA-23.5189.5189.2	LATSGANFAR	R	A	99.7%	2.65	0.323	0.000		1,006.52	2	-0.0016	-1.6	106	115
FCA Leaves	FCA	FCA2	Mudpit_P-UMG-SM-FCA-21	photosystem I reaction center subunit N, chloroplastic [Lactuca sativa]	XP_023755730.1	photosystem I reaction center subunit N, chloroplastic [Lactuca sativa]	100.0%	0.0176%	18,075.9	11	12	25	P-UMG-SM-FCA-24.5129.5129.2	LATSGANFAR	R	A	99.7%	2.34	0.291	1.62		1,006.52	2	-0.0011	-1.1	106	115
FCA Leaves	FCA	FCA2	Mudpit_P-UMG-SM-FCA-21	photosystem I reaction center subunit N, chloroplastic [Lactuca sativa]	XP_023755730.1	photosystem I reaction center subunit N, chloroplastic [Lactuca sativa]	100.0%	0.0176%	18,075.9	11	12	25	P-UMG-SM-FCA-25.5153.5153.2	LATSGANFAR	R	A	99.7%	2.36	0.244	1.96		1,006.52	2	-0.0013	-1.3	106	115
FCA Leaves	FCA	FCA2	Mudpit_P-UMG-SM-FCA-21	photosystem I reaction center subunit N, chloroplastic [Lactuca sativa]	XP_023755730.1	photosystem I reaction center subunit N, chloroplastic [Lactuca sativa]	100.0%	0.0176%	18,075.9	11	12	25	P-UMG-SM-FCA-25.5202.5202.2	LATSGANFAR	R	A	99.7%	2.42	0.326	1.68		1,006.52	2	-0.00024	-0.24	106	115
FCA Leaves	FCA	FCA2	Mudpit_P-UMG-SM-FCA-21	photosystem I reaction center subunit N, chloroplastic [Lactuca sativa]	XP_023755730.1	photosystem I reaction center subunit N, chloroplastic [Lactuca sativa]	100.0%	0.0176%	18,075.9	11	12	25	P-UMG-SM-FCA-25.7452.7452.2	MATMNSSVLACNYAVSGGLASPDFNSKPSSAAPTAVSY	-	K	99.7%	0.000	0.000	13.4	Acetyl (+42)	1,903.93	2	-1900	-1000000	1	38
FCA Leaves	FCA	FCA2	Mudpit_P-UMG-SM-FCA-21	photosystem I reaction center subunit N, chloroplastic [Lactuca sativa]	XP_023755730.1	photosystem I reaction center subunit N, chloroplastic [Lactuca sativa]	100.0%	0.0176%	18,075.9	11	12	25	P-UMG-SM-FCA-24.7360.7360.2	MATMNSSVLACNYAVSGGLASPDFNSKPSSAAPTAVSY	-	K	99.7%	0.000	0.000	13.9	Acetyl (+42)	1,903.93	2	-1900	-1000000	1	38
FCA Leaves	FCA	FCA2	Mudpit_P-UMG-SM-FCA-21	photosystem I reaction center subunit N, chloroplastic [Lactuca sativa]	XP_023755730.1	photosystem I reaction center subunit N, chloroplastic [Lactuca sativa]	100.0%	0.0176%	18,075.9	11	12	25	P-UMG-SM-FCA-23.7437.7437.2	MATMNSSVLACNYAVSGGLASPDFNSKPSSAAPTAVSY	-	K	99.7%	0.000	0.000	14.7	Acetyl (+42)	1,903.93	2	-1900	-1000000	1	38
FCA Leaves	FCA	FCA2	Mudpit_P-UMG-SM-FCA-21	photosystem I reaction center subunit N, chloroplastic [Lactuca sativa]	XP_023755730.1	photosystem I reaction center subunit N, chloroplastic [Lactuca sativa]	100.0%	0.0176%	18,075.9	11	12	25	P-UMG-SM-FCA-24.2111.2111.2	QTVSSSSDS	K	I	99.5%	0.964	0.000	0.000		899.38	2	3.0	3300	47	55
FCA Leaves	FCA	FCA2	Mudpit_P-UMG-SM-FCA-21	photosystem I reaction center subunit N, chloroplastic [Lactuca sativa]	XP_023755730.1	photosystem I reaction center subunit N, chloroplastic [Lactuca sativa]	100.0%	0.0176%	18,075.9	11	12	25	P-UMG-SM-FCA-25.4547.4547.3	RLATSGANFAR	K	A	99.7%	2.31	0.225	0.000		1,162.62	3	-0.0030	-2.5	105	115
FCA Leaves	FCA	FCA2	Mudpit_P-UMG-SM-FCA-21	photosystem I reaction center subunit N, chloroplastic [Lactuca sativa]	XP_023755730.1	photosystem I reaction center subunit N, chloroplastic [Lactuca sativa]	100.0%	0.0176%	18,075.9	11	12	25	P-UMG-SM-FCA-25.11531.11531.2	VPFLSEDLELECKG	K	K	99.7%	1.28	0.0311	0.000		1,577.72	2	-0.042	-27	142	155
FCA Leaves	FCA	FCA3	Mudpit_P-UMG-SM-FCA-31	photosystem I reaction center subunit N, chloroplastic [Lactuca sativa]	XP_023755730.1	photosystem I reaction center subunit N, chloroplastic [Lactuca sativa]	100.0%	0.0163%	18,075.9	7	9	25	P-UMG-SM-FCA-34.1293.1293.3	ANKELNDQKR	K	L	99.7%	1.95	0.0672	0.000		1,214.64	3	-0.0010	-0.83	96	105
FCA Leaves	FCA	FCA3	Mudpit_P-UMG-SM-FCA-31	photosystem I reaction center subunit N, chloroplastic [Lactuca sativa]	XP_023755730.1	photosystem I reaction center subunit N, chloroplastic [Lactuca sativa]	100.0%	0.0163%	18,075.9	7	9	25	P-UMG-SM-FCA-35.1421.1421.3	ANKELNDQKR	K	L	99.7%	3.25	0.284	1.32		1,214.64	3	-0.00072	-0.59	96	105
FCA Leaves	FCA	FCA3	Mudpit_P-UMG-SM-FCA-31	photosystem I reaction center subunit N, chloroplastic [Lactuca sativa]	XP_023755730.1	photosystem I reaction center subunit N, chloroplastic [Lactuca sativa]	100.0%	0.0163%	18,075.9	7	9	25	P-UMG-SM-FCA-32.9027.9027.2	GVIDDYLEK	A	S	99.7%	1.57	0.184	0.000		1,050.52	2	-0.00022	-0.21	85	93
FCA Leaves	FCA	FCA3	Mudpit_P-UMG-SM-FCA-31	photosystem I reaction center subunit N, chloroplastic [Lactuca sativa]	XP_023755730.1	photosystem I reaction center subunit N, chloroplastic [Lactuca sativa]	100.0%	0.0163%	18,075.9	7	9	25	P-UMG-SM-FCA-35.9144.9144.2	GVIDDYLEK	A	S	99.7%	1.63	0.206	0.000		1,050.52	2	-0.00024	-0.23	85	93
FCA Leaves	FCA	FCA3	Mudpit_P-UMG-SM-FCA-31	photosystem I reaction center subunit N, chloroplastic [Lactuca sativa]	XP_023755730.1	photosystem I reaction center subunit N, chloroplastic [Lactuca sativa]	100.0%	0.0163%	18,075.9	7	9	25	P-UMG-SM-FCA-31.8908.8908.2	GVIDDYLEK	A	S	99.7%	1.64	0.209	0.000		1,050.52	2	-0.00015	-0.15	85	93
FCA Leaves	FCA	FCA3	Mudpit_P-UMG-SM-FCA-31	photosystem I reaction center subunit N, chloroplastic [Lactuca sativa]	XP_023755730.1	photosystem I reaction center subunit N, chloroplastic [Lactuca sativa]	100.0%	0.0163%	18,075.9	7	9	25	P-UMG-SM-FCA-35.9092.9092.2	GVIDDYLEK	A	S	99.7%	1.72	0.214	0.000		1,050.52	2	-0.00036	-0.34	85	93
FCA Leaves	FCA	FCA3	Mudpit_P-UMG-SM-FCA-31	photosystem I reaction center subunit N, chloroplastic [Lactuca sativa]	XP_023755730.1	photosystem I reaction center subunit N, chloroplastic [Lactuca sativa]	100.0%	0.0163%	18,075.9	7	9	25	P-UMG-SM-FCA-35.9042.9042.2	GVIDDYLEK	A	S	99.7%	1.77	0.197	0.000		1,050.52	2	-0.0042	-4.0	85	93
FCA Leaves	FCA	FCA3	Mudpit_P-UMG-SM-FCA-31	photosystem I reaction center subunit N, chloroplastic [Lactuca sativa]	XP_023755730.1	photosystem I reaction center subunit N, chloroplastic [Lactuca sativa]	100.0%	0.0163%	18,075.9	7	9	25	P-UMG-SM-FCA-35.8532.8532.3	GVIDDYLEKSK	A	A	99.7%	2.45	0.290	1.33		1,265.65	3	-0.00039	-0.31	85	95
FCA Leaves	FCA	FCA3	Mudpit_P-UMG-SM-FCA-31	photosystem I reaction center subunit N, chloroplastic [Lactuca sativa]	XP_023755730.1	photosystem I reaction center subunit N, chloroplastic [Lactuca sativa]	100.0%	0.0163%	18,075.9	7	9	25	P-UMG-SM-FCA-35.8487.8487.3	GVIDDYLEKSK	A	A	99.7%	3.08	0.214	1.89		1,265.65	3	-0.00030	-0.24	85	95
FCA Leaves	FCA	FCA3	Mudpit_P-UMG-SM-FCA-31	photosystem I reaction center subunit N, chloroplastic [Lactuca sativa]	XP_023755730.1	photosystem I reaction center subunit N, chloroplastic [Lactuca sativa]	100.0%	0.0163%	18,075.9	7	9	25	P-UMG-SM-FCA-35.8500.8500.2	GVIDDYLEKSK	A	A	99.7%	2.56	0.308	2.80		1,265.65	2	-0.00048	-0.38	85	95
FCA Leaves	FCA	FCA3	Mudpit_P-UMG-SM-FCA-31	photosystem I reaction center subunit N, chloroplastic [Lactuca sativa]	XP_023755730.1	photosystem I reaction center subunit N, chloroplastic [Lactuca sativa]	100.0%	0.0163%	18,075.9	7	9	25	P-UMG-SM-FCA-34.10757.10757.3	KVPFLSEDLELECKG	K	K	99.7%	2.89	0.200	0.000		1,705.86	3	-0.00022	-0.13	141	155
FCA Leaves	FCA	FCA3	Mudpit_P-UMG-SM-FCA-31	photosystem I reaction center subunit N, chloroplastic [Lactuca sativa]	XP_023755730.1	photosystem I reaction center subunit N, chloroplastic [Lactuca sativa]	100.0%	0.0163%	18,075.9	7	9	25	P-UMG-SM-FCA-35.10924.10924.3	KVPFLSEDLELECKG	K	K	99.7%	3.65	0.473	0.000		1,705.86	3	0.00082	0.48	141	155
FCA Leaves	FCA	FCA3	Mudpit_P-UMG-SM-FCA-31	photosystem I reaction center subunit N, chloroplastic [Lactuca sativa]	XP_023755730.1	photosystem I reaction center subunit N, chloroplastic [Lactuca sativa]	100.0%	0.0163%	18,075.9	7	9	25	P-UMG-SM-FCA-35.10874.10874.3	KVPFLSEDLELECKG	K	K	99.7%	3.48	0.398	1.36		1,705.86	3	0.0012	0.73	141	155
FCA Leaves	FCA	FCA3	Mudpit_P-UMG-SM-FCA-31	photosystem I reaction center subunit N, chloroplastic [Lactuca sativa]	XP_023755730.1	photosystem I reaction center subunit N, chloroplastic [Lactuca sativa]	100.0%	0.0163%	18,075.9	7	9	25	P-UMG-SM-FCA-35.5301.5301.2	LATSGANFAR	R	A	99.7%	1.82	0.0718	0.000		1,006.54	2	0.021	21	106	115
FCA Leaves	FCA	FCA3	Mudpit_P-UMG-SM-FCA-31	photosystem I reaction center subunit N, chloroplastic [Lactuca sativa]	XP_023755730.1	photosystem I reaction center subunit N, chloroplastic [Lactuca sativa]	100.0%	0.0163%	18,075.9	7	9	25	P-UMG-SM-FCA-34.5190.5190.2	LATSGANFAR	R	A	99.7%	2.30	0.197	0.000		1,006.51	2	-0.0053	-5.3	106	115
FCA Leaves	FCA	FCA3	Mudpit_P-UMG-SM-FCA-31	photosystem I reaction center subunit N, chloroplastic [Lactuca sativa]	XP_023755730.1	photosystem I reaction center subunit N, chloroplastic [Lactuca sativa]	100.0%	0.0163%	18,075.9	7	9	25	P-UMG-SM-FCA-33.5349.5349.2	LATSGANFAR	R	A	99.7%	2.34	0.236	0.000		1,006.52	2	0.00015	0.15	106	115
FCA Leaves	FCA	FCA3	Mudpit_P-UMG-SM-FCA-31	photosystem I reaction center subunit N, chloroplastic [Lactuca sativa]	XP_023755730.1	photosystem I reaction center subunit N, chloroplastic [Lactuca sativa]	100.0%	0.0163%	18,075.9	7	9	25	P-UMG-SM-FCA-32.5229.5229.2	LATSGANFAR	R	A	99.7%	2.39	0.290	0.000		1,006.52	2	0.0017	1.7	106	115
FCA Leaves	FCA	FCA3	Mudpit_P-UMG-SM-FCA-31	photosystem I reaction center subunit N, chloroplastic [Lactuca sativa]	XP_023755730.1	photosystem I reaction center subunit N, chloroplastic [Lactuca sativa]	100.0%	0.0163%	18,075.9	7	9	25	P-UMG-SM-FCA-31.5170.5170.2	LATSGANFAR	R	A	99.7%	2.42	0.309	0.000		1,006.52	2	0.00051	0.51	106	115
FCA Leaves	FCA	FCA3	Mudpit_P-UMG-SM-FCA-31	photosystem I reaction center subunit N, chloroplastic [Lactuca sativa]	XP_023755730.1	photosystem I reaction center subunit N, chloroplastic [Lactuca sativa]	100.0%	0.0163%	18,075.9	7	9	25	P-UMG-SM-FCA-35.5360.5360.2	LATSGANFAR	R	A	99.7%	2.37	0.318	1.31		1,006.52	2	0.00015	0.15	106	115
FCA Leaves	FCA	FCA3	Mudpit_P-UMG-SM-FCA-31	photosystem I reaction center subunit N, chloroplastic [Lactuca sativa]	XP_023755730.1	photosystem I reaction center subunit N, chloroplastic [Lactuca sativa]	100.0%	0.0163%	18,075.9	7	9	25	P-UMG-SM-FCA-35.5310.5310.2	LATSGANFAR	R	A	99.7%	2.38	0.302	1.82		1,006.52	2	-0.0044	-4.4	106	115
FCA Leaves	FCA	FCA3	Mudpit_P-UMG-SM-FCA-31	photosystem I reaction center subunit N, chloroplastic [Lactuca sativa]	XP_023755730.1	photosystem I reaction center subunit N, chloroplastic [Lactuca sativa]	100.0%	0.0163%	18,075.9	7	9	25	P-UMG-SM-FCA-33.7666.7666.2	MATMNSSVLACNYAVSGGLASPDFNSKPSSAAPTAVSY	-	K	99.7%	0.000	0.000	12.7	Acetyl (+42)	1,903.93	2	-1900	-1000000	1	38
FCA Leaves	FCA	FCA3	Mudpit_P-UMG-SM-FCA-31	photosystem I reaction center subunit N, chloroplastic [Lactuca sativa]	XP_023755730.1	photosystem I reaction center subunit N, chloroplastic [Lactuca sativa]	100.0%	0.0163%	18,075.9	7	9	25	P-UMG-SM-FCA-35.7691.7691.2	MATMNSSVLACNYAVSGGLASPDFNSKPSSAAPTAVSY	-	K	99.7%	0.000	0.000	12.8	Acetyl (+42)	1,903.93	2	-1900	-1000000	1	38
FCA Leaves	FCA	FCA3	Mudpit_P-UMG-SM-FCA-31	photosystem I reaction center subunit N, chloroplastic [Lactuca sativa]	XP_023755730.1	photosystem I reaction center subunit N, chloroplastic [Lactuca sativa]	100.0%	0.0163%	18,075.9	7	9	25	P-UMG-SM-FCA-35.7639.7639.2	MATMNSSVLACNYAVSGGLASPDFNSKPSSAAPTAVSY	-	K	99.7%	0.000	0.000	15.0	Acetyl (+42)	1,903.93	2	-1900	-1000000	1	38
FCA Leaves	FCA	FCA3	Mudpit_P-UMG-SM-FCA-31	photosystem I reaction center subunit N, chloroplastic [Lactuca sativa]	XP_023755730.1	photosystem I reaction center subunit N, chloroplastic [Lactuca sativa]	100.0%	0.0163%	18,075.9	7	9	25	P-UMG-SM-FCA-35.4655.4655.2	RLATSGANFAR	K	A	99.7%	2.23	0.261	0.000		1,162.62	2	-0.000069	-0.059	105	115
FCA Leaves	FCA	FCA3	Mudpit_P-UMG-SM-FCA-31	photosystem I reaction center subunit N, chloroplastic [Lactuca sativa]	XP_023755730.1	photosystem I reaction center subunit N, chloroplastic [Lactuca sativa]	100.0%	0.0163%	18,075.9	7	9	25	P-UMG-SM-FCA-35.4649.4649.3	RLATSGANFAR	K	A	99.7%	3.03	0.280	1.37		1,162.62	3	0.00025	0.21	105	115

## Sheet: XP_023773187.1
Leaves	Biological sample category	Biological sample name	MS/MS sample name	Protein group	Protein accession number	Protein name	Protein identification probability	Protein percentage of total spectra	Protein molecular weight (AMU)	Number of unique peptides	Number of unique spectra	Number of total spectra	Spectrum name	Peptide sequence	Previous amino acid	Next amino acid	Peptide identification probability	SEQUEST XCorr score	SEQUEST DCn score	X! Tandem -log(e) score	Modifications identified by spectrum	Actual peptide mass (AMU)	Spectrum charge	Actual minus calculated peptide mass (AMU)	Actual minus calculated peptide mass (PPM)	Peptide start index	Peptide stop index
FCA Leaves	CONTROL	CTRL1	Mudpit_P-UMG-SM-CTR-11	UTP--glucose-1-phosphate uridylyltransferase [Lactuca sativa]	XP_023773187.1	UTP--glucose-1-phosphate uridylyltransferase [Lactuca sativa]	100.0%	0.0238%	51,534.5	19	21	29	P-UMG-SM-CTR-12.7128.7128.2	AAADTEKLNNLR	M	S	99.7%	0.000	0.000	6.74	Acetyl (+42)	1,356.70	2	-0.00060	-0.44	2	13
FCA Leaves	CONTROL	CTRL1	Mudpit_P-UMG-SM-CTR-11	UTP--glucose-1-phosphate uridylyltransferase [Lactuca sativa]	XP_023773187.1	UTP--glucose-1-phosphate uridylyltransferase [Lactuca sativa]	100.0%	0.0238%	51,534.5	19	21	29	P-UMG-SM-CTR-12.7079.7079.2	AAADTEKLNNLR	M	S	99.7%	0.000	0.000	7.92	Acetyl (+42)	1,356.70	2	-0.0031	-2.3	2	13
FCA Leaves	CONTROL	CTRL1	Mudpit_P-UMG-SM-CTR-11	UTP--glucose-1-phosphate uridylyltransferase [Lactuca sativa]	XP_023773187.1	UTP--glucose-1-phosphate uridylyltransferase [Lactuca sativa]	100.0%	0.0238%	51,534.5	19	21	29	P-UMG-SM-CTR-12.11394.11394.3	ASSDLLLVQSDLYTEKDGYVVR	K	N	99.7%	4.69	0.385	5.14		2,470.26	3	0.0025	1.0	362	383
FCA Leaves	CONTROL	CTRL1	Mudpit_P-UMG-SM-CTR-11	UTP--glucose-1-phosphate uridylyltransferase [Lactuca sativa]	XP_023773187.1	UTP--glucose-1-phosphate uridylyltransferase [Lactuca sativa]	100.0%	0.0238%	51,534.5	19	21	29	P-UMG-SM-CTR-12.10550.10550.4	ASSDLLLVQSDLYTEKDGYVVRNPAR	K	T	99.7%	3.76	0.275	5.36		2,908.49	4	-0.00049	-0.17	362	387
FCA Leaves	CONTROL	CTRL1	Mudpit_P-UMG-SM-CTR-11	UTP--glucose-1-phosphate uridylyltransferase [Lactuca sativa]	XP_023773187.1	UTP--glucose-1-phosphate uridylyltransferase [Lactuca sativa]	100.0%	0.0238%	51,534.5	19	21	29	P-UMG-SM-CTR-11.6080.6080.2	EVHVAGDI	K	-	98.9%	1.60	0.00670	0.000		838.42	2	-0.0020	-2.4	463	470
FCA Leaves	CONTROL	CTRL1	Mudpit_P-UMG-SM-CTR-11	UTP--glucose-1-phosphate uridylyltransferase [Lactuca sativa]	XP_023773187.1	UTP--glucose-1-phosphate uridylyltransferase [Lactuca sativa]	100.0%	0.0238%	51,534.5	19	21	29	P-UMG-SM-CTR-12.6015.6015.2	EVHVAGDI	K	-	98.9%	1.80	0.0747	0.000		838.42	2	-0.0016	-1.9	463	470
FCA Leaves	CONTROL	CTRL1	Mudpit_P-UMG-SM-CTR-11	UTP--glucose-1-phosphate uridylyltransferase [Lactuca sativa]	XP_023773187.1	UTP--glucose-1-phosphate uridylyltransferase [Lactuca sativa]	100.0%	0.0238%	51,534.5	19	21	29	P-UMG-SM-CTR-12.11018.11018.2	FFDNAIGINVPR	K	S	99.7%	2.97	0.492	0.000		1,361.71	2	-0.0016	-1.2	343	354
FCA Leaves	CONTROL	CTRL1	Mudpit_P-UMG-SM-CTR-11	UTP--glucose-1-phosphate uridylyltransferase [Lactuca sativa]	XP_023773187.1	UTP--glucose-1-phosphate uridylyltransferase [Lactuca sativa]	100.0%	0.0238%	51,534.5	19	21	29	P-UMG-SM-CTR-11.11124.11124.2	FFDNAIGINVPR	K	S	99.7%	2.61	0.480	3.06		1,361.71	2	-0.00020	-0.15	343	354
FCA Leaves	CONTROL	CTRL1	Mudpit_P-UMG-SM-CTR-11	UTP--glucose-1-phosphate uridylyltransferase [Lactuca sativa]	XP_023773187.1	UTP--glucose-1-phosphate uridylyltransferase [Lactuca sativa]	100.0%	0.0238%	51,534.5	19	21	29	P-UMG-SM-CTR-12.11067.11067.2	FFDNAIGINVPR	K	S	99.7%	2.76	0.500	2.96		1,361.71	2	-0.00059	-0.43	343	354
FCA Leaves	CONTROL	CTRL1	Mudpit_P-UMG-SM-CTR-11	UTP--glucose-1-phosphate uridylyltransferase [Lactuca sativa]	XP_023773187.1	UTP--glucose-1-phosphate uridylyltransferase [Lactuca sativa]	100.0%	0.0238%	51,534.5	19	21	29	P-UMG-SM-CTR-12.7470.7470.3	IEIHTFNQSQYPR	K	L	99.7%	3.23	0.320	0.000		1,631.80	3	-0.0019	-1.2	156	168
FCA Leaves	CONTROL	CTRL1	Mudpit_P-UMG-SM-CTR-11	UTP--glucose-1-phosphate uridylyltransferase [Lactuca sativa]	XP_023773187.1	UTP--glucose-1-phosphate uridylyltransferase [Lactuca sativa]	100.0%	0.0238%	51,534.5	19	21	29	P-UMG-SM-CTR-12.12448.12448.3	IFNTNNLWVNLNAIKR	K	L	99.7%	3.70	0.250	0.000		1,929.06	3	0.000013	0.0067	292	307
FCA Leaves	CONTROL	CTRL1	Mudpit_P-UMG-SM-CTR-11	UTP--glucose-1-phosphate uridylyltransferase [Lactuca sativa]	XP_023773187.1	UTP--glucose-1-phosphate uridylyltransferase [Lactuca sativa]	100.0%	0.0238%	51,534.5	19	21	29	P-UMG-SM-CTR-12.11431.11431.3	IQTPTDKIVVPYDTLSAVPEDVAQTK	K	S	99.7%	4.32	0.509	6.51		2,827.48	3	-0.0047	-1.7	50	75
FCA Leaves	CONTROL	CTRL1	Mudpit_P-UMG-SM-CTR-11	UTP--glucose-1-phosphate uridylyltransferase [Lactuca sativa]	XP_023773187.1	UTP--glucose-1-phosphate uridylyltransferase [Lactuca sativa]	100.0%	0.0238%	51,534.5	19	21	29	P-UMG-SM-CTR-12.11560.11560.3	IVVPYDTLSAVPEDVAQTK	K	S	99.7%	3.04	0.394	1.60		2,044.07	3	0.00037	0.18	57	75
FCA Leaves	CONTROL	CTRL1	Mudpit_P-UMG-SM-CTR-11	UTP--glucose-1-phosphate uridylyltransferase [Lactuca sativa]	XP_023773187.1	UTP--glucose-1-phosphate uridylyltransferase [Lactuca sativa]	100.0%	0.0238%	51,534.5	19	21	29	P-UMG-SM-CTR-12.11563.11563.2	IVVPYDTLSAVPEDVAQTK	K	S	99.7%	3.76	0.560	9.39		2,044.07	2	-0.00094	-0.46	57	75
FCA Leaves	CONTROL	CTRL1	Mudpit_P-UMG-SM-CTR-11	UTP--glucose-1-phosphate uridylyltransferase [Lactuca sativa]	XP_023773187.1	UTP--glucose-1-phosphate uridylyltransferase [Lactuca sativa]	100.0%	0.0238%	51,534.5	19	21	29	P-UMG-SM-CTR-12.6835.6835.2	LEALLSQGK	K	E	99.7%	2.28	0.168	0.000		957.55	2	0.0029	3.0	206	214
FCA Leaves	CONTROL	CTRL1	Mudpit_P-UMG-SM-CTR-11	UTP--glucose-1-phosphate uridylyltransferase [Lactuca sativa]	XP_023773187.1	UTP--glucose-1-phosphate uridylyltransferase [Lactuca sativa]	100.0%	0.0238%	51,534.5	19	21	29	P-UMG-SM-CTR-12.5192.5192.2	LVQADALK	R	M	98.9%	1.68	0.261	0.000		856.50	2	0.000079	0.092	308	315
FCA Leaves	CONTROL	CTRL1	Mudpit_P-UMG-SM-CTR-11	UTP--glucose-1-phosphate uridylyltransferase [Lactuca sativa]	XP_023773187.1	UTP--glucose-1-phosphate uridylyltransferase [Lactuca sativa]	100.0%	0.0238%	51,534.5	19	21	29	P-UMG-SM-CTR-12.11425.11425.2	LVTEDFLPLSSK	R	G	99.7%	2.05	0.170	0.000		1,348.72	2	0.99	730	169	180
FCA Leaves	CONTROL	CTRL1	Mudpit_P-UMG-SM-CTR-11	UTP--glucose-1-phosphate uridylyltransferase [Lactuca sativa]	XP_023773187.1	UTP--glucose-1-phosphate uridylyltransferase [Lactuca sativa]	100.0%	0.0238%	51,534.5	19	21	29	P-UMG-SM-CTR-11.11412.11412.2	LVTEDFLPLSSK	R	G	99.7%	2.58	0.355	0.000		1,347.73	2	-0.0013	-0.94	169	180
FCA Leaves	CONTROL	CTRL1	Mudpit_P-UMG-SM-CTR-11	UTP--glucose-1-phosphate uridylyltransferase [Lactuca sativa]	XP_023773187.1	UTP--glucose-1-phosphate uridylyltransferase [Lactuca sativa]	100.0%	0.0238%	51,534.5	19	21	29	P-UMG-SM-CTR-11.11462.11462.2	LVTEDFLPLSSK	R	G	99.7%	2.02	0.346	2.15		1,347.73	2	-0.0017	-1.2	169	180
FCA Leaves	CONTROL	CTRL1	Mudpit_P-UMG-SM-CTR-11	UTP--glucose-1-phosphate uridylyltransferase [Lactuca sativa]	XP_023773187.1	UTP--glucose-1-phosphate uridylyltransferase [Lactuca sativa]	100.0%	0.0238%	51,534.5	19	21	29	P-UMG-SM-CTR-12.11363.11363.2	LVTEDFLPLSSK	R	G	99.7%	2.41	0.427	2.62		1,347.73	2	-0.0024	-1.8	169	180
FCA Leaves	CONTROL	CTRL1	Mudpit_P-UMG-SM-CTR-11	UTP--glucose-1-phosphate uridylyltransferase [Lactuca sativa]	XP_023773187.1	UTP--glucose-1-phosphate uridylyltransferase [Lactuca sativa]	100.0%	0.0238%	51,534.5	19	21	29	P-UMG-SM-CTR-12.11314.11314.2	LVTEDFLPLSSK	R	G	99.7%	2.70	0.466	1.24		1,347.73	2	-0.0019	-1.4	169	180
FCA Leaves	CONTROL	CTRL1	Mudpit_P-UMG-SM-CTR-11	UTP--glucose-1-phosphate uridylyltransferase [Lactuca sativa]	XP_023773187.1	UTP--glucose-1-phosphate uridylyltransferase [Lactuca sativa]	100.0%	0.0238%	51,534.5	19	21	29	P-UMG-SM-CTR-12.7286.7286.2	SAVSGLTQISDNEK	R	S	99.7%	3.05	0.414	0.000		1,446.71	2	-1.0	-690	14	27
FCA Leaves	CONTROL	CTRL1	Mudpit_P-UMG-SM-CTR-11	UTP--glucose-1-phosphate uridylyltransferase [Lactuca sativa]	XP_023773187.1	UTP--glucose-1-phosphate uridylyltransferase [Lactuca sativa]	100.0%	0.0238%	51,534.5	19	21	29	P-UMG-SM-CTR-12.5536.5536.3	SGDKLEIPDK	K	A	99.7%	1.94	0.0793	0.000		1,100.57	3	-0.0029	-2.6	447	456
FCA Leaves	CONTROL	CTRL1	Mudpit_P-UMG-SM-CTR-11	UTP--glucose-1-phosphate uridylyltransferase [Lactuca sativa]	XP_023773187.1	UTP--glucose-1-phosphate uridylyltransferase [Lactuca sativa]	100.0%	0.0238%	51,534.5	19	21	29	P-UMG-SM-CTR-12.7938.7938.3	SGDKLEIPDKALIQNK	K	E	99.7%	3.67	0.360	0.000		1,767.97	3	0.00013	0.073	447	462
FCA Leaves	CONTROL	CTRL1	Mudpit_P-UMG-SM-CTR-11	UTP--glucose-1-phosphate uridylyltransferase [Lactuca sativa]	XP_023773187.1	UTP--glucose-1-phosphate uridylyltransferase [Lactuca sativa]	100.0%	0.0238%	51,534.5	19	21	29	P-UMG-SM-CTR-12.7925.7925.4	SGDKLEIPDKALIQNK	K	E	99.7%	3.14	0.255	2.46		1,767.97	4	0.00032	0.18	447	462
FCA Leaves	CONTROL	CTRL1	Mudpit_P-UMG-SM-CTR-11	UTP--glucose-1-phosphate uridylyltransferase [Lactuca sativa]	XP_023773187.1	UTP--glucose-1-phosphate uridylyltransferase [Lactuca sativa]	100.0%	0.0238%	51,534.5	19	21	29	P-UMG-SM-CTR-12.9924.9924.2	SGFINLVSR	K	Y	99.7%	1.90	0.176	0.000		991.55	2	0.0022	2.2	28	36
FCA Leaves	CONTROL	CTRL1	Mudpit_P-UMG-SM-CTR-11	UTP--glucose-1-phosphate uridylyltransferase [Lactuca sativa]	XP_023773187.1	UTP--glucose-1-phosphate uridylyltransferase [Lactuca sativa]	100.0%	0.0238%	51,534.5	19	21	29	P-UMG-SM-CTR-12.9878.9878.2	SGFINLVSR	K	Y	99.7%	1.93	0.168	0.000		991.55	2	0.00014	0.14	28	36
FCA Leaves	CONTROL	CTRL1	Mudpit_P-UMG-SM-CTR-11	UTP--glucose-1-phosphate uridylyltransferase [Lactuca sativa]	XP_023773187.1	UTP--glucose-1-phosphate uridylyltransferase [Lactuca sativa]	100.0%	0.0238%	51,534.5	19	21	29	P-UMG-SM-CTR-11.9965.9965.2	SGFINLVSR	K	Y	99.7%	2.10	0.145	0.000		991.54	2	-0.00014	-0.14	28	36
FCA Leaves	CONTROL	CTRL1	Mudpit_P-UMG-SM-CTR-11	UTP--glucose-1-phosphate uridylyltransferase [Lactuca sativa]	XP_023773187.1	UTP--glucose-1-phosphate uridylyltransferase [Lactuca sativa]	100.0%	0.0238%	51,534.5	19	21	29	P-UMG-SM-CTR-12.12371.12371.2	SIPSIIELDSLK	K	V	99.7%	2.32	0.339	2.85		1,313.74	2	-0.0020	-1.5	413	424
FCA Leaves	CONTROL	CTRL1	Mudpit_P-UMG-SM-CTR-11	UTP--glucose-1-phosphate uridylyltransferase [Lactuca sativa]	XP_023773187.1	UTP--glucose-1-phosphate uridylyltransferase [Lactuca sativa]	100.0%	0.0238%	51,534.5	19	21	29	P-UMG-SM-CTR-12.12319.12319.2	SIPSIIELDSLK	K	V	99.7%	2.46	0.397	2.42		1,313.74	2	-0.0047	-3.6	413	424
FCA Leaves	CONTROL	CTRL1	Mudpit_P-UMG-SM-CTR-11	UTP--glucose-1-phosphate uridylyltransferase [Lactuca sativa]	XP_023773187.1	UTP--glucose-1-phosphate uridylyltransferase [Lactuca sativa]	100.0%	0.0238%	51,534.5	19	21	29	P-UMG-SM-CTR-12.11722.11722.2	SLLDKLVVLK	K	L	99.7%	2.76	0.301	0.000		1,126.73	2	-0.0034	-3.0	76	85
FCA Leaves	CONTROL	CTRL1	Mudpit_P-UMG-SM-CTR-11	UTP--glucose-1-phosphate uridylyltransferase [Lactuca sativa]	XP_023773187.1	UTP--glucose-1-phosphate uridylyltransferase [Lactuca sativa]	100.0%	0.0238%	51,534.5	19	21	29	P-UMG-SM-CTR-12.8455.8455.3	TDPANPSIELGPEFKK	R	V	99.7%	3.19	0.429	0.000		1,741.89	3	-0.0025	-1.4	388	403
FCA Leaves	CONTROL	CTRL1	Mudpit_P-UMG-SM-CTR-11	UTP--glucose-1-phosphate uridylyltransferase [Lactuca sativa]	XP_023773187.1	UTP--glucose-1-phosphate uridylyltransferase [Lactuca sativa]	100.0%	0.0238%	51,534.5	19	21	29	P-UMG-SM-CTR-12.9170.9170.2	VLQLETAAGAAIK	K	F	99.7%	2.70	0.351	2.41		1,283.75	2	0.00032	0.25	330	342
FCA Leaves	CONTROL	CTRL1	Mudpit_P-UMG-SM-CTR-11	UTP--glucose-1-phosphate uridylyltransferase [Lactuca sativa]	XP_023773187.1	UTP--glucose-1-phosphate uridylyltransferase [Lactuca sativa]	100.0%	0.0238%	51,534.5	19	21	29	P-UMG-SM-CTR-12.12053.12053.2	VSGDVWFGSSVVLK	K	G	99.7%	2.07	0.00110	1.96		1,478.77	2	-0.0037	-2.5	425	438
FCA Leaves	CONTROL	CTRL1	Mudpit_P-UMG-SM-CTR-11	UTP--glucose-1-phosphate uridylyltransferase [Lactuca sativa]	XP_023773187.1	UTP--glucose-1-phosphate uridylyltransferase [Lactuca sativa]	100.0%	0.0238%	51,534.5	19	21	29	P-UMG-SM-CTR-11.4783.4783.3	YLSGEAQHVEWSK	R	I	99.7%	1.86	0.0554	0.000		1,532.77	3	0.044	29	37	49
FCA Leaves	CONTROL	CTRL1	Mudpit_P-UMG-SM-CTR-11	UTP--glucose-1-phosphate uridylyltransferase [Lactuca sativa]	XP_023773187.1	UTP--glucose-1-phosphate uridylyltransferase [Lactuca sativa]	100.0%	0.0238%	51,534.5	19	21	29	P-UMG-SM-CTR-12.7315.7315.4	YSGSKIEIHTFNQSQYPR	K	L	99.7%	3.30	0.353	0.000		2,154.05	4	0.0018	0.82	151	168
FCA Leaves	CONTROL	CTRL2	Mudpit_P-UMG-SM-CTR-21	UTP--glucose-1-phosphate uridylyltransferase [Lactuca sativa]	XP_023773187.1	UTP--glucose-1-phosphate uridylyltransferase [Lactuca sativa]	100.0%	0.0240%	51,534.5	20	22	33	P-UMG-SM-CTR-22.7191.7191.2	AAADTEKLNNLR	M	S	99.7%	0.000	0.000	7.00	Acetyl (+42)	1,356.70	2	-0.0029	-2.2	2	13
FCA Leaves	CONTROL	CTRL2	Mudpit_P-UMG-SM-CTR-21	UTP--glucose-1-phosphate uridylyltransferase [Lactuca sativa]	XP_023773187.1	UTP--glucose-1-phosphate uridylyltransferase [Lactuca sativa]	100.0%	0.0240%	51,534.5	20	22	33	P-UMG-SM-CTR-22.11512.11512.3	ASSDLLLVQSDLYTEKDGYVVR	K	N	99.7%	2.28	0.0486	0.000		2,472.20	3	1.9	790	362	383
FCA Leaves	CONTROL	CTRL2	Mudpit_P-UMG-SM-CTR-21	UTP--glucose-1-phosphate uridylyltransferase [Lactuca sativa]	XP_023773187.1	UTP--glucose-1-phosphate uridylyltransferase [Lactuca sativa]	100.0%	0.0240%	51,534.5	20	22	33	P-UMG-SM-CTR-21.6043.6043.2	EVHVAGDI	K	-	98.9%	1.51	0.0365	0.000		838.42	2	-0.0015	-1.8	463	470
FCA Leaves	CONTROL	CTRL2	Mudpit_P-UMG-SM-CTR-21	UTP--glucose-1-phosphate uridylyltransferase [Lactuca sativa]	XP_023773187.1	UTP--glucose-1-phosphate uridylyltransferase [Lactuca sativa]	100.0%	0.0240%	51,534.5	20	22	33	P-UMG-SM-CTR-22.6073.6073.2	EVHVAGDI	K	-	98.9%	1.72	0.0662	0.000		838.42	2	-0.0016	-2.0	463	470
FCA Leaves	CONTROL	CTRL2	Mudpit_P-UMG-SM-CTR-21	UTP--glucose-1-phosphate uridylyltransferase [Lactuca sativa]	XP_023773187.1	UTP--glucose-1-phosphate uridylyltransferase [Lactuca sativa]	100.0%	0.0240%	51,534.5	20	22	33	P-UMG-SM-CTR-22.11134.11134.2	FFDNAIGINVPR	K	S	99.7%	3.09	0.494	0.000		1,361.71	2	-0.0027	-2.0	343	354
FCA Leaves	CONTROL	CTRL2	Mudpit_P-UMG-SM-CTR-21	UTP--glucose-1-phosphate uridylyltransferase [Lactuca sativa]	XP_023773187.1	UTP--glucose-1-phosphate uridylyltransferase [Lactuca sativa]	100.0%	0.0240%	51,534.5	20	22	33	P-UMG-SM-CTR-22.11181.11181.2	FFDNAIGINVPR	K	S	99.7%	2.77	0.485	1.96		1,361.71	2	-0.0012	-0.86	343	354
FCA Leaves	CONTROL	CTRL2	Mudpit_P-UMG-SM-CTR-21	UTP--glucose-1-phosphate uridylyltransferase [Lactuca sativa]	XP_023773187.1	UTP--glucose-1-phosphate uridylyltransferase [Lactuca sativa]	100.0%	0.0240%	51,534.5	20	22	33	P-UMG-SM-CTR-22.6764.6764.2	GGTLISYDGK	K	V	99.7%	2.24	0.168	0.000		1,009.51	2	-0.00077	-0.77	258	267
FCA Leaves	CONTROL	CTRL2	Mudpit_P-UMG-SM-CTR-21	UTP--glucose-1-phosphate uridylyltransferase [Lactuca sativa]	XP_023773187.1	UTP--glucose-1-phosphate uridylyltransferase [Lactuca sativa]	100.0%	0.0240%	51,534.5	20	22	33	P-UMG-SM-CTR-22.7561.7561.3	IEIHTFNQSQYPR	K	L	99.7%	3.14	0.309	0.000		1,631.80	3	-0.0024	-1.5	156	168
FCA Leaves	CONTROL	CTRL2	Mudpit_P-UMG-SM-CTR-21	UTP--glucose-1-phosphate uridylyltransferase [Lactuca sativa]	XP_023773187.1	UTP--glucose-1-phosphate uridylyltransferase [Lactuca sativa]	100.0%	0.0240%	51,534.5	20	22	33	P-UMG-SM-CTR-22.12630.12630.3	IFNTNNLWVNLNAIKR	K	L	99.7%	3.77	0.188	0.000		1,929.06	3	-0.0020	-1.0	292	307
FCA Leaves	CONTROL	CTRL2	Mudpit_P-UMG-SM-CTR-21	UTP--glucose-1-phosphate uridylyltransferase [Lactuca sativa]	XP_023773187.1	UTP--glucose-1-phosphate uridylyltransferase [Lactuca sativa]	100.0%	0.0240%	51,534.5	20	22	33	P-UMG-SM-CTR-21.11472.11472.3	IQTPTDKIVVPYDTLSAVPEDVAQTK	K	S	99.7%	3.76	0.498	7.80		2,827.48	3	-0.010	-3.6	50	75
FCA Leaves	CONTROL	CTRL2	Mudpit_P-UMG-SM-CTR-21	UTP--glucose-1-phosphate uridylyltransferase [Lactuca sativa]	XP_023773187.1	UTP--glucose-1-phosphate uridylyltransferase [Lactuca sativa]	100.0%	0.0240%	51,534.5	20	22	33	P-UMG-SM-CTR-22.11533.11533.3	IQTPTDKIVVPYDTLSAVPEDVAQTK	K	S	99.7%	3.94	0.431	5.72		2,827.48	3	-0.0023	-0.80	50	75
FCA Leaves	CONTROL	CTRL2	Mudpit_P-UMG-SM-CTR-21	UTP--glucose-1-phosphate uridylyltransferase [Lactuca sativa]	XP_023773187.1	UTP--glucose-1-phosphate uridylyltransferase [Lactuca sativa]	100.0%	0.0240%	51,534.5	20	22	33	P-UMG-SM-CTR-22.11679.11679.3	IVVPYDTLSAVPEDVAQTK	K	S	99.7%	3.13	0.457	0.000		2,044.07	3	-0.0012	-0.58	57	75
FCA Leaves	CONTROL	CTRL2	Mudpit_P-UMG-SM-CTR-21	UTP--glucose-1-phosphate uridylyltransferase [Lactuca sativa]	XP_023773187.1	UTP--glucose-1-phosphate uridylyltransferase [Lactuca sativa]	100.0%	0.0240%	51,534.5	20	22	33	P-UMG-SM-CTR-22.11690.11690.2	IVVPYDTLSAVPEDVAQTK	K	S	99.7%	3.74	0.522	9.00		2,044.07	2	-0.0017	-0.82	57	75
FCA Leaves	CONTROL	CTRL2	Mudpit_P-UMG-SM-CTR-21	UTP--glucose-1-phosphate uridylyltransferase [Lactuca sativa]	XP_023773187.1	UTP--glucose-1-phosphate uridylyltransferase [Lactuca sativa]	100.0%	0.0240%	51,534.5	20	22	33	P-UMG-SM-CTR-22.6912.6912.2	LEALLSQGK	K	E	99.7%	2.16	0.159	0.000		957.55	2	0.00049	0.51	206	214
FCA Leaves	CONTROL	CTRL2	Mudpit_P-UMG-SM-CTR-21	UTP--glucose-1-phosphate uridylyltransferase [Lactuca sativa]	XP_023773187.1	UTP--glucose-1-phosphate uridylyltransferase [Lactuca sativa]	100.0%	0.0240%	51,534.5	20	22	33	P-UMG-SM-CTR-21.11418.11418.2	LVTEDFLPLSSK	R	G	99.7%	2.05	0.222	0.000		1,347.73	2	-0.0030	-2.2	169	180
FCA Leaves	CONTROL	CTRL2	Mudpit_P-UMG-SM-CTR-21	UTP--glucose-1-phosphate uridylyltransferase [Lactuca sativa]	XP_023773187.1	UTP--glucose-1-phosphate uridylyltransferase [Lactuca sativa]	100.0%	0.0240%	51,534.5	20	22	33	P-UMG-SM-CTR-21.11367.11367.2	LVTEDFLPLSSK	R	G	99.7%	2.46	0.451	0.000		1,347.73	2	-0.0027	-2.0	169	180
FCA Leaves	CONTROL	CTRL2	Mudpit_P-UMG-SM-CTR-21	UTP--glucose-1-phosphate uridylyltransferase [Lactuca sativa]	XP_023773187.1	UTP--glucose-1-phosphate uridylyltransferase [Lactuca sativa]	100.0%	0.0240%	51,534.5	20	22	33	P-UMG-SM-CTR-22.11431.11431.2	LVTEDFLPLSSK	R	G	99.7%	2.54	0.429	0.000		1,347.73	2	-0.0011	-0.81	169	180
FCA Leaves	CONTROL	CTRL2	Mudpit_P-UMG-SM-CTR-21	UTP--glucose-1-phosphate uridylyltransferase [Lactuca sativa]	XP_023773187.1	UTP--glucose-1-phosphate uridylyltransferase [Lactuca sativa]	100.0%	0.0240%	51,534.5	20	22	33	P-UMG-SM-CTR-23.11084.11084.2	LVTEDFLPLSSK	R	G	99.7%	2.02	0.404	1.77		1,347.73	2	-0.00041	-0.30	169	180
FCA Leaves	CONTROL	CTRL2	Mudpit_P-UMG-SM-CTR-21	UTP--glucose-1-phosphate uridylyltransferase [Lactuca sativa]	XP_023773187.1	UTP--glucose-1-phosphate uridylyltransferase [Lactuca sativa]	100.0%	0.0240%	51,534.5	20	22	33	P-UMG-SM-CTR-22.11477.11477.2	LVTEDFLPLSSK	R	G	99.7%	2.45	0.395	1.40		1,347.73	2	-0.000093	-0.069	169	180
FCA Leaves	CONTROL	CTRL2	Mudpit_P-UMG-SM-CTR-21	UTP--glucose-1-phosphate uridylyltransferase [Lactuca sativa]	XP_023773187.1	UTP--glucose-1-phosphate uridylyltransferase [Lactuca sativa]	100.0%	0.0240%	51,534.5	20	22	33	P-UMG-SM-CTR-24.2348.2348.2	QIESLNKK	I	Y	98.9%	1.26	0.108	0.000		958.52	2	-0.028	-29	118	125
FCA Leaves	CONTROL	CTRL2	Mudpit_P-UMG-SM-CTR-21	UTP--glucose-1-phosphate uridylyltransferase [Lactuca sativa]	XP_023773187.1	UTP--glucose-1-phosphate uridylyltransferase [Lactuca sativa]	100.0%	0.0240%	51,534.5	20	22	33	P-UMG-SM-CTR-25.1946.1946.2	QIESLNKK	I	Y	98.9%	1.46	0.00110	0.000		958.51	2	-0.030	-31	118	125
FCA Leaves	CONTROL	CTRL2	Mudpit_P-UMG-SM-CTR-21	UTP--glucose-1-phosphate uridylyltransferase [Lactuca sativa]	XP_023773187.1	UTP--glucose-1-phosphate uridylyltransferase [Lactuca sativa]	100.0%	0.0240%	51,534.5	20	22	33	P-UMG-SM-CTR-22.7385.7385.2	SAVSGLTQISDNEK	R	S	99.7%	3.34	0.475	2.72		1,447.71	2	-0.0013	-0.89	14	27
FCA Leaves	CONTROL	CTRL2	Mudpit_P-UMG-SM-CTR-21	UTP--glucose-1-phosphate uridylyltransferase [Lactuca sativa]	XP_023773187.1	UTP--glucose-1-phosphate uridylyltransferase [Lactuca sativa]	100.0%	0.0240%	51,534.5	20	22	33	P-UMG-SM-CTR-22.11835.11835.3	SAVSGLTQISDNEKSGFINLVSR	R	Y	99.7%	4.26	0.417	6.19		2,421.24	3	-0.0078	-3.2	14	36
FCA Leaves	CONTROL	CTRL2	Mudpit_P-UMG-SM-CTR-21	UTP--glucose-1-phosphate uridylyltransferase [Lactuca sativa]	XP_023773187.1	UTP--glucose-1-phosphate uridylyltransferase [Lactuca sativa]	100.0%	0.0240%	51,534.5	20	22	33	P-UMG-SM-CTR-22.5573.5573.3	SGDKLEIPDK	K	A	99.7%	2.40	0.176	0.000		1,100.57	3	-0.0032	-2.9	447	456
FCA Leaves	CONTROL	CTRL2	Mudpit_P-UMG-SM-CTR-21	UTP--glucose-1-phosphate uridylyltransferase [Lactuca sativa]	XP_023773187.1	UTP--glucose-1-phosphate uridylyltransferase [Lactuca sativa]	100.0%	0.0240%	51,534.5	20	22	33	P-UMG-SM-CTR-22.8025.8025.4	SGDKLEIPDKALIQNK	K	E	99.7%	2.94	0.286	2.74		1,767.97	4	0.00081	0.46	447	462
FCA Leaves	CONTROL	CTRL2	Mudpit_P-UMG-SM-CTR-21	UTP--glucose-1-phosphate uridylyltransferase [Lactuca sativa]	XP_023773187.1	UTP--glucose-1-phosphate uridylyltransferase [Lactuca sativa]	100.0%	0.0240%	51,534.5	20	22	33	P-UMG-SM-CTR-22.8038.8038.3	SGDKLEIPDKALIQNK	K	E	99.7%	3.93	0.316	0.000		1,767.97	3	0.00021	0.12	447	462
FCA Leaves	CONTROL	CTRL2	Mudpit_P-UMG-SM-CTR-21	UTP--glucose-1-phosphate uridylyltransferase [Lactuca sativa]	XP_023773187.1	UTP--glucose-1-phosphate uridylyltransferase [Lactuca sativa]	100.0%	0.0240%	51,534.5	20	22	33	P-UMG-SM-CTR-22.9998.9998.2	SGFINLVSR	K	Y	99.7%	1.99	0.158	0.000		991.55	2	0.00091	0.91	28	36
FCA Leaves	CONTROL	CTRL2	Mudpit_P-UMG-SM-CTR-21	UTP--glucose-1-phosphate uridylyltransferase [Lactuca sativa]	XP_023773187.1	UTP--glucose-1-phosphate uridylyltransferase [Lactuca sativa]	100.0%	0.0240%	51,534.5	20	22	33	P-UMG-SM-CTR-21.9932.9932.2	SGFINLVSR	K	Y	99.7%	2.41	0.130	0.000		991.54	2	-0.00035	-0.36	28	36
FCA Leaves	CONTROL	CTRL2	Mudpit_P-UMG-SM-CTR-21	UTP--glucose-1-phosphate uridylyltransferase [Lactuca sativa]	XP_023773187.1	UTP--glucose-1-phosphate uridylyltransferase [Lactuca sativa]	100.0%	0.0240%	51,534.5	20	22	33	P-UMG-SM-CTR-22.12500.12500.2	SIPSIIELDSLK	K	V	99.7%	2.37	0.379	2.64		1,313.74	2	-0.0047	-3.6	413	424
FCA Leaves	CONTROL	CTRL2	Mudpit_P-UMG-SM-CTR-21	UTP--glucose-1-phosphate uridylyltransferase [Lactuca sativa]	XP_023773187.1	UTP--glucose-1-phosphate uridylyltransferase [Lactuca sativa]	100.0%	0.0240%	51,534.5	20	22	33	P-UMG-SM-CTR-22.12451.12451.2	SIPSIIELDSLK	K	V	99.7%	2.41	0.379	1.49		1,313.74	2	-0.0015	-1.1	413	424
FCA Leaves	CONTROL	CTRL2	Mudpit_P-UMG-SM-CTR-21	UTP--glucose-1-phosphate uridylyltransferase [Lactuca sativa]	XP_023773187.1	UTP--glucose-1-phosphate uridylyltransferase [Lactuca sativa]	100.0%	0.0240%	51,534.5	20	22	33	P-UMG-SM-CTR-21.11776.11776.2	SLLDKLVVLK	K	L	99.7%	1.57	0.0534	0.000		1,126.73	2	-0.0033	-2.9	76	85
FCA Leaves	CONTROL	CTRL2	Mudpit_P-UMG-SM-CTR-21	UTP--glucose-1-phosphate uridylyltransferase [Lactuca sativa]	XP_023773187.1	UTP--glucose-1-phosphate uridylyltransferase [Lactuca sativa]	100.0%	0.0240%	51,534.5	20	22	33	P-UMG-SM-CTR-22.11853.11853.2	SLLDKLVVLK	K	L	99.7%	2.68	0.300	0.000		1,126.73	2	-0.0016	-1.4	76	85
FCA Leaves	CONTROL	CTRL2	Mudpit_P-UMG-SM-CTR-21	UTP--glucose-1-phosphate uridylyltransferase [Lactuca sativa]	XP_023773187.1	UTP--glucose-1-phosphate uridylyltransferase [Lactuca sativa]	100.0%	0.0240%	51,534.5	20	22	33	P-UMG-SM-CTR-22.8559.8559.3	TDPANPSIELGPEFKK	R	V	99.7%	3.88	0.475	0.000		1,741.89	3	-0.0032	-1.8	388	403
FCA Leaves	CONTROL	CTRL2	Mudpit_P-UMG-SM-CTR-21	UTP--glucose-1-phosphate uridylyltransferase [Lactuca sativa]	XP_023773187.1	UTP--glucose-1-phosphate uridylyltransferase [Lactuca sativa]	100.0%	0.0240%	51,534.5	20	22	33	P-UMG-SM-CTR-22.9307.9307.2	VLQLETAAGAAIK	K	F	99.7%	2.73	0.351	2.77		1,283.74	2	-0.00043	-0.34	330	342
FCA Leaves	CONTROL	CTRL2	Mudpit_P-UMG-SM-CTR-21	UTP--glucose-1-phosphate uridylyltransferase [Lactuca sativa]	XP_023773187.1	UTP--glucose-1-phosphate uridylyltransferase [Lactuca sativa]	100.0%	0.0240%	51,534.5	20	22	33	P-UMG-SM-CTR-22.9258.9258.2	VLQLETAAGAAIK	K	F	99.7%	2.75	0.388	0.000		1,283.74	2	-0.00086	-0.67	330	342
FCA Leaves	CONTROL	CTRL2	Mudpit_P-UMG-SM-CTR-21	UTP--glucose-1-phosphate uridylyltransferase [Lactuca sativa]	XP_023773187.1	UTP--glucose-1-phosphate uridylyltransferase [Lactuca sativa]	100.0%	0.0240%	51,534.5	20	22	33	P-UMG-SM-CTR-22.11416.11416.3	VQLLEIAQVPDEHVNEFK	K	S	99.7%	3.63	0.433	2.51		2,107.10	3	0.00031	0.15	268	285
FCA Leaves	CONTROL	CTRL2	Mudpit_P-UMG-SM-CTR-21	UTP--glucose-1-phosphate uridylyltransferase [Lactuca sativa]	XP_023773187.1	UTP--glucose-1-phosphate uridylyltransferase [Lactuca sativa]	100.0%	0.0240%	51,534.5	20	22	33	P-UMG-SM-CTR-21.6658.6658.3	YLSGEAQHVEWSK	R	I	99.7%	1.68	0.114	0.000		1,532.72	3	-0.0067	-4.3	37	49
FCA Leaves	CONTROL	CTRL2	Mudpit_P-UMG-SM-CTR-21	UTP--glucose-1-phosphate uridylyltransferase [Lactuca sativa]	XP_023773187.1	UTP--glucose-1-phosphate uridylyltransferase [Lactuca sativa]	100.0%	0.0240%	51,534.5	20	22	33	P-UMG-SM-CTR-21.4764.4764.3	YLSGEAQHVEWSK	R	I	99.7%	1.93	0.0455	0.000		1,532.77	3	0.042	28	37	49
FCA Leaves	CONTROL	CTRL2	Mudpit_P-UMG-SM-CTR-21	UTP--glucose-1-phosphate uridylyltransferase [Lactuca sativa]	XP_023773187.1	UTP--glucose-1-phosphate uridylyltransferase [Lactuca sativa]	100.0%	0.0240%	51,534.5	20	22	33	P-UMG-SM-CTR-22.6645.6645.3	YLSGEAQHVEWSK	R	I	99.7%	2.67	0.276	0.000		1,532.72	3	-0.0035	-2.3	37	49
FCA Leaves	CONTROL	CTRL3	Mudpit_P-UMG-SM-CTR-31	UTP--glucose-1-phosphate uridylyltransferase [Lactuca sativa]	XP_023773187.1	UTP--glucose-1-phosphate uridylyltransferase [Lactuca sativa]	100.0%	0.0129%	51,534.5	9	10	17	P-UMG-SM-CTR-35.11127.11127.3	AGAAIKFFDNAIGINVPR	A	S	99.7%	1.69	0.00110	0.000		1,872.02	3	-1.0	-540	337	354
FCA Leaves	CONTROL	CTRL3	Mudpit_P-UMG-SM-CTR-31	UTP--glucose-1-phosphate uridylyltransferase [Lactuca sativa]	XP_023773187.1	UTP--glucose-1-phosphate uridylyltransferase [Lactuca sativa]	100.0%	0.0129%	51,534.5	9	10	17	P-UMG-SM-CTR-33.5923.5923.2	EVHVAGDI	K	-	98.9%	1.67	0.0669	0.000		838.42	2	0.0013	1.6	463	470
FCA Leaves	CONTROL	CTRL3	Mudpit_P-UMG-SM-CTR-31	UTP--glucose-1-phosphate uridylyltransferase [Lactuca sativa]	XP_023773187.1	UTP--glucose-1-phosphate uridylyltransferase [Lactuca sativa]	100.0%	0.0129%	51,534.5	9	10	17	P-UMG-SM-CTR-32.10921.10921.2	FFDNAIGINVPR	K	S	99.7%	2.82	0.505	0.000		1,361.71	2	0.0014	1.1	343	354
FCA Leaves	CONTROL	CTRL3	Mudpit_P-UMG-SM-CTR-31	UTP--glucose-1-phosphate uridylyltransferase [Lactuca sativa]	XP_023773187.1	UTP--glucose-1-phosphate uridylyltransferase [Lactuca sativa]	100.0%	0.0129%	51,534.5	9	10	17	P-UMG-SM-CTR-32.12384.12384.3	IFNTNNLWVNLNAIKR	K	L	99.7%	3.97	0.343	0.000		1,930.06	3	1.0	520	292	307
FCA Leaves	CONTROL	CTRL3	Mudpit_P-UMG-SM-CTR-31	UTP--glucose-1-phosphate uridylyltransferase [Lactuca sativa]	XP_023773187.1	UTP--glucose-1-phosphate uridylyltransferase [Lactuca sativa]	100.0%	0.0129%	51,534.5	9	10	17	P-UMG-SM-CTR-31.11194.11194.2	LVTEDFLPLSSK	R	G	99.7%	2.28	0.392	0.000		1,347.73	2	0.00014	0.10	169	180
[truncated: 108 more rows]

## Sheet: XP_023771264.1
Leaves	Biological sample category	Biological sample name	MS/MS sample name	Protein group	Protein accession number	Protein name	Protein identification probability	Protein percentage of total spectra	Protein molecular weight (AMU)	Number of unique peptides	Number of unique spectra	Number of total spectra	Spectrum name	Peptide sequence	Previous amino acid	Next amino acid	Peptide identification probability	SEQUEST XCorr score	SEQUEST DCn score	X! Tandem -log(e) score	Modifications identified by spectrum	Actual peptide mass (AMU)	Spectrum charge	Actual minus calculated peptide mass (AMU)	Actual minus calculated peptide mass (PPM)	Peptide start index	Peptide stop index
[truncated: 132 more rows]

[truncated: 338 more sheets: XP_023744324.1, XP_023756814.1, XP_023745015.1, XP_023728814.1, XP_023768166.1, XP_023732684.1, XP_023746565.1, XP_023734653.1, XP_023736445.1, XP_023745438.1, XP_023764218.1, XP_023734558.1, XP_023736495.1, XP_023758117.1, XP_023758510.1, XP_023758752.1, XP_023759100.1, XP_023760053.1, XP_023761995.1, XP_023764624.1 …]
