# Supplementary material for: Growth and Primary Metabolism of Lettuce Seedlings (Lactuca sativa L.) Are Promoted by an Innovative Iron-Based Fenton-Composted Amendment
Source: Plants (Basel). 2023 Jun 7;12(12):2234. doi: 10.3390/plants12122234 (PMC10301099; doi:10.3390/plants12122234)
Supplement: Supplementary file 1 [file plants-12-02234-s001.zip › Table S5.xlsx]

## Sheet: ST-5
Research paper: Growth and primary metabolism of lettuce seedlings (Lactuca sativa L.) are promoted by an innovative Iron-Based Fenton composted amendment. Amalia Piro, Daniela Oliva, Dante Matteo Nisticò, Ilaria Lania, Maria Rita Basile, Giuseppe Chidichimo, Silvia Mazzuca
Supplementary table S5. Identified peptides assigned to each protein in all samples of roots and the related statistical parameters for significant identification.
Roots	Biological sample name	MS/MS sample name	Protein group	Protein accession number	Protein name	Protein identification probability	Protein percentage of total spectra	Protein molecular weight (AMU)	Number of unique peptides	Number of unique spectra	Number of total spectra	Spectrum name	Previous amino acid	Peptide sequence	Next amino acid	Peptide identification probability	SEQUEST XCorr score	SEQUEST DCn score	X! Tandem -log(e) score	Modifications identified by spectrum	Actual peptide mass (AMU)	Spectrum charge	Actual minus calculated peptide mass (AMU)	Actual minus calculated peptide mass (PPM)	Peptide start index	Peptide stop index
My Experiment	CTRL1	Mudpit_CTRL-11	enolase [Zea mays]	AAD04187.1	enolase [Zea mays]	1	0.00017	48145.1	14	16	22	CTRL-11.5751.5751.2	K	AVNNVNSVIGP	A	0.993	1.53	0.132	0		1082.58	2	0.0044	4.1	67	77
My Experiment	CTRL1	Mudpit_CTRL-11	enolase [Zea mays]	AAD04187.1	enolase [Zea mays]	1	0.00017	48145.1	14	16	22	CTRL-11.2520.2520.2	L	AVSLAVCK	A	0.99	1.12	0.0386	0		789.41	2	-0.028	-35	119	126
My Experiment	CTRL1	Mudpit_CTRL-11	enolase [Zea mays]	AAD04187.1	enolase [Zea mays]	1	0.00017	48145.1	14	16	22	CTRL-14.6117.6117.4	K	EGLELLKTAIEKAGYTG	K	0.994	2	0.0267	0		1792.9	4	0.94	520	228	244
My Experiment	CTRL1	Mudpit_CTRL-11	enolase [Zea mays]	AAD04187.1	enolase [Zea mays]	1	0.00017	48145.1	14	16	22	CTRL-12.2327.2327.2	Q	HIANLAGNK	Q	0.993	1.47	0.341	0		936.52	2	0.0019	2	139	147
My Experiment	CTRL1	Mudpit_CTRL-11	enolase [Zea mays]	AAD04187.1	enolase [Zea mays]	1	0.00017	48145.1	14	16	22	CTRL-11.2586.2586.2	Q	HIANLAGNK	Q	0.993	1.59	0.339	0		936.52	2	0.0017	1.8	139	147
My Experiment	CTRL1	Mudpit_CTRL-11	enolase [Zea mays]	AAD04187.1	enolase [Zea mays]	1	0.00017	48145.1	14	16	22	CTRL-14.2302.2302.2	Q	HIANLAGNK	Q	0.993	2.51	0.561	0		936.52	2	0.0025	2.7	139	147
My Experiment	CTRL1	Mudpit_CTRL-11	enolase [Zea mays]	AAD04187.1	enolase [Zea mays]	1	0.00017	48145.1	14	16	22	CTRL-11.2535.2535.2	Q	HIANLAGNK	Q	0.997	2.64	0.556	2.13		936.52	2	0.0019	2	139	147
My Experiment	CTRL1	Mudpit_CTRL-11	enolase [Zea mays]	AAD04187.1	enolase [Zea mays]	1	0.00017	48145.1	14	16	22	CTRL-12.2277.2277.2	Q	HIANLAGNK	Q	0.997	2.64	0.482	1.8		936.52	2	0.0014	1.5	139	147
My Experiment	CTRL1	Mudpit_CTRL-11	enolase [Zea mays]	AAD04187.1	enolase [Zea mays]	1	0.00017	48145.1	14	16	22	CTRL-11.9532.9532.2	Q	IGSVTESIEAVK	M	0.993	1.27	0.031	0		1231.66	2	-0.0048	-3.9	358	369
My Experiment	CTRL1	Mudpit_CTRL-11	enolase [Zea mays]	AAD04187.1	enolase [Zea mays]	1	0.00017	48145.1	14	16	22	CTRL-12.5055.5055.4	K	KKYGQDATNVGDEGGFAPNIQENK	E	0.994	2.44	0.476	0		2580.23	4	1	390	204	227
My Experiment	CTRL1	Mudpit_CTRL-11	enolase [Zea mays]	AAD04187.1	enolase [Zea mays]	1	0.00017	48145.1	14	16	22	CTRL-11.6193.6193.2	E	KSCNALLLK	V	0.993	1.98	0.161	0		988.54	2	-0.031	-32	346	354
My Experiment	CTRL1	Mudpit_CTRL-11	enolase [Zea mays]	AAD04187.1	enolase [Zea mays]	1	0.00017	48145.1	14	16	22	CTRL-12.5959.5959.2	E	KSCNALLLK	V	0.993	2.18	0.175	0		988.54	2	-0.033	-33	346	354
My Experiment	CTRL1	Mudpit_CTRL-11	enolase [Zea mays]	AAD04187.1	enolase [Zea mays]	1	0.00017	48145.1	14	16	22	CTRL-16.9179.9179.2	N	KTGDLQQVMFNDIETQATPDKGILAPGIVSNVNNVAK	S	0.997	0	0	10.7		1962.96	2	-2000	-1000000	0	0
My Experiment	CTRL1	Mudpit_CTRL-11	enolase [Zea mays]	AAD04187.1	enolase [Zea mays]	1	0.00017	48145.1	14	16	22	CTRL-13.6521.6521.3	G	KVVIGMDVAASEFYSDK	D	0.997	1.53	0.0291	0		1858.95	3	1	560	245	261
My Experiment	CTRL1	Mudpit_CTRL-11	enolase [Zea mays]	AAD04187.1	enolase [Zea mays]	1	0.00017	48145.1	14	16	22	CTRL-11.5915.5915.3	K	KYGQDATNVGDEGGFAPNIQENK	E	0.997	5.26	0.548	9.05		2452.16	3	1	420	205	227
My Experiment	CTRL1	Mudpit_CTRL-11	enolase [Zea mays]	AAD04187.1	enolase [Zea mays]	1	0.00017	48145.1	14	16	22	CTRL-12.5696.5696.3	K	KYGQDATNVGDEGGFAPNIQENK	E	0.997	5.5	0.549	12.2		2452.14	3	1	410	205	227
My Experiment	CTRL1	Mudpit_CTRL-11	enolase [Zea mays]	AAD04187.1	enolase [Zea mays]	1	0.00017	48145.1	14	16	22	CTRL-12.7946.7946.4	K	KYGQDATNVGDEGGFAPNIQENKEGLELLK	T	0.997	4.88	0.527	7.96		3234.59	4	1	310	205	234
My Experiment	CTRL1	Mudpit_CTRL-11	enolase [Zea mays]	AAD04187.1	enolase [Zea mays]	1	0.00017	48145.1	14	16	22	CTRL-12.11155.11155.2	K	LGANAILAVSLAVCKA	G	0.993	3.05	0.338	0		1512.88	2	0.01	6.8	112	127
My Experiment	CTRL1	Mudpit_CTRL-11	enolase [Zea mays]	AAD04187.1	enolase [Zea mays]	1	0.00017	48145.1	14	16	22	CTRL-12.11100.11100.3	K	LGANAILAVSLAVCKA	G	0.997	2.52	0.368	0.796		1513.88	3	1	660	112	127
My Experiment	CTRL1	Mudpit_CTRL-11	enolase [Zea mays]	AAD04187.1	enolase [Zea mays]	1	0.00017	48145.1	14	16	22	CTRL-12.11228.11228.2	K	LGANAILAVSLAVCKA	G	0.997	2.82	0.328	1.66		1513.87	2	1	660	112	127
My Experiment	CTRL1	Mudpit_CTRL-11	enolase [Zea mays]	AAD04187.1	enolase [Zea mays]	1	0.00017	48145.1	14	16	22	CTRL-11.11396.11396.2	K	LGANAILAVSLAVCKA	G	0.997	3.07	0.37	1.68		1512.87	2	0.00034	0.23	112	127
My Experiment	CTRL1	Mudpit_CTRL-11	enolase [Zea mays]	AAD04187.1	enolase [Zea mays]	1	0.00017	48145.1	14	16	22	CTRL-12.11115.11115.2	K	LGANAILAVSLAVCKA	G	0.997	3.27	0.359	2.96		1512.87	2	0.0013	0.87	112	127
My Experiment	CTRL1	Mudpit_CTRL-11	enolase [Zea mays]	AAD04187.1	enolase [Zea mays]	1	0.00017	48145.1	14	16	22	CTRL-12.11066.11066.2	K	LGANAILAVSLAVCKA	G	0.997	3.41	0.397	1.62		1513.88	2	1	660	112	127
My Experiment	CTRL1	Mudpit_CTRL-11	enolase [Zea mays]	AAD04187.1	enolase [Zea mays]	1	0.00017	48145.1	14	16	22	CTRL-12.11137.11137.2	K	LGANAILAVSLAVCKAG	A	0.993	2.59	0.36	0		1570.9	2	1	640	112	128
My Experiment	CTRL1	Mudpit_CTRL-11	enolase [Zea mays]	AAD04187.1	enolase [Zea mays]	1	0.00017	48145.1	14	16	22	CTRL-12.10309.10309.2	D	LLVTNPTRVAK	A	0.991	1.11	0	0		1210.76	2	0.016	13	331	341
My Experiment	CTRL1	Mudpit_CTRL-11	enolase [Zea mays]	AAD04187.1	enolase [Zea mays]	1	0.00017	48145.1	14	16	22	CTRL-11.10006.10006.3	Q	LVLPVPAFNVINGGSHAGNK	L	0.997	2.24	0.275	1.24		2004.08	3	0.99	490	149	168
My Experiment	CTRL1	Mudpit_CTRL-11	enolase [Zea mays]	AAD04187.1	enolase [Zea mays]	1	0.00017	48145.1	14	16	22	CTRL-12.9604.9604.3	Q	LVLPVPAFNVINGGSHAGNK	L	0.997	3.77	0.581	3		2003.1	3	0.0041	2	149	168
My Experiment	CTRL1	Mudpit_CTRL-11	enolase [Zea mays]	AAD04187.1	enolase [Zea mays]	1	0.00017	48145.1	14	16	22	CTRL-13.10470.10470.4	D	PTAQTEIDNFMVQQLDGTKNEWGWCKQK	L	0.994	2.14	0.0617	0		3294.65	4	0.11	33	84	111
My Experiment	CTRL1	Mudpit_CTRL-11	enolase [Zea mays]	AAD04187.1	enolase [Zea mays]	1	0.00017	48145.1	14	16	22	CTRL-13.14161.14161.2	K	QKLGANAILA	V	0.963	0.935	0.108	0		996.57	2	-1	-1000	110	119
My Experiment	CTRL1	Mudpit_CTRL-11	enolase [Zea mays]	AAD04187.1	enolase [Zea mays]	1	0.00017	48145.1	14	16	22	CTRL-12.10306.10306.3	K	QLVLPVPAFNVINGGSHA	G	0.997	1.78	0.003	0		1832.04	3	0.05	27	148	165
My Experiment	CTRL1	Mudpit_CTRL-11	enolase [Zea mays]	AAD04187.1	enolase [Zea mays]	1	0.00017	48145.1	14	16	22	CTRL-12.11833.11833.2	R	SGETEDTFIADLAVGLSTGQIK	T	0.993	4.22	0.634	0		2252.13	2	1	450	384	405
My Experiment	CTRL1	Mudpit_CTRL-11	enolase [Zea mays]	AAD04187.1	enolase [Zea mays]	1	0.00017	48145.1	14	16	22	CTRL-11.12135.12135.3	R	SGETEDTFIADLAVGLSTGQIK	T	0.997	2.62	0.37	0		2251.12	3	-0.0045	-2	384	405
My Experiment	CTRL1	Mudpit_CTRL-11	enolase [Zea mays]	AAD04187.1	enolase [Zea mays]	1	0.00017	48145.1	14	16	22	CTRL-12.11892.11892.2	R	SGETEDTFIADLAVGLSTGQIK	T	0.997	2.34	0.505	2.12		2251.13	2	0.0059	2.6	384	405
My Experiment	CTRL1	Mudpit_CTRL-11	enolase [Zea mays]	AAD04187.1	enolase [Zea mays]	1	0.00017	48145.1	14	16	22	CTRL-11.12180.12180.2	R	SGETEDTFIADLAVGLSTGQIK	T	0.997	3.47	0.608	2.1		2252.13	2	1	450	384	405
My Experiment	CTRL1	Mudpit_CTRL-11	enolase [Zea mays]	AAD04187.1	enolase [Zea mays]	1	0.00017	48145.1	14	16	22	ScaffoldIDNumber_80239_CTRL-12.11833.11833.2 (intensity=1294694.6) RTINSECONDS=2008.2241	R	SGETEDTFIADLAVGLSTGQIK	T	0.997	0	0	9.43		2252.13	2	1	450	384	405
My Experiment	CTRL1	Mudpit_CTRL-11	enolase [Zea mays]	AAD04187.1	enolase [Zea mays]	1	0.00017	48145.1	14	16	22	CTRL-11.12130.12130.2	R	SGETEDTFIADLAVGLSTGQIK	T	0.997	4.36	0.604	8.6		2252.13	2	1	450	384	405
My Experiment	CTRL1	Mudpit_CTRL-11	enolase [Zea mays]	AAD04187.1	enolase [Zea mays]	1	0.00017	48145.1	14	16	22	CTRL-12.2306.2306.3	K	TAIEKAGYTGK	V	0.997	2.04	0.26	0		1136.62	3	-0.98	-860	235	245
My Experiment	CTRL1	Mudpit_CTRL-11	enolase [Zea mays]	AAD04187.1	enolase [Zea mays]	1	0.00017	48145.1	14	16	22	CTRL-12.7738.7738.3	K	VNQIGSVTESIEAVK	M	0.997	3.47	0.502	0.921		1572.84	3	0.0063	4	355	369
My Experiment	CTRL1	Mudpit_CTRL-11	enolase [Zea mays]	AAD04187.1	enolase [Zea mays]	1	0.00017	48145.1	14	16	22	CTRL-12.7712.7712.2	K	VNQIGSVTESIEAVK	M	0.997	3.27	0.549	3.12		1572.84	2	0.0019	1.2	355	369
My Experiment	CTRL1	Mudpit_CTRL-11	enolase [Zea mays]	AAD04187.1	enolase [Zea mays]	1	0.00017	48145.1	14	16	22	CTRL-11.7969.7969.2	K	VNQIGSVTESIEAVK	M	0.997	3.37	0.533	3.44		1572.84	2	0.0014	0.89	355	369
My Experiment	CTRL1	Mudpit_CTRL-11	enolase [Zea mays]	AAD04187.1	enolase [Zea mays]	1	0.00017	48145.1	14	16	22	CTRL-12.7761.7761.2	K	VNQIGSVTESIEAVK	M	0.997	3.13	0.537	4.43		1572.84	2	0.0014	0.89	355	369
My Experiment	CTRL1	Mudpit_CTRL-11	enolase [Zea mays]	AAD04187.1	enolase [Zea mays]	1	0.00017	48145.1	14	16	22	CTRL-12.6462.6462.3	K	YGQDATNVGDEGGFAPNIQENK	E	0.997	2.39	0.36	1.06		2324.04	3	1	430	206	227
My Experiment	CTRL1	Mudpit_CTRL-11	enolase [Zea mays]	AAD04187.1	enolase [Zea mays]	1	0.00017	48145.1	14	16	22	CTRL-11.6661.6661.3	K	YGQDATNVGDEGGFAPNIQENK	E	0.997	4.5	0.53	7.66		2324.04	3	1	430	206	227
My Experiment	CTRL1	Mudpit_CTRL-11	enolase [Zea mays]	AAD04187.1	enolase [Zea mays]	1	0.00017	48145.1	14	16	22	CTRL-12.6412.6412.3	K	YGQDATNVGDEGGFAPNIQENK	E	0.997	4.55	0.519	10.4		2324.04	3	1	430	206	227
My Experiment	CTRL1	Mudpit_CTRL-11	enolase [Zea mays]	AAD04187.1	enolase [Zea mays]	1	0.00017	48145.1	14	16	22	CTRL-11.6657.6657.2	K	YGQDATNVGDEGGFAPNIQENK	E	0.997	5.48	0.748	14.6		2324.05	2	1	430	206	227
My Experiment	CTRL1	Mudpit_CTRL-11	enolase [Zea mays]	AAD04187.1	enolase [Zea mays]	1	0.00017	48145.1	14	16	22	CTRL-12.6413.6413.2	K	YGQDATNVGDEGGFAPNIQENK	E	0.997	5.43	0.706	15		2324.05	2	1	440	206	227
My Experiment	CTRL1	Mudpit_CTRL-11	enolase [Zea mays]	AAD04187.1	enolase [Zea mays]	1	0.00017	48145.1	14	16	22	CTRL-12.8478.8478.3	K	YGQDATNVGDEGGFAPNIQENKEGLELLK	T	0.997	5.81	0.677	11.6		3106.5	3	1	320	206	234
My Experiment	CTRL1	Mudpit_CTRL-11	enolase [Zea mays]	AAD04187.1	enolase [Zea mays]	1	0.00017	48145.1	14	16	22	CTRL-11.8768.8768.3	K	YGQDATNVGDEGGFAPNIQENKEGLELLK	T	0.997	5.43	0.627	12.4		3106.49	3	1	320	206	234
My Experiment	CTRL2	Mudpit_CTRL-21	enolase [Zea mays]	AAD04187.1	enolase [Zea mays]	1	0.000234	48145.1	14	16	37	CTRL-25.2140.2140.2	L	AVCKAGASIK	R	0.995	1.19	0	0		948.56	2	2	2100	123	132
My Experiment	CTRL2	Mudpit_CTRL-21	enolase [Zea mays]	AAD04187.1	enolase [Zea mays]	1	0.000234	48145.1	14	16	37	CTRL-21.2586.2586.2	L	AVSLAVCK	A	0.99	1.22	0.2	0		789.42	2	-0.026	-33	119	126
My Experiment	CTRL2	Mudpit_CTRL-21	enolase [Zea mays]	AAD04187.1	enolase [Zea mays]	1	0.000234	48145.1	14	16	37	CTRL-26.3916.3916.2	K	EGLELLKT	A	0.983	1.02	0.0576	0		902.49	2	0.98	1100	228	235
My Experiment	CTRL2	Mudpit_CTRL-21	enolase [Zea mays]	AAD04187.1	enolase [Zea mays]	1	0.000234	48145.1	14	16	37	CTRL-25.3587.3587.3	K	EKSCNALLLK	V	0.996	2.02	0.0741	0		1120.59	3	3	2700	345	354
My Experiment	CTRL2	Mudpit_CTRL-21	enolase [Zea mays]	AAD04187.1	enolase [Zea mays]	1	0.000234	48145.1	14	16	37	CTRL-22.9142.9142.2	Q	ENKEGLELLK	T	0.997	1.46	0.005	0		1171.65	2	0.0035	3	225	234
My Experiment	CTRL2	Mudpit_CTRL-21	enolase [Zea mays]	AAD04187.1	enolase [Zea mays]	1	0.000234	48145.1	14	16	37	CTRL-22.10147.10147.3	A	GNKQLVLPVPAFNVINGGSHAGNK	L	0.996	3.14	0.429	0		2429.27	3	-1	-430	145	168
My Experiment	CTRL2	Mudpit_CTRL-21	enolase [Zea mays]	AAD04187.1	enolase [Zea mays]	1	0.000234	48145.1	14	16	37	CTRL-22.4131.4131.5	W	GWCKQKLGANAILAVSLAVCK	A	0.997	2.17	0.143	0		2174.18	5	2	910	106	126
My Experiment	CTRL2	Mudpit_CTRL-21	enolase [Zea mays]	AAD04187.1	enolase [Zea mays]	1	0.000234	48145.1	14	16	37	CTRL-23.2523.2523.2	Q	HIANLAGNK	Q	0.997	2.37	0.424	1.7		936.52	2	0.0032	3.4	139	147
My Experiment	CTRL2	Mudpit_CTRL-21	enolase [Zea mays]	AAD04187.1	enolase [Zea mays]	1	0.000234	48145.1	14	16	37	CTRL-21.2614.2614.2	Q	HIANLAGNK	Q	0.997	2.54	0.465	1.26		936.52	2	0.0032	3.4	139	147
My Experiment	CTRL2	Mudpit_CTRL-21	enolase [Zea mays]	AAD04187.1	enolase [Zea mays]	1	0.000234	48145.1	14	16	37	CTRL-22.2552.2552.2	Q	HIANLAGNK	Q	0.997	2.55	0.569	2.14		936.52	2	0.0027	2.8	139	147
My Experiment	CTRL2	Mudpit_CTRL-21	enolase [Zea mays]	AAD04187.1	enolase [Zea mays]	1	0.000234	48145.1	14	16	37	CTRL-24.2490.2490.2	Q	HIANLAGNK	Q	0.997	1.53	0.275	0		936.52	2	0.0037	3.9	139	147
My Experiment	CTRL2	Mudpit_CTRL-21	enolase [Zea mays]	AAD04187.1	enolase [Zea mays]	1	0.000234	48145.1	14	16	37	CTRL-21.2664.2664.2	Q	HIANLAGNK	Q	0.997	1.62	0.177	0		936.52	2	0.0033	3.5	139	147
My Experiment	CTRL2	Mudpit_CTRL-21	enolase [Zea mays]	AAD04187.1	enolase [Zea mays]	1	0.000234	48145.1	14	16	37	CTRL-23.2573.2573.2	Q	HIANLAGNK	Q	0.997	1.89	0.329	0		936.52	2	0.0052	5.5	139	147
My Experiment	CTRL2	Mudpit_CTRL-21	enolase [Zea mays]	AAD04187.1	enolase [Zea mays]	1	0.000234	48145.1	14	16	37	CTRL-22.2601.2601.2	Q	HIANLAGNK	Q	0.997	1.9	0.3	0		936.52	2	0.0034	3.7	139	147
My Experiment	CTRL2	Mudpit_CTRL-21	enolase [Zea mays]	AAD04187.1	enolase [Zea mays]	1	0.000234	48145.1	14	16	37	CTRL-22.5370.5370.4	K	KKYGQDATNVGDEGGFAPNIQENK	E	0.997	1.94	0.273	0		2579.23	4	0.0081	3.1	204	227
My Experiment	CTRL2	Mudpit_CTRL-21	enolase [Zea mays]	AAD04187.1	enolase [Zea mays]	1	0.000234	48145.1	14	16	37	CTRL-23.6260.6260.2	E	KSCNALLLK	V	0.997	2.06	0.196	0		988.54	2	-0.031	-31	346	354
My Experiment	CTRL2	Mudpit_CTRL-21	enolase [Zea mays]	AAD04187.1	enolase [Zea mays]	1	0.000234	48145.1	14	16	37	CTRL-22.6277.6277.2	E	KSCNALLLK	V	0.997	2.32	0.164	0		988.54	2	-0.031	-31	346	354
My Experiment	CTRL2	Mudpit_CTRL-21	enolase [Zea mays]	AAD04187.1	enolase [Zea mays]	1	0.000234	48145.1	14	16	37	CTRL-21.6327.6327.2	E	KSCNALLLK	V	0.997	2.47	0.23	0		988.54	2	-0.033	-33	346	354
My Experiment	CTRL2	Mudpit_CTRL-21	enolase [Zea mays]	AAD04187.1	enolase [Zea mays]	1	0.000234	48145.1	14	16	37	CTRL-22.6060.6060.3	K	KYGQDATNVGDEGGFAPNIQENK	E	0.997	4.38	0.591	9.7		2451.14	3	0.008	3.3	205	227
My Experiment	CTRL2	Mudpit_CTRL-21	enolase [Zea mays]	AAD04187.1	enolase [Zea mays]	1	0.000234	48145.1	14	16	37	CTRL-21.6101.6101.3	K	KYGQDATNVGDEGGFAPNIQENK	E	0.997	4.62	0.543	10.5		2451.14	3	0.0049	2	205	227
My Experiment	CTRL2	Mudpit_CTRL-21	enolase [Zea mays]	AAD04187.1	enolase [Zea mays]	1	0.000234	48145.1	14	16	37	CTRL-22.6015.6015.3	K	KYGQDATNVGDEGGFAPNIQENK	E	0.997	5.33	0.59	11.5		2451.14	3	0.0092	3.8	205	227
My Experiment	CTRL2	Mudpit_CTRL-21	enolase [Zea mays]	AAD04187.1	enolase [Zea mays]	1	0.000234	48145.1	14	16	37	CTRL-23.5984.5984.3	K	KYGQDATNVGDEGGFAPNIQENK	E	0.997	5.44	0.559	12.3		2451.14	3	0.01	4.1	205	227
My Experiment	CTRL2	Mudpit_CTRL-21	enolase [Zea mays]	AAD04187.1	enolase [Zea mays]	1	0.000234	48145.1	14	16	37	CTRL-22.8301.8301.4	K	KYGQDATNVGDEGGFAPNIQENKEGLELLK	T	0.997	4.96	0.538	5.8		3233.59	4	0.0096	3	205	234
My Experiment	CTRL2	Mudpit_CTRL-21	enolase [Zea mays]	AAD04187.1	enolase [Zea mays]	1	0.000234	48145.1	14	16	37	CTRL-24.10029.10029.3	K	LAMQEFMILPTGAASFKEAMK	M	0.996	1.79	0.0349	0		2313.14	3	-0.021	-9	169	189
My Experiment	CTRL2	Mudpit_CTRL-21	enolase [Zea mays]	AAD04187.1	enolase [Zea mays]	1	0.000234	48145.1	14	16	37	CTRL-24.1070.1070.2	I	LAVSLAVCK	A	0.99	1.07	0.025	0		901.5	2	-1	-1100	118	126
My Experiment	CTRL2	Mudpit_CTRL-21	enolase [Zea mays]	AAD04187.1	enolase [Zea mays]	1	0.000234	48145.1	14	16	37	CTRL-22.11509.11509.2	K	LGANAILAVSLAVCKA	G	0.997	3.38	0.35	2.68		1512.87	2	0.0037	2.4	112	127
My Experiment	CTRL2	Mudpit_CTRL-21	enolase [Zea mays]	AAD04187.1	enolase [Zea mays]	1	0.000234	48145.1	14	16	37	CTRL-21.11547.11547.2	K	LGANAILAVSLAVCKA	G	0.997	3.4	0.379	2.06		1512.87	2	0.0035	2.3	112	127
My Experiment	CTRL2	Mudpit_CTRL-21	enolase [Zea mays]	AAD04187.1	enolase [Zea mays]	1	0.000234	48145.1	14	16	37	CTRL-22.11560.11560.2	K	LGANAILAVSLAVCKA	G	0.997	3.41	0.343	2.96		1512.87	2	0.0043	2.9	112	127
My Experiment	CTRL2	Mudpit_CTRL-21	enolase [Zea mays]	AAD04187.1	enolase [Zea mays]	1	0.000234	48145.1	14	16	37	CTRL-23.11448.11448.2	K	LGANAILAVSLAVCKA	G	0.997	3.45	0.398	2.74		1513.87	2	1	660	112	127
My Experiment	CTRL2	Mudpit_CTRL-21	enolase [Zea mays]	AAD04187.1	enolase [Zea mays]	1	0.000234	48145.1	14	16	37	CTRL-22.11527.11527.3	K	LGANAILAVSLAVCKA	G	0.996	2.85	0.384	0		1512.87	3	0.005	3.3	112	127
My Experiment	CTRL2	Mudpit_CTRL-21	enolase [Zea mays]	AAD04187.1	enolase [Zea mays]	1	0.000234	48145.1	14	16	37	CTRL-22.11610.11610.2	K	LGANAILAVSLAVCKA	G	0.997	3.02	0.312	0		1512.88	2	0.011	7.1	112	127
My Experiment	CTRL2	Mudpit_CTRL-21	enolase [Zea mays]	AAD04187.1	enolase [Zea mays]	1	0.000234	48145.1	14	16	37	CTRL-22.10021.10021.3	Q	LVLPVPAFNVINGGSHAGNK	L	0.997	3.91	0.598	2.7		2003.1	3	0.0039	1.9	149	168
My Experiment	CTRL2	Mudpit_CTRL-21	enolase [Zea mays]	AAD04187.1	enolase [Zea mays]	1	0.000234	48145.1	14	16	37	CTRL-21.10131.10131.3	Q	LVLPVPAFNVINGGSHAGNK	L	0.996	1.72	0.11	0		2006.06	3	3	1500	149	168
My Experiment	CTRL2	Mudpit_CTRL-21	enolase [Zea mays]	AAD04187.1	enolase [Zea mays]	1	0.000234	48145.1	14	16	37	CTRL-22.4237.4237.3	M	QEFMILPTGAASFK	E	0.996	1.71	0.0752	0		1540.73	3	2	1300	172	185
My Experiment	CTRL2	Mudpit_CTRL-21	enolase [Zea mays]	AAD04187.1	enolase [Zea mays]	1	0.000234	48145.1	14	16	37	CTRL-23.10322.10322.2	K	QLVLPVPAFNV	I	0.997	1.33	0.0443	0		1195.71	2	0.016	13	148	158
My Experiment	CTRL2	Mudpit_CTRL-21	enolase [Zea mays]	AAD04187.1	enolase [Zea mays]	1	0.000234	48145.1	14	16	37	CTRL-24.12018.12018.3	R	SGETEDTFIADLAVGLSTGQIK	T	0.996	1.81	0.0042	0		2251.14	3	0.015	6.8	384	405
My Experiment	CTRL2	Mudpit_CTRL-21	enolase [Zea mays]	AAD04187.1	enolase [Zea mays]	1	0.000234	48145.1	14	16	37	CTRL-21.12350.12350.3	R	SGETEDTFIADLAVGLSTGQIK	T	0.996	2.54	0.234	0		2251.13	3	0.0053	2.3	384	405
My Experiment	CTRL2	Mudpit_CTRL-21	enolase [Zea mays]	AAD04187.1	enolase [Zea mays]	1	0.000234	48145.1	14	16	37	CTRL-22.12301.12301.3	R	SGETEDTFIADLAVGLSTGQIK	T	0.996	2.67	0.384	0		2251.13	3	0.0074	3.3	384	405
My Experiment	CTRL2	Mudpit_CTRL-21	enolase [Zea mays]	AAD04187.1	enolase [Zea mays]	1	0.000234	48145.1	14	16	37	CTRL-22.12249.12249.3	R	SGETEDTFIADLAVGLSTGQIK	T	0.996	2.88	0.31	0		2251.13	3	0.0062	2.8	384	405
My Experiment	CTRL2	Mudpit_CTRL-21	enolase [Zea mays]	AAD04187.1	enolase [Zea mays]	1	0.000234	48145.1	14	16	37	CTRL-21.12303.12303.3	R	SGETEDTFIADLAVGLSTGQIK	T	0.996	3.25	0.442	0		2251.13	3	0.0054	2.4	384	405
My Experiment	CTRL2	Mudpit_CTRL-21	enolase [Zea mays]	AAD04187.1	enolase [Zea mays]	1	0.000234	48145.1	14	16	37	CTRL-23.12169.12169.3	R	SGETEDTFIADLAVGLSTGQIK	T	0.997	2.98	0.364	1.21		2251.13	3	0.007	3.1	384	405
My Experiment	CTRL2	Mudpit_CTRL-21	enolase [Zea mays]	AAD04187.1	enolase [Zea mays]	1	0.000234	48145.1	14	16	37	CTRL-24.12004.12004.2	R	SGETEDTFIADLAVGLSTGQIK	T	0.997	2.67	0.515	2.1		2252.14	2	1	450	384	405
My Experiment	CTRL2	Mudpit_CTRL-21	enolase [Zea mays]	AAD04187.1	enolase [Zea mays]	1	0.000234	48145.1	14	16	37	CTRL-23.12193.12193.2	R	SGETEDTFIADLAVGLSTGQIK	T	0.997	3.92	0.666	7.27		2251.13	2	0.0061	2.7	384	405
My Experiment	CTRL2	Mudpit_CTRL-21	enolase [Zea mays]	AAD04187.1	enolase [Zea mays]	1	0.000234	48145.1	14	16	37	CTRL-21.12405.12405.2	R	SGETEDTFIADLAVGLSTGQIK	T	0.997	4.28	0.641	7.35		2251.13	2	0.003	1.3	384	405
My Experiment	CTRL2	Mudpit_CTRL-21	enolase [Zea mays]	AAD04187.1	enolase [Zea mays]	1	0.000234	48145.1	14	16	37	CTRL-22.12385.12385.2	R	SGETEDTFIADLAVGLSTGQIK	T	0.997	3.73	0.621	8.33		2251.13	2	0.011	5	384	405
My Experiment	CTRL2	Mudpit_CTRL-21	enolase [Zea mays]	AAD04187.1	enolase [Zea mays]	1	0.000234	48145.1	14	16	37	CTRL-21.12302.12302.2	R	SGETEDTFIADLAVGLSTGQIK	T	0.997	4.4	0.628	8.57		2251.13	2	0.0068	3	384	405
My Experiment	CTRL2	Mudpit_CTRL-21	enolase [Zea mays]	AAD04187.1	enolase [Zea mays]	1	0.000234	48145.1	14	16	37	CTRL-23.12151.12151.2	R	SGETEDTFIADLAVGLSTGQIK	T	0.997	4.16	0.651	8.89		2251.13	2	0.0042	1.9	384	405
My Experiment	CTRL2	Mudpit_CTRL-21	enolase [Zea mays]	AAD04187.1	enolase [Zea mays]	1	0.000234	48145.1	14	16	37	CTRL-22.12237.12237.2	R	SGETEDTFIADLAVGLSTGQIK	T	0.997	4.18	0.636	9.41		2251.13	2	0.0055	2.4	384	405
My Experiment	CTRL2	Mudpit_CTRL-21	enolase [Zea mays]	AAD04187.1	enolase [Zea mays]	1	0.000234	48145.1	14	16	37	CTRL-22.12326.12326.2	R	SGETEDTFIADLAVGLSTGQIK	T	0.997	4.18	0.602	9.42		2251.13	2	0.0075	3.3	384	405
My Experiment	CTRL2	Mudpit_CTRL-21	enolase [Zea mays]	AAD04187.1	enolase [Zea mays]	1	0.000234	48145.1	14	16	37	CTRL-22.12286.12286.2	R	SGETEDTFIADLAVGLSTGQIK	T	0.997	4.24	0.657	9.42		2251.13	2	0.0049	2.2	384	405
My Experiment	CTRL2	Mudpit_CTRL-21	enolase [Zea mays]	AAD04187.1	enolase [Zea mays]	1	0.000234	48145.1	14	16	37	CTRL-21.12349.12349.2	R	SGETEDTFIADLAVGLSTGQIK	T	0.997	4.41	0.588	9.41		2251.13	2	0.0055	2.4	384	405
My Experiment	CTRL2	Mudpit_CTRL-21	enolase [Zea mays]	AAD04187.1	enolase [Zea mays]	1	0.000234	48145.1	14	16	37	CTRL-22.2592.2592.3	K	TAIEKAGYTGK	V	0.996	1.94	0.038	0		1136.62	3	-0.98	-860	235	245
My Experiment	CTRL2	Mudpit_CTRL-21	enolase [Zea mays]	AAD04187.1	enolase [Zea mays]	1	0.000234	48145.1	14	16	37	CTRL-23.2551.2551.3	K	TAIEKAGYTGK	V	0.996	2.07	0.3	0		1136.62	3	-0.98	-860	235	245
My Experiment	CTRL2	Mudpit_CTRL-21	enolase [Zea mays]	AAD04187.1	enolase [Zea mays]	1	0.000234	48145.1	14	16	37	CTRL-21.8134.8134.3	K	VNQIGSVTESIEAVK	M	0.996	2.44	0.305	0		1572.84	3	0.0072	4.6	355	369
My Experiment	CTRL2	Mudpit_CTRL-21	enolase [Zea mays]	AAD04187.1	enolase [Zea mays]	1	0.000234	48145.1	14	16	37	CTRL-26.7957.7957.2	K	VNQIGSVTESIEAVK	M	0.997	3.08	0.54	2.24		1572.84	2	0.0077	4.9	355	369
My Experiment	CTRL2	Mudpit_CTRL-21	enolase [Zea mays]	AAD04187.1	enolase [Zea mays]	1	0.000234	48145.1	14	16	37	CTRL-25.7741.7741.2	K	VNQIGSVTESIEAVK	M	0.997	3.1	0.536	3.48		1572.84	2	0.0072	4.6	355	369
My Experiment	CTRL2	Mudpit_CTRL-21	enolase [Zea mays]	AAD04187.1	enolase [Zea mays]	1	0.000234	48145.1	14	16	37	CTRL-21.8150.8150.2	K	VNQIGSVTESIEAVK	M	0.997	3.14	0.586	2.06		1572.84	2	0.0053	3.3	355	369
My Experiment	CTRL2	Mudpit_CTRL-21	enolase [Zea mays]	AAD04187.1	enolase [Zea mays]	1	0.000234	48145.1	14	16	37	CTRL-22.8025.8025.2	K	VNQIGSVTESIEAVK	M	0.997	3.32	0.541	3.21		1572.84	2	0.0062	3.9	355	369
My Experiment	CTRL2	Mudpit_CTRL-21	enolase [Zea mays]	AAD04187.1	enolase [Zea mays]	1	0.000234	48145.1	14	16	37	CTRL-23.7996.7996.2	K	VNQIGSVTESIEAVK	M	0.997	3.34	0.55	3.64		1572.84	2	0.005	3.2	355	369
My Experiment	CTRL2	Mudpit_CTRL-21	enolase [Zea mays]	AAD04187.1	enolase [Zea mays]	1	0.000234	48145.1	14	16	37	CTRL-21.8100.8100.2	K	VNQIGSVTESIEAVK	M	0.997	3.35	0.538	2.07		1572.84	2	0.0056	3.5	355	369
My Experiment	CTRL2	Mudpit_CTRL-21	enolase [Zea mays]	AAD04187.1	enolase [Zea mays]	1	0.000234	48145.1	14	16	37	CTRL-22.8074.8074.2	K	VNQIGSVTESIEAVK	M	0.997	3.37	0.541	7.57		1572.84	2	0.0032	2.1	355	369
My Experiment	CTRL2	Mudpit_CTRL-21	enolase [Zea mays]	AAD04187.1	enolase [Zea mays]	1	0.000234	48145.1	14	16	37	CTRL-21.6803.6803.3	K	YGQDATNVGDEGGFAPNIQENK	E	0.997	4.56	0.565	7.62		2323.04	3	0.0062	2.7	206	227
My Experiment	CTRL2	Mudpit_CTRL-21	enolase [Zea mays]	AAD04187.1	enolase [Zea mays]	1	0.000234	48145.1	14	16	37	CTRL-22.6750.6750.3	K	YGQDATNVGDEGGFAPNIQENK	E	0.997	4.67	0.51	8.42		2323.04	3	0.0072	3.1	206	227
My Experiment	CTRL2	Mudpit_CTRL-21	enolase [Zea mays]	AAD04187.1	enolase [Zea mays]	1	0.000234	48145.1	14	16	37	CTRL-23.6690.6690.3	K	YGQDATNVGDEGGFAPNIQENK	E	0.997	3.98	0.479	8.39		2323.04	3	0.0065	2.8	206	227
My Experiment	CTRL2	Mudpit_CTRL-21	enolase [Zea mays]	AAD04187.1	enolase [Zea mays]	1	0.000234	48145.1	14	16	37	CTRL-22.6751.6751.2	K	YGQDATNVGDEGGFAPNIQENK	E	0.997	5.35	0.719	15		2323.05	2	0.01	4.3	206	227
My Experiment	CTRL2	Mudpit_CTRL-21	enolase [Zea mays]	AAD04187.1	enolase [Zea mays]	1	0.000234	48145.1	14	16	37	CTRL-21.6807.6807.2	K	YGQDATNVGDEGGFAPNIQENK	E	0.997	5.48	0.718	13.6		2323.04	2	0.0092	4	206	227
My Experiment	CTRL2	Mudpit_CTRL-21	enolase [Zea mays]	AAD04187.1	enolase [Zea mays]	1	0.000234	48145.1	14	16	37	CTRL-23.6699.6699.2	K	YGQDATNVGDEGGFAPNIQENK	E	0.997	5.95	0.738	14.4		2323.05	2	0.011	4.7	206	227
My Experiment	CTRL2	Mudpit_CTRL-21	enolase [Zea mays]	AAD04187.1	enolase [Zea mays]	1	0.000234	48145.1	14	16	37	CTRL-23.8764.8764.3	K	YGQDATNVGDEGGFAPNIQENKEGLELLK	T	0.997	5.78	0.653	13.3		3105.5	3	0.01	3.4	206	234
My Experiment	CTRL2	Mudpit_CTRL-21	enolase [Zea mays]	AAD04187.1	enolase [Zea mays]	1	0.000234	48145.1	14	16	37	CTRL-21.8888.8888.3	K	YGQDATNVGDEGGFAPNIQENKEGLELLK	T	0.997	5.8	0.629	13.6		3105.49	3	0.0045	1.4	206	234
My Experiment	CTRL2	Mudpit_CTRL-21	enolase [Zea mays]	AAD04187.1	enolase [Zea mays]	1	0.000234	48145.1	14	16	37	CTRL-22.8831.8831.3	K	YGQDATNVGDEGGFAPNIQENKEGLELLK	T	0.997	6	0.672	13.6		3105.5	3	0.0095	3	206	234
My Experiment	CTRL3	Mudpit_CTRL-21	enolase [Zea mays]	AAD04187.1	enolase [Zea mays]	1	0.000234	48145.1	14	16	37	CTRL-25.2140.2140.2	L	AVCKAGASIK	R	0.995	1.19	0	0		948.56	2	2	2100	123	132
My Experiment	CTRL3	Mudpit_CTRL-21	enolase [Zea mays]	AAD04187.1	enolase [Zea mays]	1	0.000234	48145.1	14	16	37	CTRL-21.2586.2586.2	L	AVSLAVCK	A	0.99	1.22	0.2	0		789.42	2	-0.026	-33	119	126
My Experiment	CTRL3	Mudpit_CTRL-21	enolase [Zea mays]	AAD04187.1	enolase [Zea mays]	1	0.000234	48145.1	14	16	37	CTRL-26.3916.3916.2	K	EGLELLKT	A	0.983	1.02	0.0576	0		902.49	2	0.98	1100	228	235
My Experiment	CTRL3	Mudpit_CTRL-21	enolase [Zea mays]	AAD04187.1	enolase [Zea mays]	1	0.000234	48145.1	14	16	37	CTRL-25.3587.3587.3	K	EKSCNALLLK	V	0.996	2.02	0.0741	0		1120.59	3	3	2700	345	354
My Experiment	CTRL3	Mudpit_CTRL-21	enolase [Zea mays]	AAD04187.1	enolase [Zea mays]	1	0.000234	48145.1	14	16	37	CTRL-22.9142.9142.2	Q	ENKEGLELLK	T	0.997	1.46	0.005	0		1171.65	2	0.0035	3	225	234
My Experiment	CTRL3	Mudpit_CTRL-21	enolase [Zea mays]	AAD04187.1	enolase [Zea mays]	1	0.000234	48145.1	14	16	37	CTRL-22.10147.10147.3	A	GNKQLVLPVPAFNVINGGSHAGNK	L	0.996	3.14	0.429	0		2429.27	3	-1	-430	145	168
My Experiment	CTRL3	Mudpit_CTRL-21	enolase [Zea mays]	AAD04187.1	enolase [Zea mays]	1	0.000234	48145.1	14	16	37	CTRL-22.4131.4131.5	W	GWCKQKLGANAILAVSLAVCK	A	0.997	2.17	0.143	0		2174.18	5	2	910	106	126
My Experiment	CTRL3	Mudpit_CTRL-21	enolase [Zea mays]	AAD04187.1	enolase [Zea mays]	1	0.000234	48145.1	14	16	37	CTRL-23.2523.2523.2	Q	HIANLAGNK	Q	0.997	2.37	0.424	1.7		936.52	2	0.0032	3.4	139	147
My Experiment	CTRL3	Mudpit_CTRL-21	enolase [Zea mays]	AAD04187.1	enolase [Zea mays]	1	0.000234	48145.1	14	16	37	CTRL-21.2614.2614.2	Q	HIANLAGNK	Q	0.997	2.54	0.465	1.26		936.52	2	0.0032	3.4	139	147
My Experiment	CTRL3	Mudpit_CTRL-21	enolase [Zea mays]	AAD04187.1	enolase [Zea mays]	1	0.000234	48145.1	14	16	37	CTRL-22.2552.2552.2	Q	HIANLAGNK	Q	0.997	2.55	0.569	2.14		936.52	2	0.0027	2.8	139	147
My Experiment	CTRL3	Mudpit_CTRL-21	enolase [Zea mays]	AAD04187.1	enolase [Zea mays]	1	0.000234	48145.1	14	16	37	CTRL-24.2490.2490.2	Q	HIANLAGNK	Q	0.997	1.53	0.275	0		936.52	2	0.0037	3.9	139	147
My Experiment	CTRL3	Mudpit_CTRL-21	enolase [Zea mays]	AAD04187.1	enolase [Zea mays]	1	0.000234	48145.1	14	16	37	CTRL-21.2664.2664.2	Q	HIANLAGNK	Q	0.997	1.62	0.177	0		936.52	2	0.0033	3.5	139	147
My Experiment	CTRL3	Mudpit_CTRL-21	enolase [Zea mays]	AAD04187.1	enolase [Zea mays]	1	0.000234	48145.1	14	16	37	CTRL-23.2573.2573.2	Q	HIANLAGNK	Q	0.997	1.89	0.329	0		936.52	2	0.0052	5.5	139	147
My Experiment	CTRL3	Mudpit_CTRL-21	enolase [Zea mays]	AAD04187.1	enolase [Zea mays]	1	0.000234	48145.1	14	16	37	CTRL-22.2601.2601.2	Q	HIANLAGNK	Q	0.997	1.9	0.3	0		936.52	2	0.0034	3.7	139	147
My Experiment	CTRL3	Mudpit_CTRL-21	enolase [Zea mays]	AAD04187.1	enolase [Zea mays]	1	0.000234	48145.1	14	16	37	CTRL-22.5370.5370.4	K	KKYGQDATNVGDEGGFAPNIQENK	E	0.997	1.94	0.273	0		2579.23	4	0.0081	3.1	204	227
My Experiment	CTRL3	Mudpit_CTRL-21	enolase [Zea mays]	AAD04187.1	enolase [Zea mays]	1	0.000234	48145.1	14	16	37	CTRL-23.6260.6260.2	E	KSCNALLLK	V	0.997	2.06	0.196	0		988.54	2	-0.031	-31	346	354
My Experiment	CTRL3	Mudpit_CTRL-21	enolase [Zea mays]	AAD04187.1	enolase [Zea mays]	1	0.000234	48145.1	14	16	37	CTRL-22.6277.6277.2	E	KSCNALLLK	V	0.997	2.32	0.164	0		988.54	2	-0.031	-31	346	354
My Experiment	CTRL3	Mudpit_CTRL-21	enolase [Zea mays]	AAD04187.1	enolase [Zea mays]	1	0.000234	48145.1	14	16	37	CTRL-21.6327.6327.2	E	KSCNALLLK	V	0.997	2.47	0.23	0		988.54	2	-0.033	-33	346	354
My Experiment	CTRL3	Mudpit_CTRL-21	enolase [Zea mays]	AAD04187.1	enolase [Zea mays]	1	0.000234	48145.1	14	16	37	CTRL-22.6060.6060.3	K	KYGQDATNVGDEGGFAPNIQENK	E	0.997	4.38	0.591	9.7		2451.14	3	0.008	3.3	205	227
My Experiment	CTRL3	Mudpit_CTRL-21	enolase [Zea mays]	AAD04187.1	enolase [Zea mays]	1	0.000234	48145.1	14	16	37	CTRL-21.6101.6101.3	K	KYGQDATNVGDEGGFAPNIQENK	E	0.997	4.62	0.543	10.5		2451.14	3	0.0049	2	205	227
My Experiment	CTRL3	Mudpit_CTRL-21	enolase [Zea mays]	AAD04187.1	enolase [Zea mays]	1	0.000234	48145.1	14	16	37	CTRL-22.6015.6015.3	K	KYGQDATNVGDEGGFAPNIQENK	E	0.997	5.33	0.59	11.5		2451.14	3	0.0092	3.8	205	227
My Experiment	CTRL3	Mudpit_CTRL-21	enolase [Zea mays]	AAD04187.1	enolase [Zea mays]	1	0.000234	48145.1	14	16	37	CTRL-23.5984.5984.3	K	KYGQDATNVGDEGGFAPNIQENK	E	0.997	5.44	0.559	12.3		2451.14	3	0.01	4.1	205	227
My Experiment	CTRL3	Mudpit_CTRL-21	enolase [Zea mays]	AAD04187.1	enolase [Zea mays]	1	0.000234	48145.1	14	16	37	CTRL-22.8301.8301.4	K	KYGQDATNVGDEGGFAPNIQENKEGLELLK	T	0.997	4.96	0.538	5.8		3233.59	4	0.0096	3	205	234
My Experiment	CTRL3	Mudpit_CTRL-21	enolase [Zea mays]	AAD04187.1	enolase [Zea mays]	1	0.000234	48145.1	14	16	37	CTRL-24.10029.10029.3	K	LAMQEFMILPTGAASFKEAMK	M	0.996	1.79	0.0349	0		2313.14	3	-0.021	-9	169	189
My Experiment	CTRL3	Mudpit_CTRL-21	enolase [Zea mays]	AAD04187.1	enolase [Zea mays]	1	0.000234	48145.1	14	16	37	CTRL-24.1070.1070.2	I	LAVSLAVCK	A	0.99	1.07	0.025	0		901.5	2	-1	-1100	118	126
My Experiment	CTRL3	Mudpit_CTRL-21	enolase [Zea mays]	AAD04187.1	enolase [Zea mays]	1	0.000234	48145.1	14	16	37	CTRL-22.11509.11509.2	K	LGANAILAVSLAVCKA	G	0.997	3.38	0.35	2.68		1512.87	2	0.0037	2.4	112	127
My Experiment	CTRL3	Mudpit_CTRL-21	enolase [Zea mays]	AAD04187.1	enolase [Zea mays]	1	0.000234	48145.1	14	16	37	CTRL-21.11547.11547.2	K	LGANAILAVSLAVCKA	G	0.997	3.4	0.379	2.06		1512.87	2	0.0035	2.3	112	127
My Experiment	CTRL3	Mudpit_CTRL-21	enolase [Zea mays]	AAD04187.1	enolase [Zea mays]	1	0.000234	48145.1	14	16	37	CTRL-22.11560.11560.2	K	LGANAILAVSLAVCKA	G	0.997	3.41	0.343	2.96		1512.87	2	0.0043	2.9	112	127
My Experiment	CTRL3	Mudpit_CTRL-21	enolase [Zea mays]	AAD04187.1	enolase [Zea mays]	1	0.000234	48145.1	14	16	37	CTRL-23.11448.11448.2	K	LGANAILAVSLAVCKA	G	0.997	3.45	0.398	2.74		1513.87	2	1	660	112	127
My Experiment	CTRL3	Mudpit_CTRL-21	enolase [Zea mays]	AAD04187.1	enolase [Zea mays]	1	0.000234	48145.1	14	16	37	CTRL-22.11527.11527.3	K	LGANAILAVSLAVCKA	G	0.996	2.85	0.384	0		1512.87	3	0.005	3.3	112	127
My Experiment	CTRL3	Mudpit_CTRL-21	enolase [Zea mays]	AAD04187.1	enolase [Zea mays]	1	0.000234	48145.1	14	16	37	CTRL-22.11610.11610.2	K	LGANAILAVSLAVCKA	G	0.997	3.02	0.312	0		1512.88	2	0.011	7.1	112	127
My Experiment	CTRL3	Mudpit_CTRL-21	enolase [Zea mays]	AAD04187.1	enolase [Zea mays]	1	0.000234	48145.1	14	16	37	CTRL-22.10021.10021.3	Q	LVLPVPAFNVINGGSHAGNK	L	0.997	3.91	0.598	2.7		2003.1	3	0.0039	1.9	149	168
My Experiment	CTRL3	Mudpit_CTRL-21	enolase [Zea mays]	AAD04187.1	enolase [Zea mays]	1	0.000234	48145.1	14	16	37	CTRL-21.10131.10131.3	Q	LVLPVPAFNVINGGSHAGNK	L	0.996	1.72	0.11	0		2006.06	3	3	1500	149	168
My Experiment	CTRL3	Mudpit_CTRL-21	enolase [Zea mays]	AAD04187.1	enolase [Zea mays]	1	0.000234	48145.1	14	16	37	CTRL-22.4237.4237.3	M	QEFMILPTGAASFK	E	0.996	1.71	0.0752	0		1540.73	3	2	1300	172	185
My Experiment	CTRL3	Mudpit_CTRL-21	enolase [Zea mays]	AAD04187.1	enolase [Zea mays]	1	0.000234	48145.1	14	16	37	CTRL-23.10322.10322.2	K	QLVLPVPAFNV	I	0.997	1.33	0.0443	0		1195.71	2	0.016	13	148	158
My Experiment	CTRL3	Mudpit_CTRL-21	enolase [Zea mays]	AAD04187.1	enolase [Zea mays]	1	0.000234	48145.1	14	16	37	CTRL-24.12018.12018.3	R	SGETEDTFIADLAVGLSTGQIK	T	0.996	1.81	0.0042	0		2251.14	3	0.015	6.8	384	405
My Experiment	CTRL3	Mudpit_CTRL-21	enolase [Zea mays]	AAD04187.1	enolase [Zea mays]	1	0.000234	48145.1	14	16	37	CTRL-21.12350.12350.3	R	SGETEDTFIADLAVGLSTGQIK	T	0.996	2.54	0.234	0		2251.13	3	0.0053	2.3	384	405
My Experiment	CTRL3	Mudpit_CTRL-21	enolase [Zea mays]	AAD04187.1	enolase [Zea mays]	1	0.000234	48145.1	14	16	37	CTRL-22.12301.12301.3	R	SGETEDTFIADLAVGLSTGQIK	T	0.996	2.67	0.384	0		2251.13	3	0.0074	3.3	384	405
My Experiment	CTRL3	Mudpit_CTRL-21	enolase [Zea mays]	AAD04187.1	enolase [Zea mays]	1	0.000234	48145.1	14	16	37	CTRL-22.12249.12249.3	R	SGETEDTFIADLAVGLSTGQIK	T	0.996	2.88	0.31	0		2251.13	3	0.0062	2.8	384	405
My Experiment	CTRL3	Mudpit_CTRL-21	enolase [Zea mays]	AAD04187.1	enolase [Zea mays]	1	0.000234	48145.1	14	16	37	CTRL-21.12303.12303.3	R	SGETEDTFIADLAVGLSTGQIK	T	0.996	3.25	0.442	0		2251.13	3	0.0054	2.4	384	405
My Experiment	CTRL3	Mudpit_CTRL-21	enolase [Zea mays]	AAD04187.1	enolase [Zea mays]	1	0.000234	48145.1	14	16	37	CTRL-23.12169.12169.3	R	SGETEDTFIADLAVGLSTGQIK	T	0.997	2.98	0.364	1.21		2251.13	3	0.007	3.1	384	405
My Experiment	CTRL3	Mudpit_CTRL-21	enolase [Zea mays]	AAD04187.1	enolase [Zea mays]	1	0.000234	48145.1	14	16	37	CTRL-24.12004.12004.2	R	SGETEDTFIADLAVGLSTGQIK	T	0.997	2.67	0.515	2.1		2252.14	2	1	450	384	405
My Experiment	CTRL3	Mudpit_CTRL-21	enolase [Zea mays]	AAD04187.1	enolase [Zea mays]	1	0.000234	48145.1	14	16	37	CTRL-23.12193.12193.2	R	SGETEDTFIADLAVGLSTGQIK	T	0.997	3.92	0.666	7.27		2251.13	2	0.0061	2.7	384	405
My Experiment	CTRL3	Mudpit_CTRL-21	enolase [Zea mays]	AAD04187.1	enolase [Zea mays]	1	0.000234	48145.1	14	16	37	CTRL-21.12405.12405.2	R	SGETEDTFIADLAVGLSTGQIK	T	0.997	4.28	0.641	7.35		2251.13	2	0.003	1.3	384	405
My Experiment	CTRL3	Mudpit_CTRL-21	enolase [Zea mays]	AAD04187.1	enolase [Zea mays]	1	0.000234	48145.1	14	16	37	CTRL-22.12385.12385.2	R	SGETEDTFIADLAVGLSTGQIK	T	0.997	3.73	0.621	8.33		2251.13	2	0.011	5	384	405
My Experiment	CTRL3	Mudpit_CTRL-21	enolase [Zea mays]	AAD04187.1	enolase [Zea mays]	1	0.000234	48145.1	14	16	37	CTRL-21.12302.12302.2	R	SGETEDTFIADLAVGLSTGQIK	T	0.997	4.4	0.628	8.57		2251.13	2	0.0068	3	384	405
My Experiment	CTRL3	Mudpit_CTRL-21	enolase [Zea mays]	AAD04187.1	enolase [Zea mays]	1	0.000234	48145.1	14	16	37	CTRL-23.12151.12151.2	R	SGETEDTFIADLAVGLSTGQIK	T	0.997	4.16	0.651	8.89		2251.13	2	0.0042	1.9	384	405
My Experiment	CTRL3	Mudpit_CTRL-21	enolase [Zea mays]	AAD04187.1	enolase [Zea mays]	1	0.000234	48145.1	14	16	37	CTRL-22.12237.12237.2	R	SGETEDTFIADLAVGLSTGQIK	T	0.997	4.18	0.636	9.41		2251.13	2	0.0055	2.4	384	405
My Experiment	CTRL3	Mudpit_CTRL-21	enolase [Zea mays]	AAD04187.1	enolase [Zea mays]	1	0.000234	48145.1	14	16	37	CTRL-22.12326.12326.2	R	SGETEDTFIADLAVGLSTGQIK	T	0.997	4.18	0.602	9.42		2251.13	2	0.0075	3.3	384	405
My Experiment	CTRL3	Mudpit_CTRL-21	enolase [Zea mays]	AAD04187.1	enolase [Zea mays]	1	0.000234	48145.1	14	16	37	CTRL-22.12286.12286.2	R	SGETEDTFIADLAVGLSTGQIK	T	0.997	4.24	0.657	9.42		2251.13	2	0.0049	2.2	384	405
My Experiment	CTRL3	Mudpit_CTRL-21	enolase [Zea mays]	AAD04187.1	enolase [Zea mays]	1	0.000234	48145.1	14	16	37	CTRL-21.12349.12349.2	R	SGETEDTFIADLAVGLSTGQIK	T	0.997	4.41	0.588	9.41		2251.13	2	0.0055	2.4	384	405
My Experiment	CTRL3	Mudpit_CTRL-21	enolase [Zea mays]	AAD04187.1	enolase [Zea mays]	1	0.000234	48145.1	14	16	37	CTRL-22.2592.2592.3	K	TAIEKAGYTGK	V	0.996	1.94	0.038	0		1136.62	3	-0.98	-860	235	245
My Experiment	CTRL3	Mudpit_CTRL-21	enolase [Zea mays]	AAD04187.1	enolase [Zea mays]	1	0.000234	48145.1	14	16	37	CTRL-23.2551.2551.3	K	TAIEKAGYTGK	V	0.996	2.07	0.3	0		1136.62	3	-0.98	-860	235	245
My Experiment	CTRL3	Mudpit_CTRL-21	enolase [Zea mays]	AAD04187.1	enolase [Zea mays]	1	0.000234	48145.1	14	16	37	CTRL-21.8134.8134.3	K	VNQIGSVTESIEAVK	M	0.996	2.44	0.305	0		1572.84	3	0.0072	4.6	355	369
My Experiment	CTRL3	Mudpit_CTRL-21	enolase [Zea mays]	AAD04187.1	enolase [Zea mays]	1	0.000234	48145.1	14	16	37	CTRL-26.7957.7957.2	K	VNQIGSVTESIEAVK	M	0.997	3.08	0.54	2.24		1572.84	2	0.0077	4.9	355	369
My Experiment	CTRL3	Mudpit_CTRL-21	enolase [Zea mays]	AAD04187.1	enolase [Zea mays]	1	0.000234	48145.1	14	16	37	CTRL-25.7741.7741.2	K	VNQIGSVTESIEAVK	M	0.997	3.1	0.536	3.48		1572.84	2	0.0072	4.6	355	369
My Experiment	CTRL3	Mudpit_CTRL-21	enolase [Zea mays]	AAD04187.1	enolase [Zea mays]	1	0.000234	48145.1	14	16	37	CTRL-21.8150.8150.2	K	VNQIGSVTESIEAVK	M	0.997	3.14	0.586	2.06		1572.84	2	0.0053	3.3	355	369
My Experiment	CTRL3	Mudpit_CTRL-21	enolase [Zea mays]	AAD04187.1	enolase [Zea mays]	1	0.000234	48145.1	14	16	37	CTRL-22.8025.8025.2	K	VNQIGSVTESIEAVK	M	0.997	3.32	0.541	3.21		1572.84	2	0.0062	3.9	355	369
My Experiment	CTRL3	Mudpit_CTRL-21	enolase [Zea mays]	AAD04187.1	enolase [Zea mays]	1	0.000234	48145.1	14	16	37	CTRL-23.7996.7996.2	K	VNQIGSVTESIEAVK	M	0.997	3.34	0.55	3.64		1572.84	2	0.005	3.2	355	369
My Experiment	CTRL3	Mudpit_CTRL-21	enolase [Zea mays]	AAD04187.1	enolase [Zea mays]	1	0.000234	48145.1	14	16	37	CTRL-21.8100.8100.2	K	VNQIGSVTESIEAVK	M	0.997	3.35	0.538	2.07		1572.84	2	0.0056	3.5	355	369
My Experiment	CTRL3	Mudpit_CTRL-21	enolase [Zea mays]	AAD04187.1	enolase [Zea mays]	1	0.000234	48145.1	14	16	37	CTRL-22.8074.8074.2	K	VNQIGSVTESIEAVK	M	0.997	3.37	0.541	7.57		1572.84	2	0.0032	2.1	355	369
My Experiment	CTRL3	Mudpit_CTRL-21	enolase [Zea mays]	AAD04187.1	enolase [Zea mays]	1	0.000234	48145.1	14	16	37	CTRL-21.6803.6803.3	K	YGQDATNVGDEGGFAPNIQENK	E	0.997	4.56	0.565	7.62		2323.04	3	0.0062	2.7	206	227
My Experiment	CTRL3	Mudpit_CTRL-21	enolase [Zea mays]	AAD04187.1	enolase [Zea mays]	1	0.000234	48145.1	14	16	37	CTRL-22.6750.6750.3	K	YGQDATNVGDEGGFAPNIQENK	E	0.997	4.67	0.51	8.42		2323.04	3	0.0072	3.1	206	227
My Experiment	CTRL3	Mudpit_CTRL-21	enolase [Zea mays]	AAD04187.1	enolase [Zea mays]	1	0.000234	48145.1	14	16	37	CTRL-23.6690.6690.3	K	YGQDATNVGDEGGFAPNIQENK	E	0.997	3.98	0.479	8.39		2323.04	3	0.0065	2.8	206	227
My Experiment	CTRL3	Mudpit_CTRL-21	enolase [Zea mays]	AAD04187.1	enolase [Zea mays]	1	0.000234	48145.1	14	16	37	CTRL-22.6751.6751.2	K	YGQDATNVGDEGGFAPNIQENK	E	0.997	5.35	0.719	15		2323.05	2	0.01	4.3	206	227
My Experiment	CTRL3	Mudpit_CTRL-21	enolase [Zea mays]	AAD04187.1	enolase [Zea mays]	1	0.000234	48145.1	14	16	37	CTRL-21.6807.6807.2	K	YGQDATNVGDEGGFAPNIQENK	E	0.997	5.48	0.718	13.6		2323.04	2	0.0092	4	206	227
My Experiment	CTRL3	Mudpit_CTRL-21	enolase [Zea mays]	AAD04187.1	enolase [Zea mays]	1	0.000234	48145.1	14	16	37	CTRL-23.6699.6699.2	K	YGQDATNVGDEGGFAPNIQENK	E	0.997	5.95	0.738	14.4		2323.05	2	0.011	4.7	206	227
My Experiment	CTRL3	Mudpit_CTRL-21	enolase [Zea mays]	AAD04187.1	enolase [Zea mays]	1	0.000234	48145.1	14	16	37	CTRL-23.8764.8764.3	K	YGQDATNVGDEGGFAPNIQENKEGLELLK	T	0.997	5.78	0.653	13.3		3105.5	3	0.01	3.4	206	234
My Experiment	CTRL3	Mudpit_CTRL-21	enolase [Zea mays]	AAD04187.1	enolase [Zea mays]	1	0.000234	48145.1	14	16	37	CTRL-21.8888.8888.3	K	YGQDATNVGDEGGFAPNIQENKEGLELLK	T	0.997	5.8	0.629	13.6		3105.49	3	0.0045	1.4	206	234
My Experiment	CTRL3	Mudpit_CTRL-21	enolase [Zea mays]	AAD04187.1	enolase [Zea mays]	1	0.000234	48145.1	14	16	37	CTRL-22.8831.8831.3	K	YGQDATNVGDEGGFAPNIQENKEGLELLK	T	0.997	6	0.672	13.6		3105.5	3	0.0095	3	206	234
My Experiment	FCA1	Mudpit_Bioc-11	enolase [Zea mays]	AAD04187.1	enolase [Zea mays]	1	0.000176	48145.1	12	14	26	FCA-11.5615.5615.2	K	AVNNVNSVIGP	A	0.995	1.45	0.121	0		1082.58	2	0.0044	4.1	67	77
My Experiment	FCA1	Mudpit_Bioc-11	enolase [Zea mays]	AAD04187.1	enolase [Zea mays]	1	0.000176	48145.1	12	14	26	FCA-16.5568.5568.2	A	AVPSGASTGVYEALELR	D	0.995	1.28	0.0055	0		1718.83	2	-0.051	-30	37	53
My Experiment	FCA1	Mudpit_Bioc-11	enolase [Zea mays]	AAD04187.1	enolase [Zea mays]	1	0.000176	48145.1	12	14	26	FCA-11.7101.7101.3	K	EGLELLKTAIEKAGY	T	0.988	1.54	0.0829	0		1636.85	3	3	1800	228	242
My Experiment	FCA1	Mudpit_Bioc-11	enolase [Zea mays]	AAD04187.1	enolase [Zea mays]	1	0.000176	48145.1	12	14	26	FCA-15.2307.2307.2	Q	HIANLAGNK	Q	0.995	2.31	0.48	0.523		936.52	2	0.001	1.1	139	147
My Experiment	FCA1	Mudpit_Bioc-11	enolase [Zea mays]	AAD04187.1	enolase [Zea mays]	1	0.000176	48145.1	12	14	26	FCA-14.2280.2280.2	Q	HIANLAGNK	Q	0.997	2.54	0.507	1.12		936.52	2	0.002	2.1	139	147
My Experiment	FCA1	Mudpit_Bioc-11	enolase [Zea mays]	AAD04187.1	enolase [Zea mays]	1	0.000176	48145.1	12	14	26	FCA-12.2264.2264.2	Q	HIANLAGNK	Q	0.997	2.55	0.478	2.35		936.52	2	0.0025	2.7	139	147
My Experiment	FCA1	Mudpit_Bioc-11	enolase [Zea mays]	AAD04187.1	enolase [Zea mays]	1	0.000176	48145.1	12	14	26	FCA-12.2219.2219.2	Q	HIANLAGNK	Q	0.997	2.56	0.445	1.85		936.52	2	0.0016	1.7	139	147
My Experiment	FCA1	Mudpit_Bioc-11	enolase [Zea mays]	AAD04187.1	enolase [Zea mays]	1	0.000176	48145.1	12	14	26	FCA-11.2392.2392.2	Q	HIANLAGNK	Q	0.997	2.57	0.461	2.15		936.52	2	0.0018	1.9	139	147
My Experiment	FCA1	Mudpit_Bioc-11	enolase [Zea mays]	AAD04187.1	enolase [Zea mays]	1	0.000176	48145.1	12	14	26	FCA-13.2270.2270.2	Q	HIANLAGNK	Q	0.997	2.74	0.493	1.27		936.52	2	0.0022	2.3	139	147
My Experiment	FCA1	Mudpit_Bioc-11	enolase [Zea mays]	AAD04187.1	enolase [Zea mays]	1	0.000176	48145.1	12	14	26	FCA-15.2014.2014.2	Q	HIANLAGNK	Q	0.993	1.13	0	0		937.5	2	0.98	1000	139	147
My Experiment	FCA1	Mudpit_Bioc-11	enolase [Zea mays]	AAD04187.1	enolase [Zea mays]	1	0.000176	48145.1	12	14	26	FCA-12.3078.3078.2	N	KEGLELLK	T	0.99	1.57	0	0		927.58	2	-0.98	-1100	227	234
My Experiment	FCA1	Mudpit_Bioc-11	enolase [Zea mays]	AAD04187.1	enolase [Zea mays]	1	0.000176	48145.1	12	14	26	FCA-12.4988.4988.4	K	KKYGQDATNVGDEGGFAPNIQENK	E	0.997	3.03	0.449	4.55		2580.24	4	1	390	204	227
My Experiment	FCA1	Mudpit_Bioc-11	enolase [Zea mays]	AAD04187.1	enolase [Zea mays]	1	0.000176	48145.1	12	14	26	FCA-11.6063.6063.2	E	KSCNALLLK	V	0.995	1.9	0.11	0		988.54	2	-0.033	-33	346	354
My Experiment	FCA1	Mudpit_Bioc-11	enolase [Zea mays]	AAD04187.1	enolase [Zea mays]	1	0.000176	48145.1	12	14	26	FCA-12.5957.5957.2	E	KSCNALLLK	V	0.995	2.23	0.199	0		988.54	2	-0.032	-32	346	354
My Experiment	FCA1	Mudpit_Bioc-11	enolase [Zea mays]	AAD04187.1	enolase [Zea mays]	1	0.000176	48145.1	12	14	26	FCA-11.5801.5801.3	K	KYGQDATNVGDEGGFAPNIQENK	E	0.997	5.27	0.579	11.9		2452.14	3	1	410	205	227
My Experiment	FCA1	Mudpit_Bioc-11	enolase [Zea mays]	AAD04187.1	enolase [Zea mays]	1	0.000176	48145.1	12	14	26	FCA-12.5633.5633.3	K	KYGQDATNVGDEGGFAPNIQENK	E	0.997	4.55	0.536	12.8		2452.14	3	1	410	205	227
My Experiment	FCA1	Mudpit_Bioc-11	enolase [Zea mays]	AAD04187.1	enolase [Zea mays]	1	0.000176	48145.1	12	14	26	FCA-12.7910.7910.4	K	KYGQDATNVGDEGGFAPNIQENKEGLELLK	T	0.997	5.15	0.622	8.06		3234.59	4	1	310	205	234
My Experiment	FCA1	Mudpit_Bioc-11	enolase [Zea mays]	AAD04187.1	enolase [Zea mays]	1	0.000176	48145.1	12	14	26	FCA-11.11196.11196.2	K	LGANAILAVSLAVCKA	G	0.997	3.15	0.359	2.64		1513.88	2	1	660	112	127
My Experiment	FCA1	Mudpit_Bioc-11	enolase [Zea mays]	AAD04187.1	enolase [Zea mays]	1	0.000176	48145.1	12	14	26	FCA-12.11022.11022.2	K	LGANAILAVSLAVCKA	G	0.997	3.25	0.405	2.72		1512.87	2	0.0013	0.87	112	127
My Experiment	FCA1	Mudpit_Bioc-11	enolase [Zea mays]	AAD04187.1	enolase [Zea mays]	1	0.000176	48145.1	12	14	26	FCA-11.11318.11318.2	K	LGANAILAVSLAVCKA	G	0.995	2.92	0.261	0		1513.87	2	1	660	112	127
My Experiment	FCA1	Mudpit_Bioc-11	enolase [Zea mays]	AAD04187.1	enolase [Zea mays]	1	0.000176	48145.1	12	14	26	FCA-11.9823.9823.3	Q	LVLPVPAFNVINGGSHAGNK	L	0.995	1.82	0.0672	2.33		2005.09	3	2	990	149	168
My Experiment	FCA1	Mudpit_Bioc-11	enolase [Zea mays]	AAD04187.1	enolase [Zea mays]	1	0.000176	48145.1	12	14	26	FCA-12.9594.9594.3	Q	LVLPVPAFNVINGGSHAGNK	L	0.995	4.08	0.551	3.46		2003.1	3	0.0061	3	149	168
My Experiment	FCA1	Mudpit_Bioc-11	enolase [Zea mays]	AAD04187.1	enolase [Zea mays]	1	0.000176	48145.1	12	14	26	FCA-11.14028.14028.2	K	QKLGANAILA	V	0.991	1.09	0.0719	0		996.57	2	-1	-1000	110	119
My Experiment	FCA1	Mudpit_Bioc-11	enolase [Zea mays]	AAD04187.1	enolase [Zea mays]	1	0.000176	48145.1	12	14	26	FCA-13.13237.13237.2	K	QLVLPVPAFN	V	0.952	1.03	0.144	0		1098.64	2	2	1800	148	157
My Experiment	FCA1	Mudpit_Bioc-11	enolase [Zea mays]	AAD04187.1	enolase [Zea mays]	1	0.000176	48145.1	12	14	26	FCA-13.6705.6705.3	K	QLVLPVPAFNVINGGSHAGNKL	A	0.988	1.92	0.0229	0		2245.23	3	0.99	440	148	169
My Experiment	FCA1	Mudpit_Bioc-11	enolase [Zea mays]	AAD04187.1	enolase [Zea mays]	1	0.000176	48145.1	12	14	26	FCA-12.12832.12832.2	Y	SDKDQTYDLNFK	E	0.982	1.1	0.209	0		1473.69	2	1	690	259	270
My Experiment	FCA1	Mudpit_Bioc-11	enolase [Zea mays]	AAD04187.1	enolase [Zea mays]	1	0.000176	48145.1	12	14	26	FCA-11.11929.11929.3	R	SGETEDTFIADLAVGLSTGQIK	T	0.988	2.8	0.245	0		2251.12	3	0.00076	0.34	384	405
My Experiment	FCA1	Mudpit_Bioc-11	enolase [Zea mays]	AAD04187.1	enolase [Zea mays]	1	0.000176	48145.1	12	14	26	FCA-12.11743.11743.3	R	SGETEDTFIADLAVGLSTGQIK	T	0.995	2.86	0.33	1.47		2252.13	3	1	450	384	405
My Experiment	FCA1	Mudpit_Bioc-11	enolase [Zea mays]	AAD04187.1	enolase [Zea mays]	1	0.000176	48145.1	12	14	26	FCA-11.11972.11972.3	R	SGETEDTFIADLAVGLSTGQIK	T	0.995	3.19	0.351	1.7		2252.13	3	1	450	384	405
My Experiment	FCA1	Mudpit_Bioc-11	enolase [Zea mays]	AAD04187.1	enolase [Zea mays]	1	0.000176	48145.1	12	14	26	FCA-11.12146.12146.2	R	SGETEDTFIADLAVGLSTGQIK	T	0.997	3.08	0.498	1.96		2252.12	2	1	440	384	405
My Experiment	FCA1	Mudpit_Bioc-11	enolase [Zea mays]	AAD04187.1	enolase [Zea mays]	1	0.000176	48145.1	12	14	26	FCA-12.11771.11771.2	R	SGETEDTFIADLAVGLSTGQIK	T	0.997	3.75	0.622	7.08		2251.13	2	0.0066	2.9	384	405
My Experiment	FCA1	Mudpit_Bioc-11	enolase [Zea mays]	AAD04187.1	enolase [Zea mays]	1	0.000176	48145.1	12	14	26	FCA-11.12026.12026.2	R	SGETEDTFIADLAVGLSTGQIK	T	0.997	4.02	0.589	6.85		2252.12	2	1	440	384	405
My Experiment	FCA1	Mudpit_Bioc-11	enolase [Zea mays]	AAD04187.1	enolase [Zea mays]	1	0.000176	48145.1	12	14	26	FCA-11.11983.11983.2	R	SGETEDTFIADLAVGLSTGQIK	T	0.997	4.27	0.647	7.66		2251.13	2	0.0027	1.2	384	405
My Experiment	FCA1	Mudpit_Bioc-11	enolase [Zea mays]	AAD04187.1	enolase [Zea mays]	1	0.000176	48145.1	12	14	26	FCA-11.11935.11935.2	R	SGETEDTFIADLAVGLSTGQIK	T	0.997	4.33	0.647	8.41		2252.13	2	1	450	384	405
My Experiment	FCA1	Mudpit_Bioc-11	enolase [Zea mays]	AAD04187.1	enolase [Zea mays]	1	0.000176	48145.1	12	14	26	FCA-12.11720.11720.2	R	SGETEDTFIADLAVGLSTGQIK	T	0.997	4.12	0.574	10.5		2252.13	2	1	450	384	405
My Experiment	FCA1	Mudpit_Bioc-11	enolase [Zea mays]	AAD04187.1	enolase [Zea mays]	1	0.000176	48145.1	12	14	26	FCA-12.2248.2248.3	K	TAIEKAGYTGK	V	0.988	2.52	0.375	0		1136.62	3	-0.98	-860	235	245
My Experiment	FCA1	Mudpit_Bioc-11	enolase [Zea mays]	AAD04187.1	enolase [Zea mays]	1	0.000176	48145.1	12	14	26	FCA-13.8072.8072.2	Q	VMFNDIETQATPDKGILAPGIVSNVNNVAKSVGKGLYYSGGDR	L	0.997	0	0	14		2248.07	2	-2200	-1000000	0	0
My Experiment	FCA1	Mudpit_Bioc-11	enolase [Zea mays]	AAD04187.1	enolase [Zea mays]	1	0.000176	48145.1	12	14	26	FCA-11.7844.7844.3	K	VNQIGSVTESIEAVK	M	0.988	2.83	0.386	0		1573.84	3	1	640	355	369
My Experiment	FCA1	Mudpit_Bioc-11	enolase [Zea mays]	AAD04187.1	enolase [Zea mays]	1	0.000176	48145.1	12	14	26	FCA-12.7675.7675.3	K	VNQIGSVTESIEAVK	M	0.995	3.59	0.547	1.66		1572.84	3	0.007	4.5	355	369
My Experiment	FCA1	Mudpit_Bioc-11	enolase [Zea mays]	AAD04187.1	enolase [Zea mays]	1	0.000176	48145.1	12	14	26	FCA-15.7651.7651.2	K	VNQIGSVTESIEAVK	M	0.997	2.8	0.465	2.46		1572.84	2	0.0019	1.2	355	369
My Experiment	FCA1	Mudpit_Bioc-11	enolase [Zea mays]	AAD04187.1	enolase [Zea mays]	1	0.000176	48145.1	12	14	26	FCA-12.7711.7711.2	K	VNQIGSVTESIEAVK	M	0.997	3	0.538	2.04		1572.84	2	0.0025	1.6	355	369
My Experiment	FCA1	Mudpit_Bioc-11	enolase [Zea mays]	AAD04187.1	enolase [Zea mays]	1	0.000176	48145.1	12	14	26	FCA-11.7862.7862.2	K	VNQIGSVTESIEAVK	M	0.997	3.12	0.506	2.36		1572.84	2	0.0023	1.4	355	369
My Experiment	FCA1	Mudpit_Bioc-11	enolase [Zea mays]	AAD04187.1	enolase [Zea mays]	1	0.000176	48145.1	12	14	26	FCA-11.7816.7816.2	K	VNQIGSVTESIEAVK	M	0.997	3.36	0.554	2.3		1572.84	2	0.0032	2.1	355	369
My Experiment	FCA1	Mudpit_Bioc-11	enolase [Zea mays]	AAD04187.1	enolase [Zea mays]	1	0.000176	48145.1	12	14	26	FCA-12.7661.7661.2	K	VNQIGSVTESIEAVK	M	0.997	3.38	0.552	6.31		1572.84	2	0.0034	2.1	355	369
My Experiment	FCA1	Mudpit_Bioc-11	enolase [Zea mays]	AAD04187.1	enolase [Zea mays]	1	0.000176	48145.1	12	14	26	FCA-12.6398.6398.3	K	YGQDATNVGDEGGFAPNIQENK	E	0.995	3.78	0.451	3.17		2324.04	3	1	430	206	227
My Experiment	FCA1	Mudpit_Bioc-11	enolase [Zea mays]	AAD04187.1	enolase [Zea mays]	1	0.000176	48145.1	12	14	26	FCA-12.6349.6349.3	K	YGQDATNVGDEGGFAPNIQENK	E	0.997	4.05	0.503	6.92		2324.05	3	1	430	206	227
My Experiment	FCA1	Mudpit_Bioc-11	enolase [Zea mays]	AAD04187.1	enolase [Zea mays]	1	0.000176	48145.1	12	14	26	FCA-11.6518.6518.3	K	YGQDATNVGDEGGFAPNIQENK	E	0.997	4.27	0.544	8.96		2324.04	3	1	430	206	227
My Experiment	FCA1	Mudpit_Bioc-11	enolase [Zea mays]	AAD04187.1	enolase [Zea mays]	1	0.000176	48145.1	12	14	26	FCA-11.6527.6527.2	K	YGQDATNVGDEGGFAPNIQENK	E	0.997	5.26	0.724	14.2		2324.05	2	1	440	206	227
My Experiment	FCA1	Mudpit_Bioc-11	enolase [Zea mays]	AAD04187.1	enolase [Zea mays]	1	0.000176	48145.1	12	14	26	FCA-12.6350.6350.2	K	YGQDATNVGDEGGFAPNIQENK	E	0.997	5.81	0.717	15		2324.05	2	1	440	206	227
My Experiment	FCA1	Mudpit_Bioc-11	enolase [Zea mays]	AAD04187.1	enolase [Zea mays]	1	0.000176	48145.1	12	14	26	FCA-12.8432.8432.3	K	YGQDATNVGDEGGFAPNIQENKEGLELLK	T	0.997	5.77	0.638	12.1		3106.5	3	1	330	206	234
My Experiment	FCA1	Mudpit_Bioc-11	enolase [Zea mays]	AAD04187.1	enolase [Zea mays]	1	0.000176	48145.1	12	14	26	FCA-11.8606.8606.3	K	YGQDATNVGDEGGFAPNIQENKEGLELLK	T	0.997	5.8	0.633	13		3106.5	3	1	320	206	234
My Experiment	FCA2	Mudpit_BIOC-21	enolase [Zea mays]	AAD04187.1	enolase [Zea mays]	1	0.000236	48145.1	12	14	37	FCA-21.2420.2420.2	R	AAVPSGASTGV	Y	0.994	1.23	0.0578	0		918.46	2	3	3300	36	46
My Experiment	FCA2	Mudpit_BIOC-21	enolase [Zea mays]	AAD04187.1	enolase [Zea mays]	1	0.000236	48145.1	12	14	37	FCA-25.10777.10777.2	K	AGYTGKVVIGMDVAASEFYSDKDQTYDLNFKEE	N	0.997	0	0	11.2		1844.85	2	-1800	-1000000	240	272
My Experiment	FCA2	Mudpit_BIOC-21	enolase [Zea mays]	AAD04187.1	enolase [Zea mays]	1	0.000236	48145.1	12	14	37	FCA-24.12223.12223.3	G	ASIKRIPLYQHIANLAGNK	Q	0.995	1.32	0.0137	0		2108.15	3	1.9	920	129	147
My Experiment	FCA2	Mudpit_BIOC-21	enolase [Zea mays]	AAD04187.1	enolase [Zea mays]	1	0.000236	48145.1	12	14	37	FCA-21.2910.2910.3	K	EENNDGSQKIS	G	0.995	1.42	0.0172	0		1222.59	3	3.1	2500	271	281
My Experiment	FCA2	Mudpit_BIOC-21	enolase [Zea mays]	AAD04187.1	enolase [Zea mays]	1	0.000236	48145.1	12	14	37	FCA-22.13850.13850.2	V	GDDLLVTNPTRVAKAIK	E	0.986	1.04	0.116	0		1812.01	2	2	1100	328	344
My Experiment	FCA2	Mudpit_BIOC-21	enolase [Zea mays]	AAD04187.1	enolase [Zea mays]	1	0.000236	48145.1	12	14	37	FCA-22.2715.2715.2	Q	HIANLAGNK	Q	0.994	1.79	0.31	0		936.52	2	0.0049	5.3	139	147
My Experiment	FCA2	Mudpit_BIOC-21	enolase [Zea mays]	AAD04187.1	enolase [Zea mays]	1	0.000236	48145.1	12	14	37	FCA-25.2593.2593.2	Q	HIANLAGNK	Q	0.994	2.19	0.423	0		936.52	2	0.0038	4.1	139	147
My Experiment	FCA2	Mudpit_BIOC-21	enolase [Zea mays]	AAD04187.1	enolase [Zea mays]	1	0.000236	48145.1	12	14	37	FCA-24.2594.2594.2	Q	HIANLAGNK	Q	0.994	2.37	0.474	1		936.52	2	0.0039	4.1	139	147
My Experiment	FCA2	Mudpit_BIOC-21	enolase [Zea mays]	AAD04187.1	enolase [Zea mays]	1	0.000236	48145.1	12	14	37	FCA-21.2660.2660.2	Q	HIANLAGNK	Q	0.997	1.83	0.409	1.23		936.52	2	0.0039	4.2	139	147
My Experiment	FCA2	Mudpit_BIOC-21	enolase [Zea mays]	AAD04187.1	enolase [Zea mays]	1	0.000236	48145.1	12	14	37	FCA-23.2577.2577.2	Q	HIANLAGNK	Q	0.997	1.95	0.493	1.49		936.52	2	0.0039	4.1	139	147
My Experiment	FCA2	Mudpit_BIOC-21	enolase [Zea mays]	AAD04187.1	enolase [Zea mays]	1	0.000236	48145.1	12	14	37	FCA-21.2612.2612.2	Q	HIANLAGNK	Q	0.997	2.27	0.381	1.19		936.52	2	0.0034	3.6	139	147
My Experiment	FCA2	Mudpit_BIOC-21	enolase [Zea mays]	AAD04187.1	enolase [Zea mays]	1	0.000236	48145.1	12	14	37	FCA-22.2661.2661.2	Q	HIANLAGNK	Q	0.997	2.36	0.409	2.32		936.52	2	0.0042	4.4	139	147
My Experiment	FCA2	Mudpit_BIOC-21	enolase [Zea mays]	AAD04187.1	enolase [Zea mays]	1	0.000236	48145.1	12	14	37	FCA-23.2530.2530.2	Q	HIANLAGNK	Q	0.997	2.59	0.481	1.72		936.52	2	0.0031	3.3	139	147
My Experiment	FCA2	Mudpit_BIOC-21	enolase [Zea mays]	AAD04187.1	enolase [Zea mays]	1	0.000236	48145.1	12	14	37	FCA-25.238.238.2	Q	KISGDSLK	N	0.99	1.4	0	0		846.45	2	-0.032	-38	279	286
My Experiment	FCA2	Mudpit_BIOC-21	enolase [Zea mays]	AAD04187.1	enolase [Zea mays]	1	0.000236	48145.1	12	14	37	FCA-22.6438.6438.2	E	KSCNALLLK	V	0.994	2	0.163	0		988.54	2	-0.029	-29	346	354
My Experiment	FCA2	Mudpit_BIOC-21	enolase [Zea mays]	AAD04187.1	enolase [Zea mays]	1	0.000236	48145.1	12	14	37	FCA-21.6400.6400.2	E	KSCNALLLK	V	0.994	2.01	0.189	0		988.54	2	-0.032	-32	346	354
My Experiment	FCA2	Mudpit_BIOC-21	enolase [Zea mays]	AAD04187.1	enolase [Zea mays]	1	0.000236	48145.1	12	14	37	FCA-23.6271.6271.2	E	KSCNALLLK	V	0.994	2.22	0.245	0		988.54	2	-0.031	-31	346	354
My Experiment	FCA2	Mudpit_BIOC-21	enolase [Zea mays]	AAD04187.1	enolase [Zea mays]	1	0.000236	48145.1	12	14	37	FCA-23.6011.6011.3	K	KYGQDATNVGDEGGFAPNIQENK	E	0.997	5.5	0.597	12.3		2451.14	3	0.0094	3.8	205	227
My Experiment	FCA2	Mudpit_BIOC-21	enolase [Zea mays]	AAD04187.1	enolase [Zea mays]	1	0.000236	48145.1	12	14	37	FCA-21.6150.6150.3	K	KYGQDATNVGDEGGFAPNIQENK	E	0.997	5.37	0.567	14.2		2451.14	3	0.01	4.2	205	227
My Experiment	FCA2	Mudpit_BIOC-21	enolase [Zea mays]	AAD04187.1	enolase [Zea mays]	1	0.000236	48145.1	12	14	37	FCA-23.8209.8209.4	K	KYGQDATNVGDEGGFAPNIQENKEGLELLK	T	0.997	6.03	0.637	6.03		3233.59	4	0.01	3.1	205	234
My Experiment	FCA2	Mudpit_BIOC-21	enolase [Zea mays]	AAD04187.1	enolase [Zea mays]	1	0.000236	48145.1	12	14	37	FCA-22.11664.11664.2	K	LGANAILAVSLAVCKA	G	0.994	1.94	0.241	0		1512.84	2	-0.034	-23	112	127
My Experiment	FCA2	Mudpit_BIOC-21	enolase [Zea mays]	AAD04187.1	enolase [Zea mays]	1	0.000236	48145.1	12	14	37	FCA-23.11389.11389.2	K	LGANAILAVSLAVCKA	G	0.994	2.23	0.253	0		1512.82	2	-0.046	-30	112	127
My Experiment	FCA2	Mudpit_BIOC-21	enolase [Zea mays]	AAD04187.1	enolase [Zea mays]	1	0.000236	48145.1	12	14	37	FCA-23.11356.11356.3	K	LGANAILAVSLAVCKA	G	0.995	2.21	0.277	0		1512.88	3	0.0072	4.8	112	127
My Experiment	FCA2	Mudpit_BIOC-21	enolase [Zea mays]	AAD04187.1	enolase [Zea mays]	1	0.000236	48145.1	12	14	37	FCA-21.11569.11569.2	K	LGANAILAVSLAVCKA	G	0.997	3.15	0.347	2.44		1512.87	2	0.0042	2.8	112	127
My Experiment	FCA2	Mudpit_BIOC-21	enolase [Zea mays]	AAD04187.1	enolase [Zea mays]	1	0.000236	48145.1	12	14	37	FCA-23.11330.11330.2	K	LGANAILAVSLAVCKA	G	0.997	3.29	0.362	3.31		1512.88	2	0.0058	3.8	112	127
My Experiment	FCA2	Mudpit_BIOC-21	enolase [Zea mays]	AAD04187.1	enolase [Zea mays]	1	0.000236	48145.1	12	14	37	FCA-22.11586.11586.2	K	LGANAILAVSLAVCKA	G	0.997	3.01	0.272	3.31		1512.87	2	0.0041	2.7	112	127
My Experiment	FCA2	Mudpit_BIOC-21	enolase [Zea mays]	AAD04187.1	enolase [Zea mays]	1	0.000236	48145.1	12	14	37	FCA-25.2401.2401.2	D	QDDWVHYAK	M	0.994	1.56	0.0889	0		1160.56	2	0.037	32	307	315
My Experiment	FCA2	Mudpit_BIOC-21	enolase [Zea mays]	AAD04187.1	enolase [Zea mays]	1	0.000236	48145.1	12	14	37	FCA-22.4410.4410.3	M	QEFMILPTGAASFK	E	0.995	1.91	0.277	0		1540.73	3	2	1300	172	185
My Experiment	FCA2	Mudpit_BIOC-21	enolase [Zea mays]	AAD04187.1	enolase [Zea mays]	1	0.000236	48145.1	12	14	37	FCA-23.12100.12100.3	R	SGETEDTFIADLAVGLSTGQIK	T	0.995	1.49	0.0473	0		2251.13	3	0.007	3.1	384	405
My Experiment	FCA2	Mudpit_BIOC-21	enolase [Zea mays]	AAD04187.1	enolase [Zea mays]	1	0.000236	48145.1	12	14	37	FCA-22.12369.12369.3	R	SGETEDTFIADLAVGLSTGQIK	T	0.995	2.51	0.287	0		2251.13	3	0.008	3.6	384	405
My Experiment	FCA2	Mudpit_BIOC-21	enolase [Zea mays]	AAD04187.1	enolase [Zea mays]	1	0.000236	48145.1	12	14	37	FCA-23.12052.12052.3	R	SGETEDTFIADLAVGLSTGQIK	T	0.995	2.72	0.345	0		2251.13	3	0.0079	3.5	384	405
My Experiment	FCA2	Mudpit_BIOC-21	enolase [Zea mays]	AAD04187.1	enolase [Zea mays]	1	0.000236	48145.1	12	14	37	FCA-21.12339.12339.3	R	SGETEDTFIADLAVGLSTGQIK	T	0.995	2.77	0.202	0		2251.13	3	0.0072	3.2	384	405
My Experiment	FCA2	Mudpit_BIOC-21	enolase [Zea mays]	AAD04187.1	enolase [Zea mays]	1	0.000236	48145.1	12	14	37	FCA-21.12284.12284.3	R	SGETEDTFIADLAVGLSTGQIK	T	0.995	2.89	0.405	1.09		2251.13	3	0.0066	2.9	384	405
My Experiment	FCA2	Mudpit_BIOC-21	enolase [Zea mays]	AAD04187.1	enolase [Zea mays]	1	0.000236	48145.1	12	14	37	FCA-22.12319.12319.3	R	SGETEDTFIADLAVGLSTGQIK	T	0.997	3.08	0.433	1.15		2251.13	3	0.0043	1.9	384	405
My Experiment	FCA2	Mudpit_BIOC-21	enolase [Zea mays]	AAD04187.1	enolase [Zea mays]	1	0.000236	48145.1	12	14	37	FCA-23.12126.12126.2	R	SGETEDTFIADLAVGLSTGQIK	T	0.997	2.92	0.551	4.52		2252.12	2	1	440	384	405
My Experiment	FCA2	Mudpit_BIOC-21	enolase [Zea mays]	AAD04187.1	enolase [Zea mays]	1	0.000236	48145.1	12	14	37	FCA-23.12087.12087.2	R	SGETEDTFIADLAVGLSTGQIK	T	0.997	4.24	0.605	7.32		2251.13	2	0.0068	3	384	405
My Experiment	FCA2	Mudpit_BIOC-21	enolase [Zea mays]	AAD04187.1	enolase [Zea mays]	1	0.000236	48145.1	12	14	37	FCA-24.11990.11990.2	R	SGETEDTFIADLAVGLSTGQIK	T	0.997	3.55	0.628	7.62		2251.13	2	0.0075	3.3	384	405
My Experiment	FCA2	Mudpit_BIOC-21	enolase [Zea mays]	AAD04187.1	enolase [Zea mays]	1	0.000236	48145.1	12	14	37	FCA-22.12372.12372.2	R	SGETEDTFIADLAVGLSTGQIK	T	0.997	4.12	0.617	8.4		2251.13	2	0.011	4.7	384	405
My Experiment	FCA2	Mudpit_BIOC-21	enolase [Zea mays]	AAD04187.1	enolase [Zea mays]	1	0.000236	48145.1	12	14	37	FCA-23.12038.12038.2	R	SGETEDTFIADLAVGLSTGQIK	T	0.997	3.92	0.621	9.66		2251.13	2	0.0067	3	384	405
My Experiment	FCA2	Mudpit_BIOC-21	enolase [Zea mays]	AAD04187.1	enolase [Zea mays]	1	0.000236	48145.1	12	14	37	FCA-21.12332.12332.2	R	SGETEDTFIADLAVGLSTGQIK	T	0.997	4.2	0.65	8.89		2251.13	2	0.0063	2.8	384	405
My Experiment	FCA2	Mudpit_BIOC-21	enolase [Zea mays]	AAD04187.1	enolase [Zea mays]	1	0.000236	48145.1	12	14	37	FCA-21.12282.12282.2	R	SGETEDTFIADLAVGLSTGQIK	T	0.997	4.38	0.567	8.4		2251.13	2	0.006	2.7	384	405
My Experiment	FCA2	Mudpit_BIOC-21	enolase [Zea mays]	AAD04187.1	enolase [Zea mays]	1	0.000236	48145.1	12	14	37	FCA-22.12318.12318.2	R	SGETEDTFIADLAVGLSTGQIK	T	0.997	4.46	0.616	9.41		2251.13	2	0.0051	2.3	384	405
My Experiment	FCA2	Mudpit_BIOC-21	enolase [Zea mays]	AAD04187.1	enolase [Zea mays]	1	0.000236	48145.1	12	14	37	FCA-23.2573.2573.3	K	TAIEKAGYTGK	V	0.995	1.82	0.215	0		1136.62	3	-0.98	-860	235	245
My Experiment	FCA2	Mudpit_BIOC-21	enolase [Zea mays]	AAD04187.1	enolase [Zea mays]	1	0.000236	48145.1	12	14	37	FCA-23.5668.5668.3	Q	TYDLNFKEENNDGSQK	I	0.997	2.47	0.31	2.37		1901.84	3	1	520	264	279
My Experiment	FCA2	Mudpit_BIOC-21	enolase [Zea mays]	AAD04187.1	enolase [Zea mays]	1	0.000236	48145.1	12	14	37	FCA-23.8160.8160.2	K	VNQIGSVTESIEAVK	M	0.994	1.89	0.158	0		1575.83	2	3	1900	355	369
My Experiment	FCA2	Mudpit_BIOC-21	enolase [Zea mays]	AAD04187.1	enolase [Zea mays]	1	0.000236	48145.1	12	14	37	FCA-21.8184.8184.2	K	VNQIGSVTESIEAVK	M	0.994	2.49	0.402	0		1572.84	2	0.0053	3.3	355	369
My Experiment	FCA2	Mudpit_BIOC-21	enolase [Zea mays]	AAD04187.1	enolase [Zea mays]	1	0.000236	48145.1	12	14	37	FCA-23.8113.8113.2	K	VNQIGSVTESIEAVK	M	0.994	3.14	0.44	0		1573.83	2	0.99	630	355	369
My Experiment	FCA2	Mudpit_BIOC-21	enolase [Zea mays]	AAD04187.1	enolase [Zea mays]	1	0.000236	48145.1	12	14	37	FCA-22.8183.8183.3	K	VNQIGSVTESIEAVK	M	0.995	2.43	0.131	0		1572.85	3	0.01	6.6	355	369
My Experiment	FCA2	Mudpit_BIOC-21	enolase [Zea mays]	AAD04187.1	enolase [Zea mays]	1	0.000236	48145.1	12	14	37	FCA-21.8156.8156.3	K	VNQIGSVTESIEAVK	M	0.995	3.5	0.349	0		1572.85	3	0.011	6.7	355	369
My Experiment	FCA2	Mudpit_BIOC-21	enolase [Zea mays]	AAD04187.1	enolase [Zea mays]	1	0.000236	48145.1	12	14	37	FCA-22.8208.8208.2	K	VNQIGSVTESIEAVK	M	0.997	2.82	0.497	3		1572.84	2	0.0039	2.5	355	369
My Experiment	FCA2	Mudpit_BIOC-21	enolase [Zea mays]	AAD04187.1	enolase [Zea mays]	1	0.000236	48145.1	12	14	37	FCA-23.8011.8011.2	K	VNQIGSVTESIEAVK	M	0.997	2.94	0.537	2.17		1572.84	2	0.0054	3.4	355	369
My Experiment	FCA2	Mudpit_BIOC-21	enolase [Zea mays]	AAD04187.1	enolase [Zea mays]	1	0.000236	48145.1	12	14	37	FCA-25.7943.7943.2	K	VNQIGSVTESIEAVK	M	0.997	3.22	0.518	3.27		1572.84	2	0.0086	5.4	355	369
My Experiment	FCA2	Mudpit_BIOC-21	enolase [Zea mays]	AAD04187.1	enolase [Zea mays]	1	0.000236	48145.1	12	14	37	FCA-21.8134.8134.2	K	VNQIGSVTESIEAVK	M	0.997	3.26	0.529	3.28		1572.84	2	0.0062	3.9	355	369
My Experiment	FCA2	Mudpit_BIOC-21	enolase [Zea mays]	AAD04187.1	enolase [Zea mays]	1	0.000236	48145.1	12	14	37	FCA-26.7705.7705.2	K	VNQIGSVTESIEAVK	M	0.997	3.28	0.544	2.24		1572.84	2	0.0079	5	355	369
My Experiment	FCA2	Mudpit_BIOC-21	enolase [Zea mays]	AAD04187.1	enolase [Zea mays]	1	0.000236	48145.1	12	14	37	FCA-22.8158.8158.2	K	VNQIGSVTESIEAVK	M	0.997	3.28	0.547	3.1		1572.84	2	0.0058	3.7	355	369
My Experiment	FCA2	Mudpit_BIOC-21	enolase [Zea mays]	AAD04187.1	enolase [Zea mays]	1	0.000236	48145.1	12	14	37	FCA-23.7974.7974.3	K	VNQIGSVTESIEAVK	M	0.997	3.67	0.563	1.51		1572.84	3	0.0072	4.6	355	369
My Experiment	FCA2	Mudpit_BIOC-21	enolase [Zea mays]	AAD04187.1	enolase [Zea mays]	1	0.000236	48145.1	12	14	37	FCA-23.7961.7961.2	K	VNQIGSVTESIEAVK	M	0.997	3.44	0.549	3.47		1572.84	2	0.0051	3.2	355	369
My Experiment	FCA2	Mudpit_BIOC-21	enolase [Zea mays]	AAD04187.1	enolase [Zea mays]	1	0.000236	48145.1	12	14	37	FCA-21.6862.6862.3	K	YGQDATNVGDEGGFAPNIQENK	E	0.997	4.8	0.562	8.42		2323.05	3	0.014	6.1	206	227
My Experiment	FCA2	Mudpit_BIOC-21	enolase [Zea mays]	AAD04187.1	enolase [Zea mays]	1	0.000236	48145.1	12	14	37	FCA-23.6700.6700.3	K	YGQDATNVGDEGGFAPNIQENK	E	0.997	4.83	0.586	9.42		2323.04	3	0.0093	4	206	227
My Experiment	FCA2	Mudpit_BIOC-21	enolase [Zea mays]	AAD04187.1	enolase [Zea mays]	1	0.000236	48145.1	12	14	37	FCA-22.6897.6897.3	K	YGQDATNVGDEGGFAPNIQENK	E	0.997	4.82	0.575	9.72		2323.04	3	0.0083	3.6	206	227
My Experiment	FCA2	Mudpit_BIOC-21	enolase [Zea mays]	AAD04187.1	enolase [Zea mays]	1	0.000236	48145.1	12	14	37	FCA-23.6701.6701.2	K	YGQDATNVGDEGGFAPNIQENK	E	0.997	5.63	0.669	14.6		2323.05	2	0.013	5.8	206	227
My Experiment	FCA2	Mudpit_BIOC-21	enolase [Zea mays]	AAD04187.1	enolase [Zea mays]	1	0.000236	48145.1	12	14	37	FCA-21.6866.6866.2	K	YGQDATNVGDEGGFAPNIQENK	E	0.997	5.62	0.685	14.6		2323.05	2	0.018	7.7	206	227
My Experiment	FCA2	Mudpit_BIOC-21	enolase [Zea mays]	AAD04187.1	enolase [Zea mays]	1	0.000236	48145.1	12	14	37	FCA-22.6893.6893.2	K	YGQDATNVGDEGGFAPNIQENK	E	0.997	5.76	0.726	15		2323.05	2	0.011	4.7	206	227
My Experiment	FCA2	Mudpit_BIOC-21	enolase [Zea mays]	AAD04187.1	enolase [Zea mays]	1	0.000236	48145.1	12	14	37	FCA-24.8747.8747.3	K	YGQDATNVGDEGGFAPNIQENKEGLELLK	T	0.997	3.94	0.503	7		3105.5	3	0.011	3.4	206	234
My Experiment	FCA2	Mudpit_BIOC-21	enolase [Zea mays]	AAD04187.1	enolase [Zea mays]	1	0.000236	48145.1	12	14	37	FCA-23.8728.8728.3	K	YGQDATNVGDEGGFAPNIQENKEGLELLK	T	0.997	5.95	0.641	12.9		3105.51	3	0.016	5.1	206	234
My Experiment	FCA2	Mudpit_BIOC-21	enolase [Zea mays]	AAD04187.1	enolase [Zea mays]	1	0.000236	48145.1	12	14	37	FCA-22.8929.8929.3	K	YGQDATNVGDEGGFAPNIQENKEGLELLK	T	0.997	5.75	0.637	14.2		3105.5	3	0.0096	3.1	206	234
My Experiment	FCA3	Mudpit_BIOC-31	enolase [Zea mays]	AAD04187.1	enolase [Zea mays]	1	0.000228	48145.1	14	16	36	FCA-33.1821.1821.3	Y	AGAKFRAPVEPY	-	0.997	1.3	0.0642	0		1304.64	3	-0.052	-40	435	446
My Experiment	FCA3	Mudpit_BIOC-31	enolase [Zea mays]	AAD04187.1	enolase [Zea mays]	1	0.000228	48145.1	14	16	36	FCA-35.10829.10829.2	K	AGYTGKVVIGMDVAASEFYSDKDQTYDLNFKEE	N	0.997	0	0	4.43		1844.85	2	-1800	-1000000	240	272
My Experiment	FCA3	Mudpit_BIOC-31	enolase [Zea mays]	AAD04187.1	enolase [Zea mays]	1	0.000228	48145.1	14	16	36	FCA-36.11452.11452.2	K	AIKEKSCNALLL	K	0.994	1.51	0.0539	0		1301.69	2	-0.046	-35	342	353
My Experiment	FCA3	Mudpit_BIOC-31	enolase [Zea mays]	AAD04187.1	enolase [Zea mays]	1	0.000228	48145.1	14	16	36	FCA-31.5786.5786.2	K	AVNNVNSVIGP	A	0.994	1.46	0.0365	0		1082.58	2	0.0061	5.7	67	77
My Experiment	FCA3	Mudpit_BIOC-31	enolase [Zea mays]	AAD04187.1	enolase [Zea mays]	1	0.000228	48145.1	14	16	36	FCA-31.3434.3434.3	K	AVNNVNSVIGPA	L	0.997	1.51	0.0241	0		1153.64	3	0.032	27	67	78
My Experiment	FCA3	Mudpit_BIOC-31	enolase [Zea mays]	AAD04187.1	enolase [Zea mays]	1	0.000228	48145.1	14	16	36	FCA-31.2429.2429.2	L	AVSLAVCK	A	0.964	0.987	0	0		789.42	2	-0.025	-32	119	126
My Experiment	FCA3	Mudpit_BIOC-31	enolase [Zea mays]	AAD04187.1	enolase [Zea mays]	1	0.000228	48145.1	14	16	36	FCA-31.10801.10801.4	T	EEIGEQVQIVGDDLLVTNPTRVAK	A	0.997	0	0	14.6		2623.42	4	1	390	318	341
My Experiment	FCA3	Mudpit_BIOC-31	enolase [Zea mays]	AAD04187.1	enolase [Zea mays]	1	0.000228	48145.1	14	16	36	FCA-35.2839.2839.3	K	EENNDGSQKIS	G	0.997	1.42	0.024	0		1222.59	3	3.1	2500	271	281
My Experiment	FCA3	Mudpit_BIOC-31	enolase [Zea mays]	AAD04187.1	enolase [Zea mays]	1	0.000228	48145.1	14	16	36	FCA-35.2582.2582.2	Q	HIANLAGNK	Q	0.994	2.21	0.475	1.12		936.52	2	0.0046	4.9	139	147
My Experiment	FCA3	Mudpit_BIOC-31	enolase [Zea mays]	AAD04187.1	enolase [Zea mays]	1	0.000228	48145.1	14	16	36	FCA-33.2547.2547.2	Q	HIANLAGNK	Q	0.997	2	0.44	1.16		936.52	2	0.0034	3.6	139	147
My Experiment	FCA3	Mudpit_BIOC-31	enolase [Zea mays]	AAD04187.1	enolase [Zea mays]	1	0.000228	48145.1	14	16	36	FCA-34.2627.2627.2	Q	HIANLAGNK	Q	0.997	2.49	0.46	1.2		936.52	2	0.0039	4.2	139	147
My Experiment	FCA3	Mudpit_BIOC-31	enolase [Zea mays]	AAD04187.1	enolase [Zea mays]	1	0.000228	48145.1	14	16	36	FCA-32.2501.2501.2	Q	HIANLAGNK	Q	0.997	2.51	0.485	1.82		936.52	2	0.0038	4	139	147
My Experiment	FCA3	Mudpit_BIOC-31	enolase [Zea mays]	AAD04187.1	enolase [Zea mays]	1	0.000228	48145.1	14	16	36	FCA-33.2497.2497.2	Q	HIANLAGNK	Q	0.997	2.62	0.51	2.48		936.52	2	0.0034	3.6	139	147
My Experiment	FCA3	Mudpit_BIOC-31	enolase [Zea mays]	AAD04187.1	enolase [Zea mays]	1	0.000228	48145.1	14	16	36	FCA-32.2556.2556.2	Q	HIANLAGNK	Q	0.994	1.27	0.0843	0		936.52	2	0.0044	4.7	139	147
My Experiment	FCA3	Mudpit_BIOC-31	enolase [Zea mays]	AAD04187.1	enolase [Zea mays]	1	0.000228	48145.1	14	16	36	FCA-31.2506.2506.2	Q	HIANLAGNK	Q	0.994	1.62	0.391	0		936.52	2	0.0044	4.7	139	147
My Experiment	FCA3	Mudpit_BIOC-31	enolase [Zea mays]	AAD04187.1	enolase [Zea mays]	1	0.000228	48145.1	14	16	36	FCA-31.2457.2457.2	Q	HIANLAGNK	Q	0.994	2.32	0.398	0		936.52	2	0.0041	4.3	139	147
My Experiment	FCA3	Mudpit_BIOC-31	enolase [Zea mays]	AAD04187.1	enolase [Zea mays]	1	0.000228	48145.1	14	16	36	FCA-36.1931.1931.2	V	IGPALIGK	D	0.981	1.03	-0.0046	0		768.49	2	1	1300	75	82
My Experiment	FCA3	Mudpit_BIOC-31	enolase [Zea mays]	AAD04187.1	enolase [Zea mays]	1	0.000228	48145.1	14	16	36	FCA-33.5365.5365.4	K	KKYGQDATNVGDEGGFAPNIQENK	E	0.997	3.22	0.498	0		2579.24	4	0.011	4.3	204	227
My Experiment	FCA3	Mudpit_BIOC-31	enolase [Zea mays]	AAD04187.1	enolase [Zea mays]	1	0.000228	48145.1	14	16	36	FCA-32.6278.6278.2	E	KSCNALLLK	V	0.994	1.87	0.273	0		988.54	2	-0.029	-30	346	354
My Experiment	FCA3	Mudpit_BIOC-31	enolase [Zea mays]	AAD04187.1	enolase [Zea mays]	1	0.000228	48145.1	14	16	36	FCA-33.6254.6254.2	E	KSCNALLLK	V	0.994	2.02	0.0663	0		988.54	2	-0.031	-32	346	354
My Experiment	FCA3	Mudpit_BIOC-31	enolase [Zea mays]	AAD04187.1	enolase [Zea mays]	1	0.000228	48145.1	14	16	36	FCA-31.6227.6227.2	E	KSCNALLLK	V	0.994	2.31	0.262	0		988.54	2	-0.032	-32	346	354
My Experiment	FCA3	Mudpit_BIOC-31	enolase [Zea mays]	AAD04187.1	enolase [Zea mays]	1	0.000228	48145.1	14	16	36	FCA-31.5986.5986.3	K	KYGQDATNVGDEGGFAPNIQENK	E	0.997	5.52	0.586	10.1		2451.14	3	0.013	5.1	205	227
My Experiment	FCA3	Mudpit_BIOC-31	enolase [Zea mays]	AAD04187.1	enolase [Zea mays]	1	0.000228	48145.1	14	16	36	FCA-32.6029.6029.3	K	KYGQDATNVGDEGGFAPNIQENK	E	0.997	4.86	0.552	11.1		2451.14	3	0.011	4.6	205	227
My Experiment	FCA3	Mudpit_BIOC-31	enolase [Zea mays]	AAD04187.1	enolase [Zea mays]	1	0.000228	48145.1	14	16	36	FCA-33.6020.6020.3	K	KYGQDATNVGDEGGFAPNIQENK	E	0.997	5.52	0.587	14		2451.14	3	0.011	4.5	205	227
My Experiment	FCA3	Mudpit_BIOC-31	enolase [Zea mays]	AAD04187.1	enolase [Zea mays]	1	0.000228	48145.1	14	16	36	FCA-33.11382.11382.2	K	LGANAILAVSLAVCKA	G	0.997	2.63	0.316	1.37		1512.88	2	0.0062	4.1	112	127
My Experiment	FCA3	Mudpit_BIOC-31	enolase [Zea mays]	AAD04187.1	enolase [Zea mays]	1	0.000228	48145.1	14	16	36	FCA-33.11427.11427.2	K	LGANAILAVSLAVCKA	G	0.997	3.32	0.443	2.43		1512.88	2	0.0067	4.4	112	127
My Experiment	FCA3	Mudpit_BIOC-31	enolase [Zea mays]	AAD04187.1	enolase [Zea mays]	1	0.000228	48145.1	14	16	36	FCA-32.11401.11401.2	K	LGANAILAVSLAVCKA	G	0.994	2.58	0.326	0		1512.88	2	0.008	5.3	112	127
My Experiment	FCA3	Mudpit_BIOC-31	enolase [Zea mays]	AAD04187.1	enolase [Zea mays]	1	0.000228	48145.1	14	16	36	FCA-33.9901.9901.3	Q	LVLPVPAFNVINGGSHAGNK	L	0.997	3.84	0.578	1.62		2003.1	3	0.0087	4.4	149	168
My Experiment	FCA3	Mudpit_BIOC-31	enolase [Zea mays]	AAD04187.1	enolase [Zea mays]	1	0.000228	48145.1	14	16	36	FCA-33.10488.10488.2	V	NQIGSVTESIEAVK	M	0.994	1.56	0.0303	0		1474.82	2	1	710	356	369
My Experiment	FCA3	Mudpit_BIOC-31	enolase [Zea mays]	AAD04187.1	enolase [Zea mays]	1	0.000228	48145.1	14	16	36	FCA-31.12088.12088.3	R	SGETEDTFIADLAVGLSTGQIK	T	0.997	1.72	0.0011	0		2251.13	3	0.0067	3	384	405
My Experiment	FCA3	Mudpit_BIOC-31	enolase [Zea mays]	AAD04187.1	enolase [Zea mays]	1	0.000228	48145.1	14	16	36	FCA-32.12157.12157.3	R	SGETEDTFIADLAVGLSTGQIK	T	0.997	2.07	0.112	0		2251.13	3	0.0083	3.7	384	405
My Experiment	FCA3	Mudpit_BIOC-31	enolase [Zea mays]	AAD04187.1	enolase [Zea mays]	1	0.000228	48145.1	14	16	36	FCA-33.12181.12181.3	R	SGETEDTFIADLAVGLSTGQIK	T	0.997	2.52	0.375	0		2251.13	3	0.0078	3.5	384	405
My Experiment	FCA3	Mudpit_BIOC-31	enolase [Zea mays]	AAD04187.1	enolase [Zea mays]	1	0.000228	48145.1	14	16	36	FCA-31.12040.12040.3	R	SGETEDTFIADLAVGLSTGQIK	T	0.997	2.57	0.31	0		2251.13	3	0.0098	4.3	384	405
My Experiment	FCA3	Mudpit_BIOC-31	enolase [Zea mays]	AAD04187.1	enolase [Zea mays]	1	0.000228	48145.1	14	16	36	FCA-32.12112.12112.3	R	SGETEDTFIADLAVGLSTGQIK	T	0.997	2.64	0.315	0		2252.13	3	1	450	384	405
My Experiment	FCA3	Mudpit_BIOC-31	enolase [Zea mays]	AAD04187.1	enolase [Zea mays]	1	0.000228	48145.1	14	16	36	FCA-33.12130.12130.3	R	SGETEDTFIADLAVGLSTGQIK	T	0.997	2.92	0.398	0		2251.13	3	0.0097	4.3	384	405
My Experiment	FCA3	Mudpit_BIOC-31	enolase [Zea mays]	AAD04187.1	enolase [Zea mays]	1	0.000228	48145.1	14	16	36	FCA-32.12162.12162.2	R	SGETEDTFIADLAVGLSTGQIK	T	0.997	3.44	0.582	5.85		2251.13	2	0.012	5.4	384	405
My Experiment	FCA3	Mudpit_BIOC-31	enolase [Zea mays]	AAD04187.1	enolase [Zea mays]	1	0.000228	48145.1	14	16	36	FCA-31.12087.12087.2	R	SGETEDTFIADLAVGLSTGQIK	T	0.997	3.54	0.591	6.59		2251.13	2	0.0071	3.2	384	405
My Experiment	FCA3	Mudpit_BIOC-31	enolase [Zea mays]	AAD04187.1	enolase [Zea mays]	1	0.000228	48145.1	14	16	36	FCA-33.12131.12131.2	R	SGETEDTFIADLAVGLSTGQIK	T	0.997	4.28	0.632	7.34		2251.13	2	0.012	5.2	384	405
My Experiment	FCA3	Mudpit_BIOC-31	enolase [Zea mays]	AAD04187.1	enolase [Zea mays]	1	0.000228	48145.1	14	16	36	FCA-33.12220.12220.2	R	SGETEDTFIADLAVGLSTGQIK	T	0.997	3.85	0.605	7.17		2251.13	2	0.009	4	384	405
My Experiment	FCA3	Mudpit_BIOC-31	enolase [Zea mays]	AAD04187.1	enolase [Zea mays]	1	0.000228	48145.1	14	16	36	FCA-33.12180.12180.2	R	SGETEDTFIADLAVGLSTGQIK	T	0.997	4.18	0.654	8.09		2251.13	2	0.0093	4.1	384	405
My Experiment	FCA3	Mudpit_BIOC-31	enolase [Zea mays]	AAD04187.1	enolase [Zea mays]	1	0.000228	48145.1	14	16	36	FCA-32.12116.12116.2	R	SGETEDTFIADLAVGLSTGQIK	T	0.997	4.21	0.608	8.41		2252.12	2	1	440	384	405
My Experiment	FCA3	Mudpit_BIOC-31	enolase [Zea mays]	AAD04187.1	enolase [Zea mays]	1	0.000228	48145.1	14	16	36	FCA-31.12037.12037.2	R	SGETEDTFIADLAVGLSTGQIK	T	0.997	4.53	0.629	8.39		2251.13	2	0.0085	3.8	384	405
My Experiment	FCA3	Mudpit_BIOC-31	enolase [Zea mays]	AAD04187.1	enolase [Zea mays]	1	0.000228	48145.1	14	16	36	FCA-33.2542.2542.3	K	TAIEKAGYTGK	V	0.997	2.09	0.306	0		1136.62	3	-0.98	-860	235	245
My Experiment	FCA3	Mudpit_BIOC-31	enolase [Zea mays]	AAD04187.1	enolase [Zea mays]	1	0.000228	48145.1	14	16	36	FCA-33.5699.5699.3	Q	TYDLNFKEENNDGSQK	I	0.997	2.43	0.353	2.92		1900.85	3	0.0037	1.9	264	279
My Experiment	FCA3	Mudpit_BIOC-31	enolase [Zea mays]	AAD04187.1	enolase [Zea mays]	1	0.000228	48145.1	14	16	36	FCA-31.7929.7929.2	K	VNQIGSVTESIEAVK	M	0.994	3.29	0.54	0		1572.84	2	0.007	4.5	355	369
My Experiment	FCA3	Mudpit_BIOC-31	enolase [Zea mays]	AAD04187.1	enolase [Zea mays]	1	0.000228	48145.1	14	16	36	FCA-32.8010.8010.3	K	VNQIGSVTESIEAVK	M	0.997	1.97	0.0897	0		1572.84	3	0.0088	5.6	355	369
My Experiment	FCA3	Mudpit_BIOC-31	enolase [Zea mays]	AAD04187.1	enolase [Zea mays]	1	0.000228	48145.1	14	16	36	FCA-32.8023.8023.2	K	VNQIGSVTESIEAVK	M	0.997	2.94	0.491	2.15		1572.84	2	0.0059	3.8	355	369
My Experiment	FCA3	Mudpit_BIOC-31	enolase [Zea mays]	AAD04187.1	enolase [Zea mays]	1	0.000228	48145.1	14	16	36	FCA-35.7952.7952.2	K	VNQIGSVTESIEAVK	M	0.997	3.21	0.498	2.49		1572.84	2	0.0062	3.9	355	369
My Experiment	FCA3	Mudpit_BIOC-31	enolase [Zea mays]	AAD04187.1	enolase [Zea mays]	1	0.000228	48145.1	14	16	36	FCA-36.7843.7843.2	K	VNQIGSVTESIEAVK	M	0.997	3.28	0.496	2.68		1572.85	2	0.0094	6	355	369
My Experiment	FCA3	Mudpit_BIOC-31	enolase [Zea mays]	AAD04187.1	enolase [Zea mays]	1	0.000228	48145.1	14	16	36	FCA-32.7976.7976.2	K	VNQIGSVTESIEAVK	M	0.997	3.33	0.542	3.1		1572.84	2	0.0056	3.6	355	369
My Experiment	FCA3	Mudpit_BIOC-31	enolase [Zea mays]	AAD04187.1	enolase [Zea mays]	1	0.000228	48145.1	14	16	36	FCA-31.7979.7979.2	K	VNQIGSVTESIEAVK	M	0.997	3.33	0.523	3.14		1572.84	2	0.0058	3.7	355	369
My Experiment	FCA3	Mudpit_BIOC-31	enolase [Zea mays]	AAD04187.1	enolase [Zea mays]	1	0.000228	48145.1	14	16	36	FCA-33.7996.7996.2	K	VNQIGSVTESIEAVK	M	0.997	3.33	0.525	2.06		1572.84	2	0.0057	3.6	355	369
My Experiment	FCA3	Mudpit_BIOC-31	enolase [Zea mays]	AAD04187.1	enolase [Zea mays]	1	0.000228	48145.1	14	16	36	FCA-33.8047.8047.2	K	VNQIGSVTESIEAVK	M	0.997	3.16	0.494	3.32		1572.84	2	0.0047	3	355	369
My Experiment	FCA3	Mudpit_BIOC-31	enolase [Zea mays]	AAD04187.1	enolase [Zea mays]	1	0.000228	48145.1	14	16	36	FCA-33.8010.8010.3	K	VNQIGSVTESIEAVK	M	0.997	3.08	0.523	1.89		1572.84	3	0.008	5.1	355	369
My Experiment	FCA3	Mudpit_BIOC-31	enolase [Zea mays]	AAD04187.1	enolase [Zea mays]	1	0.000228	48145.1	14	16	36	FCA-31.7956.7956.3	K	VNQIGSVTESIEAVK	M	0.997	3.84	0.483	1.64		1572.84	3	0.0086	5.5	355	369
My Experiment	FCA3	Mudpit_BIOC-31	enolase [Zea mays]	AAD04187.1	enolase [Zea mays]	1	0.000228	48145.1	14	16	36	FCA-33.6723.6723.3	K	YGQDATNVGDEGGFAPNIQENK	E	0.997	4.89	0.544	6.42		2323.05	3	0.011	4.7	206	227
My Experiment	FCA3	Mudpit_BIOC-31	enolase [Zea mays]	AAD04187.1	enolase [Zea mays]	1	0.000228	48145.1	14	16	36	FCA-31.6686.6686.3	K	YGQDATNVGDEGGFAPNIQENK	E	0.997	4.06	0.548	7.77		2323.05	3	0.01	4.3	206	227
My Experiment	FCA3	Mudpit_BIOC-31	enolase [Zea mays]	AAD04187.1	enolase [Zea mays]	1	0.000228	48145.1	14	16	36	FCA-32.6743.6743.3	K	YGQDATNVGDEGGFAPNIQENK	E	0.997	4.66	0.538	9.72		2323.05	3	0.011	4.7	206	227
My Experiment	FCA3	Mudpit_BIOC-31	enolase [Zea mays]	AAD04187.1	enolase [Zea mays]	1	0.000228	48145.1	14	16	36	FCA-33.6728.6728.2	K	YGQDATNVGDEGGFAPNIQENK	E	0.997	5.74	0.751	15		2323.05	2	0.012	5	206	227
My Experiment	FCA3	Mudpit_BIOC-31	enolase [Zea mays]	AAD04187.1	enolase [Zea mays]	1	0.000228	48145.1	14	16	36	FCA-31.6696.6696.2	K	YGQDATNVGDEGGFAPNIQENK	E	0.997	5.56	0.646	15		2323.05	2	0.014	6	206	227
My Experiment	FCA3	Mudpit_BIOC-31	enolase [Zea mays]	AAD04187.1	enolase [Zea mays]	1	0.000228	48145.1	14	16	36	FCA-33.6773.6773.3	K	YGQDATNVGDEGGFAPNIQENK	E	0.997	2.71	0.4	0		2323.04	3	0.0087	3.7	206	227
My Experiment	FCA3	Mudpit_BIOC-31	enolase [Zea mays]	AAD04187.1	enolase [Zea mays]	1	0.000228	48145.1	14	16	36	FCA-31.8696.8696.3	K	YGQDATNVGDEGGFAPNIQENKEGLELLK	T	0.997	5.42	0.602	12.8		3105.5	3	0.013	4.1	206	234
My Experiment	FCA3	Mudpit_BIOC-31	enolase [Zea mays]	AAD04187.1	enolase [Zea mays]	1	0.000228	48145.1	14	16	36	FCA-32.8741.8741.3	K	YGQDATNVGDEGGFAPNIQENKEGLELLK	T	0.997	5.33	0.611	13.6		3105.5	3	0.014	4.5	206	234
My Experiment	FCA3	Mudpit_BIOC-31	enolase [Zea mays]	AAD04187.1	enolase [Zea mays]	1	0.000228	48145.1	14	16	36	FCA-33.8764.8764.3	K	YGQDATNVGDEGGFAPNIQENKEGLELLK	T	0.997	5.79	0.675	15		3105.51	3	0.016	5.1	206	234
My Experiment	CTRL1	Mudpit_CTRL-11	cytosolic glutamine synthetase 1;2 [Oryza sativa Japonica Group]	BAD77931.1	cytosolic glutamine synthetase 1;2 [Oryza sativa Japonica Group]	1	6.94e-05	39240.7	9	9	9	CTRL-13.1856.1856.2	I	AAYGEGNER	R	0.976	0.962	0.0101	0		967.41	2	2	2100	282	290
My Experiment	CTRL1	Mudpit_CTRL-11	cytosolic glutamine synthetase 1;2 [Oryza sativa Japonica Group]	BAD77931.1	cytosolic glutamine synthetase 1;2 [Oryza sativa Japonica Group]	1	6.94e-05	39240.7	9	9	9	ScaffoldIDNumber_91438_CTRL-13.11071.11071.2 (intensity=1898128.4) RTINSECONDS=1872.912	V	AEVPWYGIEQEYTLLQK	D	0.995	0	0	3.24		2067.04	2	1	490	121	137
My Experiment	CTRL1	Mudpit_CTRL-11	cytosolic glutamine synthetase 1;2 [Oryza sativa Japonica Group]	BAD77931.1	cytosolic glutamine synthetase 1;2 [Oryza sativa Japonica Group]	1	6.94e-05	39240.7	9	9	9	ScaffoldIDNumber_91725_CTRL-13.11382.11382.2 (intensity=824714.4) RTINSECONDS=1923.8939	V	AEVPWYGIEQEYTLLQK	D	0.997	0	0	3.96		2066.04	2	0.0039	1.9	121	137
My Experiment	CTRL1	Mudpit_CTRL-11	cytosolic glutamine synthetase 1;2 [Oryza sativa Japonica Group]	BAD77931.1	cytosolic glutamine synthetase 1;2 [Oryza sativa Japonica Group]	1	6.94e-05	39240.7	9	9	9	CTRL-13.11385.11385.3	V	AEVPWYGIEQEYTLLQK	D	0.997	2.52	0.424	1.96		2067.04	3	1	490	121	137
My Experiment	CTRL1	Mudpit_CTRL-11	cytosolic glutamine synthetase 1;2 [Oryza sativa Japonica Group]	BAD77931.1	cytosolic glutamine synthetase 1;2 [Oryza sativa Japonica Group]	1	6.94e-05	39240.7	9	9	9	CTRL-13.11382.11382.2	V	AEVPWYGIEQEYTLLQK	D	0.993	2.53	0.431	0		2066.04	2	0.0039	1.9	121	137
My Experiment	CTRL1	Mudpit_CTRL-11	cytosolic glutamine synthetase 1;2 [Oryza sativa Japonica Group]	BAD77931.1	cytosolic glutamine synthetase 1;2 [Oryza sativa Japonica Group]	1	6.94e-05	39240.7	9	9	9	CTRL-13.11071.11071.2	V	AEVPWYGIEQEYTLLQK	D	0.993	2.89	0.466	0		2067.04	2	1	490	121	137
My Experiment	CTRL1	Mudpit_CTRL-11	cytosolic glutamine synthetase 1;2 [Oryza sativa Japonica Group]	BAD77931.1	cytosolic glutamine synthetase 1;2 [Oryza sativa Japonica Group]	1	6.94e-05	39240.7	9	9	9	CTRL-13.11115.11115.3	V	AEVPWYGIEQEYTLLQK	D	0.997	1.85	0.033	0		2067.04	3	1	480	121	137
My Experiment	CTRL1	Mudpit_CTRL-11	cytosolic glutamine synthetase 1;2 [Oryza sativa Japonica Group]	BAD77931.1	cytosolic glutamine synthetase 1;2 [Oryza sativa Japonica Group]	1	6.94e-05	39240.7	9	9	9	CTRL-13.11058.11058.3	V	AEVPWYGIEQEYTLLQK	D	0.997	3.21	0.51	0		2067.04	3	1	490	121	137
My Experiment	CTRL1	Mudpit_CTRL-11	cytosolic glutamine synthetase 1;2 [Oryza sativa Japonica Group]	BAD77931.1	cytosolic glutamine synthetase 1;2 [Oryza sativa Japonica Group]	1	6.94e-05	39240.7	9	9	9	CTRL-16.3668.3668.2	R	DIVDAHYK	A	0.99	1.3	0.129	0		959.47	2	0.0014	1.4	170	177
My Experiment	CTRL1	Mudpit_CTRL-11	cytosolic glutamine synthetase 1;2 [Oryza sativa Japonica Group]	BAD77931.1	cytosolic glutamine synthetase 1;2 [Oryza sativa Japonica Group]	1	6.94e-05	39240.7	9	9	9	CTRL-11.3991.3991.2	R	DIVDAHYK	A	0.99	1.62	0.318	0		959.47	2	0.0011	1.1	170	177
My Experiment	CTRL1	Mudpit_CTRL-11	cytosolic glutamine synthetase 1;2 [Oryza sativa Japonica Group]	BAD77931.1	cytosolic glutamine synthetase 1;2 [Oryza sativa Japonica Group]	1	6.94e-05	39240.7	9	9	9	CTRL-13.3788.3788.2	R	DIVDAHYK	A	0.99	1.68	0.373	0		959.47	2	0.00077	0.8	170	177
My Experiment	CTRL1	Mudpit_CTRL-11	cytosolic glutamine synthetase 1;2 [Oryza sativa Japonica Group]	BAD77931.1	cytosolic glutamine synthetase 1;2 [Oryza sativa Japonica Group]	1	6.94e-05	39240.7	9	9	9	CTRL-13.2948.2948.2	K	EHIAAYGEGNER	R	0.997	2.58	0.479	1.57		1344.61	2	0.00091	0.68	279	290
My Experiment	CTRL1	Mudpit_CTRL-11	cytosolic glutamine synthetase 1;2 [Oryza sativa Japonica Group]	BAD77931.1	cytosolic glutamine synthetase 1;2 [Oryza sativa Japonica Group]	1	6.94e-05	39240.7	9	9	9	CTRL-13.2943.2943.3	K	EHIAAYGEGNER	R	0.997	1.95	0.371	1.24		1344.61	3	0.0018	1.4	279	290
My Experiment	CTRL1	Mudpit_CTRL-11	cytosolic glutamine synthetase 1;2 [Oryza sativa Japonica Group]	BAD77931.1	cytosolic glutamine synthetase 1;2 [Oryza sativa Japonica Group]	1	6.94e-05	39240.7	9	9	9	CTRL-13.2365.2365.3	K	EHIAAYGEGNERR	L	0.997	1.6	0.198	0		1500.71	3	0.0034	2.3	279	291
My Experiment	CTRL1	Mudpit_CTRL-11	cytosolic glutamine synthetase 1;2 [Oryza sativa Japonica Group]	BAD77931.1	cytosolic glutamine synthetase 1;2 [Oryza sativa Japonica Group]	1	6.94e-05	39240.7	9	9	9	CTRL-13.3994.3994.2	R	HETADINTFK	W	0.993	2.36	0.43	0		1174.56	2	0.0017	1.5	296	305
My Experiment	CTRL1	Mudpit_CTRL-11	cytosolic glutamine synthetase 1;2 [Oryza sativa Japonica Group]	BAD77931.1	cytosolic glutamine synthetase 1;2 [Oryza sativa Japonica Group]	1	6.94e-05	39240.7	9	9	9	CTRL-14.3908.3908.2	R	HETADINTFK	W	0.993	2.82	0.506	0		1174.57	2	0.0032	2.7	296	305
My Experiment	CTRL1	Mudpit_CTRL-11	cytosolic glutamine synthetase 1;2 [Oryza sativa Japonica Group]	BAD77931.1	cytosolic glutamine synthetase 1;2 [Oryza sativa Japonica Group]	1	6.94e-05	39240.7	9	9	9	CTRL-12.3962.3962.2	R	HETADINTFK	W	0.993	3.23	0.508	0		1174.56	2	0.0023	2	296	305
My Experiment	CTRL1	Mudpit_CTRL-11	cytosolic glutamine synthetase 1;2 [Oryza sativa Japonica Group]	BAD77931.1	cytosolic glutamine synthetase 1;2 [Oryza sativa Japonica Group]	1	6.94e-05	39240.7	9	9	9	CTRL-13.3950.3950.3	R	HETADINTFK	W	0.997	2.74	0.44	0		1174.56	3	0.0022	1.8	296	305
My Experiment	CTRL1	Mudpit_CTRL-11	cytosolic glutamine synthetase 1;2 [Oryza sativa Japonica Group]	BAD77931.1	cytosolic glutamine synthetase 1;2 [Oryza sativa Japonica Group]	1	6.94e-05	39240.7	9	9	9	CTRL-11.4161.4161.2	R	HETADINTFK	W	0.997	3.15	0.507	3.34		1174.56	2	0.002	1.7	296	305
My Experiment	CTRL1	Mudpit_CTRL-11	cytosolic glutamine synthetase 1;2 [Oryza sativa Japonica Group]	BAD77931.1	cytosolic glutamine synthetase 1;2 [Oryza sativa Japonica Group]	1	6.94e-05	39240.7	9	9	9	CTRL-13.3943.3943.2	R	HETADINTFK	W	0.997	3.23	0.548	2.74		1174.56	2	0.00099	0.84	296	305
My Experiment	CTRL1	Mudpit_CTRL-11	cytosolic glutamine synthetase 1;2 [Oryza sativa Japonica Group]	BAD77931.1	cytosolic glutamine synthetase 1;2 [Oryza sativa Japonica Group]	1	6.94e-05	39240.7	9	9	9	CTRL-16.3862.3862.2	R	HETADINTFK	W	0.997	3.39	0.547	2.31		1174.56	2	0.00075	0.64	296	305
My Experiment	CTRL1	Mudpit_CTRL-11	cytosolic glutamine synthetase 1;2 [Oryza sativa Japonica Group]	BAD77931.1	cytosolic glutamine synthetase 1;2 [Oryza sativa Japonica Group]	1	6.94e-05	39240.7	9	9	9	CTRL-13.6639.6639.3	R	HETADINTFKWGVANR	G	0.997	5.25	0.574	6.89		1858.92	3	1	540	296	311
My Experiment	CTRL1	Mudpit_CTRL-11	cytosolic glutamine synthetase 1;2 [Oryza sativa Japonica Group]	BAD77931.1	cytosolic glutamine synthetase 1;2 [Oryza sativa Japonica Group]	1	6.94e-05	39240.7	9	9	9	CTRL-13.1958.1958.3	R	HKEHIAAYGEGNER	R	0.997	3.69	0.518	0.959		1609.76	3	0.0026	1.6	277	290
My Experiment	CTRL1	Mudpit_CTRL-11	cytosolic glutamine synthetase 1;2 [Oryza sativa Japonica Group]	BAD77931.1	cytosolic glutamine synthetase 1;2 [Oryza sativa Japonica Group]	1	6.94e-05	39240.7	9	9	9	CTRL-12.1945.1945.4	R	HKEHIAAYGEGNER	R	0.994	2	0.168	0		1609.76	4	0.0014	0.87	277	290
My Experiment	CTRL1	Mudpit_CTRL-11	cytosolic glutamine synthetase 1;2 [Oryza sativa Japonica Group]	BAD77931.1	cytosolic glutamine synthetase 1;2 [Oryza sativa Japonica Group]	1	6.94e-05	39240.7	9	9	9	CTRL-11.2228.2228.3	R	HKEHIAAYGEGNER	R	0.997	1.73	0.064	0		1609.76	3	0.0031	1.9	277	290
My Experiment	CTRL1	Mudpit_CTRL-11	cytosolic glutamine synthetase 1;2 [Oryza sativa Japonica Group]	BAD77931.1	cytosolic glutamine synthetase 1;2 [Oryza sativa Japonica Group]	1	6.94e-05	39240.7	9	9	9	CTRL-12.1947.1947.3	R	HKEHIAAYGEGNER	R	0.997	3.12	0.482	0		1610.76	3	1	620	277	290
My Experiment	CTRL1	Mudpit_CTRL-11	cytosolic glutamine synthetase 1;2 [Oryza sativa Japonica Group]	BAD77931.1	cytosolic glutamine synthetase 1;2 [Oryza sativa Japonica Group]	1	6.94e-05	39240.7	9	9	9	CTRL-13.1879.1879.4	R	HKEHIAAYGEGNERR	L	0.994	2.39	0.233	0		1765.86	4	0.0021	1.2	277	291
My Experiment	CTRL1	Mudpit_CTRL-11	cytosolic glutamine synthetase 1;2 [Oryza sativa Japonica Group]	BAD77931.1	cytosolic glutamine synthetase 1;2 [Oryza sativa Japonica Group]	1	6.94e-05	39240.7	9	9	9	CTRL-12.8742.8742.3	K	IFSHPDVVAEVPWYGIEQ	E	0.997	2.02	0.143	0		2088.03	3	3	1400	113	130
My Experiment	CTRL1	Mudpit_CTRL-11	cytosolic glutamine synthetase 1;2 [Oryza sativa Japonica Group]	BAD77931.1	cytosolic glutamine synthetase 1;2 [Oryza sativa Japonica Group]	1	6.94e-05	39240.7	9	9	9	CTRL-13.3778.3778.3	R	LTGRHETADINTFK	W	0.997	4.01	0.325	3.16		1601.82	3	0.0032	2	292	305
My Experiment	CTRL1	Mudpit_CTRL-11	cytosolic glutamine synthetase 1;2 [Oryza sativa Japonica Group]	BAD77931.1	cytosolic glutamine synthetase 1;2 [Oryza sativa Japonica Group]	1	6.94e-05	39240.7	9	9	9	CTRL-14.9687.9687.2	R	PASNMDPYVVTGM	I	0.993	1.37	0.0903	0		1380.63	2	0.023	17	334	346
My Experiment	CTRL1	Mudpit_CTRL-11	cytosolic glutamine synthetase 1;2 [Oryza sativa Japonica Group]	BAD77931.1	cytosolic glutamine synthetase 1;2 [Oryza sativa Japonica Group]	1	6.94e-05	39240.7	9	9	9	CTRL-14.5737.5737.4	A	PGEDSEVILYPQAIFK	D	0.994	1.57	0.0199	0		1807.87	4	2.9	1600	64	79
My Experiment	CTRL1	Mudpit_CTRL-11	cytosolic glutamine synthetase 1;2 [Oryza sativa Japonica Group]	BAD77931.1	cytosolic glutamine synthetase 1;2 [Oryza sativa Japonica Group]	1	6.94e-05	39240.7	9	9	9	CTRL-13.3388.3388.4	R	RLTGRHETADINTFK	W	0.994	3.99	0.463	0		1758.92	4	1	570	291	305
My Experiment	CTRL1	Mudpit_CTRL-11	cytosolic glutamine synthetase 1;2 [Oryza sativa Japonica Group]	BAD77931.1	cytosolic glutamine synthetase 1;2 [Oryza sativa Japonica Group]	1	6.94e-05	39240.7	9	9	9	CTRL-16.12062.12062.2	E	TTLLWKQN	-	0.958	0.953	0.0719	0		1002.59	2	0.038	38	350	357
My Experiment	CTRL1	Mudpit_CTRL-11	cytosolic glutamine synthetase 1;2 [Oryza sativa Japonica Group]	BAD77931.1	cytosolic glutamine synthetase 1;2 [Oryza sativa Japonica Group]	1	6.94e-05	39240.7	9	9	9	CTRL-12.11707.11707.3	P	VGGFPGPQGPYYCAAGAEK	A	0.997	1.32	0.0144	0		1867.9	3	0.041	22	147	165
My Experiment	CTRL1	Mudpit_CTRL-11	cytosolic glutamine synthetase 1;2 [Oryza sativa Japonica Group]	BAD77931.1	cytosolic glutamine synthetase 1;2 [Oryza sativa Japonica Group]	1	6.94e-05	39240.7	9	9	9	CTRL-16.10328.10328.2	V	WVARYILER	V	0.993	1.25	0.0871	0		1204.65	2	-0.02	-17	215	223
My Experiment	CTRL1	Mudpit_CTRL-11	cytosolic glutamine synthetase 1;2 [Oryza sativa Japonica Group]	BAD77931.1	cytosolic glutamine synthetase 1;2 [Oryza sativa Japonica Group]	1	6.94e-05	39240.7	9	9	9	CTRL-11.10782.10782.2	V	WVARYILER	V	0.993	1.69	0.0575	0		1204.65	2	-0.021	-17	215	223
My Experiment	CTRL1	Mudpit_CTRL-11	cytosolic glutamine synthetase 1;2 [Oryza sativa Japonica Group]	BAD77931.1	cytosolic glutamine synthetase 1;2 [Oryza sativa Japonica Group]	1	6.94e-05	39240.7	9	9	9	CTRL-11.10655.10655.2	V	WVARYILER	V	0.993	1.7	0.0844	0		1204.65	2	-0.022	-18	215	223
My Experiment	CTRL2	Mudpit_CTRL-21	cytosolic glutamine synthetase 1;2 [Oryza sativa Japonica Group]	BAD77931.1	cytosolic glutamine synthetase 1;2 [Oryza sativa Japonica Group]	1	3.79e-05	39240.7	6	6	6	ScaffoldIDNumber_219711_CTRL-23.11319.11319.2 (intensity=1448092.9) RTINSECONDS=1903.5599	V	AEVPWYGIEQEYTLLQK	D	0.997	0	0	3.55		2067.04	2	1	490	121	137
My Experiment	CTRL2	Mudpit_CTRL-21	cytosolic glutamine synthetase 1;2 [Oryza sativa Japonica Group]	BAD77931.1	cytosolic glutamine synthetase 1;2 [Oryza sativa Japonica Group]	1	3.79e-05	39240.7	6	6	6	CTRL-23.11328.11328.3	V	AEVPWYGIEQEYTLLQK	D	0.996	3.06	0.446	0		2066.04	3	0.0063	3.1	121	137
My Experiment	CTRL2	Mudpit_CTRL-21	cytosolic glutamine synthetase 1;2 [Oryza sativa Japonica Group]	BAD77931.1	cytosolic glutamine synthetase 1;2 [Oryza sativa Japonica Group]	1	3.79e-05	39240.7	6	6	6	CTRL-26.5970.5970.2	K	ARTVKGPIT	D	0.994	1.19	0	0		940.54	2	-1	-1100	37	45
My Experiment	CTRL2	Mudpit_CTRL-21	cytosolic glutamine synthetase 1;2 [Oryza sativa Japonica Group]	BAD77931.1	cytosolic glutamine synthetase 1;2 [Oryza sativa Japonica Group]	1	3.79e-05	39240.7	6	6	6	CTRL-24.3962.3962.2	R	DIVDAHYK	A	0.99	1.42	0.262	0		959.48	2	0.0045	4.6	170	177
My Experiment	CTRL2	Mudpit_CTRL-21	cytosolic glutamine synthetase 1;2 [Oryza sativa Japonica Group]	BAD77931.1	cytosolic glutamine synthetase 1;2 [Oryza sativa Japonica Group]	1	3.79e-05	39240.7	6	6	6	CTRL-25.3870.3870.2	R	DIVDAHYK	A	0.99	1.48	0.278	0		959.48	2	0.0043	4.4	170	177
My Experiment	CTRL2	Mudpit_CTRL-21	cytosolic glutamine synthetase 1;2 [Oryza sativa Japonica Group]	BAD77931.1	cytosolic glutamine synthetase 1;2 [Oryza sativa Japonica Group]	1	3.79e-05	39240.7	6	6	6	CTRL-23.4029.4029.2	R	DIVDAHYK	A	0.99	1.6	0.292	0		959.48	2	0.0041	4.3	170	177
My Experiment	CTRL2	Mudpit_CTRL-21	cytosolic glutamine synthetase 1;2 [Oryza sativa Japonica Group]	BAD77931.1	cytosolic glutamine synthetase 1;2 [Oryza sativa Japonica Group]	1	3.79e-05	39240.7	6	6	6	CTRL-23.3195.3195.2	K	EHIAAYGEGNER	R	0.997	2.47	0.544	2.37		1344.61	2	0.0052	3.9	279	290
My Experiment	CTRL2	Mudpit_CTRL-21	cytosolic glutamine synthetase 1;2 [Oryza sativa Japonica Group]	BAD77931.1	cytosolic glutamine synthetase 1;2 [Oryza sativa Japonica Group]	1	3.79e-05	39240.7	6	6	6	CTRL-24.3170.3170.3	K	EHIAAYGEGNER	R	0.996	1.72	0.215	0		1344.61	3	0.006	4.5	279	290
My Experiment	CTRL2	Mudpit_CTRL-21	cytosolic glutamine synthetase 1;2 [Oryza sativa Japonica Group]	BAD77931.1	cytosolic glutamine synthetase 1;2 [Oryza sativa Japonica Group]	1	3.79e-05	39240.7	6	6	6	CTRL-23.3186.3186.3	K	EHIAAYGEGNER	R	0.996	2.19	0.433	0		1344.61	3	0.0062	4.6	279	290
My Experiment	CTRL2	Mudpit_CTRL-21	cytosolic glutamine synthetase 1;2 [Oryza sativa Japonica Group]	BAD77931.1	cytosolic glutamine synthetase 1;2 [Oryza sativa Japonica Group]	1	3.79e-05	39240.7	6	6	6	CTRL-22.3223.3223.3	K	EHIAAYGEGNER	R	0.996	2.28	0.261	0		1346.64	3	2	1500	279	290
My Experiment	CTRL2	Mudpit_CTRL-21	cytosolic glutamine synthetase 1;2 [Oryza sativa Japonica Group]	BAD77931.1	cytosolic glutamine synthetase 1;2 [Oryza sativa Japonica Group]	1	3.79e-05	39240.7	6	6	6	CTRL-23.4250.4250.2	R	HETADINTFK	W	0.997	2.45	0.478	1.21		1174.57	2	0.0037	3.2	296	305
My Experiment	CTRL2	Mudpit_CTRL-21	cytosolic glutamine synthetase 1;2 [Oryza sativa Japonica Group]	BAD77931.1	cytosolic glutamine synthetase 1;2 [Oryza sativa Japonica Group]	1	3.79e-05	39240.7	6	6	6	CTRL-22.4260.4260.2	R	HETADINTFK	W	0.997	2.89	0.442	1.33		1174.57	2	0.0036	3.1	296	305
My Experiment	CTRL2	Mudpit_CTRL-21	cytosolic glutamine synthetase 1;2 [Oryza sativa Japonica Group]	BAD77931.1	cytosolic glutamine synthetase 1;2 [Oryza sativa Japonica Group]	1	3.79e-05	39240.7	6	6	6	CTRL-21.4322.4322.2	R	HETADINTFK	W	0.997	3.16	0.493	1.59		1174.57	2	0.0049	4.1	296	305
My Experiment	CTRL2	Mudpit_CTRL-21	cytosolic glutamine synthetase 1;2 [Oryza sativa Japonica Group]	BAD77931.1	cytosolic glutamine synthetase 1;2 [Oryza sativa Japonica Group]	1	3.79e-05	39240.7	6	6	6	CTRL-23.4204.4204.2	R	HETADINTFK	W	0.997	3.21	0.555	2.49		1174.57	2	0.0047	4	296	305
My Experiment	CTRL2	Mudpit_CTRL-21	cytosolic glutamine synthetase 1;2 [Oryza sativa Japonica Group]	BAD77931.1	cytosolic glutamine synthetase 1;2 [Oryza sativa Japonica Group]	1	3.79e-05	39240.7	6	6	6	CTRL-24.4155.4155.2	R	HETADINTFK	W	0.997	3.47	0.544	2.09		1174.57	2	0.0043	3.7	296	305
My Experiment	CTRL2	Mudpit_CTRL-21	cytosolic glutamine synthetase 1;2 [Oryza sativa Japonica Group]	BAD77931.1	cytosolic glutamine synthetase 1;2 [Oryza sativa Japonica Group]	1	3.79e-05	39240.7	6	6	6	CTRL-23.4214.4214.3	R	HETADINTFK	W	0.996	2.65	0.492	0		1174.57	3	0.0049	4.2	296	305
My Experiment	CTRL2	Mudpit_CTRL-21	cytosolic glutamine synthetase 1;2 [Oryza sativa Japonica Group]	BAD77931.1	cytosolic glutamine synthetase 1;2 [Oryza sativa Japonica Group]	1	3.79e-05	39240.7	6	6	6	CTRL-25.4057.4057.2	R	HETADINTFK	W	0.997	2.86	0.559	0		1174.57	2	0.0046	3.9	296	305
My Experiment	CTRL2	Mudpit_CTRL-21	cytosolic glutamine synthetase 1;2 [Oryza sativa Japonica Group]	BAD77931.1	cytosolic glutamine synthetase 1;2 [Oryza sativa Japonica Group]	1	3.79e-05	39240.7	6	6	6	CTRL-23.2136.2136.3	R	HKEHIAAYGEGNER	R	0.997	3.44	0.464	1.27		1609.76	3	0.004	2.5	277	290
My Experiment	CTRL2	Mudpit_CTRL-21	cytosolic glutamine synthetase 1;2 [Oryza sativa Japonica Group]	BAD77931.1	cytosolic glutamine synthetase 1;2 [Oryza sativa Japonica Group]	1	3.79e-05	39240.7	6	6	6	CTRL-21.2271.2271.3	R	HKEHIAAYGEGNER	R	0.996	2.16	0.295	0		1609.76	3	0.0028	1.7	277	290
My Experiment	CTRL2	Mudpit_CTRL-21	cytosolic glutamine synthetase 1;2 [Oryza sativa Japonica Group]	BAD77931.1	cytosolic glutamine synthetase 1;2 [Oryza sativa Japonica Group]	1	3.79e-05	39240.7	6	6	6	CTRL-23.2183.2183.3	R	HKEHIAAYGEGNER	R	0.996	2.98	0.456	0		1609.76	3	0.0043	2.7	277	290
My Experiment	CTRL2	Mudpit_CTRL-21	cytosolic glutamine synthetase 1;2 [Oryza sativa Japonica Group]	BAD77931.1	cytosolic glutamine synthetase 1;2 [Oryza sativa Japonica Group]	1	3.79e-05	39240.7	6	6	6	CTRL-23.1977.1977.4	R	HKEHIAAYGEGNERR	L	0.997	2.51	0.339	0		1765.87	4	0.0042	2.4	277	291
My Experiment	CTRL2	Mudpit_CTRL-21	cytosolic glutamine synthetase 1;2 [Oryza sativa Japonica Group]	BAD77931.1	cytosolic glutamine synthetase 1;2 [Oryza sativa Japonica Group]	1	3.79e-05	39240.7	6	6	6	CTRL-23.4045.4045.4	R	LTGRHETADINTFK	W	0.997	2.35	0.237	0		1601.82	4	0.0072	4.5	292	305
My Experiment	CTRL2	Mudpit_CTRL-21	cytosolic glutamine synthetase 1;2 [Oryza sativa Japonica Group]	BAD77931.1	cytosolic glutamine synthetase 1;2 [Oryza sativa Japonica Group]	1	3.79e-05	39240.7	6	6	6	CTRL-23.10357.10357.3	K	RHSAAKIFSHPDVVAEVPWY	G	0.996	1.41	0.0446	0		2310.17	3	2	860	107	126
My Experiment	CTRL2	Mudpit_CTRL-21	cytosolic glutamine synthetase 1;2 [Oryza sativa Japonica Group]	BAD77931.1	cytosolic glutamine synthetase 1;2 [Oryza sativa Japonica Group]	1	3.79e-05	39240.7	6	6	6	CTRL-23.3673.3673.4	R	RLTGRHETADINTFK	W	0.997	3.26	0.393	0		1757.93	4	0.0087	4.9	291	305
My Experiment	CTRL2	Mudpit_CTRL-21	cytosolic glutamine synthetase 1;2 [Oryza sativa Japonica Group]	BAD77931.1	cytosolic glutamine synthetase 1;2 [Oryza sativa Japonica Group]	1	3.79e-05	39240.7	6	6	6	CTRL-23.12458.12458.2	R	VTEVAGVVLSLDPKPIPGD	W	0.997	1.62	0.0192	0		1905.12	2	0.071	37	224	242
My Experiment	CTRL2	Mudpit_CTRL-21	cytosolic glutamine synthetase 1;2 [Oryza sativa Japonica Group]	BAD77931.1	cytosolic glutamine synthetase 1;2 [Oryza sativa Japonica Group]	1	3.79e-05	39240.7	6	6	6	CTRL-23.11392.11392.3	K	WNYDGSSTGQAPGEDSEVILYPQAIFKDPFR	R	0.997	5.43	0.687	12.9		3486.65	3	0.016	4.6	53	83
My Experiment	CTRL2	Mudpit_CTRL-21	cytosolic glutamine synthetase 1;2 [Oryza sativa Japonica Group]	BAD77931.1	cytosolic glutamine synthetase 1;2 [Oryza sativa Japonica Group]	1	3.79e-05	39240.7	6	6	6	CTRL-23.11209.11209.3	K	WNYDGSSTGQAPGEDSEVILYPQAIFKDPFR	R	0.997	6.59	0.698	15		3486.65	3	0.012	3.5	53	83
My Experiment	CTRL2	Mudpit_CTRL-21	cytosolic glutamine synthetase 1;2 [Oryza sativa Japonica Group]	BAD77931.1	cytosolic glutamine synthetase 1;2 [Oryza sativa Japonica Group]	1	3.79e-05	39240.7	6	6	6	CTRL-23.10376.10376.4	K	WNYDGSSTGQAPGEDSEVILYPQAIFKDPFRR	G	0.997	4.58	0.445	2.54		3642.75	4	0.016	4.3	53	84
My Experiment	CTRL2	Mudpit_CTRL-21	cytosolic glutamine synthetase 1;2 [Oryza sativa Japonica Group]	BAD77931.1	cytosolic glutamine synthetase 1;2 [Oryza sativa Japonica Group]	1	3.79e-05	39240.7	6	6	6	CTRL-25.10296.10296.2	V	WVARYILER	V	0.997	1.73	0.167	0		1204.65	2	-0.022	-18	215	223
My Experiment	CTRL2	Mudpit_CTRL-21	cytosolic glutamine synthetase 1;2 [Oryza sativa Japonica Group]	BAD77931.1	cytosolic glutamine synthetase 1;2 [Oryza sativa Japonica Group]	1	3.79e-05	39240.7	6	6	6	CTRL-25.10435.10435.2	V	WVARYILER	V	0.997	1.92	0.0446	0		1204.65	2	-0.018	-15	215	223
My Experiment	CTRL2	Mudpit_CTRL-21	cytosolic glutamine synthetase 1;2 [Oryza sativa Japonica Group]	BAD77931.1	cytosolic glutamine synthetase 1;2 [Oryza sativa Japonica Group]	1	3.79e-05	39240.7	6	6	6	CTRL-21.13472.13472.3	R	YILERVTEVAGVVLSLDPKPIPGDWNGAGAHTNF	S	0.996	1.61	0.0253	0		3637	3	2.1	580	219	252
My Experiment	CTRL3	Mudpit_CTRL-21	cytosolic glutamine synthetase 1;2 [Oryza sativa Japonica Group]	BAD77931.1	cytosolic glutamine synthetase 1;2 [Oryza sativa Japonica Group]	1	3.79e-05	39240.7	6	6	6	ScaffoldIDNumber_358845_CTRL-23.11319.11319.2 (intensity=1448092.9) RTINSECONDS=1903.5599	V	AEVPWYGIEQEYTLLQK	D	0.997	0	0	3.55		2067.04	2	1	490	121	137
My Experiment	CTRL3	Mudpit_CTRL-21	cytosolic glutamine synthetase 1;2 [Oryza sativa Japonica Group]	BAD77931.1	cytosolic glutamine synthetase 1;2 [Oryza sativa Japonica Group]	1	3.79e-05	39240.7	6	6	6	CTRL-23.11328.11328.3	V	AEVPWYGIEQEYTLLQK	D	0.996	3.06	0.446	0		2066.04	3	0.0063	3.1	121	137
My Experiment	CTRL3	Mudpit_CTRL-21	cytosolic glutamine synthetase 1;2 [Oryza sativa Japonica Group]	BAD77931.1	cytosolic glutamine synthetase 1;2 [Oryza sativa Japonica Group]	1	3.79e-05	39240.7	6	6	6	CTRL-26.5970.5970.2	K	ARTVKGPIT	D	0.994	1.19	0	0		940.54	2	-1	-1100	37	45
My Experiment	CTRL3	Mudpit_CTRL-21	cytosolic glutamine synthetase 1;2 [Oryza sativa Japonica Group]	BAD77931.1	cytosolic glutamine synthetase 1;2 [Oryza sativa Japonica Group]	1	3.79e-05	39240.7	6	6	6	CTRL-24.3962.3962.2	R	DIVDAHYK	A	0.99	1.42	0.262	0		959.48	2	0.0045	4.6	170	177
My Experiment	CTRL3	Mudpit_CTRL-21	cytosolic glutamine synthetase 1;2 [Oryza sativa Japonica Group]	BAD77931.1	cytosolic glutamine synthetase 1;2 [Oryza sativa Japonica Group]	1	3.79e-05	39240.7	6	6	6	CTRL-25.3870.3870.2	R	DIVDAHYK	A	0.99	1.48	0.278	0		959.48	2	0.0043	4.4	170	177
My Experiment	CTRL3	Mudpit_CTRL-21	cytosolic glutamine synthetase 1;2 [Oryza sativa Japonica Group]	BAD77931.1	cytosolic glutamine synthetase 1;2 [Oryza sativa Japonica Group]	1	3.79e-05	39240.7	6	6	6	CTRL-23.4029.4029.2	R	DIVDAHYK	A	0.99	1.6	0.292	0		959.48	2	0.0041	4.3	170	177
My Experiment	CTRL3	Mudpit_CTRL-21	cytosolic glutamine synthetase 1;2 [Oryza sativa Japonica Group]	BAD77931.1	cytosolic glutamine synthetase 1;2 [Oryza sativa Japonica Group]	1	3.79e-05	39240.7	6	6	6	CTRL-23.3195.3195.2	K	EHIAAYGEGNER	R	0.997	2.47	0.544	2.37		1344.61	2	0.0052	3.9	279	290
My Experiment	CTRL3	Mudpit_CTRL-21	cytosolic glutamine synthetase 1;2 [Oryza sativa Japonica Group]	BAD77931.1	cytosolic glutamine synthetase 1;2 [Oryza sativa Japonica Group]	1	3.79e-05	39240.7	6	6	6	CTRL-24.3170.3170.3	K	EHIAAYGEGNER	R	0.996	1.72	0.215	0		1344.61	3	0.006	4.5	279	290
My Experiment	CTRL3	Mudpit_CTRL-21	cytosolic glutamine synthetase 1;2 [Oryza sativa Japonica Group]	BAD77931.1	cytosolic glutamine synthetase 1;2 [Oryza sativa Japonica Group]	1	3.79e-05	39240.7	6	6	6	CTRL-23.3186.3186.3	K	EHIAAYGEGNER	R	0.996	2.19	0.433	0		1344.61	3	0.0062	4.6	279	290
My Experiment	CTRL3	Mudpit_CTRL-21	cytosolic glutamine synthetase 1;2 [Oryza sativa Japonica Group]	BAD77931.1	cytosolic glutamine synthetase 1;2 [Oryza sativa Japonica Group]	1	3.79e-05	39240.7	6	6	6	CTRL-22.3223.3223.3	K	EHIAAYGEGNER	R	0.996	2.28	0.261	0		1346.64	3	2	1500	279	290
My Experiment	CTRL3	Mudpit_CTRL-21	cytosolic glutamine synthetase 1;2 [Oryza sativa Japonica Group]	BAD77931.1	cytosolic glutamine synthetase 1;2 [Oryza sativa Japonica Group]	1	3.79e-05	39240.7	6	6	6	CTRL-23.4250.4250.2	R	HETADINTFK	W	0.997	2.45	0.478	1.21		1174.57	2	0.0037	3.2	296	305
My Experiment	CTRL3	Mudpit_CTRL-21	cytosolic glutamine synthetase 1;2 [Oryza sativa Japonica Group]	BAD77931.1	cytosolic glutamine synthetase 1;2 [Oryza sativa Japonica Group]	1	3.79e-05	39240.7	6	6	6	CTRL-22.4260.4260.2	R	HETADINTFK	W	0.997	2.89	0.442	1.33		1174.57	2	0.0036	3.1	296	305
My Experiment	CTRL3	Mudpit_CTRL-21	cytosolic glutamine synthetase 1;2 [Oryza sativa Japonica Group]	BAD77931.1	cytosolic glutamine synthetase 1;2 [Oryza sativa Japonica Group]	1	3.79e-05	39240.7	6	6	6	CTRL-21.4322.4322.2	R	HETADINTFK	W	0.997	3.16	0.493	1.59		1174.57	2	0.0049	4.1	296	305
My Experiment	CTRL3	Mudpit_CTRL-21	cytosolic glutamine synthetase 1;2 [Oryza sativa Japonica Group]	BAD77931.1	cytosolic glutamine synthetase 1;2 [Oryza sativa Japonica Group]	1	3.79e-05	39240.7	6	6	6	CTRL-23.4204.4204.2	R	HETADINTFK	W	0.997	3.21	0.555	2.49		1174.57	2	0.0047	4	296	305
My Experiment	CTRL3	Mudpit_CTRL-21	cytosolic glutamine synthetase 1;2 [Oryza sativa Japonica Group]	BAD77931.1	cytosolic glutamine synthetase 1;2 [Oryza sativa Japonica Group]	1	3.79e-05	39240.7	6	6	6	CTRL-24.4155.4155.2	R	HETADINTFK	W	0.997	3.47	0.544	2.09		1174.57	2	0.0043	3.7	296	305
My Experiment	CTRL3	Mudpit_CTRL-21	cytosolic glutamine synthetase 1;2 [Oryza sativa Japonica Group]	BAD77931.1	cytosolic glutamine synthetase 1;2 [Oryza sativa Japonica Group]	1	3.79e-05	39240.7	6	6	6	CTRL-23.4214.4214.3	R	HETADINTFK	W	0.996	2.65	0.492	0		1174.57	3	0.0049	4.2	296	305
My Experiment	CTRL3	Mudpit_CTRL-21	cytosolic glutamine synthetase 1;2 [Oryza sativa Japonica Group]	BAD77931.1	cytosolic glutamine synthetase 1;2 [Oryza sativa Japonica Group]	1	3.79e-05	39240.7	6	6	6	CTRL-25.4057.4057.2	R	HETADINTFK	W	0.997	2.86	0.559	0		1174.57	2	0.0046	3.9	296	305
My Experiment	CTRL3	Mudpit_CTRL-21	cytosolic glutamine synthetase 1;2 [Oryza sativa Japonica Group]	BAD77931.1	cytosolic glutamine synthetase 1;2 [Oryza sativa Japonica Group]	1	3.79e-05	39240.7	6	6	6	CTRL-23.2136.2136.3	R	HKEHIAAYGEGNER	R	0.997	3.44	0.464	1.27		1609.76	3	0.004	2.5	277	290
My Experiment	CTRL3	Mudpit_CTRL-21	cytosolic glutamine synthetase 1;2 [Oryza sativa Japonica Group]	BAD77931.1	cytosolic glutamine synthetase 1;2 [Oryza sativa Japonica Group]	1	3.79e-05	39240.7	6	6	6	CTRL-21.2271.2271.3	R	HKEHIAAYGEGNER	R	0.996	2.16	0.295	0		1609.76	3	0.0028	1.7	277	290
My Experiment	CTRL3	Mudpit_CTRL-21	cytosolic glutamine synthetase 1;2 [Oryza sativa Japonica Group]	BAD77931.1	cytosolic glutamine synthetase 1;2 [Oryza sativa Japonica Group]	1	3.79e-05	39240.7	6	6	6	CTRL-23.2183.2183.3	R	HKEHIAAYGEGNER	R	0.996	2.98	0.456	0		1609.76	3	0.0043	2.7	277	290
My Experiment	CTRL3	Mudpit_CTRL-21	cytosolic glutamine synthetase 1;2 [Oryza sativa Japonica Group]	BAD77931.1	cytosolic glutamine synthetase 1;2 [Oryza sativa Japonica Group]	1	3.79e-05	39240.7	6	6	6	CTRL-23.1977.1977.4	R	HKEHIAAYGEGNERR	L	0.997	2.51	0.339	0		1765.87	4	0.0042	2.4	277	291
My Experiment	CTRL3	Mudpit_CTRL-21	cytosolic glutamine synthetase 1;2 [Oryza sativa Japonica Group]	BAD77931.1	cytosolic glutamine synthetase 1;2 [Oryza sativa Japonica Group]	1	3.79e-05	39240.7	6	6	6	CTRL-23.4045.4045.4	R	LTGRHETADINTFK	W	0.997	2.35	0.237	0		1601.82	4	0.0072	4.5	292	305
My Experiment	CTRL3	Mudpit_CTRL-21	cytosolic glutamine synthetase 1;2 [Oryza sativa Japonica Group]	BAD77931.1	cytosolic glutamine synthetase 1;2 [Oryza sativa Japonica Group]	1	3.79e-05	39240.7	6	6	6	CTRL-23.10357.10357.3	K	RHSAAKIFSHPDVVAEVPWY	G	0.996	1.41	0.0446	0		2310.17	3	2	860	107	126
My Experiment	CTRL3	Mudpit_CTRL-21	cytosolic glutamine synthetase 1;2 [Oryza sativa Japonica Group]	BAD77931.1	cytosolic glutamine synthetase 1;2 [Oryza sativa Japonica Group]	1	3.79e-05	39240.7	6	6	6	CTRL-23.3673.3673.4	R	RLTGRHETADINTFK	W	0.997	3.26	0.393	0		1757.93	4	0.0087	4.9	291	305
My Experiment	CTRL3	Mudpit_CTRL-21	cytosolic glutamine synthetase 1;2 [Oryza sativa Japonica Group]	BAD77931.1	cytosolic glutamine synthetase 1;2 [Oryza sativa Japonica Group]	1	3.79e-05	39240.7	6	6	6	CTRL-23.12458.12458.2	R	VTEVAGVVLSLDPKPIPGD	W	0.997	1.62	0.0192	0		1905.12	2	0.071	37	224	242
My Experiment	CTRL3	Mudpit_CTRL-21	cytosolic glutamine synthetase 1;2 [Oryza sativa Japonica Group]	BAD77931.1	cytosolic glutamine synthetase 1;2 [Oryza sativa Japonica Group]	1	3.79e-05	39240.7	6	6	6	CTRL-23.11392.11392.3	K	WNYDGSSTGQAPGEDSEVILYPQAIFKDPFR	R	0.997	5.43	0.687	12.9		3486.65	3	0.016	4.6	53	83
My Experiment	CTRL3	Mudpit_CTRL-21	cytosolic glutamine synthetase 1;2 [Oryza sativa Japonica Group]	BAD77931.1	cytosolic glutamine synthetase 1;2 [Oryza sativa Japonica Group]	1	3.79e-05	39240.7	6	6	6	CTRL-23.11209.11209.3	K	WNYDGSSTGQAPGEDSEVILYPQAIFKDPFR	R	0.997	6.59	0.698	15		3486.65	3	0.012	3.5	53	83
My Experiment	CTRL3	Mudpit_CTRL-21	cytosolic glutamine synthetase 1;2 [Oryza sativa Japonica Group]	BAD77931.1	cytosolic glutamine synthetase 1;2 [Oryza sativa Japonica Group]	1	3.79e-05	39240.7	6	6	6	CTRL-23.10376.10376.4	K	WNYDGSSTGQAPGEDSEVILYPQAIFKDPFRR	G	0.997	4.58	0.445	2.54		3642.75	4	0.016	4.3	53	84
My Experiment	CTRL3	Mudpit_CTRL-21	cytosolic glutamine synthetase 1;2 [Oryza sativa Japonica Group]	BAD77931.1	cytosolic glutamine synthetase 1;2 [Oryza sativa Japonica Group]	1	3.79e-05	39240.7	6	6	6	CTRL-25.10296.10296.2	V	WVARYILER	V	0.997	1.73	0.167	0		1204.65	2	-0.022	-18	215	223
My Experiment	CTRL3	Mudpit_CTRL-21	cytosolic glutamine synthetase 1;2 [Oryza sativa Japonica Group]	BAD77931.1	cytosolic glutamine synthetase 1;2 [Oryza sativa Japonica Group]	1	3.79e-05	39240.7	6	6	6	CTRL-25.10435.10435.2	V	WVARYILER	V	0.997	1.92	0.0446	0		1204.65	2	-0.018	-15	215	223
My Experiment	CTRL3	Mudpit_CTRL-21	cytosolic glutamine synthetase 1;2 [Oryza sativa Japonica Group]	BAD77931.1	cytosolic glutamine synthetase 1;2 [Oryza sativa Japonica Group]	1	3.79e-05	39240.7	6	6	6	CTRL-21.13472.13472.3	R	YILERVTEVAGVVLSLDPKPIPGDWNGAGAHTNF	S	0.996	1.61	0.0253	0		3637	3	2.1	580	219	252
My Experiment	FCA1	Mudpit_Bioc-11	cytosolic glutamine synthetase 1;2 [Oryza sativa Japonica Group]	BAD77931.1	cytosolic glutamine synthetase 1;2 [Oryza sativa Japonica Group]	1	5.42e-05	39240.7	8	8	8	FCA-13.11178.11178.3	V	AEVPWYGIEQEYTLLQK	D	0.995	2.5	0.431	2.16		2066.04	3	0.0079	3.8	121	137
My Experiment	FCA1	Mudpit_Bioc-11	cytosolic glutamine synthetase 1;2 [Oryza sativa Japonica Group]	BAD77931.1	cytosolic glutamine synthetase 1;2 [Oryza sativa Japonica Group]	1	5.42e-05	39240.7	8	8	8	FCA-13.10937.10937.2	V	AEVPWYGIEQEYTLLQK	D	0.997	1.69	0.224	1.12		2067.04	2	1	480	121	137
My Experiment	FCA1	Mudpit_Bioc-11	cytosolic glutamine synthetase 1;2 [Oryza sativa Japonica Group]	BAD77931.1	cytosolic glutamine synthetase 1;2 [Oryza sativa Japonica Group]	1	5.42e-05	39240.7	8	8	8	FCA-13.10889.10889.2	V	AEVPWYGIEQEYTLLQK	D	0.997	2.39	0.476	3.21		2067.04	2	1	480	121	137
My Experiment	FCA1	Mudpit_Bioc-11	cytosolic glutamine synthetase 1;2 [Oryza sativa Japonica Group]	BAD77931.1	cytosolic glutamine synthetase 1;2 [Oryza sativa Japonica Group]	1	5.42e-05	39240.7	8	8	8	FCA-13.11175.11175.2	V	AEVPWYGIEQEYTLLQK	D	0.997	2.68	0.495	7.55		2067.05	2	1	490	121	137
My Experiment	FCA1	Mudpit_Bioc-11	cytosolic glutamine synthetase 1;2 [Oryza sativa Japonica Group]	BAD77931.1	cytosolic glutamine synthetase 1;2 [Oryza sativa Japonica Group]	1	5.42e-05	39240.7	8	8	8	FCA-13.10900.10900.3	V	AEVPWYGIEQEYTLLQK	D	0.988	3.19	0.498	0		2067.04	3	1	490	121	137
My Experiment	FCA1	Mudpit_Bioc-11	cytosolic glutamine synthetase 1;2 [Oryza sativa Japonica Group]	BAD77931.1	cytosolic glutamine synthetase 1;2 [Oryza sativa Japonica Group]	1	5.42e-05	39240.7	8	8	8	FCA-13.6134.6134.3	Q	AIFKDPFRR	G	0.988	1.68	0.151	0		1148.65	3	0.0032	2.8	76	84
My Experiment	FCA1	Mudpit_Bioc-11	cytosolic glutamine synthetase 1;2 [Oryza sativa Japonica Group]	BAD77931.1	cytosolic glutamine synthetase 1;2 [Oryza sativa Japonica Group]	1	5.42e-05	39240.7	8	8	8	FCA-11.3887.3887.2	R	DIVDAHYK	A	0.99	1.58	0.343	0.638		959.47	2	0.0026	2.7	170	177
My Experiment	FCA1	Mudpit_Bioc-11	cytosolic glutamine synthetase 1;2 [Oryza sativa Japonica Group]	BAD77931.1	cytosolic glutamine synthetase 1;2 [Oryza sativa Japonica Group]	1	5.42e-05	39240.7	8	8	8	FCA-12.3709.3709.2	R	DIVDAHYK	A	0.99	1.64	0.414	0.602		959.47	2	0.0017	1.8	170	177
My Experiment	FCA1	Mudpit_Bioc-11	cytosolic glutamine synthetase 1;2 [Oryza sativa Japonica Group]	BAD77931.1	cytosolic glutamine synthetase 1;2 [Oryza sativa Japonica Group]	1	5.42e-05	39240.7	8	8	8	FCA-13.3701.3701.2	R	DIVDAHYK	A	0.99	1.77	0.392	0.585		959.47	2	0.0031	3.2	170	177
My Experiment	FCA1	Mudpit_Bioc-11	cytosolic glutamine synthetase 1;2 [Oryza sativa Japonica Group]	BAD77931.1	cytosolic glutamine synthetase 1;2 [Oryza sativa Japonica Group]	1	5.42e-05	39240.7	8	8	8	FCA-13.3749.3749.2	R	DIVDAHYK	A	0.99	1.39	0.366	0		959.47	2	0.0023	2.4	170	177
My Experiment	FCA1	Mudpit_Bioc-11	cytosolic glutamine synthetase 1;2 [Oryza sativa Japonica Group]	BAD77931.1	cytosolic glutamine synthetase 1;2 [Oryza sativa Japonica Group]	1	5.42e-05	39240.7	8	8	8	FCA-13.2905.2905.3	K	EHIAAYGEGNER	R	0.988	2.16	0.454	0.854		1344.61	3	0.0032	2.4	279	290
My Experiment	FCA1	Mudpit_Bioc-11	cytosolic glutamine synthetase 1;2 [Oryza sativa Japonica Group]	BAD77931.1	cytosolic glutamine synthetase 1;2 [Oryza sativa Japonica Group]	1	5.42e-05	39240.7	8	8	8	FCA-13.2955.2955.3	K	EHIAAYGEGNER	R	0.995	2.36	0.289	2		1344.61	3	0.0032	2.4	279	290
My Experiment	FCA1	Mudpit_Bioc-11	cytosolic glutamine synthetase 1;2 [Oryza sativa Japonica Group]	BAD77931.1	cytosolic glutamine synthetase 1;2 [Oryza sativa Japonica Group]	1	5.42e-05	39240.7	8	8	8	FCA-13.2907.2907.2	K	EHIAAYGEGNER	R	0.997	2.75	0.502	3		1344.61	2	0.0021	1.6	279	290
My Experiment	FCA1	Mudpit_Bioc-11	cytosolic glutamine synthetase 1;2 [Oryza sativa Japonica Group]	BAD77931.1	cytosolic glutamine synthetase 1;2 [Oryza sativa Japonica Group]	1	5.42e-05	39240.7	8	8	8	FCA-11.3011.3011.2	K	EHIAAYGEGNER	R	0.995	1.75	0.023	0		1346.63	2	2	1500	279	290
My Experiment	FCA1	Mudpit_Bioc-11	cytosolic glutamine synthetase 1;2 [Oryza sativa Japonica Group]	BAD77931.1	cytosolic glutamine synthetase 1;2 [Oryza sativa Japonica Group]	1	5.42e-05	39240.7	8	8	8	FCA-13.2308.2308.3	K	EHIAAYGEGNERR	L	0.988	2.13	0.439	0		1500.71	3	0.0044	3	279	291
My Experiment	FCA1	Mudpit_Bioc-11	cytosolic glutamine synthetase 1;2 [Oryza sativa Japonica Group]	BAD77931.1	cytosolic glutamine synthetase 1;2 [Oryza sativa Japonica Group]	1	5.42e-05	39240.7	8	8	8	FCA-13.5546.5546.2	R	HETADINTF	K	0.995	2.08	0.223	0.553		1046.47	2	0.0035	3.3	296	304
My Experiment	FCA1	Mudpit_Bioc-11	cytosolic glutamine synthetase 1;2 [Oryza sativa Japonica Group]	BAD77931.1	cytosolic glutamine synthetase 1;2 [Oryza sativa Japonica Group]	1	5.42e-05	39240.7	8	8	8	FCA-14.3948.3948.2	R	HETADINTFK	W	0.995	3.02	0.516	0.509		1174.56	2	0.0016	1.4	296	305
My Experiment	FCA1	Mudpit_Bioc-11	cytosolic glutamine synthetase 1;2 [Oryza sativa Japonica Group]	BAD77931.1	cytosolic glutamine synthetase 1;2 [Oryza sativa Japonica Group]	1	5.42e-05	39240.7	8	8	8	FCA-13.3943.3943.2	R	HETADINTFK	W	0.997	3.08	0.549	1.92		1174.56	2	0.0015	1.3	296	305
My Experiment	FCA1	Mudpit_Bioc-11	cytosolic glutamine synthetase 1;2 [Oryza sativa Japonica Group]	BAD77931.1	cytosolic glutamine synthetase 1;2 [Oryza sativa Japonica Group]	1	5.42e-05	39240.7	8	8	8	FCA-13.3897.3897.2	R	HETADINTFK	W	0.997	3.24	0.523	1.92		1174.56	2	0.0025	2.1	296	305
My Experiment	FCA1	Mudpit_Bioc-11	cytosolic glutamine synthetase 1;2 [Oryza sativa Japonica Group]	BAD77931.1	cytosolic glutamine synthetase 1;2 [Oryza sativa Japonica Group]	1	5.42e-05	39240.7	8	8	8	FCA-12.3892.3892.2	R	HETADINTFK	W	0.997	3.59	0.532	2.54		1174.57	2	0.0034	2.9	296	305
My Experiment	FCA1	Mudpit_Bioc-11	cytosolic glutamine synthetase 1;2 [Oryza sativa Japonica Group]	BAD77931.1	cytosolic glutamine synthetase 1;2 [Oryza sativa Japonica Group]	1	5.42e-05	39240.7	8	8	8	FCA-11.4046.4046.2	R	HETADINTFK	W	0.997	3.54	0.536	3.72		1174.56	2	0.002	1.7	296	305
My Experiment	FCA1	Mudpit_Bioc-11	cytosolic glutamine synthetase 1;2 [Oryza sativa Japonica Group]	BAD77931.1	cytosolic glutamine synthetase 1;2 [Oryza sativa Japonica Group]	1	5.42e-05	39240.7	8	8	8	FCA-13.3957.3957.3	R	HETADINTFK	W	0.988	1.53	0.0695	0		1174.56	3	0.0026	2.2	296	305
My Experiment	FCA1	Mudpit_Bioc-11	cytosolic glutamine synthetase 1;2 [Oryza sativa Japonica Group]	BAD77931.1	cytosolic glutamine synthetase 1;2 [Oryza sativa Japonica Group]	1	5.42e-05	39240.7	8	8	8	FCA-13.3908.3908.3	R	HETADINTFK	W	0.988	2.94	0.44	0		1174.56	3	0.0018	1.5	296	305
My Experiment	FCA1	Mudpit_Bioc-11	cytosolic glutamine synthetase 1;2 [Oryza sativa Japonica Group]	BAD77931.1	cytosolic glutamine synthetase 1;2 [Oryza sativa Japonica Group]	1	5.42e-05	39240.7	8	8	8	FCA-15.3947.3947.2	R	HETADINTFK	W	0.995	1.51	0.247	0		1174.56	2	0.0027	2.3	296	305
My Experiment	FCA1	Mudpit_Bioc-11	cytosolic glutamine synthetase 1;2 [Oryza sativa Japonica Group]	BAD77931.1	cytosolic glutamine synthetase 1;2 [Oryza sativa Japonica Group]	1	5.42e-05	39240.7	8	8	8	FCA-16.3838.3838.2	R	HETADINTFK	W	0.995	2.94	0.563	0		1174.56	2	0.00038	0.32	296	305
My Experiment	FCA1	Mudpit_Bioc-11	cytosolic glutamine synthetase 1;2 [Oryza sativa Japonica Group]	BAD77931.1	cytosolic glutamine synthetase 1;2 [Oryza sativa Japonica Group]	1	5.42e-05	39240.7	8	8	8	FCA-13.1894.1894.3	R	HKEHIAAYGEGNER	R	0.995	3.59	0.438	2.06		1609.76	3	0.0018	1.1	277	290
My Experiment	FCA1	Mudpit_Bioc-11	cytosolic glutamine synthetase 1;2 [Oryza sativa Japonica Group]	BAD77931.1	cytosolic glutamine synthetase 1;2 [Oryza sativa Japonica Group]	1	5.42e-05	39240.7	8	8	8	FCA-13.1941.1941.3	R	HKEHIAAYGEGNER	R	0.988	2.45	0.386	0		1609.76	3	0.002	1.3	277	290
My Experiment	FCA1	Mudpit_Bioc-11	cytosolic glutamine synthetase 1;2 [Oryza sativa Japonica Group]	BAD77931.1	cytosolic glutamine synthetase 1;2 [Oryza sativa Japonica Group]	1	5.42e-05	39240.7	8	8	8	FCA-12.1908.1908.3	R	HKEHIAAYGEGNER	R	0.988	2.68	0.422	0		1609.76	3	0.0042	2.6	277	290
My Experiment	FCA1	Mudpit_Bioc-11	cytosolic glutamine synthetase 1;2 [Oryza sativa Japonica Group]	BAD77931.1	cytosolic glutamine synthetase 1;2 [Oryza sativa Japonica Group]	1	5.42e-05	39240.7	8	8	8	FCA-11.2055.2055.3	R	HKEHIAAYGEGNER	R	0.988	2.94	0.449	0		1609.76	3	0.0022	1.4	277	290
My Experiment	FCA1	Mudpit_Bioc-11	cytosolic glutamine synthetase 1;2 [Oryza sativa Japonica Group]	BAD77931.1	cytosolic glutamine synthetase 1;2 [Oryza sativa Japonica Group]	1	5.42e-05	39240.7	8	8	8	FCA-13.1811.1811.4	R	HKEHIAAYGEGNERR	L	0.996	2.05	0.315	0		1765.86	4	0.0019	1.1	277	291
My Experiment	FCA1	Mudpit_Bioc-11	cytosolic glutamine synthetase 1;2 [Oryza sativa Japonica Group]	BAD77931.1	cytosolic glutamine synthetase 1;2 [Oryza sativa Japonica Group]	1	5.42e-05	39240.7	8	8	8	FCA-13.7929.7929.2	A	IDKLALRHK	E	0.995	1.3	0.0463	0		1092.69	2	0.017	15	270	278
My Experiment	FCA1	Mudpit_Bioc-11	cytosolic glutamine synthetase 1;2 [Oryza sativa Japonica Group]	BAD77931.1	cytosolic glutamine synthetase 1;2 [Oryza sativa Japonica Group]	1	5.42e-05	39240.7	8	8	8	FCA-13.3738.3738.3	R	LTGRHETADINTFK	W	0.995	3.79	0.463	2.74		1601.82	3	0.0049	3	292	305
My Experiment	FCA1	Mudpit_Bioc-11	cytosolic glutamine synthetase 1;2 [Oryza sativa Japonica Group]	BAD77931.1	cytosolic glutamine synthetase 1;2 [Oryza sativa Japonica Group]	1	5.42e-05	39240.7	8	8	8	FCA-15.9625.9625.2	R	PASNMDPYVVTGM	I	0.995	1.47	0.281	0		1380.62	2	0.018	13	334	346
My Experiment	FCA1	Mudpit_Bioc-11	cytosolic glutamine synthetase 1;2 [Oryza sativa Japonica Group]	BAD77931.1	cytosolic glutamine synthetase 1;2 [Oryza sativa Japonica Group]	1	5.42e-05	39240.7	8	8	8	FCA-15.8974.8974.2	K	RHSAAKIFSHPDVVAEVP	W	0.997	1.28	0.155	2.33		1960.98	2	1.9	990	107	124
My Experiment	FCA1	Mudpit_Bioc-11	cytosolic glutamine synthetase 1;2 [Oryza sativa Japonica Group]	BAD77931.1	cytosolic glutamine synthetase 1;2 [Oryza sativa Japonica Group]	1	5.42e-05	39240.7	8	8	8	FCA-14.7587.7587.2	R	VTEVAGVVL	S	0.995	1.37	-0.0205	0		885.53	2	0.014	16	224	232
My Experiment	FCA1	Mudpit_Bioc-11	cytosolic glutamine synthetase 1;2 [Oryza sativa Japonica Group]	BAD77931.1	cytosolic glutamine synthetase 1;2 [Oryza sativa Japonica Group]	1	5.42e-05	39240.7	8	8	8	FCA-11.12889.12889.3	Q	WEFQVGPSVGIAAADQVWVAR	Y	0.988	2.11	0.005	0		2288.15	3	3	1300	198	218
My Experiment	FCA1	Mudpit_Bioc-11	cytosolic glutamine synthetase 1;2 [Oryza sativa Japonica Group]	BAD77931.1	cytosolic glutamine synthetase 1;2 [Oryza sativa Japonica Group]	1	5.42e-05	39240.7	8	8	8	FCA-13.10811.10811.3	K	WNYDGSSTGQAPGEDSEVILYPQAIFKDPFR	R	0.997	5.01	0.644	14.5		3488.65	3	2	580	53	83
My Experiment	FCA1	Mudpit_Bioc-11	cytosolic glutamine synthetase 1;2 [Oryza sativa Japonica Group]	BAD77931.1	cytosolic glutamine synthetase 1;2 [Oryza sativa Japonica Group]	1	5.42e-05	39240.7	8	8	8	FCA-13.10053.10053.4	K	WNYDGSSTGQAPGEDSEVILYPQAIFKDPFRR	G	0.997	2.76	0.408	2.26		3644.75	4	2	550	53	84
My Experiment	FCA1	Mudpit_Bioc-11	cytosolic glutamine synthetase 1;2 [Oryza sativa Japonica Group]	BAD77931.1	cytosolic glutamine synthetase 1;2 [Oryza sativa Japonica Group]	1	5.42e-05	39240.7	8	8	8	FCA-13.10011.10011.4	K	WNYDGSSTGQAPGEDSEVILYPQAIFKDPFRR	G	0.997	3.69	0.495	6.36		3643.75	4	1	280	53	84
My Experiment	FCA1	Mudpit_Bioc-11	cytosolic glutamine synthetase 1;2 [Oryza sativa Japonica Group]	BAD77931.1	cytosolic glutamine synthetase 1;2 [Oryza sativa Japonica Group]	1	5.42e-05	39240.7	8	8	8	FCA-15.10312.10312.2	V	WVARYILER	V	0.995	1.68	0.189	0		1204.65	2	-0.02	-16	215	223
My Experiment	FCA1	Mudpit_Bioc-11	cytosolic glutamine synthetase 1;2 [Oryza sativa Japonica Group]	BAD77931.1	cytosolic glutamine synthetase 1;2 [Oryza sativa Japonica Group]	1	5.42e-05	39240.7	8	8	8	FCA-13.10457.10457.2	V	WVARYILER	V	0.995	1.88	0.27	0		1204.65	2	-0.02	-17	215	223
My Experiment	FCA1	Mudpit_Bioc-11	cytosolic glutamine synthetase 1;2 [Oryza sativa Japonica Group]	BAD77931.1	cytosolic glutamine synthetase 1;2 [Oryza sativa Japonica Group]	1	5.42e-05	39240.7	8	8	8	FCA-14.10337.10337.2	V	WVARYILER	V	0.995	2.02	0.0402	0		1204.65	2	-0.023	-19	215	223
My Experiment	FCA2	Mudpit_BIOC-21	cytosolic glutamine synthetase 1;2 [Oryza sativa Japonica Group]	BAD77931.1	cytosolic glutamine synthetase 1;2 [Oryza sativa Japonica Group]	1	4.46e-05	39240.7	7	7	7	ScaffoldIDNumber_1048128_FCA-24.9835.9835.2 (intensity=1.4899864E7) RTINSECONDS=1677.648	K	ACIYAGINISGINGEVMPGQWEFQVGPSVGIAAADQ	V	0.997	0	0	12.9		3663.79	4	2	560	178	213
My Experiment	FCA2	Mudpit_BIOC-21	cytosolic glutamine synthetase 1;2 [Oryza sativa Japonica Group]	BAD77931.1	cytosolic glutamine synthetase 1;2 [Oryza sativa Japonica Group]	1	4.46e-05	39240.7	7	7	7	FCA-24.11203.11203.2	V	AEVPWYGIEQEYTLLQK	D	0.997	1.99	0.368	2.03		2066.04	2	0.0075	3.6	121	137
My Experiment	FCA2	Mudpit_BIOC-21	cytosolic glutamine synthetase 1;2 [Oryza sativa Japonica Group]	BAD77931.1	cytosolic glutamine synthetase 1;2 [Oryza sativa Japonica Group]	1	4.46e-05	39240.7	7	7	7	FCA-24.11173.11173.3	V	AEVPWYGIEQEYTLLQK	D	0.995	3.29	0.457	0		2066.05	3	0.0093	4.5	121	137
My Experiment	FCA2	Mudpit_BIOC-21	cytosolic glutamine synthetase 1;2 [Oryza sativa Japonica Group]	BAD77931.1	cytosolic glutamine synthetase 1;2 [Oryza sativa Japonica Group]	1	4.46e-05	39240.7	7	7	7	FCA-24.4112.4112.2	R	DIVDAHYK	A	0.99	1.53	0.34	0		959.48	2	0.0047	4.8	170	177
My Experiment	FCA2	Mudpit_BIOC-21	cytosolic glutamine synthetase 1;2 [Oryza sativa Japonica Group]	BAD77931.1	cytosolic glutamine synthetase 1;2 [Oryza sativa Japonica Group]	1	4.46e-05	39240.7	7	7	7	FCA-23.4049.4049.2	R	DIVDAHYK	A	0.99	1.54	0.288	0		959.47	2	0.0035	3.7	170	177
My Experiment	FCA2	Mudpit_BIOC-21	cytosolic glutamine synthetase 1;2 [Oryza sativa Japonica Group]	BAD77931.1	cytosolic glutamine synthetase 1;2 [Oryza sativa Japonica Group]	1	4.46e-05	39240.7	7	7	7	FCA-21.4170.4170.2	R	DIVDAHYK	A	0.99	1.56	0.347	0		959.48	2	0.0041	4.2	170	177
My Experiment	FCA2	Mudpit_BIOC-21	cytosolic glutamine synthetase 1;2 [Oryza sativa Japonica Group]	BAD77931.1	cytosolic glutamine synthetase 1;2 [Oryza sativa Japonica Group]	1	4.46e-05	39240.7	7	7	7	FCA-23.3287.3287.3	K	EHIAAYGEGNER	R	0.995	2.05	0.252	1.07		1344.61	3	0.0062	4.6	279	290
My Experiment	FCA2	Mudpit_BIOC-21	cytosolic glutamine synthetase 1;2 [Oryza sativa Japonica Group]	BAD77931.1	cytosolic glutamine synthetase 1;2 [Oryza sativa Japonica Group]	1	4.46e-05	39240.7	7	7	7	FCA-24.3321.3321.2	K	EHIAAYGEGNER	R	0.997	2.55	0.51	2.1		1344.61	2	0.0026	1.9	279	290
My Experiment	FCA2	Mudpit_BIOC-21	cytosolic glutamine synthetase 1;2 [Oryza sativa Japonica Group]	BAD77931.1	cytosolic glutamine synthetase 1;2 [Oryza sativa Japonica Group]	1	4.46e-05	39240.7	7	7	7	FCA-24.3349.3349.3	K	EHIAAYGEGNER	R	0.997	2.6	0.377	1.31		1344.61	3	0.0048	3.6	279	290
My Experiment	FCA2	Mudpit_BIOC-21	cytosolic glutamine synthetase 1;2 [Oryza sativa Japonica Group]	BAD77931.1	cytosolic glutamine synthetase 1;2 [Oryza sativa Japonica Group]	1	4.46e-05	39240.7	7	7	7	FCA-21.3343.3343.3	K	EHIAAYGEGNER	R	0.995	1.6	0.0401	0		1346.64	3	2	1500	279	290
My Experiment	FCA2	Mudpit_BIOC-21	cytosolic glutamine synthetase 1;2 [Oryza sativa Japonica Group]	BAD77931.1	cytosolic glutamine synthetase 1;2 [Oryza sativa Japonica Group]	1	4.46e-05	39240.7	7	7	7	FCA-24.3301.3301.3	K	EHIAAYGEGNER	R	0.995	2.56	0.525	0		1344.61	3	0.0067	5	279	290
My Experiment	FCA2	Mudpit_BIOC-21	cytosolic glutamine synthetase 1;2 [Oryza sativa Japonica Group]	BAD77931.1	cytosolic glutamine synthetase 1;2 [Oryza sativa Japonica Group]	1	4.46e-05	39240.7	7	7	7	FCA-24.2686.2686.3	K	EHIAAYGEGNERR	L	0.995	1.8	0.0829	0		1500.71	3	0.0072	4.8	279	291
My Experiment	FCA2	Mudpit_BIOC-21	cytosolic glutamine synthetase 1;2 [Oryza sativa Japonica Group]	BAD77931.1	cytosolic glutamine synthetase 1;2 [Oryza sativa Japonica Group]	1	4.46e-05	39240.7	7	7	7	FCA-24.5917.5917.2	R	HETADINTF	K	0.994	2.04	0.195	1.03		1046.47	2	0.0049	4.7	296	304
My Experiment	FCA2	Mudpit_BIOC-21	cytosolic glutamine synthetase 1;2 [Oryza sativa Japonica Group]	BAD77931.1	cytosolic glutamine synthetase 1;2 [Oryza sativa Japonica Group]	1	4.46e-05	39240.7	7	7	7	FCA-24.4308.4308.3	R	HETADINTFK	W	0.995	2.76	0.448	1.14		1174.57	3	0.0056	4.7	296	305
My Experiment	FCA2	Mudpit_BIOC-21	cytosolic glutamine synthetase 1;2 [Oryza sativa Japonica Group]	BAD77931.1	cytosolic glutamine synthetase 1;2 [Oryza sativa Japonica Group]	1	4.46e-05	39240.7	7	7	7	FCA-24.4344.4344.2	R	HETADINTFK	W	0.997	1.83	0.309	1.46		1174.57	2	0.0048	4.1	296	305
My Experiment	FCA2	Mudpit_BIOC-21	cytosolic glutamine synthetase 1;2 [Oryza sativa Japonica Group]	BAD77931.1	cytosolic glutamine synthetase 1;2 [Oryza sativa Japonica Group]	1	4.46e-05	39240.7	7	7	7	FCA-22.4405.4405.2	R	HETADINTFK	W	0.997	3.04	0.517	1.85		1174.57	2	0.0041	3.5	296	305
My Experiment	FCA2	Mudpit_BIOC-21	cytosolic glutamine synthetase 1;2 [Oryza sativa Japonica Group]	BAD77931.1	cytosolic glutamine synthetase 1;2 [Oryza sativa Japonica Group]	1	4.46e-05	39240.7	7	7	7	FCA-26.4084.4084.2	R	HETADINTFK	W	0.997	3.09	0.575	2		1174.57	2	0.0054	4.6	296	305
My Experiment	FCA2	Mudpit_BIOC-21	cytosolic glutamine synthetase 1;2 [Oryza sativa Japonica Group]	BAD77931.1	cytosolic glutamine synthetase 1;2 [Oryza sativa Japonica Group]	1	4.46e-05	39240.7	7	7	7	FCA-23.4250.4250.2	R	HETADINTFK	W	0.997	3.22	0.549	2.48		1174.57	2	0.0051	4.4	296	305
My Experiment	FCA2	Mudpit_BIOC-21	cytosolic glutamine synthetase 1;2 [Oryza sativa Japonica Group]	BAD77931.1	cytosolic glutamine synthetase 1;2 [Oryza sativa Japonica Group]	1	4.46e-05	39240.7	7	7	7	FCA-24.4295.4295.2	R	HETADINTFK	W	0.997	3.35	0.566	2.3		1174.57	2	0.0055	4.6	296	305
My Experiment	FCA2	Mudpit_BIOC-21	cytosolic glutamine synthetase 1;2 [Oryza sativa Japonica Group]	BAD77931.1	cytosolic glutamine synthetase 1;2 [Oryza sativa Japonica Group]	1	4.46e-05	39240.7	7	7	7	FCA-21.4354.4354.2	R	HETADINTFK	W	0.997	3.36	0.51	2.48		1174.57	2	0.0045	3.9	296	305
My Experiment	FCA2	Mudpit_BIOC-21	cytosolic glutamine synthetase 1;2 [Oryza sativa Japonica Group]	BAD77931.1	cytosolic glutamine synthetase 1;2 [Oryza sativa Japonica Group]	1	4.46e-05	39240.7	7	7	7	FCA-23.2194.2194.3	R	HKEHIAAYGEGNER	R	0.997	2.97	0.482	2.44		1609.76	3	0.0044	2.7	277	290
My Experiment	FCA2	Mudpit_BIOC-21	cytosolic glutamine synthetase 1;2 [Oryza sativa Japonica Group]	BAD77931.1	cytosolic glutamine synthetase 1;2 [Oryza sativa Japonica Group]	1	4.46e-05	39240.7	7	7	7	FCA-24.2179.2179.3	R	HKEHIAAYGEGNER	R	0.997	3.28	0.49	1.36		1609.77	3	0.0053	3.3	277	290
My Experiment	FCA2	Mudpit_BIOC-21	cytosolic glutamine synthetase 1;2 [Oryza sativa Japonica Group]	BAD77931.1	cytosolic glutamine synthetase 1;2 [Oryza sativa Japonica Group]	1	4.46e-05	39240.7	7	7	7	FCA-22.2322.2322.3	R	HKEHIAAYGEGNER	R	0.997	3.26	0.549	4.74		1609.77	3	0.0076	4.7	277	290
My Experiment	FCA2	Mudpit_BIOC-21	cytosolic glutamine synthetase 1;2 [Oryza sativa Japonica Group]	BAD77931.1	cytosolic glutamine synthetase 1;2 [Oryza sativa Japonica Group]	1	4.46e-05	39240.7	7	7	7	FCA-21.2299.2299.3	R	HKEHIAAYGEGNER	R	0.995	2.35	0.299	0		1609.76	3	0.0044	2.7	277	290
My Experiment	FCA2	Mudpit_BIOC-21	cytosolic glutamine synthetase 1;2 [Oryza sativa Japonica Group]	BAD77931.1	cytosolic glutamine synthetase 1;2 [Oryza sativa Japonica Group]	1	4.46e-05	39240.7	7	7	7	FCA-24.2226.2226.3	R	HKEHIAAYGEGNER	R	0.995	2.53	0.324	0		1609.76	3	0.0047	2.9	277	290
My Experiment	FCA2	Mudpit_BIOC-21	cytosolic glutamine synthetase 1;2 [Oryza sativa Japonica Group]	BAD77931.1	cytosolic glutamine synthetase 1;2 [Oryza sativa Japonica Group]	1	4.46e-05	39240.7	7	7	7	FCA-23.2239.2239.3	R	HKEHIAAYGEGNER	R	0.995	2.64	0.434	0		1609.76	3	0.0048	3	277	290
My Experiment	FCA2	Mudpit_BIOC-21	cytosolic glutamine synthetase 1;2 [Oryza sativa Japonica Group]	BAD77931.1	cytosolic glutamine synthetase 1;2 [Oryza sativa Japonica Group]	1	4.46e-05	39240.7	7	7	7	FCA-23.2231.2231.4	R	HKEHIAAYGEGNER	R	0.997	2.22	0.0784	0		1609.76	4	0.0045	2.8	277	290
My Experiment	FCA2	Mudpit_BIOC-21	cytosolic glutamine synthetase 1;2 [Oryza sativa Japonica Group]	BAD77931.1	cytosolic glutamine synthetase 1;2 [Oryza sativa Japonica Group]	1	4.46e-05	39240.7	7	7	7	FCA-24.4153.4153.3	R	LTGRHETADINTFK	W	0.995	4.12	0.385	0		1601.82	3	0.0074	4.6	292	305
My Experiment	FCA2	Mudpit_BIOC-21	cytosolic glutamine synthetase 1;2 [Oryza sativa Japonica Group]	BAD77931.1	cytosolic glutamine synthetase 1;2 [Oryza sativa Japonica Group]	1	4.46e-05	39240.7	7	7	7	FCA-24.4144.4144.4	R	LTGRHETADINTFK	W	0.997	2.27	0.164	0		1601.82	4	0.0076	4.7	292	305
My Experiment	FCA2	Mudpit_BIOC-21	cytosolic glutamine synthetase 1;2 [Oryza sativa Japonica Group]	BAD77931.1	cytosolic glutamine synthetase 1;2 [Oryza sativa Japonica Group]	1	4.46e-05	39240.7	7	7	7	FCA-25.6797.6797.2	E	PGGYEVIK	K	0.99	1.12	-0.0141	0		864.5	2	3	3500	260	267
My Experiment	FCA2	Mudpit_BIOC-21	cytosolic glutamine synthetase 1;2 [Oryza sativa Japonica Group]	BAD77931.1	cytosolic glutamine synthetase 1;2 [Oryza sativa Japonica Group]	1	4.46e-05	39240.7	7	7	7	FCA-26.7372.7372.2	R	RGDNILVMCDCYT	P	0.967	0.944	0.023	0		1500.66	2	-0.98	-650	84	96
My Experiment	FCA2	Mudpit_BIOC-21	cytosolic glutamine synthetase 1;2 [Oryza sativa Japonica Group]	BAD77931.1	cytosolic glutamine synthetase 1;2 [Oryza sativa Japonica Group]	1	4.46e-05	39240.7	7	7	7	FCA-23.10242.10242.3	K	RHSAAKIFSHPDVVAEVPWY	G	0.995	1.41	0.0873	0		2310.16	3	2	860	107	126
My Experiment	FCA2	Mudpit_BIOC-21	cytosolic glutamine synthetase 1;2 [Oryza sativa Japonica Group]	BAD77931.1	cytosolic glutamine synthetase 1;2 [Oryza sativa Japonica Group]	1	4.46e-05	39240.7	7	7	7	FCA-21.11175.11175.4	V	TEVAGVVLSLDPKPIPGDWNGAGAHTNFSTK	S	0.997	2.29	0.0499	0		3179.7	4	2.1	660	225	255
My Experiment	FCA2	Mudpit_BIOC-21	cytosolic glutamine synthetase 1;2 [Oryza sativa Japonica Group]	BAD77931.1	cytosolic glutamine synthetase 1;2 [Oryza sativa Japonica Group]	1	4.46e-05	39240.7	7	7	7	FCA-21.11865.11865.2	R	VTEVAGVVLSLDPKPI	P	0.994	1.39	0.0342	0		1635.89	2	-0.052	-32	224	239
My Experiment	FCA2	Mudpit_BIOC-21	cytosolic glutamine synthetase 1;2 [Oryza sativa Japonica Group]	BAD77931.1	cytosolic glutamine synthetase 1;2 [Oryza sativa Japonica Group]	1	4.46e-05	39240.7	7	7	7	FCA-23.10317.10317.4	K	WNYDGSSTGQAPGEDSEVILYPQAIFKDPFRR	G	0.997	3.77	0.571	5.57		3642.76	4	0.02	5.5	53	84
My Experiment	FCA2	Mudpit_BIOC-21	cytosolic glutamine synthetase 1;2 [Oryza sativa Japonica Group]	BAD77931.1	cytosolic glutamine synthetase 1;2 [Oryza sativa Japonica Group]	1	4.46e-05	39240.7	7	7	7	FCA-24.10272.10272.4	K	WNYDGSSTGQAPGEDSEVILYPQAIFKDPFRR	G	0.997	3.16	0.466	5.72		3642.75	4	0.015	4.2	53	84
My Experiment	FCA2	Mudpit_BIOC-21	cytosolic glutamine synthetase 1;2 [Oryza sativa Japonica Group]	BAD77931.1	cytosolic glutamine synthetase 1;2 [Oryza sativa Japonica Group]	1	4.46e-05	39240.7	7	7	7	FCA-22.10548.10548.4	K	WNYDGSSTGQAPGEDSEVILYPQAIFKDPFRR	G	0.997	2.98	0.23	0		3645.76	4	3	830	53	84
My Experiment	FCA2	Mudpit_BIOC-21	cytosolic glutamine synthetase 1;2 [Oryza sativa Japonica Group]	BAD77931.1	cytosolic glutamine synthetase 1;2 [Oryza sativa Japonica Group]	1	4.46e-05	39240.7	7	7	7	FCA-25.10634.10634.2	V	WVARYILER	V	0.994	1.41	0.055	0		1204.66	2	-0.016	-13	215	223
My Experiment	FCA2	Mudpit_BIOC-21	cytosolic glutamine synthetase 1;2 [Oryza sativa Japonica Group]	BAD77931.1	cytosolic glutamine synthetase 1;2 [Oryza sativa Japonica Group]	1	4.46e-05	39240.7	7	7	7	FCA-26.10305.10305.2	V	WVARYILER	V	0.994	1.41	0.0936	0		1204.65	2	-0.018	-15	215	223
My Experiment	FCA2	Mudpit_BIOC-21	cytosolic glutamine synthetase 1;2 [Oryza sativa Japonica Group]	BAD77931.1	cytosolic glutamine synthetase 1;2 [Oryza sativa Japonica Group]	1	4.46e-05	39240.7	7	7	7	FCA-25.10488.10488.2	V	WVARYILER	V	0.994	1.8	0.253	0		1204.65	2	-0.018	-15	215	223
My Experiment	FCA2	Mudpit_BIOC-21	cytosolic glutamine synthetase 1;2 [Oryza sativa Japonica Group]	BAD77931.1	cytosolic glutamine synthetase 1;2 [Oryza sativa Japonica Group]	1	4.46e-05	39240.7	7	7	7	FCA-23.10723.10723.2	V	WVARYILER	V	0.994	2.14	0.0248	0		1204.65	2	-0.019	-15	215	223
My Experiment	FCA2	Mudpit_BIOC-21	cytosolic glutamine synthetase 1;2 [Oryza sativa Japonica Group]	BAD77931.1	cytosolic glutamine synthetase 1;2 [Oryza sativa Japonica Group]	1	4.46e-05	39240.7	7	7	7	FCA-24.10730.10730.2	V	WVARYILER	V	0.994	2.26	0.0303	0		1204.65	2	-0.019	-16	215	223
My Experiment	FCA3	Mudpit_BIOC-31	cytosolic glutamine synthetase 1;2 [Oryza sativa Japonica Group]	BAD77931.1	cytosolic glutamine synthetase 1;2 [Oryza sativa Japonica Group]	1	6.34e-05	39240.7	9	9	10	FCA-31.11227.11227.3	V	AEVPWYGIEQEYTLLQK	D	0.997	1.95	0.0189	0		2066.04	3	0.008	3.9	121	137
My Experiment	FCA3	Mudpit_BIOC-31	cytosolic glutamine synthetase 1;2 [Oryza sativa Japonica Group]	BAD77931.1	cytosolic glutamine synthetase 1;2 [Oryza sativa Japonica Group]	1	6.34e-05	39240.7	9	9	10	FCA-34.11404.11404.3	V	AEVPWYGIEQEYTLLQK	D	0.997	2	0.243	0		2066.05	3	0.01	5	121	137
My Experiment	FCA3	Mudpit_BIOC-31	cytosolic glutamine synthetase 1;2 [Oryza sativa Japonica Group]	BAD77931.1	cytosolic glutamine synthetase 1;2 [Oryza sativa Japonica Group]	1	6.34e-05	39240.7	9	9	10	FCA-33.11316.11316.3	V	AEVPWYGIEQEYTLLQK	D	0.997	2.96	0.326	0		2066.05	3	0.01	4.9	121	137
My Experiment	FCA3	Mudpit_BIOC-31	cytosolic glutamine synthetase 1;2 [Oryza sativa Japonica Group]	BAD77931.1	cytosolic glutamine synthetase 1;2 [Oryza sativa Japonica Group]	1	6.34e-05	39240.7	9	9	10	FCA-36.5214.5214.2	V	ANRGASIR	V	0.99	1.23	0.0223	0		843.45	2	-0.018	-21	309	316
My Experiment	FCA3	Mudpit_BIOC-31	cytosolic glutamine synthetase 1;2 [Oryza sativa Japonica Group]	BAD77931.1	cytosolic glutamine synthetase 1;2 [Oryza sativa Japonica Group]	1	6.34e-05	39240.7	9	9	10	FCA-35.4085.4085.2	R	DIVDAHYK	A	0.99	1.41	0.251	0		959.48	2	0.0045	4.7	170	177
My Experiment	FCA3	Mudpit_BIOC-31	cytosolic glutamine synthetase 1;2 [Oryza sativa Japonica Group]	BAD77931.1	cytosolic glutamine synthetase 1;2 [Oryza sativa Japonica Group]	1	6.34e-05	39240.7	9	9	10	FCA-34.4196.4196.2	R	DIVDAHYK	A	0.99	1.53	0.337	0		959.48	2	0.0047	4.9	170	177
My Experiment	FCA3	Mudpit_BIOC-31	cytosolic glutamine synthetase 1;2 [Oryza sativa Japonica Group]	BAD77931.1	cytosolic glutamine synthetase 1;2 [Oryza sativa Japonica Group]	1	6.34e-05	39240.7	9	9	10	FCA-31.4042.4042.2	R	DIVDAHYK	A	0.99	1.6	0.336	0		959.48	2	0.0047	4.9	170	177
My Experiment	FCA3	Mudpit_BIOC-31	cytosolic glutamine synthetase 1;2 [Oryza sativa Japonica Group]	BAD77931.1	cytosolic glutamine synthetase 1;2 [Oryza sativa Japonica Group]	1	6.34e-05	39240.7	9	9	10	FCA-32.8768.8768.2	G	EGNERRLTGR	H	0.953	0.969	0.0195	0		1187.59	2	0.97	820	286	295
My Experiment	FCA3	Mudpit_BIOC-31	cytosolic glutamine synthetase 1;2 [Oryza sativa Japonica Group]	BAD77931.1	cytosolic glutamine synthetase 1;2 [Oryza sativa Japonica Group]	1	6.34e-05	39240.7	9	9	10	FCA-33.3285.3285.3	K	EHIAAYGEGNER	R	0.997	2.29	0.477	1.49		1344.61	3	0.0065	4.8	279	290
My Experiment	FCA3	Mudpit_BIOC-31	cytosolic glutamine synthetase 1;2 [Oryza sativa Japonica Group]	BAD77931.1	cytosolic glutamine synthetase 1;2 [Oryza sativa Japonica Group]	1	6.34e-05	39240.7	9	9	10	FCA-34.3436.3436.3	K	EHIAAYGEGNER	R	0.997	2.34	0.256	0		1344.61	3	0.0056	4.2	279	290
My Experiment	FCA3	Mudpit_BIOC-31	cytosolic glutamine synthetase 1;2 [Oryza sativa Japonica Group]	BAD77931.1	cytosolic glutamine synthetase 1;2 [Oryza sativa Japonica Group]	1	6.34e-05	39240.7	9	9	10	FCA-35.6659.6659.3	T	FKWGVANRGASIR	V	0.997	2.15	0.0265	0		1459.79	3	-1	-690	304	316
My Experiment	FCA3	Mudpit_BIOC-31	cytosolic glutamine synthetase 1;2 [Oryza sativa Japonica Group]	BAD77931.1	cytosolic glutamine synthetase 1;2 [Oryza sativa Japonica Group]	1	6.34e-05	39240.7	9	9	10	FCA-36.10416.10416.4	K	GPITDVSQLPKWNYDGSSTGQAPGEDSEVI	L	0.997	1.45	0.0533	0		3145.59	4	-0.88	-280	42	71
My Experiment	FCA3	Mudpit_BIOC-31	cytosolic glutamine synthetase 1;2 [Oryza sativa Japonica Group]	BAD77931.1	cytosolic glutamine synthetase 1;2 [Oryza sativa Japonica Group]	1	6.34e-05	39240.7	9	9	10	FCA-33.5869.5869.2	R	HETADINTF	K	0.994	1.96	0.164	0		1046.47	2	0.005	4.8	296	304
My Experiment	FCA3	Mudpit_BIOC-31	cytosolic glutamine synthetase 1;2 [Oryza sativa Japonica Group]	BAD77931.1	cytosolic glutamine synthetase 1;2 [Oryza sativa Japonica Group]	1	6.34e-05	39240.7	9	9	10	FCA-32.4262.4262.2	R	HETADINTFK	W	0.997	2.98	0.502	2.01		1174.57	2	0.0049	4.2	296	305
My Experiment	FCA3	Mudpit_BIOC-31	cytosolic glutamine synthetase 1;2 [Oryza sativa Japonica Group]	BAD77931.1	cytosolic glutamine synthetase 1;2 [Oryza sativa Japonica Group]	1	6.34e-05	39240.7	9	9	10	FCA-36.4155.4155.2	R	HETADINTFK	W	0.997	3.11	0.559	2.4		1174.57	2	0.0055	4.7	296	305
My Experiment	FCA3	Mudpit_BIOC-31	cytosolic glutamine synthetase 1;2 [Oryza sativa Japonica Group]	BAD77931.1	cytosolic glutamine synthetase 1;2 [Oryza sativa Japonica Group]	1	6.34e-05	39240.7	9	9	10	FCA-31.4217.4217.2	R	HETADINTFK	W	0.997	3.21	0.484	1.54		1174.57	2	0.0056	4.8	296	305
My Experiment	FCA3	Mudpit_BIOC-31	cytosolic glutamine synthetase 1;2 [Oryza sativa Japonica Group]	BAD77931.1	cytosolic glutamine synthetase 1;2 [Oryza sativa Japonica Group]	1	6.34e-05	39240.7	9	9	10	FCA-33.4241.4241.2	R	HETADINTFK	W	0.997	3.21	0.567	2.3		1174.57	2	0.0052	4.4	296	305
My Experiment	FCA3	Mudpit_BIOC-31	cytosolic glutamine synthetase 1;2 [Oryza sativa Japonica Group]	BAD77931.1	cytosolic glutamine synthetase 1;2 [Oryza sativa Japonica Group]	1	6.34e-05	39240.7	9	9	10	FCA-34.4380.4380.2	R	HETADINTFK	W	0.997	3.23	0.559	2.18		1174.57	2	0.0052	4.4	296	305
My Experiment	FCA3	Mudpit_BIOC-31	cytosolic glutamine synthetase 1;2 [Oryza sativa Japonica Group]	BAD77931.1	cytosolic glutamine synthetase 1;2 [Oryza sativa Japonica Group]	1	6.34e-05	39240.7	9	9	10	FCA-33.4296.4296.2	R	HETADINTFK	W	0.994	2.05	0.317	0		1174.57	2	0.0056	4.8	296	305
My Experiment	FCA3	Mudpit_BIOC-31	cytosolic glutamine synthetase 1;2 [Oryza sativa Japonica Group]	BAD77931.1	cytosolic glutamine synthetase 1;2 [Oryza sativa Japonica Group]	1	6.34e-05	39240.7	9	9	10	FCA-35.4269.4269.2	R	HETADINTFK	W	0.994	2.59	0.509	0		1174.57	2	0.0044	3.7	296	305
My Experiment	FCA3	Mudpit_BIOC-31	cytosolic glutamine synthetase 1;2 [Oryza sativa Japonica Group]	BAD77931.1	cytosolic glutamine synthetase 1;2 [Oryza sativa Japonica Group]	1	6.34e-05	39240.7	9	9	10	FCA-33.4281.4281.3	R	HETADINTFK	W	0.997	2.79	0.447	0		1174.57	3	0.0055	4.7	296	305
My Experiment	FCA3	Mudpit_BIOC-31	cytosolic glutamine synthetase 1;2 [Oryza sativa Japonica Group]	BAD77931.1	cytosolic glutamine synthetase 1;2 [Oryza sativa Japonica Group]	1	6.34e-05	39240.7	9	9	10	FCA-32.2197.2197.3	R	HKEHIAAYGEGNER	R	0.997	2.48	0.324	0		1611.77	3	2	1200	277	290
My Experiment	FCA3	Mudpit_BIOC-31	cytosolic glutamine synthetase 1;2 [Oryza sativa Japonica Group]	BAD77931.1	cytosolic glutamine synthetase 1;2 [Oryza sativa Japonica Group]	1	6.34e-05	39240.7	9	9	10	FCA-31.2143.2143.3	R	HKEHIAAYGEGNER	R	0.997	2.52	0.381	0		1611.77	3	2	1200	277	290
My Experiment	FCA3	Mudpit_BIOC-31	cytosolic glutamine synthetase 1;2 [Oryza sativa Japonica Group]	BAD77931.1	cytosolic glutamine synthetase 1;2 [Oryza sativa Japonica Group]	1	6.34e-05	39240.7	9	9	10	FCA-33.2151.2151.3	R	HKEHIAAYGEGNER	R	0.997	2.96	0.41	0		1609.77	3	0.0056	3.5	277	290
My Experiment	FCA3	Mudpit_BIOC-31	cytosolic glutamine synthetase 1;2 [Oryza sativa Japonica Group]	BAD77931.1	cytosolic glutamine synthetase 1;2 [Oryza sativa Japonica Group]	1	6.34e-05	39240.7	9	9	10	FCA-34.2115.2115.4	R	HKEHIAAYGEGNERR	L	0.997	1.67	0.0791	0		1765.87	4	0.0068	3.8	277	291
My Experiment	FCA3	Mudpit_BIOC-31	cytosolic glutamine synthetase 1;2 [Oryza sativa Japonica Group]	BAD77931.1	cytosolic glutamine synthetase 1;2 [Oryza sativa Japonica Group]	1	6.34e-05	39240.7	9	9	10	FCA-33.1977.1977.4	R	HKEHIAAYGEGNERR	L	0.997	2.43	0.397	0		1765.87	4	0.0066	3.7	277	291
My Experiment	FCA3	Mudpit_BIOC-31	cytosolic glutamine synthetase 1;2 [Oryza sativa Japonica Group]	BAD77931.1	cytosolic glutamine synthetase 1;2 [Oryza sativa Japonica Group]	1	6.34e-05	39240.7	9	9	10	FCA-35.9020.9020.3	-	MANLTDLVNLNLSDCSDKIIAEYIWVGGS	G	0.997	1.43	0.096	0		3152.48	3	-1.1	-340	1	29
My Experiment	FCA3	Mudpit_BIOC-31	cytosolic glutamine synthetase 1;2 [Oryza sativa Japonica Group]	BAD77931.1	cytosolic glutamine synthetase 1;2 [Oryza sativa Japonica Group]	1	6.34e-05	39240.7	9	9	10	FCA-35.6782.6782.2	E	PGGYEVIK	K	0.99	1.17	0.0169	0		864.5	2	3	3500	260	267
My Experiment	FCA3	Mudpit_BIOC-31	cytosolic glutamine synthetase 1;2 [Oryza sativa Japonica Group]	BAD77931.1	cytosolic glutamine synthetase 1;2 [Oryza sativa Japonica Group]	1	6.34e-05	39240.7	9	9	10	FCA-34.5410.5410.4	P	VGGFPGPQGPYYCAAGAEKAFGR	D	0.997	1.71	0.0655	0		2302.04	4	3	1300	147	169
My Experiment	FCA3	Mudpit_BIOC-31	cytosolic glutamine synthetase 1;2 [Oryza sativa Japonica Group]	BAD77931.1	cytosolic glutamine synthetase 1;2 [Oryza sativa Japonica Group]	1	6.34e-05	39240.7	9	9	10	FCA-32.9583.9583.3	R	VTEVAGVVLSLDPK	P	0.997	1.8	0.0749	0		1425.84	3	0.032	23	224	237
My Experiment	FCA3	Mudpit_BIOC-31	cytosolic glutamine synthetase 1;2 [Oryza sativa Japonica Group]	BAD77931.1	cytosolic glutamine synthetase 1;2 [Oryza sativa Japonica Group]	1	6.34e-05	39240.7	9	9	10	FCA-33.10339.10339.4	K	WNYDGSSTGQAPGEDSEVILYPQAIFKDPFRR	G	0.997	3.72	0.56	3		3642.75	4	0.012	3.4	53	84
My Experiment	FCA3	Mudpit_BIOC-31	cytosolic glutamine synthetase 1;2 [Oryza sativa Japonica Group]	BAD77931.1	cytosolic glutamine synthetase 1;2 [Oryza sativa Japonica Group]	1	6.34e-05	39240.7	9	9	10	FCA-34.12431.12431.2	V	WVARYILER	V	0.994	1.57	0.0681	0		1203.66	2	-1	-840	215	223
My Experiment	FCA3	Mudpit_BIOC-31	cytosolic glutamine synthetase 1;2 [Oryza sativa Japonica Group]	BAD77931.1	cytosolic glutamine synthetase 1;2 [Oryza sativa Japonica Group]	1	6.34e-05	39240.7	9	9	10	FCA-35.10661.10661.2	V	WVARYILER	V	0.994	1.89	0.0105	0		1204.65	2	-0.018	-15	215	223
My Experiment	FCA3	Mudpit_BIOC-31	cytosolic glutamine synthetase 1;2 [Oryza sativa Japonica Group]	BAD77931.1	cytosolic glutamine synthetase 1;2 [Oryza sativa Japonica Group]	1	6.34e-05	39240.7	9	9	10	FCA-36.10544.10544.2	V	WVARYILER	V	0.994	1.99	0.108	0		1204.67	2	-0.0058	-4.8	215	223
My Experiment	FCA3	Mudpit_BIOC-31	cytosolic glutamine synthetase 1;2 [Oryza sativa Japonica Group]	BAD77931.1	cytosolic glutamine synthetase 1;2 [Oryza sativa Japonica Group]	1	6.34e-05	39240.7	9	9	10	FCA-31.10543.10543.2	V	WVARYILER	V	0.994	2.07	0.029	0		1204.65	2	-0.018	-15	215	223
My Experiment	CTRL1	Mudpit_CTRL-11	glutamate synthetase [Lotus japonicus]	CAA63963.1	glutamate synthetase [Lotus japonicus]	1	4.63e-05	39179.1	5	6	6	ScaffoldIDNumber_91438_CTRL-13.11071.11071.2 (intensity=1898128.4) RTINSECONDS=1872.912	V	AEVPWYGIEQEYTLLQK	E	0.995	0	0	3.24		2067.04	2	1	490	121	137
My Experiment	CTRL1	Mudpit_CTRL-11	glutamate synthetase [Lotus japonicus]	CAA63963.1	glutamate synthetase [Lotus japonicus]	1	4.63e-05	39179.1	5	6	6	ScaffoldIDNumber_91725_CTRL-13.11382.11382.2 (intensity=824714.4) RTINSECONDS=1923.8939	V	AEVPWYGIEQEYTLLQK	E	0.997	0	0	3.96		2066.04	2	0.0039	1.9	121	137
My Experiment	CTRL1	Mudpit_CTRL-11	glutamate synthetase [Lotus japonicus]	CAA63963.1	glutamate synthetase [Lotus japonicus]	1	4.63e-05	39179.1	5	6	6	CTRL-13.11385.11385.3	V	AEVPWYGIEQEYTLLQK	E	0.997	2.52	0.424	1.96		2067.04	3	1	490	121	137
My Experiment	CTRL1	Mudpit_CTRL-11	glutamate synthetase [Lotus japonicus]	CAA63963.1	glutamate synthetase [Lotus japonicus]	1	4.63e-05	39179.1	5	6	6	CTRL-13.2948.2948.2	K	EHIAAYGEGNER	R	0.997	2.58	0.479	1.57		1344.61	2	0.00091	0.68	279	290
My Experiment	CTRL1	Mudpit_CTRL-11	glutamate synthetase [Lotus japonicus]	CAA63963.1	glutamate synthetase [Lotus japonicus]	1	4.63e-05	39179.1	5	6	6	CTRL-13.2943.2943.3	K	EHIAAYGEGNER	R	0.997	1.95	0.371	1.24		1344.61	3	0.0018	1.4	279	290
My Experiment	CTRL1	Mudpit_CTRL-11	glutamate synthetase [Lotus japonicus]	CAA63963.1	glutamate synthetase [Lotus japonicus]	1	4.63e-05	39179.1	5	6	6	CTRL-12.6245.6245.3	T	EIAGVVLSFDPKPIK	G	0.997	2.58	0.279	0		1610.94	3	-0.98	-610	226	240
My Experiment	CTRL1	Mudpit_CTRL-11	glutamate synthetase [Lotus japonicus]	CAA63963.1	glutamate synthetase [Lotus japonicus]	1	4.63e-05	39179.1	5	6	6	CTRL-12.3452.3452.3	K	GDWNGAGAHTNYSTK	T	0.997	2.03	0.201	0		1577.69	3	0.0042	2.6	241	255
My Experiment	CTRL1	Mudpit_CTRL-11	glutamate synthetase [Lotus japonicus]	CAA63963.1	glutamate synthetase [Lotus japonicus]	1	4.63e-05	39179.1	5	6	6	CTRL-11.3647.3647.3	K	GDWNGAGAHTNYSTK	T	0.997	2.06	0.299	0		1577.69	3	0.0036	2.3	241	255
My Experiment	CTRL1	Mudpit_CTRL-11	glutamate synthetase [Lotus japonicus]	CAA63963.1	glutamate synthetase [Lotus japonicus]	1	4.63e-05	39179.1	5	6	6	CTRL-13.3820.3820.3	K	GDWNGAGAHTNYSTK	T	0.997	2.58	0.269	0		1578.67	3	0.99	620	241	255
My Experiment	CTRL1	Mudpit_CTRL-11	glutamate synthetase [Lotus japonicus]	CAA63963.1	glutamate synthetase [Lotus japonicus]	1	4.63e-05	39179.1	5	6	6	CTRL-13.3429.3429.3	K	GDWNGAGAHTNYSTK	T	0.997	3.04	0.328	0.886		1577.69	3	0.0034	2.2	241	255
My Experiment	CTRL1	Mudpit_CTRL-11	glutamate synthetase [Lotus japonicus]	CAA63963.1	glutamate synthetase [Lotus japonicus]	1	4.63e-05	39179.1	5	6	6	CTRL-13.3445.3445.2	K	GDWNGAGAHTNYSTK	T	0.997	3.37	0.39	6.7		1577.69	2	3.9e-05	0.025	241	255
My Experiment	CTRL1	Mudpit_CTRL-11	glutamate synthetase [Lotus japonicus]	CAA63963.1	glutamate synthetase [Lotus japonicus]	1	4.63e-05	39179.1	5	6	6	CTRL-16.9335.9335.3	R	HETADINTFLWGVANR	G	0.997	3.51	0.363	0.77		1842.91	3	0.004	2.2	296	311
My Experiment	CTRL1	Mudpit_CTRL-11	glutamate synthetase [Lotus japonicus]	CAA63963.1	glutamate synthetase [Lotus japonicus]	1	4.63e-05	39179.1	5	6	6	CTRL-13.9656.9656.3	R	HETADINTFLWGVANR	G	0.997	2.87	0.299	1.11		1843.9	3	1	540	296	311
My Experiment	CTRL1	Mudpit_CTRL-11	glutamate synthetase [Lotus japonicus]	CAA63963.1	glutamate synthetase [Lotus japonicus]	1	4.63e-05	39179.1	5	6	6	CTRL-13.9584.9584.3	R	HETADINTFLWGVANR	G	0.997	3.43	0.435	1.49		1842.9	3	0.00057	0.31	296	311
My Experiment	CTRL1	Mudpit_CTRL-11	glutamate synthetase [Lotus japonicus]	CAA63963.1	glutamate synthetase [Lotus japonicus]	1	4.63e-05	39179.1	5	6	6	CTRL-11.9739.9739.3	R	HETADINTFLWGVANR	G	0.997	3.45	0.477	1.49		1842.91	3	0.0037	2	296	311
My Experiment	CTRL1	Mudpit_CTRL-11	glutamate synthetase [Lotus japonicus]	CAA63963.1	glutamate synthetase [Lotus japonicus]	1	4.63e-05	39179.1	5	6	6	CTRL-12.9494.9494.3	R	HETADINTFLWGVANR	G	0.997	3.62	0.432	1.85		1842.91	3	0.0057	3.1	296	311
My Experiment	CTRL1	Mudpit_CTRL-11	glutamate synthetase [Lotus japonicus]	CAA63963.1	glutamate synthetase [Lotus japonicus]	1	4.63e-05	39179.1	5	6	6	CTRL-13.9534.9534.3	R	HETADINTFLWGVANR	G	0.997	3.76	0.498	2.06		1843.9	3	1	540	296	311
My Experiment	CTRL1	Mudpit_CTRL-11	glutamate synthetase [Lotus japonicus]	CAA63963.1	glutamate synthetase [Lotus japonicus]	1	4.63e-05	39179.1	5	6	6	CTRL-13.9550.9550.2	R	HETADINTFLWGVANR	G	0.997	4.62	0.599	13.3		1842.9	2	-0.0012	-0.68	296	311
My Experiment	CTRL1	Mudpit_CTRL-11	glutamate synthetase [Lotus japonicus]	CAA63963.1	glutamate synthetase [Lotus japonicus]	1	4.63e-05	39179.1	5	6	6	CTRL-13.9517.9517.3	R	HETADINTFLWGVANRG	A	0.997	1.85	0.123	0		1900.92	3	1	530	296	312
My Experiment	CTRL1	Mudpit_CTRL-11	glutamate synthetase [Lotus japonicus]	CAA63963.1	glutamate synthetase [Lotus japonicus]	1	4.63e-05	39179.1	5	6	6	CTRL-13.1958.1958.3	R	HKEHIAAYGEGNER	R	0.997	3.69	0.518	0.959		1609.76	3	0.0026	1.6	277	290
My Experiment	CTRL1	Mudpit_CTRL-11	glutamate synthetase [Lotus japonicus]	CAA63963.1	glutamate synthetase [Lotus japonicus]	1	4.63e-05	39179.1	5	6	6	CTRL-13.8888.8888.3	R	LTGRHETADINTFLWGVANR	G	0.997	5.74	0.546	6.12		2271.16	3	1	440	292	311
My Experiment	CTRL1	Mudpit_CTRL-11	glutamate synthetase [Lotus japonicus]	CAA63963.1	glutamate synthetase [Lotus japonicus]	1	4.63e-05	39179.1	5	6	6	CTRL-13.8885.8885.4	R	LTGRHETADINTFLWGVANR	G	0.994	4.19	0.552	0		2271.16	4	1	440	292	311
My Experiment	CTRL1	Mudpit_CTRL-11	glutamate synthetase [Lotus japonicus]	CAA63963.1	glutamate synthetase [Lotus japonicus]	1	4.63e-05	39179.1	5	6	6	CTRL-13.8158.8158.3	R	RGSNILVICDAYTPAGEPIPTNKR	H	0.997	2.47	0.176	0		2584.32	3	-0.028	-11	84	107
My Experiment	CTRL1	Mudpit_CTRL-11	glutamate synthetase [Lotus japonicus]	CAA63963.1	glutamate synthetase [Lotus japonicus]	1	4.63e-05	39179.1	5	6	6	CTRL-16.11769.11769.2	P	TNKRHAAAK	V	0.992	1.12	0.143	0		998.55	2	3	3000	104	112
My Experiment	CTRL2	Mudpit_CTRL-21	glutamate synthetase [Lotus japonicus]	CAA63963.1	glutamate synthetase [Lotus japonicus]	1	3.79e-05	39179.1	6	6	6	ScaffoldIDNumber_219711_CTRL-23.11319.11319.2 (intensity=1448092.9) RTINSECONDS=1903.5599	V	AEVPWYGIEQEYTLLQK	E	0.997	0	0	3.55		2067.04	2	1	490	121	137
My Experiment	CTRL2	Mudpit_CTRL-21	glutamate synthetase [Lotus japonicus]	CAA63963.1	glutamate synthetase [Lotus japonicus]	1	3.79e-05	39179.1	6	6	6	CTRL-23.3195.3195.2	K	EHIAAYGEGNER	R	0.997	2.47	0.544	2.37		1344.61	2	0.0052	3.9	279	290
My Experiment	CTRL2	Mudpit_CTRL-21	glutamate synthetase [Lotus japonicus]	CAA63963.1	glutamate synthetase [Lotus japonicus]	1	3.79e-05	39179.1	6	6	6	CTRL-23.6558.6558.3	T	EIAGVVLSFDPKPIK	G	0.996	2.67	0.321	0		1610.94	3	-0.98	-610	226	240
My Experiment	CTRL2	Mudpit_CTRL-21	glutamate synthetase [Lotus japonicus]	CAA63963.1	glutamate synthetase [Lotus japonicus]	1	3.79e-05	39179.1	6	6	6	CTRL-23.3656.3656.3	K	GDWNGAGAHTNYSTK	T	0.996	2.84	0.401	0		1577.69	3	0.0056	3.5	241	255
My Experiment	CTRL2	Mudpit_CTRL-21	glutamate synthetase [Lotus japonicus]	CAA63963.1	glutamate synthetase [Lotus japonicus]	1	3.79e-05	39179.1	6	6	6	CTRL-23.4063.4063.3	K	GDWNGAGAHTNYSTK	T	0.996	2.91	0.349	0		1578.68	3	0.99	630	241	255
My Experiment	CTRL2	Mudpit_CTRL-21	glutamate synthetase [Lotus japonicus]	CAA63963.1	glutamate synthetase [Lotus japonicus]	1	3.79e-05	39179.1	6	6	6	CTRL-21.7113.7113.2	R	HAAAKVFSHP	D	0.988	1.06	0.0433	0		1065.53	2	2	1800	108	117
My Experiment	CTRL2	Mudpit_CTRL-21	glutamate synthetase [Lotus japonicus]	CAA63963.1	glutamate synthetase [Lotus japonicus]	1	3.79e-05	39179.1	6	6	6	CTRL-22.3010.3010.2	R	HETADINTFLWGVAN	R	0.997	1.36	0.382	0		1686.74	2	-0.06	-35	296	310
My Experiment	CTRL2	Mudpit_CTRL-21	glutamate synthetase [Lotus japonicus]	CAA63963.1	glutamate synthetase [Lotus japonicus]	1	3.79e-05	39179.1	6	6	6	CTRL-21.9897.9897.3	R	HETADINTFLWGVANR	G	0.997	3.32	0.447	2.29		1842.91	3	0.0046	2.5	296	311
My Experiment	CTRL2	Mudpit_CTRL-21	glutamate synthetase [Lotus japonicus]	CAA63963.1	glutamate synthetase [Lotus japonicus]	1	3.79e-05	39179.1	6	6	6	CTRL-23.9765.9765.3	R	HETADINTFLWGVANR	G	0.997	3.67	0.483	2.37		1842.91	3	0.0051	2.8	296	311
My Experiment	CTRL2	Mudpit_CTRL-21	glutamate synthetase [Lotus japonicus]	CAA63963.1	glutamate synthetase [Lotus japonicus]	1	3.79e-05	39179.1	6	6	6	CTRL-23.9814.9814.3	R	HETADINTFLWGVANR	G	0.997	3.67	0.464	2.01		1842.91	3	0.0048	2.6	296	311
My Experiment	CTRL2	Mudpit_CTRL-21	glutamate synthetase [Lotus japonicus]	CAA63963.1	glutamate synthetase [Lotus japonicus]	1	3.79e-05	39179.1	6	6	6	CTRL-22.9839.9839.3	R	HETADINTFLWGVANR	G	0.997	3.73	0.455	1.82		1842.91	3	0.0048	2.6	296	311
My Experiment	CTRL2	Mudpit_CTRL-21	glutamate synthetase [Lotus japonicus]	CAA63963.1	glutamate synthetase [Lotus japonicus]	1	3.79e-05	39179.1	6	6	6	CTRL-23.9785.9785.2	R	HETADINTFLWGVANR	G	0.997	4.62	0.561	6.72		1842.91	2	0.0089	4.8	296	311
My Experiment	CTRL2	Mudpit_CTRL-21	glutamate synthetase [Lotus japonicus]	CAA63963.1	glutamate synthetase [Lotus japonicus]	1	3.79e-05	39179.1	6	6	6	CTRL-26.9709.9709.3	R	HETADINTFLWGVANR	G	0.996	2.76	0.347	0		1842.92	3	0.014	7.6	296	311
My Experiment	CTRL2	Mudpit_CTRL-21	glutamate synthetase [Lotus japonicus]	CAA63963.1	glutamate synthetase [Lotus japonicus]	1	3.79e-05	39179.1	6	6	6	CTRL-23.2136.2136.3	R	HKEHIAAYGEGNER	R	0.997	3.44	0.464	1.27		1609.76	3	0.004	2.5	277	290
My Experiment	CTRL2	Mudpit_CTRL-21	glutamate synthetase [Lotus japonicus]	CAA63963.1	glutamate synthetase [Lotus japonicus]	1	3.79e-05	39179.1	6	6	6	CTRL-23.9090.9090.4	R	LTGRHETADINTFLWGVANR	G	0.997	4.1	0.502	0		2270.16	4	0.0092	4	292	311
My Experiment	CTRL2	Mudpit_CTRL-21	glutamate synthetase [Lotus japonicus]	CAA63963.1	glutamate synthetase [Lotus japonicus]	1	3.79e-05	39179.1	6	6	6	CTRL-23.8400.8400.3	R	RGSNILVICDAYTPAGEPIPTNKR	H	0.996	2.39	0.0714	0		2583.32	3	-1	-400	84	107
My Experiment	CTRL2	Mudpit_CTRL-21	glutamate synthetase [Lotus japonicus]	CAA63963.1	glutamate synthetase [Lotus japonicus]	1	3.79e-05	39179.1	6	6	6	CTRL-24.5681.5681.3	R	TLPGPVSDPSQLPKWNYD	G	0.996	1.79	0.0195	0		2015.93	3	3	1500	39	56
My Experiment	CTRL3	Mudpit_CTRL-21	glutamate synthetase [Lotus japonicus]	CAA63963.1	glutamate synthetase [Lotus japonicus]	1	3.79e-05	39179.1	6	6	6	ScaffoldIDNumber_358845_CTRL-23.11319.11319.2 (intensity=1448092.9) RTINSECONDS=1903.5599	V	AEVPWYGIEQEYTLLQK	E	0.997	0	0	3.55		2067.04	2	1	490	121	137
My Experiment	CTRL3	Mudpit_CTRL-21	glutamate synthetase [Lotus japonicus]	CAA63963.1	glutamate synthetase [Lotus japonicus]	1	3.79e-05	39179.1	6	6	6	CTRL-23.3195.3195.2	K	EHIAAYGEGNER	R	0.997	2.47	0.544	2.37		1344.61	2	0.0052	3.9	279	290
My Experiment	CTRL3	Mudpit_CTRL-21	glutamate synthetase [Lotus japonicus]	CAA63963.1	glutamate synthetase [Lotus japonicus]	1	3.79e-05	39179.1	6	6	6	CTRL-23.6558.6558.3	T	EIAGVVLSFDPKPIK	G	0.996	2.67	0.321	0		1610.94	3	-0.98	-610	226	240
My Experiment	CTRL3	Mudpit_CTRL-21	glutamate synthetase [Lotus japonicus]	CAA63963.1	glutamate synthetase [Lotus japonicus]	1	3.79e-05	39179.1	6	6	6	CTRL-23.3656.3656.3	K	GDWNGAGAHTNYSTK	T	0.996	2.84	0.401	0		1577.69	3	0.0056	3.5	241	255
My Experiment	CTRL3	Mudpit_CTRL-21	glutamate synthetase [Lotus japonicus]	CAA63963.1	glutamate synthetase [Lotus japonicus]	1	3.79e-05	39179.1	6	6	6	CTRL-23.4063.4063.3	K	GDWNGAGAHTNYSTK	T	0.996	2.91	0.349	0		1578.68	3	0.99	630	241	255
My Experiment	CTRL3	Mudpit_CTRL-21	glutamate synthetase [Lotus japonicus]	CAA63963.1	glutamate synthetase [Lotus japonicus]	1	3.79e-05	39179.1	6	6	6	CTRL-21.7113.7113.2	R	HAAAKVFSHP	D	0.988	1.06	0.0433	0		1065.53	2	2	1800	108	117
My Experiment	CTRL3	Mudpit_CTRL-21	glutamate synthetase [Lotus japonicus]	CAA63963.1	glutamate synthetase [Lotus japonicus]	1	3.79e-05	39179.1	6	6	6	CTRL-22.3010.3010.2	R	HETADINTFLWGVAN	R	0.997	1.36	0.382	0		1686.74	2	-0.06	-35	296	310
My Experiment	CTRL3	Mudpit_CTRL-21	glutamate synthetase [Lotus japonicus]	CAA63963.1	glutamate synthetase [Lotus japonicus]	1	3.79e-05	39179.1	6	6	6	CTRL-21.9897.9897.3	R	HETADINTFLWGVANR	G	0.997	3.32	0.447	2.29		1842.91	3	0.0046	2.5	296	311
My Experiment	CTRL3	Mudpit_CTRL-21	glutamate synthetase [Lotus japonicus]	CAA63963.1	glutamate synthetase [Lotus japonicus]	1	3.79e-05	39179.1	6	6	6	CTRL-23.9765.9765.3	R	HETADINTFLWGVANR	G	0.997	3.67	0.483	2.37		1842.91	3	0.0051	2.8	296	311
My Experiment	CTRL3	Mudpit_CTRL-21	glutamate synthetase [Lotus japonicus]	CAA63963.1	glutamate synthetase [Lotus japonicus]	1	3.79e-05	39179.1	6	6	6	CTRL-23.9814.9814.3	R	HETADINTFLWGVANR	G	0.997	3.67	0.464	2.01		1842.91	3	0.0048	2.6	296	311
My Experiment	CTRL3	Mudpit_CTRL-21	glutamate synthetase [Lotus japonicus]	CAA63963.1	glutamate synthetase [Lotus japonicus]	1	3.79e-05	39179.1	6	6	6	CTRL-22.9839.9839.3	R	HETADINTFLWGVANR	G	0.997	3.73	0.455	1.82		1842.91	3	0.0048	2.6	296	311
My Experiment	CTRL3	Mudpit_CTRL-21	glutamate synthetase [Lotus japonicus]	CAA63963.1	glutamate synthetase [Lotus japonicus]	1	3.79e-05	39179.1	6	6	6	CTRL-23.9785.9785.2	R	HETADINTFLWGVANR	G	0.997	4.62	0.561	6.72		1842.91	2	0.0089	4.8	296	311
My Experiment	CTRL3	Mudpit_CTRL-21	glutamate synthetase [Lotus japonicus]	CAA63963.1	glutamate synthetase [Lotus japonicus]	1	3.79e-05	39179.1	6	6	6	CTRL-26.9709.9709.3	R	HETADINTFLWGVANR	G	0.996	2.76	0.347	0		1842.92	3	0.014	7.6	296	311
My Experiment	CTRL3	Mudpit_CTRL-21	glutamate synthetase [Lotus japonicus]	CAA63963.1	glutamate synthetase [Lotus japonicus]	1	3.79e-05	39179.1	6	6	6	CTRL-23.2136.2136.3	R	HKEHIAAYGEGNER	R	0.997	3.44	0.464	1.27		1609.76	3	0.004	2.5	277	290
My Experiment	CTRL3	Mudpit_CTRL-21	glutamate synthetase [Lotus japonicus]	CAA63963.1	glutamate synthetase [Lotus japonicus]	1	3.79e-05	39179.1	6	6	6	CTRL-23.9090.9090.4	R	LTGRHETADINTFLWGVANR	G	0.997	4.1	0.502	0		2270.16	4	0.0092	4	292	311
My Experiment	CTRL3	Mudpit_CTRL-21	glutamate synthetase [Lotus japonicus]	CAA63963.1	glutamate synthetase [Lotus japonicus]	1	3.79e-05	39179.1	6	6	6	CTRL-23.8400.8400.3	R	RGSNILVICDAYTPAGEPIPTNKR	H	0.996	2.39	0.0714	0		2583.32	3	-1	-400	84	107
My Experiment	CTRL3	Mudpit_CTRL-21	glutamate synthetase [Lotus japonicus]	CAA63963.1	glutamate synthetase [Lotus japonicus]	1	3.79e-05	39179.1	6	6	6	CTRL-24.5681.5681.3	R	TLPGPVSDPSQLPKWNYD	G	0.996	1.79	0.0195	0		2015.93	3	3	1500	39	56
My Experiment	FCA1	Mudpit_Bioc-11	glutamate synthetase [Lotus japonicus]	CAA63963.1	glutamate synthetase [Lotus japonicus]	1	8.14e-05	39179.1	9	10	12	FCA-13.11178.11178.3	V	AEVPWYGIEQEYTLLQK	E	0.995	2.5	0.431	2.16		2066.04	3	0.0079	3.8	121	137
My Experiment	FCA1	Mudpit_Bioc-11	glutamate synthetase [Lotus japonicus]	CAA63963.1	glutamate synthetase [Lotus japonicus]	1	8.14e-05	39179.1	9	10	12	FCA-13.10937.10937.2	V	AEVPWYGIEQEYTLLQK	E	0.997	1.69	0.224	1.12		2067.04	2	1	480	121	137
My Experiment	FCA1	Mudpit_Bioc-11	glutamate synthetase [Lotus japonicus]	CAA63963.1	glutamate synthetase [Lotus japonicus]	1	8.14e-05	39179.1	9	10	12	FCA-13.10889.10889.2	V	AEVPWYGIEQEYTLLQK	E	0.997	2.39	0.476	3.21		2067.04	2	1	480	121	137
My Experiment	FCA1	Mudpit_Bioc-11	glutamate synthetase [Lotus japonicus]	CAA63963.1	glutamate synthetase [Lotus japonicus]	1	8.14e-05	39179.1	9	10	12	FCA-13.11175.11175.2	V	AEVPWYGIEQEYTLLQK	E	0.997	2.68	0.495	7.55		2067.05	2	1	490	121	137
My Experiment	FCA1	Mudpit_Bioc-11	glutamate synthetase [Lotus japonicus]	CAA63963.1	glutamate synthetase [Lotus japonicus]	1	8.14e-05	39179.1	9	10	12	FCA-12.2472.2472.2	G	AGAHTNYSTKTMR	E	0.991	1.1	0.0561	0		1436.66	2	-0.025	-18	246	258
My Experiment	FCA1	Mudpit_Bioc-11	glutamate synthetase [Lotus japonicus]	CAA63963.1	glutamate synthetase [Lotus japonicus]	1	8.14e-05	39179.1	9	10	12	FCA-15.6126.6126.2	S	AGDEVWVAR	Y	0.995	1.34	0	0		1001.51	2	0.015	15	210	218
My Experiment	FCA1	Mudpit_Bioc-11	glutamate synthetase [Lotus japonicus]	CAA63963.1	glutamate synthetase [Lotus japonicus]	1	8.14e-05	39179.1	9	10	12	FCA-15.11297.11297.2	P	AGEPIPTNKRHAAAK	V	0.994	1.2	0.06	0		1558.87	2	-0.99	-630	98	112
My Experiment	FCA1	Mudpit_Bioc-11	glutamate synthetase [Lotus japonicus]	CAA63963.1	glutamate synthetase [Lotus japonicus]	1	8.14e-05	39179.1	9	10	12	FCA-11.3887.3887.2	R	DIVDAHYK	A	0.99	1.58	0.343	0.638		959.47	2	0.0026	2.7	170	177
My Experiment	FCA1	Mudpit_Bioc-11	glutamate synthetase [Lotus japonicus]	CAA63963.1	glutamate synthetase [Lotus japonicus]	1	8.14e-05	39179.1	9	10	12	FCA-12.3709.3709.2	R	DIVDAHYK	A	0.99	1.64	0.414	0.602		959.47	2	0.0017	1.8	170	177
My Experiment	FCA1	Mudpit_Bioc-11	glutamate synthetase [Lotus japonicus]	CAA63963.1	glutamate synthetase [Lotus japonicus]	1	8.14e-05	39179.1	9	10	12	FCA-13.3701.3701.2	R	DIVDAHYK	A	0.99	1.77	0.392	0.585		959.47	2	0.0031	3.2	170	177
My Experiment	FCA1	Mudpit_Bioc-11	glutamate synthetase [Lotus japonicus]	CAA63963.1	glutamate synthetase [Lotus japonicus]	1	8.14e-05	39179.1	9	10	12	FCA-13.2905.2905.3	K	EHIAAYGEGNER	R	0.988	2.16	0.454	0.854		1344.61	3	0.0032	2.4	279	290
My Experiment	FCA1	Mudpit_Bioc-11	glutamate synthetase [Lotus japonicus]	CAA63963.1	glutamate synthetase [Lotus japonicus]	1	8.14e-05	39179.1	9	10	12	FCA-13.2955.2955.3	K	EHIAAYGEGNER	R	0.995	2.36	0.289	2		1344.61	3	0.0032	2.4	279	290
My Experiment	FCA1	Mudpit_Bioc-11	glutamate synthetase [Lotus japonicus]	CAA63963.1	glutamate synthetase [Lotus japonicus]	1	8.14e-05	39179.1	9	10	12	FCA-13.2907.2907.2	K	EHIAAYGEGNER	R	0.997	2.75	0.502	3		1344.61	2	0.0021	1.6	279	290
My Experiment	FCA1	Mudpit_Bioc-11	glutamate synthetase [Lotus japonicus]	CAA63963.1	glutamate synthetase [Lotus japonicus]	1	8.14e-05	39179.1	9	10	12	FCA-11.6378.6378.3	T	EIAGVVLSFDPKPIK	G	0.988	2.45	0.0572	0		1610.94	3	-0.99	-610	226	240
My Experiment	FCA1	Mudpit_Bioc-11	glutamate synthetase [Lotus japonicus]	CAA63963.1	glutamate synthetase [Lotus japonicus]	1	8.14e-05	39179.1	9	10	12	FCA-12.6222.6222.3	T	EIAGVVLSFDPKPIK	G	0.988	2.82	0.332	0		1611.95	3	0.023	14	226	240
My Experiment	FCA1	Mudpit_Bioc-11	glutamate synthetase [Lotus japonicus]	CAA63963.1	glutamate synthetase [Lotus japonicus]	1	8.14e-05	39179.1	9	10	12	FCA-13.3375.3375.3	K	GDWNGAGAHTNYSTK	T	0.988	2.91	0.351	0		1577.69	3	0.0045	2.9	241	255
My Experiment	FCA1	Mudpit_Bioc-11	glutamate synthetase [Lotus japonicus]	CAA63963.1	glutamate synthetase [Lotus japonicus]	1	8.14e-05	39179.1	9	10	12	FCA-13.3490.3490.3	K	GDWNGAGAHTNYSTK	T	0.995	2.95	0.391	1.77		1579.68	3	2	1300	241	255
My Experiment	FCA1	Mudpit_Bioc-11	glutamate synthetase [Lotus japonicus]	CAA63963.1	glutamate synthetase [Lotus japonicus]	1	8.14e-05	39179.1	9	10	12	FCA-13.3730.3730.3	K	GDWNGAGAHTNYSTK	T	0.995	3.35	0.402	1.77		1578.67	3	0.99	630	241	255
My Experiment	FCA1	Mudpit_Bioc-11	glutamate synthetase [Lotus japonicus]	CAA63963.1	glutamate synthetase [Lotus japonicus]	1	8.14e-05	39179.1	9	10	12	FCA-13.5546.5546.2	R	HETADINTF	L	0.995	2.08	0.223	0.553		1046.47	2	0.0035	3.3	296	304
My Experiment	FCA1	Mudpit_Bioc-11	glutamate synthetase [Lotus japonicus]	CAA63963.1	glutamate synthetase [Lotus japonicus]	1	8.14e-05	39179.1	9	10	12	FCA-13.9455.9455.3	R	HETADINTFLWGVANR	G	0.995	3.22	0.498	2.21		1843.91	3	1	540	296	311
My Experiment	FCA1	Mudpit_Bioc-11	glutamate synthetase [Lotus japonicus]	CAA63963.1	glutamate synthetase [Lotus japonicus]	1	8.14e-05	39179.1	9	10	12	FCA-13.9406.9406.3	R	HETADINTFLWGVANR	G	0.995	3.38	0.461	2.85		1842.9	3	0.0029	1.6	296	311
My Experiment	FCA1	Mudpit_Bioc-11	glutamate synthetase [Lotus japonicus]	CAA63963.1	glutamate synthetase [Lotus japonicus]	1	8.14e-05	39179.1	9	10	12	FCA-11.9607.9607.3	R	HETADINTFLWGVANR	G	0.995	3.56	0.519	1.96		1842.9	3	0.0022	1.2	296	311
My Experiment	FCA1	Mudpit_Bioc-11	glutamate synthetase [Lotus japonicus]	CAA63963.1	glutamate synthetase [Lotus japonicus]	1	8.14e-05	39179.1	9	10	12	FCA-12.9445.9445.3	R	HETADINTFLWGVANR	G	0.995	3.62	0.488	1.92		1842.91	3	0.0068	3.7	296	311
My Experiment	FCA1	Mudpit_Bioc-11	glutamate synthetase [Lotus japonicus]	CAA63963.1	glutamate synthetase [Lotus japonicus]	1	8.14e-05	39179.1	9	10	12	FCA-14.9461.9461.3	R	HETADINTFLWGVANR	G	0.995	3.69	0.515	2.03		1843.91	3	1	540	296	311
My Experiment	FCA1	Mudpit_Bioc-11	glutamate synthetase [Lotus japonicus]	CAA63963.1	glutamate synthetase [Lotus japonicus]	1	8.14e-05	39179.1	9	10	12	FCA-13.9424.9424.2	R	HETADINTFLWGVANR	G	0.997	4.8	0.627	13.1		1842.9	2	-0.0017	-0.94	296	311
My Experiment	FCA1	Mudpit_Bioc-11	glutamate synthetase [Lotus japonicus]	CAA63963.1	glutamate synthetase [Lotus japonicus]	1	8.14e-05	39179.1	9	10	12	FCA-13.9394.9394.3	R	HETADINTFLWGVANRG	A	0.988	2.07	0.168	0		1900.93	3	1	530	296	312
My Experiment	FCA1	Mudpit_Bioc-11	glutamate synthetase [Lotus japonicus]	CAA63963.1	glutamate synthetase [Lotus japonicus]	1	8.14e-05	39179.1	9	10	12	FCA-13.1894.1894.3	R	HKEHIAAYGEGNER	R	0.995	3.59	0.438	2.06		1609.76	3	0.0018	1.1	277	290
My Experiment	FCA1	Mudpit_Bioc-11	glutamate synthetase [Lotus japonicus]	CAA63963.1	glutamate synthetase [Lotus japonicus]	1	8.14e-05	39179.1	9	10	12	FCA-11.3345.3345.3	I	KGDWNGAGAHTNYSTK	T	0.988	1.28	0.01	0		1707.79	3	2	1200	240	255
My Experiment	FCA1	Mudpit_Bioc-11	glutamate synthetase [Lotus japonicus]	CAA63963.1	glutamate synthetase [Lotus japonicus]	1	8.14e-05	39179.1	9	10	12	FCA-13.8808.8808.4	R	LTGRHETADINTFLWGVANR	G	0.996	4.5	0.54	0		2271.16	4	1	440	292	311
My Experiment	FCA1	Mudpit_Bioc-11	glutamate synthetase [Lotus japonicus]	CAA63963.1	glutamate synthetase [Lotus japonicus]	1	8.14e-05	39179.1	9	10	12	FCA-13.8816.8816.3	R	LTGRHETADINTFLWGVANR	G	0.997	5.41	0.568	7.01		2271.16	3	1	440	292	311
My Experiment	FCA1	Mudpit_Bioc-11	glutamate synthetase [Lotus japonicus]	CAA63963.1	glutamate synthetase [Lotus japonicus]	1	8.14e-05	39179.1	9	10	12	FCA-13.9774.9774.2	R	TLPGPVSDPSQLPKWNYDGSSTGQAPGEDSEVILYP	Q	0.997	0	0	6.21		1900.91	2	-1900	-1000000	39	74
My Experiment	FCA1	Mudpit_Bioc-11	glutamate synthetase [Lotus japonicus]	CAA63963.1	glutamate synthetase [Lotus japonicus]	1	8.14e-05	39179.1	9	10	12	FCA-11.8310.8310.3	Q	WEFQVGPSVGISAGDEVWVAR	Y	0.988	1.79	0.0031	0		2290.14	3	2	880	198	218
My Experiment	FCA1	Mudpit_Bioc-11	glutamate synthetase [Lotus japonicus]	CAA63963.1	glutamate synthetase [Lotus japonicus]	1	8.14e-05	39179.1	9	10	12	FCA-12.8290.8290.3	Q	WEFQVGPSVGISAGDEVWVAR	Y	0.988	1.88	0.002	0		2290.14	3	2	880	198	218
My Experiment	FCA1	Mudpit_Bioc-11	glutamate synthetase [Lotus japonicus]	CAA63963.1	glutamate synthetase [Lotus japonicus]	1	8.14e-05	39179.1	9	10	12	FCA-15.10013.10013.2	N	YSTKTMREDGGYEVIK	K	0.995	1.32	0.0366	0		1875.86	2	-0.046	-24	252	267
My Experiment	FCA2	Mudpit_BIOC-21	glutamate synthetase [Lotus japonicus]	CAA63963.1	glutamate synthetase [Lotus japonicus]	1	3.83e-05	39179.1	6	6	6	FCA-24.11203.11203.2	V	AEVPWYGIEQEYTLLQK	E	0.997	1.99	0.368	2.03		2066.04	2	0.0075	3.6	121	137
My Experiment	FCA2	Mudpit_BIOC-21	glutamate synthetase [Lotus japonicus]	CAA63963.1	glutamate synthetase [Lotus japonicus]	1	3.83e-05	39179.1	6	6	6	FCA-23.2786.2786.2	G	AGAHTNYSTKTMR	E	0.994	1.4	0.122	0		1436.66	2	-0.024	-17	246	258
My Experiment	FCA2	Mudpit_BIOC-21	glutamate synthetase [Lotus japonicus]	CAA63963.1	glutamate synthetase [Lotus japonicus]	1	3.83e-05	39179.1	6	6	6	FCA-23.3287.3287.3	K	EHIAAYGEGNER	R	0.995	2.05	0.252	1.07		1344.61	3	0.0062	4.6	279	290
My Experiment	FCA2	Mudpit_BIOC-21	glutamate synthetase [Lotus japonicus]	CAA63963.1	glutamate synthetase [Lotus japonicus]	1	3.83e-05	39179.1	6	6	6	FCA-24.3321.3321.2	K	EHIAAYGEGNER	R	0.997	2.55	0.51	2.1		1344.61	2	0.0026	1.9	279	290
My Experiment	FCA2	Mudpit_BIOC-21	glutamate synthetase [Lotus japonicus]	CAA63963.1	glutamate synthetase [Lotus japonicus]	1	3.83e-05	39179.1	6	6	6	FCA-24.3349.3349.3	K	EHIAAYGEGNER	R	0.997	2.6	0.377	1.31		1344.61	3	0.0048	3.6	279	290
My Experiment	FCA2	Mudpit_BIOC-21	glutamate synthetase [Lotus japonicus]	CAA63963.1	glutamate synthetase [Lotus japonicus]	1	3.83e-05	39179.1	6	6	6	FCA-23.6561.6561.3	T	EIAGVVLSFDPKPIK	G	0.995	2.77	0.329	0		1610.94	3	-0.98	-610	226	240
My Experiment	FCA2	Mudpit_BIOC-21	glutamate synthetase [Lotus japonicus]	CAA63963.1	glutamate synthetase [Lotus japonicus]	1	3.83e-05	39179.1	6	6	6	FCA-24.4167.4167.3	K	GDWNGAGAHTNYSTK	T	0.995	2.43	0.255	0		1578.68	3	0.99	630	241	255
My Experiment	FCA2	Mudpit_BIOC-21	glutamate synthetase [Lotus japonicus]	CAA63963.1	glutamate synthetase [Lotus japonicus]	1	3.83e-05	39179.1	6	6	6	FCA-24.3762.3762.3	K	GDWNGAGAHTNYSTK	T	0.995	2.82	0.296	0		1577.69	3	0.007	4.4	241	255
My Experiment	FCA2	Mudpit_BIOC-21	glutamate synthetase [Lotus japonicus]	CAA63963.1	glutamate synthetase [Lotus japonicus]	1	3.83e-05	39179.1	6	6	6	FCA-24.5917.5917.2	R	HETADINTF	L	0.994	2.04	0.195	1.03		1046.47	2	0.0049	4.7	296	304
My Experiment	FCA2	Mudpit_BIOC-21	glutamate synthetase [Lotus japonicus]	CAA63963.1	glutamate synthetase [Lotus japonicus]	1	3.83e-05	39179.1	6	6	6	FCA-24.9769.9769.3	R	HETADINTFLWGVANR	G	0.997	3	0.467	1.89		1842.91	3	0.0067	3.6	296	311
My Experiment	FCA2	Mudpit_BIOC-21	glutamate synthetase [Lotus japonicus]	CAA63963.1	glutamate synthetase [Lotus japonicus]	1	3.83e-05	39179.1	6	6	6	FCA-26.9417.9417.3	R	HETADINTFLWGVANR	G	0.997	3.39	0.341	1.72		1842.91	3	0.0091	4.9	296	311
My Experiment	FCA2	Mudpit_BIOC-21	glutamate synthetase [Lotus japonicus]	CAA63963.1	glutamate synthetase [Lotus japonicus]	1	3.83e-05	39179.1	6	6	6	FCA-23.9719.9719.3	R	HETADINTFLWGVANR	G	0.997	3.41	0.438	1.82		1842.91	3	0.0078	4.2	296	311
My Experiment	FCA2	Mudpit_BIOC-21	glutamate synthetase [Lotus japonicus]	CAA63963.1	glutamate synthetase [Lotus japonicus]	1	3.83e-05	39179.1	6	6	6	FCA-23.9770.9770.3	R	HETADINTFLWGVANR	G	0.997	3.51	0.419	2.12		1842.91	3	0.0071	3.9	296	311
My Experiment	FCA2	Mudpit_BIOC-21	glutamate synthetase [Lotus japonicus]	CAA63963.1	glutamate synthetase [Lotus japonicus]	1	3.83e-05	39179.1	6	6	6	FCA-21.9916.9916.3	R	HETADINTFLWGVANR	G	0.997	3.59	0.497	1.42		1842.91	3	0.0068	3.7	296	311
My Experiment	FCA2	Mudpit_BIOC-21	glutamate synthetase [Lotus japonicus]	CAA63963.1	glutamate synthetase [Lotus japonicus]	1	3.83e-05	39179.1	6	6	6	FCA-24.9720.9720.3	R	HETADINTFLWGVANR	G	0.997	3.62	0.482	1.8		1842.91	3	0.0084	4.6	296	311
My Experiment	FCA2	Mudpit_BIOC-21	glutamate synthetase [Lotus japonicus]	CAA63963.1	glutamate synthetase [Lotus japonicus]	1	3.83e-05	39179.1	6	6	6	FCA-22.9940.9940.3	R	HETADINTFLWGVANR	G	0.997	3.75	0.523	1.36		1842.91	3	0.0078	4.2	296	311
My Experiment	FCA2	Mudpit_BIOC-21	glutamate synthetase [Lotus japonicus]	CAA63963.1	glutamate synthetase [Lotus japonicus]	1	3.83e-05	39179.1	6	6	6	FCA-23.2194.2194.3	R	HKEHIAAYGEGNER	R	0.997	2.97	0.482	2.44		1609.76	3	0.0044	2.7	277	290
My Experiment	FCA2	Mudpit_BIOC-21	glutamate synthetase [Lotus japonicus]	CAA63963.1	glutamate synthetase [Lotus japonicus]	1	3.83e-05	39179.1	6	6	6	FCA-24.2179.2179.3	R	HKEHIAAYGEGNER	R	0.997	3.28	0.49	1.36		1609.77	3	0.0053	3.3	277	290
My Experiment	FCA2	Mudpit_BIOC-21	glutamate synthetase [Lotus japonicus]	CAA63963.1	glutamate synthetase [Lotus japonicus]	1	3.83e-05	39179.1	6	6	6	FCA-22.2322.2322.3	R	HKEHIAAYGEGNER	R	0.997	3.26	0.549	4.74		1609.77	3	0.0076	4.7	277	290
My Experiment	FCA2	Mudpit_BIOC-21	glutamate synthetase [Lotus japonicus]	CAA63963.1	glutamate synthetase [Lotus japonicus]	1	3.83e-05	39179.1	6	6	6	FCA-21.12924.12924.3	R	ITEIAGVVLSFDPKPIKGDWNGAGAHTNYSTKT	M	0.995	1.67	0.0432	0		3485.78	3	-1	-290	224	256
My Experiment	FCA2	Mudpit_BIOC-21	glutamate synthetase [Lotus japonicus]	CAA63963.1	glutamate synthetase [Lotus japonicus]	1	3.83e-05	39179.1	6	6	6	FCA-24.9100.9100.4	R	LTGRHETADINTFLWGVANR	G	0.997	4.38	0.498	0		2270.17	4	0.01	4.5	292	311
My Experiment	FCA2	Mudpit_BIOC-21	glutamate synthetase [Lotus japonicus]	CAA63963.1	glutamate synthetase [Lotus japonicus]	1	3.83e-05	39179.1	6	6	6	FCA-23.12534.12534.2	T	PAGEPIPTNKRHAAAK	V	0.981	1.01	0.0625	0		1659.86	2	3	1800	97	112
My Experiment	FCA2	Mudpit_BIOC-21	glutamate synthetase [Lotus japonicus]	CAA63963.1	glutamate synthetase [Lotus japonicus]	1	3.83e-05	39179.1	6	6	6	FCA-24.8369.8369.3	R	RGSNILVICDAYTPAGEPIPTNKR	H	0.995	2.33	0.116	0		2583.32	3	-1	-400	84	107
My Experiment	FCA3	Mudpit_BIOC-31	glutamate synthetase [Lotus japonicus]	CAA63963.1	glutamate synthetase [Lotus japonicus]	1	3.8e-05	39179.1	5	5	6	FCA-33.2821.2821.2	G	AGAHTNYSTKTMR	E	0.994	1.31	0.134	0		1436.66	2	-0.023	-16	246	258
My Experiment	FCA3	Mudpit_BIOC-31	glutamate synthetase [Lotus japonicus]	CAA63963.1	glutamate synthetase [Lotus japonicus]	1	3.8e-05	39179.1	5	5	6	FCA-36.5368.5368.4	R	DIVDAHYKACLYAGVNI	S	0.997	2.04	0.02	0		1863.93	4	0.011	5.9	170	186
My Experiment	FCA3	Mudpit_BIOC-31	glutamate synthetase [Lotus japonicus]	CAA63963.1	glutamate synthetase [Lotus japonicus]	1	3.8e-05	39179.1	5	5	6	FCA-33.3285.3285.3	K	EHIAAYGEGNER	R	0.997	2.29	0.477	1.49		1344.61	3	0.0065	4.8	279	290
My Experiment	FCA3	Mudpit_BIOC-31	glutamate synthetase [Lotus japonicus]	CAA63963.1	glutamate synthetase [Lotus japonicus]	1	3.8e-05	39179.1	5	5	6	FCA-33.6570.6570.3	T	EIAGVVLSFDPKPIK	G	0.997	2.86	0.343	0		1610.94	3	-0.98	-610	226	240
My Experiment	FCA3	Mudpit_BIOC-31	glutamate synthetase [Lotus japonicus]	CAA63963.1	glutamate synthetase [Lotus japonicus]	1	3.8e-05	39179.1	5	5	6	FCA-33.3890.3890.3	K	GDWNGAGAHTNYSTK	T	0.997	3.03	0.4	1.26		1578.68	3	0.99	630	241	255
My Experiment	FCA3	Mudpit_BIOC-31	glutamate synthetase [Lotus japonicus]	CAA63963.1	glutamate synthetase [Lotus japonicus]	1	3.8e-05	39179.1	5	5	6	FCA-33.9815.9815.3	R	HETADINTFLWGVANR	G	0.997	2.54	0.106	0		1842.91	3	0.01	5.4	296	311
My Experiment	FCA3	Mudpit_BIOC-31	glutamate synthetase [Lotus japonicus]	CAA63963.1	glutamate synthetase [Lotus japonicus]	1	3.8e-05	39179.1	5	5	6	FCA-36.9580.9580.3	R	HETADINTFLWGVANR	G	0.997	2.96	0.39	1.68		1842.91	3	0.011	6.1	296	311
My Experiment	FCA3	Mudpit_BIOC-31	glutamate synthetase [Lotus japonicus]	CAA63963.1	glutamate synthetase [Lotus japonicus]	1	3.8e-05	39179.1	5	5	6	FCA-34.9878.9878.3	R	HETADINTFLWGVANR	G	0.997	3.23	0.479	2.41		1842.91	3	0.0086	4.7	296	311
My Experiment	FCA3	Mudpit_BIOC-31	glutamate synthetase [Lotus japonicus]	CAA63963.1	glutamate synthetase [Lotus japonicus]	1	3.8e-05	39179.1	5	5	6	FCA-32.9760.9760.3	R	HETADINTFLWGVANR	G	0.997	3.57	0.324	1.8		1842.91	3	0.0062	3.4	296	311
My Experiment	FCA3	Mudpit_BIOC-31	glutamate synthetase [Lotus japonicus]	CAA63963.1	glutamate synthetase [Lotus japonicus]	1	3.8e-05	39179.1	5	5	6	FCA-33.9766.9766.3	R	HETADINTFLWGVANR	G	0.997	3.68	0.46	2		1842.91	3	0.0074	4	296	311
My Experiment	FCA3	Mudpit_BIOC-31	glutamate synthetase [Lotus japonicus]	CAA63963.1	glutamate synthetase [Lotus japonicus]	1	3.8e-05	39179.1	5	5	6	FCA-31.9687.9687.3	R	HETADINTFLWGVANR	G	0.997	3.75	0.499	2.26		1842.91	3	0.0091	4.9	296	311
My Experiment	FCA3	Mudpit_BIOC-31	glutamate synthetase [Lotus japonicus]	CAA63963.1	glutamate synthetase [Lotus japonicus]	1	3.8e-05	39179.1	5	5	6	FCA-33.9796.9796.2	R	HETADINTFLWGVANR	G	0.997	3.77	0.544	4.15		1842.91	2	0.0062	3.3	296	311
My Experiment	FCA3	Mudpit_BIOC-31	glutamate synthetase [Lotus japonicus]	CAA63963.1	glutamate synthetase [Lotus japonicus]	1	3.8e-05	39179.1	5	5	6	FCA-32.12735.12735.3	R	ITEIAGVVLSFDPKPIKGDWNGAGAHTNYSTKT	M	0.997	1.9	0.0247	0		3486.81	3	0.029	8.3	224	256
My Experiment	FCA3	Mudpit_BIOC-31	glutamate synthetase [Lotus japonicus]	CAA63963.1	glutamate synthetase [Lotus japonicus]	1	3.8e-05	39179.1	5	5	6	FCA-32.12686.12686.3	R	ITEIAGVVLSFDPKPIKGDWNGAGAHTNYSTKT	M	0.997	2.05	0.0252	0		3485.8	3	-0.98	-280	224	256
My Experiment	FCA3	Mudpit_BIOC-31	glutamate synthetase [Lotus japonicus]	CAA63963.1	glutamate synthetase [Lotus japonicus]	1	3.8e-05	39179.1	5	5	6	FCA-33.8375.8375.3	R	RGSNILVICDAYTPAGEPIPTNKR	H	0.997	2.44	0.153	0		2583.32	3	-1	-400	84	107
Experiment name	Biological sample name	MS/MS sample name	Protein group	Protein accession number	Protein name	Protein identification probability	Protein percentage of total spectra	Protein molecular weight (AMU)	Number of unique peptides	Number of unique spectra	Number of total spectra	Spectrum name	Previous amino acid	Peptide sequence	Next amino acid	Peptide identification probability	SEQUEST XCorr score	SEQUEST DCn score	X! Tandem -log(e) score	Modifications identified by spectrum	Actual peptide mass (AMU)	Spectrum charge	Actual minus calculated peptide mass (AMU)	Actual minus calculated peptide mass (PPM)	Peptide start index	Peptide stop index
My Experiment	CTRL1	Mudpit_CTRL-11	RecName: Full=Glutamine synthetase PR-1; AltName: Full=Gln isozyme beta; AltName: Full=Glutamate--ammonia ligase	P04770.1	RecName: Full=Glutamine synthetase PR-1; AltName: Full=Gln isozyme beta; AltName: Full=Glutamate--ammonia ligase	1	1.54e-05	39100.8	2	2	2	CTRL-11.11480.11480.2	A	EEPWYGIEQEYTLLQK	E	0.997	0	0	6.85	Dehydrated (-18)	2009.02	2	2.1	1000	122	137
My Experiment	CTRL1	Mudpit_CTRL-11	RecName: Full=Glutamine synthetase PR-1; AltName: Full=Gln isozyme beta; AltName: Full=Glutamate--ammonia ligase	P04770.1	RecName: Full=Glutamine synthetase PR-1; AltName: Full=Gln isozyme beta; AltName: Full=Glutamate--ammonia ligase	1	1.54e-05	39100.8	2	2	2	CTRL-13.2948.2948.2	K	EHIAAYGEGNER	R	0.997	2.58	0.479	1.57		1344.61	2	0.00091	0.68	279	290
My Experiment	CTRL1	Mudpit_CTRL-11	RecName: Full=Glutamine synthetase PR-1; AltName: Full=Gln isozyme beta; AltName: Full=Glutamate--ammonia ligase	P04770.1	RecName: Full=Glutamine synthetase PR-1; AltName: Full=Gln isozyme beta; AltName: Full=Glutamate--ammonia ligase	1	1.54e-05	39100.8	2	2	2	CTRL-13.2943.2943.3	K	EHIAAYGEGNER	R	0.997	1.95	0.371	1.24		1344.61	3	0.0018	1.4	279	290
My Experiment	CTRL1	Mudpit_CTRL-11	RecName: Full=Glutamine synthetase PR-1; AltName: Full=Gln isozyme beta; AltName: Full=Glutamate--ammonia ligase	P04770.1	RecName: Full=Glutamine synthetase PR-1; AltName: Full=Gln isozyme beta; AltName: Full=Glutamate--ammonia ligase	1	1.54e-05	39100.8	2	2	2	CTRL-13.3429.3429.3	K	GDWNGAGAHTNYSTK	T	0.997	3.04	0.328	0.886		1577.69	3	0.0034	2.2	241	255
My Experiment	CTRL1	Mudpit_CTRL-11	RecName: Full=Glutamine synthetase PR-1; AltName: Full=Gln isozyme beta; AltName: Full=Glutamate--ammonia ligase	P04770.1	RecName: Full=Glutamine synthetase PR-1; AltName: Full=Gln isozyme beta; AltName: Full=Glutamate--ammonia ligase	1	1.54e-05	39100.8	2	2	2	CTRL-13.3445.3445.2	K	GDWNGAGAHTNYSTK	T	0.997	3.37	0.39	6.7		1577.69	2	3.9e-05	0.025	241	255
My Experiment	CTRL1	Mudpit_CTRL-11	RecName: Full=Glutamine synthetase PR-1; AltName: Full=Gln isozyme beta; AltName: Full=Glutamate--ammonia ligase	P04770.1	RecName: Full=Glutamine synthetase PR-1; AltName: Full=Gln isozyme beta; AltName: Full=Glutamate--ammonia ligase	1	1.54e-05	39100.8	2	2	2	CTRL-14.9240.9240.4	P	GPVKNPSELPKWNYDGSSTGQAPGQDSEVIIYPQAIFK	D	0.994	2.5	0.35	0		4117.89	4	0.85	210	42	79
My Experiment	CTRL1	Mudpit_CTRL-11	RecName: Full=Glutamine synthetase PR-1; AltName: Full=Gln isozyme beta; AltName: Full=Glutamate--ammonia ligase	P04770.1	RecName: Full=Glutamine synthetase PR-1; AltName: Full=Gln isozyme beta; AltName: Full=Glutamate--ammonia ligase	1	1.54e-05	39100.8	2	2	2	CTRL-11.9169.9169.4	K	GYFEDRRPASNMDPYVVTSMIADTTI	L	0.994	2.17	0.149	0		2950.44	4	2.1	700	327	352
My Experiment	CTRL1	Mudpit_CTRL-11	RecName: Full=Glutamine synthetase PR-1; AltName: Full=Gln isozyme beta; AltName: Full=Glutamate--ammonia ligase	P04770.1	RecName: Full=Glutamine synthetase PR-1; AltName: Full=Gln isozyme beta; AltName: Full=Glutamate--ammonia ligase	1	1.54e-05	39100.8	2	2	2	CTRL-16.9335.9335.3	R	HETADINTFLWGVANR	G	0.997	3.51	0.363	0.77		1842.91	3	0.004	2.2	296	311
My Experiment	CTRL1	Mudpit_CTRL-11	RecName: Full=Glutamine synthetase PR-1; AltName: Full=Gln isozyme beta; AltName: Full=Glutamate--ammonia ligase	P04770.1	RecName: Full=Glutamine synthetase PR-1; AltName: Full=Gln isozyme beta; AltName: Full=Glutamate--ammonia ligase	1	1.54e-05	39100.8	2	2	2	CTRL-13.9656.9656.3	R	HETADINTFLWGVANR	G	0.997	2.87	0.299	1.11		1843.9	3	1	540	296	311
My Experiment	CTRL1	Mudpit_CTRL-11	RecName: Full=Glutamine synthetase PR-1; AltName: Full=Gln isozyme beta; AltName: Full=Glutamate--ammonia ligase	P04770.1	RecName: Full=Glutamine synthetase PR-1; AltName: Full=Gln isozyme beta; AltName: Full=Glutamate--ammonia ligase	1	1.54e-05	39100.8	2	2	2	CTRL-13.9584.9584.3	R	HETADINTFLWGVANR	G	0.997	3.43	0.435	1.49		1842.9	3	0.00057	0.31	296	311
My Experiment	CTRL1	Mudpit_CTRL-11	RecName: Full=Glutamine synthetase PR-1; AltName: Full=Gln isozyme beta; AltName: Full=Glutamate--ammonia ligase	P04770.1	RecName: Full=Glutamine synthetase PR-1; AltName: Full=Gln isozyme beta; AltName: Full=Glutamate--ammonia ligase	1	1.54e-05	39100.8	2	2	2	CTRL-11.9739.9739.3	R	HETADINTFLWGVANR	G	0.997	3.45	0.477	1.49		1842.91	3	0.0037	2	296	311
My Experiment	CTRL1	Mudpit_CTRL-11	RecName: Full=Glutamine synthetase PR-1; AltName: Full=Gln isozyme beta; AltName: Full=Glutamate--ammonia ligase	P04770.1	RecName: Full=Glutamine synthetase PR-1; AltName: Full=Gln isozyme beta; AltName: Full=Glutamate--ammonia ligase	1	1.54e-05	39100.8	2	2	2	CTRL-12.9494.9494.3	R	HETADINTFLWGVANR	G	0.997	3.62	0.432	1.85		1842.91	3	0.0057	3.1	296	311
My Experiment	CTRL1	Mudpit_CTRL-11	RecName: Full=Glutamine synthetase PR-1; AltName: Full=Gln isozyme beta; AltName: Full=Glutamate--ammonia ligase	P04770.1	RecName: Full=Glutamine synthetase PR-1; AltName: Full=Gln isozyme beta; AltName: Full=Glutamate--ammonia ligase	1	1.54e-05	39100.8	2	2	2	CTRL-13.9534.9534.3	R	HETADINTFLWGVANR	G	0.997	3.76	0.498	2.06		1843.9	3	1	540	296	311
My Experiment	CTRL1	Mudpit_CTRL-11	RecName: Full=Glutamine synthetase PR-1; AltName: Full=Gln isozyme beta; AltName: Full=Glutamate--ammonia ligase	P04770.1	RecName: Full=Glutamine synthetase PR-1; AltName: Full=Gln isozyme beta; AltName: Full=Glutamate--ammonia ligase	1	1.54e-05	39100.8	2	2	2	CTRL-13.9550.9550.2	R	HETADINTFLWGVANR	G	0.997	4.62	0.599	13.3		1842.9	2	-0.0012	-0.68	296	311
My Experiment	CTRL1	Mudpit_CTRL-11	RecName: Full=Glutamine synthetase PR-1; AltName: Full=Gln isozyme beta; AltName: Full=Glutamate--ammonia ligase	P04770.1	RecName: Full=Glutamine synthetase PR-1; AltName: Full=Gln isozyme beta; AltName: Full=Glutamate--ammonia ligase	1	1.54e-05	39100.8	2	2	2	CTRL-13.1958.1958.3	R	HKEHIAAYGEGNER	R	0.997	3.69	0.518	0.959		1609.76	3	0.0026	1.6	277	290
My Experiment	CTRL1	Mudpit_CTRL-11	RecName: Full=Glutamine synthetase PR-1; AltName: Full=Gln isozyme beta; AltName: Full=Glutamate--ammonia ligase	P04770.1	RecName: Full=Glutamine synthetase PR-1; AltName: Full=Gln isozyme beta; AltName: Full=Glutamate--ammonia ligase	1	1.54e-05	39100.8	2	2	2	CTRL-13.8888.8888.3	R	LTGRHETADINTFLWGVANR	G	0.997	5.74	0.546	6.12		2271.16	3	1	440	292	311
My Experiment	CTRL2	Mudpit_CTRL-21	RecName: Full=Glutamine synthetase PR-1; AltName: Full=Gln isozyme beta; AltName: Full=Glutamate--ammonia ligase	P04770.1	RecName: Full=Glutamine synthetase PR-1; AltName: Full=Gln isozyme beta; AltName: Full=Glutamate--ammonia ligase	1	1.26e-05	39100.8	2	2	2	CTRL-24.11341.11341.2	A	EEPWYGIEQEYTLLQK	E	0.997	0	0	6.74	Dehydrated (-18)	2009.02	2	2.1	1000	122	137
My Experiment	CTRL2	Mudpit_CTRL-21	RecName: Full=Glutamine synthetase PR-1; AltName: Full=Gln isozyme beta; AltName: Full=Glutamate--ammonia ligase	P04770.1	RecName: Full=Glutamine synthetase PR-1; AltName: Full=Gln isozyme beta; AltName: Full=Glutamate--ammonia ligase	1	1.26e-05	39100.8	2	2	2	CTRL-23.3195.3195.2	K	EHIAAYGEGNER	R	0.997	2.47	0.544	2.37		1344.61	2	0.0052	3.9	279	290
My Experiment	CTRL2	Mudpit_CTRL-21	RecName: Full=Glutamine synthetase PR-1; AltName: Full=Gln isozyme beta; AltName: Full=Glutamate--ammonia ligase	P04770.1	RecName: Full=Glutamine synthetase PR-1; AltName: Full=Gln isozyme beta; AltName: Full=Glutamate--ammonia ligase	1	1.26e-05	39100.8	2	2	2	CTRL-21.9073.9073.4	K	GYFEDRRPASNMDPYVVTSMIADTTI	L	0.997	1.99	0.129	0		2949.44	4	1.1	360	327	352
My Experiment	CTRL2	Mudpit_CTRL-21	RecName: Full=Glutamine synthetase PR-1; AltName: Full=Gln isozyme beta; AltName: Full=Glutamate--ammonia ligase	P04770.1	RecName: Full=Glutamine synthetase PR-1; AltName: Full=Gln isozyme beta; AltName: Full=Glutamate--ammonia ligase	1	1.26e-05	39100.8	2	2	2	CTRL-21.9897.9897.3	R	HETADINTFLWGVANR	G	0.997	3.32	0.447	2.29		1842.91	3	0.0046	2.5	296	311
My Experiment	CTRL2	Mudpit_CTRL-21	RecName: Full=Glutamine synthetase PR-1; AltName: Full=Gln isozyme beta; AltName: Full=Glutamate--ammonia ligase	P04770.1	RecName: Full=Glutamine synthetase PR-1; AltName: Full=Gln isozyme beta; AltName: Full=Glutamate--ammonia ligase	1	1.26e-05	39100.8	2	2	2	CTRL-23.9765.9765.3	R	HETADINTFLWGVANR	G	0.997	3.67	0.483	2.37		1842.91	3	0.0051	2.8	296	311
My Experiment	CTRL2	Mudpit_CTRL-21	RecName: Full=Glutamine synthetase PR-1; AltName: Full=Gln isozyme beta; AltName: Full=Glutamate--ammonia ligase	P04770.1	RecName: Full=Glutamine synthetase PR-1; AltName: Full=Gln isozyme beta; AltName: Full=Glutamate--ammonia ligase	1	1.26e-05	39100.8	2	2	2	CTRL-23.9814.9814.3	R	HETADINTFLWGVANR	G	0.997	3.67	0.464	2.01		1842.91	3	0.0048	2.6	296	311
My Experiment	CTRL2	Mudpit_CTRL-21	RecName: Full=Glutamine synthetase PR-1; AltName: Full=Gln isozyme beta; AltName: Full=Glutamate--ammonia ligase	P04770.1	RecName: Full=Glutamine synthetase PR-1; AltName: Full=Gln isozyme beta; AltName: Full=Glutamate--ammonia ligase	1	1.26e-05	39100.8	2	2	2	CTRL-22.9839.9839.3	R	HETADINTFLWGVANR	G	0.997	3.73	0.455	1.82		1842.91	3	0.0048	2.6	296	311
My Experiment	CTRL2	Mudpit_CTRL-21	RecName: Full=Glutamine synthetase PR-1; AltName: Full=Gln isozyme beta; AltName: Full=Glutamate--ammonia ligase	P04770.1	RecName: Full=Glutamine synthetase PR-1; AltName: Full=Gln isozyme beta; AltName: Full=Glutamate--ammonia ligase	1	1.26e-05	39100.8	2	2	2	CTRL-23.9785.9785.2	R	HETADINTFLWGVANR	G	0.997	4.62	0.561	6.72		1842.91	2	0.0089	4.8	296	311
My Experiment	CTRL2	Mudpit_CTRL-21	RecName: Full=Glutamine synthetase PR-1; AltName: Full=Gln isozyme beta; AltName: Full=Glutamate--ammonia ligase	P04770.1	RecName: Full=Glutamine synthetase PR-1; AltName: Full=Gln isozyme beta; AltName: Full=Glutamate--ammonia ligase	1	1.26e-05	39100.8	2	2	2	CTRL-23.2136.2136.3	R	HKEHIAAYGEGNER	R	0.997	3.44	0.464	1.27		1609.76	3	0.004	2.5	277	290
My Experiment	CTRL2	Mudpit_CTRL-21	RecName: Full=Glutamine synthetase PR-1; AltName: Full=Gln isozyme beta; AltName: Full=Glutamate--ammonia ligase	P04770.1	RecName: Full=Glutamine synthetase PR-1; AltName: Full=Gln isozyme beta; AltName: Full=Glutamate--ammonia ligase	1	1.26e-05	39100.8	2	2	2	CTRL-21.12030.12030.2	R	ITEVAGVVLSFDPKPIKGDWNGAGAHTNYSTKTMRNDGGY	E	0.997	0	0	8.74		2132.96	2	-2100	-1000000	224	263
My Experiment	CTRL2	Mudpit_CTRL-21	RecName: Full=Glutamine synthetase PR-1; AltName: Full=Gln isozyme beta; AltName: Full=Glutamate--ammonia ligase	P04770.1	RecName: Full=Glutamine synthetase PR-1; AltName: Full=Gln isozyme beta; AltName: Full=Glutamate--ammonia ligase	1	1.26e-05	39100.8	2	2	2	CTRL-22.7022.7022.3	A	PGQDSEVIIYPQAIFKDPFRR	G	0.996	1.63	0.0079	0		2475.26	3	-0.027	-11	64	84
My Experiment	CTRL3	Mudpit_CTRL-21	RecName: Full=Glutamine synthetase PR-1; AltName: Full=Gln isozyme beta; AltName: Full=Glutamate--ammonia ligase	P04770.1	RecName: Full=Glutamine synthetase PR-1; AltName: Full=Gln isozyme beta; AltName: Full=Glutamate--ammonia ligase	1	1.26e-05	39100.8	2	2	2	CTRL-24.11341.11341.2	A	EEPWYGIEQEYTLLQK	E	0.997	0	0	6.74	Dehydrated (-18)	2009.02	2	2.1	1000	122	137
My Experiment	CTRL3	Mudpit_CTRL-21	RecName: Full=Glutamine synthetase PR-1; AltName: Full=Gln isozyme beta; AltName: Full=Glutamate--ammonia ligase	P04770.1	RecName: Full=Glutamine synthetase PR-1; AltName: Full=Gln isozyme beta; AltName: Full=Glutamate--ammonia ligase	1	1.26e-05	39100.8	2	2	2	CTRL-23.3195.3195.2	K	EHIAAYGEGNER	R	0.997	2.47	0.544	2.37		1344.61	2	0.0052	3.9	279	290
My Experiment	CTRL3	Mudpit_CTRL-21	RecName: Full=Glutamine synthetase PR-1; AltName: Full=Gln isozyme beta; AltName: Full=Glutamate--ammonia ligase	P04770.1	RecName: Full=Glutamine synthetase PR-1; AltName: Full=Gln isozyme beta; AltName: Full=Glutamate--ammonia ligase	1	1.26e-05	39100.8	2	2	2	CTRL-21.9073.9073.4	K	GYFEDRRPASNMDPYVVTSMIADTTI	L	0.997	1.99	0.129	0		2949.44	4	1.1	360	327	352
My Experiment	CTRL3	Mudpit_CTRL-21	RecName: Full=Glutamine synthetase PR-1; AltName: Full=Gln isozyme beta; AltName: Full=Glutamate--ammonia ligase	P04770.1	RecName: Full=Glutamine synthetase PR-1; AltName: Full=Gln isozyme beta; AltName: Full=Glutamate--ammonia ligase	1	1.26e-05	39100.8	2	2	2	CTRL-21.9897.9897.3	R	HETADINTFLWGVANR	G	0.997	3.32	0.447	2.29		1842.91	3	0.0046	2.5	296	311
My Experiment	CTRL3	Mudpit_CTRL-21	RecName: Full=Glutamine synthetase PR-1; AltName: Full=Gln isozyme beta; AltName: Full=Glutamate--ammonia ligase	P04770.1	RecName: Full=Glutamine synthetase PR-1; AltName: Full=Gln isozyme beta; AltName: Full=Glutamate--ammonia ligase	1	1.26e-05	39100.8	2	2	2	CTRL-23.9765.9765.3	R	HETADINTFLWGVANR	G	0.997	3.67	0.483	2.37		1842.91	3	0.0051	2.8	296	311
My Experiment	CTRL3	Mudpit_CTRL-21	RecName: Full=Glutamine synthetase PR-1; AltName: Full=Gln isozyme beta; AltName: Full=Glutamate--ammonia ligase	P04770.1	RecName: Full=Glutamine synthetase PR-1; AltName: Full=Gln isozyme beta; AltName: Full=Glutamate--ammonia ligase	1	1.26e-05	39100.8	2	2	2	CTRL-23.9814.9814.3	R	HETADINTFLWGVANR	G	0.997	3.67	0.464	2.01		1842.91	3	0.0048	2.6	296	311
My Experiment	CTRL3	Mudpit_CTRL-21	RecName: Full=Glutamine synthetase PR-1; AltName: Full=Gln isozyme beta; AltName: Full=Glutamate--ammonia ligase	P04770.1	RecName: Full=Glutamine synthetase PR-1; AltName: Full=Gln isozyme beta; AltName: Full=Glutamate--ammonia ligase	1	1.26e-05	39100.8	2	2	2	CTRL-22.9839.9839.3	R	HETADINTFLWGVANR	G	0.997	3.73	0.455	1.82		1842.91	3	0.0048	2.6	296	311
My Experiment	CTRL3	Mudpit_CTRL-21	RecName: Full=Glutamine synthetase PR-1; AltName: Full=Gln isozyme beta; AltName: Full=Glutamate--ammonia ligase	P04770.1	RecName: Full=Glutamine synthetase PR-1; AltName: Full=Gln isozyme beta; AltName: Full=Glutamate--ammonia ligase	1	1.26e-05	39100.8	2	2	2	CTRL-23.9785.9785.2	R	HETADINTFLWGVANR	G	0.997	4.62	0.561	6.72		1842.91	2	0.0089	4.8	296	311
My Experiment	CTRL3	Mudpit_CTRL-21	RecName: Full=Glutamine synthetase PR-1; AltName: Full=Gln isozyme beta; AltName: Full=Glutamate--ammonia ligase	P04770.1	RecName: Full=Glutamine synthetase PR-1; AltName: Full=Gln isozyme beta; AltName: Full=Glutamate--ammonia ligase	1	1.26e-05	39100.8	2	2	2	CTRL-23.2136.2136.3	R	HKEHIAAYGEGNER	R	0.997	3.44	0.464	1.27		1609.76	3	0.004	2.5	277	290
My Experiment	CTRL3	Mudpit_CTRL-21	RecName: Full=Glutamine synthetase PR-1; AltName: Full=Gln isozyme beta; AltName: Full=Glutamate--ammonia ligase	P04770.1	RecName: Full=Glutamine synthetase PR-1; AltName: Full=Gln isozyme beta; AltName: Full=Glutamate--ammonia ligase	1	1.26e-05	39100.8	2	2	2	CTRL-21.12030.12030.2	R	ITEVAGVVLSFDPKPIKGDWNGAGAHTNYSTKTMRNDGGY	E	0.997	0	0	8.74		2132.96	2	-2100	-1000000	224	263
My Experiment	CTRL3	Mudpit_CTRL-21	RecName: Full=Glutamine synthetase PR-1; AltName: Full=Gln isozyme beta; AltName: Full=Glutamate--ammonia ligase	P04770.1	RecName: Full=Glutamine synthetase PR-1; AltName: Full=Gln isozyme beta; AltName: Full=Glutamate--ammonia ligase	1	1.26e-05	39100.8	2	2	2	CTRL-22.7022.7022.3	A	PGQDSEVIIYPQAIFKDPFRR	G	0.996	1.63	0.0079	0		2475.26	3	-0.027	-11	64	84
My Experiment	FCA1	Mudpit_Bioc-11	RecName: Full=Glutamine synthetase PR-1; AltName: Full=Gln isozyme beta; AltName: Full=Glutamate--ammonia ligase	P04770.1	RecName: Full=Glutamine synthetase PR-1; AltName: Full=Gln isozyme beta; AltName: Full=Glutamate--ammonia ligase	1	2.71e-05	39100.8	4	4	4	FCA-11.3887.3887.2	R	DIVDAHYK	A	0.99	1.58	0.343	0.638		959.47	2	0.0026	2.7	170	177
My Experiment	FCA1	Mudpit_Bioc-11	RecName: Full=Glutamine synthetase PR-1; AltName: Full=Gln isozyme beta; AltName: Full=Glutamate--ammonia ligase	P04770.1	RecName: Full=Glutamine synthetase PR-1; AltName: Full=Gln isozyme beta; AltName: Full=Glutamate--ammonia ligase	1	2.71e-05	39100.8	4	4	4	FCA-12.3709.3709.2	R	DIVDAHYK	A	0.99	1.64	0.414	0.602		959.47	2	0.0017	1.8	170	177
My Experiment	FCA1	Mudpit_Bioc-11	RecName: Full=Glutamine synthetase PR-1; AltName: Full=Gln isozyme beta; AltName: Full=Glutamate--ammonia ligase	P04770.1	RecName: Full=Glutamine synthetase PR-1; AltName: Full=Gln isozyme beta; AltName: Full=Glutamate--ammonia ligase	1	2.71e-05	39100.8	4	4	4	FCA-13.3701.3701.2	R	DIVDAHYK	A	0.99	1.77	0.392	0.585		959.47	2	0.0031	3.2	170	177
My Experiment	FCA1	Mudpit_Bioc-11	RecName: Full=Glutamine synthetase PR-1; AltName: Full=Gln isozyme beta; AltName: Full=Glutamate--ammonia ligase	P04770.1	RecName: Full=Glutamine synthetase PR-1; AltName: Full=Gln isozyme beta; AltName: Full=Glutamate--ammonia ligase	1	2.71e-05	39100.8	4	4	4	FCA-13.2905.2905.3	K	EHIAAYGEGNER	R	0.988	2.16	0.454	0.854		1344.61	3	0.0032	2.4	279	290
My Experiment	FCA1	Mudpit_Bioc-11	RecName: Full=Glutamine synthetase PR-1; AltName: Full=Gln isozyme beta; AltName: Full=Glutamate--ammonia ligase	P04770.1	RecName: Full=Glutamine synthetase PR-1; AltName: Full=Gln isozyme beta; AltName: Full=Glutamate--ammonia ligase	1	2.71e-05	39100.8	4	4	4	FCA-13.2955.2955.3	K	EHIAAYGEGNER	R	0.995	2.36	0.289	2		1344.61	3	0.0032	2.4	279	290
My Experiment	FCA1	Mudpit_Bioc-11	RecName: Full=Glutamine synthetase PR-1; AltName: Full=Gln isozyme beta; AltName: Full=Glutamate--ammonia ligase	P04770.1	RecName: Full=Glutamine synthetase PR-1; AltName: Full=Gln isozyme beta; AltName: Full=Glutamate--ammonia ligase	1	2.71e-05	39100.8	4	4	4	FCA-13.2907.2907.2	K	EHIAAYGEGNER	R	0.997	2.75	0.502	3		1344.61	2	0.0021	1.6	279	290
My Experiment	FCA1	Mudpit_Bioc-11	RecName: Full=Glutamine synthetase PR-1; AltName: Full=Gln isozyme beta; AltName: Full=Glutamate--ammonia ligase	P04770.1	RecName: Full=Glutamine synthetase PR-1; AltName: Full=Gln isozyme beta; AltName: Full=Glutamate--ammonia ligase	1	2.71e-05	39100.8	4	4	4	FCA-13.3490.3490.3	K	GDWNGAGAHTNYSTK	T	0.995	2.95	0.391	1.77		1579.68	3	2	1300	241	255
My Experiment	FCA1	Mudpit_Bioc-11	RecName: Full=Glutamine synthetase PR-1; AltName: Full=Gln isozyme beta; AltName: Full=Glutamate--ammonia ligase	P04770.1	RecName: Full=Glutamine synthetase PR-1; AltName: Full=Gln isozyme beta; AltName: Full=Glutamate--ammonia ligase	1	2.71e-05	39100.8	4	4	4	FCA-13.3730.3730.3	K	GDWNGAGAHTNYSTK	T	0.995	3.35	0.402	1.77		1578.67	3	0.99	630	241	255
My Experiment	FCA1	Mudpit_Bioc-11	RecName: Full=Glutamine synthetase PR-1; AltName: Full=Gln isozyme beta; AltName: Full=Glutamate--ammonia ligase	P04770.1	RecName: Full=Glutamine synthetase PR-1; AltName: Full=Gln isozyme beta; AltName: Full=Glutamate--ammonia ligase	1	2.71e-05	39100.8	4	4	4	FCA-12.9250.9250.4	P	GPVKNPSELPKWNYDGSSTGQAPGQDSEVIIYPQAIFK	D	0.996	2.78	0.338	0		4118.89	4	1.8	450	42	79
My Experiment	FCA1	Mudpit_Bioc-11	RecName: Full=Glutamine synthetase PR-1; AltName: Full=Gln isozyme beta; AltName: Full=Glutamate--ammonia ligase	P04770.1	RecName: Full=Glutamine synthetase PR-1; AltName: Full=Gln isozyme beta; AltName: Full=Glutamate--ammonia ligase	1	2.71e-05	39100.8	4	4	4	FCA-13.5546.5546.2	R	HETADINTF	L	0.995	2.08	0.223	0.553		1046.47	2	0.0035	3.3	296	304
My Experiment	FCA1	Mudpit_Bioc-11	RecName: Full=Glutamine synthetase PR-1; AltName: Full=Gln isozyme beta; AltName: Full=Glutamate--ammonia ligase	P04770.1	RecName: Full=Glutamine synthetase PR-1; AltName: Full=Gln isozyme beta; AltName: Full=Glutamate--ammonia ligase	1	2.71e-05	39100.8	4	4	4	FCA-13.9455.9455.3	R	HETADINTFLWGVANR	G	0.995	3.22	0.498	2.21		1843.91	3	1	540	296	311
My Experiment	FCA1	Mudpit_Bioc-11	RecName: Full=Glutamine synthetase PR-1; AltName: Full=Gln isozyme beta; AltName: Full=Glutamate--ammonia ligase	P04770.1	RecName: Full=Glutamine synthetase PR-1; AltName: Full=Gln isozyme beta; AltName: Full=Glutamate--ammonia ligase	1	2.71e-05	39100.8	4	4	4	FCA-13.9406.9406.3	R	HETADINTFLWGVANR	G	0.995	3.38	0.461	2.85		1842.9	3	0.0029	1.6	296	311
My Experiment	FCA1	Mudpit_Bioc-11	RecName: Full=Glutamine synthetase PR-1; AltName: Full=Gln isozyme beta; AltName: Full=Glutamate--ammonia ligase	P04770.1	RecName: Full=Glutamine synthetase PR-1; AltName: Full=Gln isozyme beta; AltName: Full=Glutamate--ammonia ligase	1	2.71e-05	39100.8	4	4	4	FCA-11.9607.9607.3	R	HETADINTFLWGVANR	G	0.995	3.56	0.519	1.96		1842.9	3	0.0022	1.2	296	311
My Experiment	FCA1	Mudpit_Bioc-11	RecName: Full=Glutamine synthetase PR-1; AltName: Full=Gln isozyme beta; AltName: Full=Glutamate--ammonia ligase	P04770.1	RecName: Full=Glutamine synthetase PR-1; AltName: Full=Gln isozyme beta; AltName: Full=Glutamate--ammonia ligase	1	2.71e-05	39100.8	4	4	4	FCA-12.9445.9445.3	R	HETADINTFLWGVANR	G	0.995	3.62	0.488	1.92		1842.91	3	0.0068	3.7	296	311
My Experiment	FCA1	Mudpit_Bioc-11	RecName: Full=Glutamine synthetase PR-1; AltName: Full=Gln isozyme beta; AltName: Full=Glutamate--ammonia ligase	P04770.1	RecName: Full=Glutamine synthetase PR-1; AltName: Full=Gln isozyme beta; AltName: Full=Glutamate--ammonia ligase	1	2.71e-05	39100.8	4	4	4	FCA-14.9461.9461.3	R	HETADINTFLWGVANR	G	0.995	3.69	0.515	2.03		1843.91	3	1	540	296	311
My Experiment	FCA1	Mudpit_Bioc-11	RecName: Full=Glutamine synthetase PR-1; AltName: Full=Gln isozyme beta; AltName: Full=Glutamate--ammonia ligase	P04770.1	RecName: Full=Glutamine synthetase PR-1; AltName: Full=Gln isozyme beta; AltName: Full=Glutamate--ammonia ligase	1	2.71e-05	39100.8	4	4	4	FCA-13.9424.9424.2	R	HETADINTFLWGVANR	G	0.997	4.8	0.627	13.1		1842.9	2	-0.0017	-0.94	296	311
My Experiment	FCA1	Mudpit_Bioc-11	RecName: Full=Glutamine synthetase PR-1; AltName: Full=Gln isozyme beta; AltName: Full=Glutamate--ammonia ligase	P04770.1	RecName: Full=Glutamine synthetase PR-1; AltName: Full=Gln isozyme beta; AltName: Full=Glutamate--ammonia ligase	1	2.71e-05	39100.8	4	4	4	FCA-13.1894.1894.3	R	HKEHIAAYGEGNER	R	0.995	3.59	0.438	2.06		1609.76	3	0.0018	1.1	277	290
My Experiment	FCA1	Mudpit_Bioc-11	RecName: Full=Glutamine synthetase PR-1; AltName: Full=Gln isozyme beta; AltName: Full=Glutamate--ammonia ligase	P04770.1	RecName: Full=Glutamine synthetase PR-1; AltName: Full=Gln isozyme beta; AltName: Full=Glutamate--ammonia ligase	1	2.71e-05	39100.8	4	4	4	FCA-13.8816.8816.3	R	LTGRHETADINTFLWGVANR	G	0.997	5.41	0.568	7.01		2271.16	3	1	440	292	311
My Experiment	FCA1	Mudpit_Bioc-11	RecName: Full=Glutamine synthetase PR-1; AltName: Full=Gln isozyme beta; AltName: Full=Glutamate--ammonia ligase	P04770.1	RecName: Full=Glutamine synthetase PR-1; AltName: Full=Gln isozyme beta; AltName: Full=Glutamate--ammonia ligase	1	2.71e-05	39100.8	4	4	4	FCA-13.5313.5313.4	R	RGNNILVICDAYTPAGEPIPTNK	R	0.996	1.49	0.0639	0		2455.17	4	-0.079	-32	84	106
My Experiment	FCA1	Mudpit_Bioc-11	RecName: Full=Glutamine synthetase PR-1; AltName: Full=Gln isozyme beta; AltName: Full=Glutamate--ammonia ligase	P04770.1	RecName: Full=Glutamine synthetase PR-1; AltName: Full=Gln isozyme beta; AltName: Full=Glutamate--ammonia ligase	1	2.71e-05	39100.8	4	4	4	FCA-11.4893.4893.4	R	RGNNILVICDAYTPAGEPIPTNKR	H	0.996	2	0.023	0		2611.28	4	-0.076	-29	84	107
My Experiment	FCA1	Mudpit_Bioc-11	RecName: Full=Glutamine synthetase PR-1; AltName: Full=Gln isozyme beta; AltName: Full=Glutamate--ammonia ligase	P04770.1	RecName: Full=Glutamine synthetase PR-1; AltName: Full=Gln isozyme beta; AltName: Full=Glutamate--ammonia ligase	1	2.71e-05	39100.8	4	4	4	FCA-11.10004.10004.2	E	VAGVVLSFDPK	P	0.995	1.41	0.0829	0		1130.65	2	0.014	12	227	237
My Experiment	FCA2	Mudpit_BIOC-21	RecName: Full=Glutamine synthetase PR-1; AltName: Full=Gln isozyme beta; AltName: Full=Glutamate--ammonia ligase	P04770.1	RecName: Full=Glutamine synthetase PR-1; AltName: Full=Gln isozyme beta; AltName: Full=Glutamate--ammonia ligase	1	4.46e-05	39100.8	3	3	7	FCA-22.11655.11655.2	A	EEPWYGIEQEYTLLQK	E	0.997	0	0	6.6	Dehydrated (-18)	2009.02	2	2.1	1000	122	137
My Experiment	FCA2	Mudpit_BIOC-21	RecName: Full=Glutamine synthetase PR-1; AltName: Full=Gln isozyme beta; AltName: Full=Glutamate--ammonia ligase	P04770.1	RecName: Full=Glutamine synthetase PR-1; AltName: Full=Gln isozyme beta; AltName: Full=Glutamate--ammonia ligase	1	4.46e-05	39100.8	3	3	7	FCA-21.11644.11644.2	A	EEPWYGIEQEYTLLQK	E	0.997	0	0	6.64	Dehydrated (-18)	2009.02	2	2.1	1000	122	137
My Experiment	FCA2	Mudpit_BIOC-21	RecName: Full=Glutamine synthetase PR-1; AltName: Full=Gln isozyme beta; AltName: Full=Glutamate--ammonia ligase	P04770.1	RecName: Full=Glutamine synthetase PR-1; AltName: Full=Gln isozyme beta; AltName: Full=Glutamate--ammonia ligase	1	4.46e-05	39100.8	3	3	7	FCA-23.11419.11419.2	A	EEPWYGIEQEYTLLQK	E	0.997	0	0	6.85	Dehydrated (-18)	2009.02	2	2.1	1000	122	137
My Experiment	FCA2	Mudpit_BIOC-21	RecName: Full=Glutamine synthetase PR-1; AltName: Full=Gln isozyme beta; AltName: Full=Glutamate--ammonia ligase	P04770.1	RecName: Full=Glutamine synthetase PR-1; AltName: Full=Gln isozyme beta; AltName: Full=Glutamate--ammonia ligase	1	4.46e-05	39100.8	3	3	7	FCA-24.11330.11330.2	A	EEPWYGIEQEYTLLQK	E	0.997	0	0	8.6	Dehydrated (-18)	2009.02	2	2.1	1000	122	137
My Experiment	FCA2	Mudpit_BIOC-21	RecName: Full=Glutamine synthetase PR-1; AltName: Full=Gln isozyme beta; AltName: Full=Glutamate--ammonia ligase	P04770.1	RecName: Full=Glutamine synthetase PR-1; AltName: Full=Gln isozyme beta; AltName: Full=Glutamate--ammonia ligase	1	4.46e-05	39100.8	3	3	7	FCA-24.11380.11380.2	A	EEPWYGIEQEYTLLQK	E	0.997	0	0	9.08	Dehydrated (-18)	2009.02	2	2.1	1000	122	137
My Experiment	FCA2	Mudpit_BIOC-21	RecName: Full=Glutamine synthetase PR-1; AltName: Full=Gln isozyme beta; AltName: Full=Glutamate--ammonia ligase	P04770.1	RecName: Full=Glutamine synthetase PR-1; AltName: Full=Gln isozyme beta; AltName: Full=Glutamate--ammonia ligase	1	4.46e-05	39100.8	3	3	7	FCA-23.3287.3287.3	K	EHIAAYGEGNER	R	0.995	2.05	0.252	1.07		1344.61	3	0.0062	4.6	279	290
My Experiment	FCA2	Mudpit_BIOC-21	RecName: Full=Glutamine synthetase PR-1; AltName: Full=Gln isozyme beta; AltName: Full=Glutamate--ammonia ligase	P04770.1	RecName: Full=Glutamine synthetase PR-1; AltName: Full=Gln isozyme beta; AltName: Full=Glutamate--ammonia ligase	1	4.46e-05	39100.8	3	3	7	FCA-24.3321.3321.2	K	EHIAAYGEGNER	R	0.997	2.55	0.51	2.1		1344.61	2	0.0026	1.9	279	290
My Experiment	FCA2	Mudpit_BIOC-21	RecName: Full=Glutamine synthetase PR-1; AltName: Full=Gln isozyme beta; AltName: Full=Glutamate--ammonia ligase	P04770.1	RecName: Full=Glutamine synthetase PR-1; AltName: Full=Gln isozyme beta; AltName: Full=Glutamate--ammonia ligase	1	4.46e-05	39100.8	3	3	7	FCA-24.3349.3349.3	K	EHIAAYGEGNER	R	0.997	2.6	0.377	1.31		1344.61	3	0.0048	3.6	279	290
My Experiment	FCA2	Mudpit_BIOC-21	RecName: Full=Glutamine synthetase PR-1; AltName: Full=Gln isozyme beta; AltName: Full=Glutamate--ammonia ligase	P04770.1	RecName: Full=Glutamine synthetase PR-1; AltName: Full=Gln isozyme beta; AltName: Full=Glutamate--ammonia ligase	1	4.46e-05	39100.8	3	3	7	FCA-24.9538.9538.4	P	GPVKNPSELPKWNYDGSSTGQAPGQDSEVIIYPQAIFK	D	0.997	2.22	0.224	0		4115.88	4	-1.2	-280	42	79
My Experiment	FCA2	Mudpit_BIOC-21	RecName: Full=Glutamine synthetase PR-1; AltName: Full=Gln isozyme beta; AltName: Full=Glutamate--ammonia ligase	P04770.1	RecName: Full=Glutamine synthetase PR-1; AltName: Full=Gln isozyme beta; AltName: Full=Glutamate--ammonia ligase	1	4.46e-05	39100.8	3	3	7	FCA-22.9784.9784.4	P	GPVKNPSELPKWNYDGSSTGQAPGQDSEVIIYPQAIFK	D	0.997	2.3	0.197	0		4115.88	4	-1.2	-280	42	79
My Experiment	FCA2	Mudpit_BIOC-21	RecName: Full=Glutamine synthetase PR-1; AltName: Full=Gln isozyme beta; AltName: Full=Glutamate--ammonia ligase	P04770.1	RecName: Full=Glutamine synthetase PR-1; AltName: Full=Gln isozyme beta; AltName: Full=Glutamate--ammonia ligase	1	4.46e-05	39100.8	3	3	7	FCA-21.9778.9778.4	P	GPVKNPSELPKWNYDGSSTGQAPGQDSEVIIYPQAIFK	D	0.997	2.51	0.211	0		4115.88	4	-1.2	-280	42	79
My Experiment	FCA2	Mudpit_BIOC-21	RecName: Full=Glutamine synthetase PR-1; AltName: Full=Gln isozyme beta; AltName: Full=Glutamate--ammonia ligase	P04770.1	RecName: Full=Glutamine synthetase PR-1; AltName: Full=Gln isozyme beta; AltName: Full=Glutamate--ammonia ligase	1	4.46e-05	39100.8	3	3	7	FCA-22.9081.9081.4	K	GYFEDRRPASNMDPYVVTSMIADTTI	L	0.997	1.86	0.165	0		2949.44	4	1.1	360	327	352
My Experiment	FCA2	Mudpit_BIOC-21	RecName: Full=Glutamine synthetase PR-1; AltName: Full=Gln isozyme beta; AltName: Full=Glutamate--ammonia ligase	P04770.1	RecName: Full=Glutamine synthetase PR-1; AltName: Full=Gln isozyme beta; AltName: Full=Glutamate--ammonia ligase	1	4.46e-05	39100.8	3	3	7	FCA-22.9131.9131.4	K	GYFEDRRPASNMDPYVVTSMIADTTI	L	0.997	1.88	0.0323	0		2949.44	4	1.1	360	327	352
My Experiment	FCA2	Mudpit_BIOC-21	RecName: Full=Glutamine synthetase PR-1; AltName: Full=Gln isozyme beta; AltName: Full=Glutamate--ammonia ligase	P04770.1	RecName: Full=Glutamine synthetase PR-1; AltName: Full=Gln isozyme beta; AltName: Full=Glutamate--ammonia ligase	1	4.46e-05	39100.8	3	3	7	FCA-22.9253.9253.4	K	GYFEDRRPASNMDPYVVTSMIADTTI	L	0.997	1.99	0.106	0		2949.44	4	1.1	360	327	352
My Experiment	FCA2	Mudpit_BIOC-21	RecName: Full=Glutamine synthetase PR-1; AltName: Full=Gln isozyme beta; AltName: Full=Glutamate--ammonia ligase	P04770.1	RecName: Full=Glutamine synthetase PR-1; AltName: Full=Gln isozyme beta; AltName: Full=Glutamate--ammonia ligase	1	4.46e-05	39100.8	3	3	7	FCA-24.5917.5917.2	R	HETADINTF	L	0.994	2.04	0.195	1.03		1046.47	2	0.0049	4.7	296	304
My Experiment	FCA2	Mudpit_BIOC-21	RecName: Full=Glutamine synthetase PR-1; AltName: Full=Gln isozyme beta; AltName: Full=Glutamate--ammonia ligase	P04770.1	RecName: Full=Glutamine synthetase PR-1; AltName: Full=Gln isozyme beta; AltName: Full=Glutamate--ammonia ligase	1	4.46e-05	39100.8	3	3	7	FCA-24.9769.9769.3	R	HETADINTFLWGVANR	G	0.997	3	0.467	1.89		1842.91	3	0.0067	3.6	296	311
My Experiment	FCA2	Mudpit_BIOC-21	RecName: Full=Glutamine synthetase PR-1; AltName: Full=Gln isozyme beta; AltName: Full=Glutamate--ammonia ligase	P04770.1	RecName: Full=Glutamine synthetase PR-1; AltName: Full=Gln isozyme beta; AltName: Full=Glutamate--ammonia ligase	1	4.46e-05	39100.8	3	3	7	FCA-26.9417.9417.3	R	HETADINTFLWGVANR	G	0.997	3.39	0.341	1.72		1842.91	3	0.0091	4.9	296	311
My Experiment	FCA2	Mudpit_BIOC-21	RecName: Full=Glutamine synthetase PR-1; AltName: Full=Gln isozyme beta; AltName: Full=Glutamate--ammonia ligase	P04770.1	RecName: Full=Glutamine synthetase PR-1; AltName: Full=Gln isozyme beta; AltName: Full=Glutamate--ammonia ligase	1	4.46e-05	39100.8	3	3	7	FCA-23.9719.9719.3	R	HETADINTFLWGVANR	G	0.997	3.41	0.438	1.82		1842.91	3	0.0078	4.2	296	311
My Experiment	FCA2	Mudpit_BIOC-21	RecName: Full=Glutamine synthetase PR-1; AltName: Full=Gln isozyme beta; AltName: Full=Glutamate--ammonia ligase	P04770.1	RecName: Full=Glutamine synthetase PR-1; AltName: Full=Gln isozyme beta; AltName: Full=Glutamate--ammonia ligase	1	4.46e-05	39100.8	3	3	7	FCA-23.9770.9770.3	R	HETADINTFLWGVANR	G	0.997	3.51	0.419	2.12		1842.91	3	0.0071	3.9	296	311
My Experiment	FCA2	Mudpit_BIOC-21	RecName: Full=Glutamine synthetase PR-1; AltName: Full=Gln isozyme beta; AltName: Full=Glutamate--ammonia ligase	P04770.1	RecName: Full=Glutamine synthetase PR-1; AltName: Full=Gln isozyme beta; AltName: Full=Glutamate--ammonia ligase	1	4.46e-05	39100.8	3	3	7	FCA-21.9916.9916.3	R	HETADINTFLWGVANR	G	0.997	3.59	0.497	1.42		1842.91	3	0.0068	3.7	296	311
My Experiment	FCA2	Mudpit_BIOC-21	RecName: Full=Glutamine synthetase PR-1; AltName: Full=Gln isozyme beta; AltName: Full=Glutamate--ammonia ligase	P04770.1	RecName: Full=Glutamine synthetase PR-1; AltName: Full=Gln isozyme beta; AltName: Full=Glutamate--ammonia ligase	1	4.46e-05	39100.8	3	3	7	FCA-24.9720.9720.3	R	HETADINTFLWGVANR	G	0.997	3.62	0.482	1.8		1842.91	3	0.0084	4.6	296	311
My Experiment	FCA2	Mudpit_BIOC-21	RecName: Full=Glutamine synthetase PR-1; AltName: Full=Gln isozyme beta; AltName: Full=Glutamate--ammonia ligase	P04770.1	RecName: Full=Glutamine synthetase PR-1; AltName: Full=Gln isozyme beta; AltName: Full=Glutamate--ammonia ligase	1	4.46e-05	39100.8	3	3	7	FCA-22.9940.9940.3	R	HETADINTFLWGVANR	G	0.997	3.75	0.523	1.36		1842.91	3	0.0078	4.2	296	311
My Experiment	FCA2	Mudpit_BIOC-21	RecName: Full=Glutamine synthetase PR-1; AltName: Full=Gln isozyme beta; AltName: Full=Glutamate--ammonia ligase	P04770.1	RecName: Full=Glutamine synthetase PR-1; AltName: Full=Gln isozyme beta; AltName: Full=Glutamate--ammonia ligase	1	4.46e-05	39100.8	3	3	7	FCA-23.2194.2194.3	R	HKEHIAAYGEGNER	R	0.997	2.97	0.482	2.44		1609.76	3	0.0044	2.7	277	290
My Experiment	FCA2	Mudpit_BIOC-21	RecName: Full=Glutamine synthetase PR-1; AltName: Full=Gln isozyme beta; AltName: Full=Glutamate--ammonia ligase	P04770.1	RecName: Full=Glutamine synthetase PR-1; AltName: Full=Gln isozyme beta; AltName: Full=Glutamate--ammonia ligase	1	4.46e-05	39100.8	3	3	7	FCA-24.2179.2179.3	R	HKEHIAAYGEGNER	R	0.997	3.28	0.49	1.36		1609.77	3	0.0053	3.3	277	290
My Experiment	FCA2	Mudpit_BIOC-21	RecName: Full=Glutamine synthetase PR-1; AltName: Full=Gln isozyme beta; AltName: Full=Glutamate--ammonia ligase	P04770.1	RecName: Full=Glutamine synthetase PR-1; AltName: Full=Gln isozyme beta; AltName: Full=Glutamate--ammonia ligase	1	4.46e-05	39100.8	3	3	7	FCA-22.2322.2322.3	R	HKEHIAAYGEGNER	R	0.997	3.26	0.549	4.74		1609.77	3	0.0076	4.7	277	290
My Experiment	FCA2	Mudpit_BIOC-21	RecName: Full=Glutamine synthetase PR-1; AltName: Full=Gln isozyme beta; AltName: Full=Glutamate--ammonia ligase	P04770.1	RecName: Full=Glutamine synthetase PR-1; AltName: Full=Gln isozyme beta; AltName: Full=Glutamate--ammonia ligase	1	4.46e-05	39100.8	3	3	7	FCA-26.12026.12026.2	S	TGQAPGQDSEVIIYPQAIFK	D	0.981	1.01	0.148	0		2163.06	2	1.9	900	60	79
My Experiment	FCA2	Mudpit_BIOC-21	RecName: Full=Glutamine synthetase PR-1; AltName: Full=Gln isozyme beta; AltName: Full=Glutamate--ammonia ligase	P04770.1	RecName: Full=Glutamine synthetase PR-1; AltName: Full=Gln isozyme beta; AltName: Full=Glutamate--ammonia ligase	1	4.46e-05	39100.8	3	3	7	FCA-23.11141.11141.3	K	WNYDGSSTGQAPGQDSEVIIYPQAIFKDPFR	R	0.997	2.71	0.321	2.28		3486.65	3	0.99	290	53	83
My Experiment	FCA3	Mudpit_BIOC-31	RecName: Full=Glutamine synthetase PR-1; AltName: Full=Gln isozyme beta; AltName: Full=Glutamate--ammonia ligase	P04770.1	RecName: Full=Glutamine synthetase PR-1; AltName: Full=Gln isozyme beta; AltName: Full=Glutamate--ammonia ligase	1	5.7e-05	39100.8	6	6	9	FCA-31.11374.11374.2	A	EEPWYGIEQEYTLLQK	E	0.997	0	0	7.85	Dehydrated (-18)	2009.02	2	2.1	1000	122	137
My Experiment	FCA3	Mudpit_BIOC-31	RecName: Full=Glutamine synthetase PR-1; AltName: Full=Gln isozyme beta; AltName: Full=Glutamate--ammonia ligase	P04770.1	RecName: Full=Glutamine synthetase PR-1; AltName: Full=Gln isozyme beta; AltName: Full=Glutamate--ammonia ligase	1	5.7e-05	39100.8	6	6	9	FCA-34.11542.11542.2	A	EEPWYGIEQEYTLLQK	E	0.997	0	0	8.11	Dehydrated (-18)	2009.02	2	2.1	1000	122	137
My Experiment	FCA3	Mudpit_BIOC-31	RecName: Full=Glutamine synthetase PR-1; AltName: Full=Gln isozyme beta; AltName: Full=Glutamate--ammonia ligase	P04770.1	RecName: Full=Glutamine synthetase PR-1; AltName: Full=Gln isozyme beta; AltName: Full=Glutamate--ammonia ligase	1	5.7e-05	39100.8	6	6	9	FCA-33.11480.11480.2	A	EEPWYGIEQEYTLLQK	E	0.997	0	0	8.34	Dehydrated (-18)	2009.02	2	2.1	1000	122	137
My Experiment	FCA3	Mudpit_BIOC-31	RecName: Full=Glutamine synthetase PR-1; AltName: Full=Gln isozyme beta; AltName: Full=Glutamate--ammonia ligase	P04770.1	RecName: Full=Glutamine synthetase PR-1; AltName: Full=Gln isozyme beta; AltName: Full=Glutamate--ammonia ligase	1	5.7e-05	39100.8	6	6	9	FCA-32.11458.11458.2	A	EEPWYGIEQEYTLLQK	E	0.997	0	0	9.34	Dehydrated (-18)	2009.02	2	2.1	1000	122	137
My Experiment	FCA3	Mudpit_BIOC-31	RecName: Full=Glutamine synthetase PR-1; AltName: Full=Gln isozyme beta; AltName: Full=Glutamate--ammonia ligase	P04770.1	RecName: Full=Glutamine synthetase PR-1; AltName: Full=Gln isozyme beta; AltName: Full=Glutamate--ammonia ligase	1	5.7e-05	39100.8	6	6	9	FCA-33.3285.3285.3	K	EHIAAYGEGNER	R	0.997	2.29	0.477	1.49		1344.61	3	0.0065	4.8	279	290
My Experiment	FCA3	Mudpit_BIOC-31	RecName: Full=Glutamine synthetase PR-1; AltName: Full=Gln isozyme beta; AltName: Full=Glutamate--ammonia ligase	P04770.1	RecName: Full=Glutamine synthetase PR-1; AltName: Full=Gln isozyme beta; AltName: Full=Glutamate--ammonia ligase	1	5.7e-05	39100.8	6	6	9	FCA-33.3890.3890.3	K	GDWNGAGAHTNYSTK	T	0.997	3.03	0.4	1.26		1578.68	3	0.99	630	241	255
My Experiment	FCA3	Mudpit_BIOC-31	RecName: Full=Glutamine synthetase PR-1; AltName: Full=Gln isozyme beta; AltName: Full=Glutamate--ammonia ligase	P04770.1	RecName: Full=Glutamine synthetase PR-1; AltName: Full=Gln isozyme beta; AltName: Full=Glutamate--ammonia ligase	1	5.7e-05	39100.8	6	6	9	FCA-32.9576.9576.4	P	GPVKNPSELPKWNYDGSSTGQAPGQDSEVIIYPQAIFK	D	0.997	2.38	0.213	0		4115.88	4	-1.2	-280	42	79
My Experiment	FCA3	Mudpit_BIOC-31	RecName: Full=Glutamine synthetase PR-1; AltName: Full=Gln isozyme beta; AltName: Full=Glutamate--ammonia ligase	P04770.1	RecName: Full=Glutamine synthetase PR-1; AltName: Full=Gln isozyme beta; AltName: Full=Glutamate--ammonia ligase	1	5.7e-05	39100.8	6	6	9	FCA-34.9699.9699.4	P	GPVKNPSELPKWNYDGSSTGQAPGQDSEVIIYPQAIFK	D	0.997	2.59	0.312	0		4115.89	4	-1.2	-280	42	79
My Experiment	FCA3	Mudpit_BIOC-31	RecName: Full=Glutamine synthetase PR-1; AltName: Full=Gln isozyme beta; AltName: Full=Glutamate--ammonia ligase	P04770.1	RecName: Full=Glutamine synthetase PR-1; AltName: Full=Gln isozyme beta; AltName: Full=Glutamate--ammonia ligase	1	5.7e-05	39100.8	6	6	9	FCA-32.9032.9032.4	K	GYFEDRRPASNMDPYVVTSMIADTTI	L	0.997	1.74	0.0167	0		2949.45	4	1.1	360	327	352
My Experiment	FCA3	Mudpit_BIOC-31	RecName: Full=Glutamine synthetase PR-1; AltName: Full=Gln isozyme beta; AltName: Full=Glutamate--ammonia ligase	P04770.1	RecName: Full=Glutamine synthetase PR-1; AltName: Full=Gln isozyme beta; AltName: Full=Glutamate--ammonia ligase	1	5.7e-05	39100.8	6	6	9	FCA-31.8916.8916.4	K	GYFEDRRPASNMDPYVVTSMIADTTI	L	0.997	1.83	0.0339	0		2949.44	4	1.1	360	327	352
My Experiment	FCA3	Mudpit_BIOC-31	RecName: Full=Glutamine synthetase PR-1; AltName: Full=Gln isozyme beta; AltName: Full=Glutamate--ammonia ligase	P04770.1	RecName: Full=Glutamine synthetase PR-1; AltName: Full=Gln isozyme beta; AltName: Full=Glutamate--ammonia ligase	1	5.7e-05	39100.8	6	6	9	FCA-31.8863.8863.4	K	GYFEDRRPASNMDPYVVTSMIADTTI	L	0.997	1.86	0.0662	0		2949.44	4	1.1	360	327	352
My Experiment	FCA3	Mudpit_BIOC-31	RecName: Full=Glutamine synthetase PR-1; AltName: Full=Gln isozyme beta; AltName: Full=Glutamate--ammonia ligase	P04770.1	RecName: Full=Glutamine synthetase PR-1; AltName: Full=Gln isozyme beta; AltName: Full=Glutamate--ammonia ligase	1	5.7e-05	39100.8	6	6	9	FCA-36.9580.9580.3	R	HETADINTFLWGVANR	G	0.997	2.96	0.39	1.68		1842.91	3	0.011	6.1	296	311
My Experiment	FCA3	Mudpit_BIOC-31	RecName: Full=Glutamine synthetase PR-1; AltName: Full=Gln isozyme beta; AltName: Full=Glutamate--ammonia ligase	P04770.1	RecName: Full=Glutamine synthetase PR-1; AltName: Full=Gln isozyme beta; AltName: Full=Glutamate--ammonia ligase	1	5.7e-05	39100.8	6	6	9	FCA-34.9878.9878.3	R	HETADINTFLWGVANR	G	0.997	3.23	0.479	2.41		1842.91	3	0.0086	4.7	296	311
My Experiment	FCA3	Mudpit_BIOC-31	RecName: Full=Glutamine synthetase PR-1; AltName: Full=Gln isozyme beta; AltName: Full=Glutamate--ammonia ligase	P04770.1	RecName: Full=Glutamine synthetase PR-1; AltName: Full=Gln isozyme beta; AltName: Full=Glutamate--ammonia ligase	1	5.7e-05	39100.8	6	6	9	FCA-32.9760.9760.3	R	HETADINTFLWGVANR	G	0.997	3.57	0.324	1.8		1842.91	3	0.0062	3.4	296	311
My Experiment	FCA3	Mudpit_BIOC-31	RecName: Full=Glutamine synthetase PR-1; AltName: Full=Gln isozyme beta; AltName: Full=Glutamate--ammonia ligase	P04770.1	RecName: Full=Glutamine synthetase PR-1; AltName: Full=Gln isozyme beta; AltName: Full=Glutamate--ammonia ligase	1	5.7e-05	39100.8	6	6	9	FCA-33.9766.9766.3	R	HETADINTFLWGVANR	G	0.997	3.68	0.46	2		1842.91	3	0.0074	4	296	311
My Experiment	FCA3	Mudpit_BIOC-31	RecName: Full=Glutamine synthetase PR-1; AltName: Full=Gln isozyme beta; AltName: Full=Glutamate--ammonia ligase	P04770.1	RecName: Full=Glutamine synthetase PR-1; AltName: Full=Gln isozyme beta; AltName: Full=Glutamate--ammonia ligase	1	5.7e-05	39100.8	6	6	9	FCA-31.9687.9687.3	R	HETADINTFLWGVANR	G	0.997	3.75	0.499	2.26		1842.91	3	0.0091	4.9	296	311
My Experiment	FCA3	Mudpit_BIOC-31	RecName: Full=Glutamine synthetase PR-1; AltName: Full=Gln isozyme beta; AltName: Full=Glutamate--ammonia ligase	P04770.1	RecName: Full=Glutamine synthetase PR-1; AltName: Full=Gln isozyme beta; AltName: Full=Glutamate--ammonia ligase	1	5.7e-05	39100.8	6	6	9	FCA-33.9796.9796.2	R	HETADINTFLWGVANR	G	0.997	3.77	0.544	4.15		1842.91	2	0.0062	3.3	296	311
My Experiment	FCA3	Mudpit_BIOC-31	RecName: Full=Glutamine synthetase PR-1; AltName: Full=Gln isozyme beta; AltName: Full=Glutamate--ammonia ligase	P04770.1	RecName: Full=Glutamine synthetase PR-1; AltName: Full=Gln isozyme beta; AltName: Full=Glutamate--ammonia ligase	1	5.7e-05	39100.8	6	6	9	FCA-36.9183.9183.2	K	RHKEHIAAYGEGNE	R	0.993	1.17	0.0744	0		1608.73	2	-1	-640	276	289
My Experiment	FCA3	Mudpit_BIOC-31	RecName: Full=Glutamine synthetase PR-1; AltName: Full=Gln isozyme beta; AltName: Full=Glutamate--ammonia ligase	P04770.1	RecName: Full=Glutamine synthetase PR-1; AltName: Full=Gln isozyme beta; AltName: Full=Glutamate--ammonia ligase	1	5.7e-05	39100.8	6	6	9	FCA-36.8651.8651.2	M	RNDGGYEEIK	S	0.994	1.72	0.0388	0		1179.58	2	0.028	24	258	267
My Experiment	FCA3	Mudpit_BIOC-31	RecName: Full=Glutamine synthetase PR-1; AltName: Full=Gln isozyme beta; AltName: Full=Glutamate--ammonia ligase	P04770.1	RecName: Full=Glutamine synthetase PR-1; AltName: Full=Gln isozyme beta; AltName: Full=Glutamate--ammonia ligase	1	5.7e-05	39100.8	6	6	9	FCA-33.11173.11173.3	K	WNYDGSSTGQAPGQDSEVIIYPQAIFKDPFR	R	0.997	4.51	0.367	13.4		3486.65	3	1	290	53	83
My Experiment	FCA3	Mudpit_BIOC-31	RecName: Full=Glutamine synthetase PR-1; AltName: Full=Gln isozyme beta; AltName: Full=Glutamate--ammonia ligase	P04770.1	RecName: Full=Glutamine synthetase PR-1; AltName: Full=Gln isozyme beta; AltName: Full=Glutamate--ammonia ligase	1	5.7e-05	39100.8	6	6	9	FCA-31.12311.12311.3	R	YILERITEVAGVVLSFDPKPIKG	D	0.997	1.54	0.0146	0		2543.36	3	-0.076	-30	219	241
Experiment name	Biological sample name	MS/MS sample name	Protein group	Protein accession number	Protein name	Protein identification probability	Protein percentage of total spectra	Protein molecular weight (AMU)	Number of unique peptides	Number of unique spectra	Number of total spectra	Spectrum name	Previous amino acid	Peptide sequence	Next amino acid	Peptide identification probability	SEQUEST XCorr score	SEQUEST DCn score	X! Tandem -log(e) score	Modifications identified by spectrum	Actual peptide mass (AMU)	Spectrum charge	Actual minus calculated peptide mass (AMU)	Actual minus calculated peptide mass (PPM)	Peptide start index	Peptide stop index
My Experiment	CTRL1	Mudpit_CTRL-11	RecName: Full=Fructose-bisphosphate aldolase 1, cytoplasmic; AltName: Full=Cytoplasmic aldolase; Short=cALD; AltName: Full=Gravity-specific protein GSC 233	P17784.2	RecName: Full=Fructose-bisphosphate aldolase 1, cytoplasmic; AltName: Full=Cytoplasmic aldolase; Short=cALD; AltName: Full=Gravity-specific protein GSC 233	1	0.000146	38846.3	11	12	19	CTRL-11.3118.3118.2	R	ALQQSTLK	A	0.99	1.55	0.133	0		887.51	2	0.0015	1.7	299	306
My Experiment	CTRL1	Mudpit_CTRL-11	RecName: Full=Fructose-bisphosphate aldolase 1, cytoplasmic; AltName: Full=Cytoplasmic aldolase; Short=cALD; AltName: Full=Gravity-specific protein GSC 233	P17784.2	RecName: Full=Fructose-bisphosphate aldolase 1, cytoplasmic; AltName: Full=Cytoplasmic aldolase; Short=cALD; AltName: Full=Gravity-specific protein GSC 233	1	0.000146	38846.3	11	12	19	CTRL-13.2879.2879.2	R	ALQQSTLK	A	0.99	1.58	0.0042	0		890.45	2	2.9	3300	299	306
My Experiment	CTRL1	Mudpit_CTRL-11	RecName: Full=Fructose-bisphosphate aldolase 1, cytoplasmic; AltName: Full=Cytoplasmic aldolase; Short=cALD; AltName: Full=Gravity-specific protein GSC 233	P17784.2	RecName: Full=Fructose-bisphosphate aldolase 1, cytoplasmic; AltName: Full=Cytoplasmic aldolase; Short=cALD; AltName: Full=Gravity-specific protein GSC 233	1	0.000146	38846.3	11	12	19	CTRL-11.3068.3068.2	R	ALQQSTLK	A	0.99	1.59	0.0859	0		887.51	2	0.0013	1.5	299	306
My Experiment	CTRL1	Mudpit_CTRL-11	RecName: Full=Fructose-bisphosphate aldolase 1, cytoplasmic; AltName: Full=Cytoplasmic aldolase; Short=cALD; AltName: Full=Gravity-specific protein GSC 233	P17784.2	RecName: Full=Fructose-bisphosphate aldolase 1, cytoplasmic; AltName: Full=Cytoplasmic aldolase; Short=cALD; AltName: Full=Gravity-specific protein GSC 233	1	0.000146	38846.3	11	12	19	CTRL-13.2878.2878.2	R	ALQQSTLK	A	0.99	1.77	0.105	0		887.51	2	0.0002	0.23	299	306
My Experiment	CTRL1	Mudpit_CTRL-11	RecName: Full=Fructose-bisphosphate aldolase 1, cytoplasmic; AltName: Full=Cytoplasmic aldolase; Short=cALD; AltName: Full=Gravity-specific protein GSC 233	P17784.2	RecName: Full=Fructose-bisphosphate aldolase 1, cytoplasmic; AltName: Full=Cytoplasmic aldolase; Short=cALD; AltName: Full=Gravity-specific protein GSC 233	1	0.000146	38846.3	11	12	19	CTRL-12.2862.2862.2	R	ALQQSTLK	A	0.99	2.05	0.0924	1.01		887.51	2	0.002	2.3	299	306
My Experiment	CTRL1	Mudpit_CTRL-11	RecName: Full=Fructose-bisphosphate aldolase 1, cytoplasmic; AltName: Full=Cytoplasmic aldolase; Short=cALD; AltName: Full=Gravity-specific protein GSC 233	P17784.2	RecName: Full=Fructose-bisphosphate aldolase 1, cytoplasmic; AltName: Full=Cytoplasmic aldolase; Short=cALD; AltName: Full=Gravity-specific protein GSC 233	1	0.000146	38846.3	11	12	19	CTRL-13.5334.5334.4	D	AVLGEGASESLHVKDYK	-	0.994	1.91	0.0212	0		1802.92	4	1	550	341	357
My Experiment	CTRL1	Mudpit_CTRL-11	RecName: Full=Fructose-bisphosphate aldolase 1, cytoplasmic; AltName: Full=Cytoplasmic aldolase; Short=cALD; AltName: Full=Gravity-specific protein GSC 233	P17784.2	RecName: Full=Fructose-bisphosphate aldolase 1, cytoplasmic; AltName: Full=Cytoplasmic aldolase; Short=cALD; AltName: Full=Gravity-specific protein GSC 233	1	0.000146	38846.3	11	12	19	CTRL-11.4744.4744.3	G	DAVLGEGASESLHVK	D	0.997	1.88	0.0904	0		1513.74	3	3	2000	340	354
My Experiment	CTRL1	Mudpit_CTRL-11	RecName: Full=Fructose-bisphosphate aldolase 1, cytoplasmic; AltName: Full=Cytoplasmic aldolase; Short=cALD; AltName: Full=Gravity-specific protein GSC 233	P17784.2	RecName: Full=Fructose-bisphosphate aldolase 1, cytoplasmic; AltName: Full=Cytoplasmic aldolase; Short=cALD; AltName: Full=Gravity-specific protein GSC 233	1	0.000146	38846.3	11	12	19	CTRL-12.4476.4476.3	G	DAVLGEGASESLHVK	D	0.997	2.66	0.324	0		1513.74	3	3	2000	340	354
My Experiment	CTRL1	Mudpit_CTRL-11	RecName: Full=Fructose-bisphosphate aldolase 1, cytoplasmic; AltName: Full=Cytoplasmic aldolase; Short=cALD; AltName: Full=Gravity-specific protein GSC 233	P17784.2	RecName: Full=Fructose-bisphosphate aldolase 1, cytoplasmic; AltName: Full=Cytoplasmic aldolase; Short=cALD; AltName: Full=Gravity-specific protein GSC 233	1	0.000146	38846.3	11	12	19	CTRL-13.4527.4527.3	G	DAVLGEGASESLHVK	D	0.997	2.75	0.37	0		1513.74	3	3	2000	340	354
My Experiment	CTRL1	Mudpit_CTRL-11	RecName: Full=Fructose-bisphosphate aldolase 1, cytoplasmic; AltName: Full=Cytoplasmic aldolase; Short=cALD; AltName: Full=Gravity-specific protein GSC 233	P17784.2	RecName: Full=Fructose-bisphosphate aldolase 1, cytoplasmic; AltName: Full=Cytoplasmic aldolase; Short=cALD; AltName: Full=Gravity-specific protein GSC 233	1	0.000146	38846.3	11	12	19	CTRL-13.4478.4478.3	G	DAVLGEGASESLHVK	D	0.997	2.79	0.345	0		1513.74	3	3	2000	340	354
My Experiment	CTRL1	Mudpit_CTRL-11	RecName: Full=Fructose-bisphosphate aldolase 1, cytoplasmic; AltName: Full=Cytoplasmic aldolase; Short=cALD; AltName: Full=Gravity-specific protein GSC 233	P17784.2	RecName: Full=Fructose-bisphosphate aldolase 1, cytoplasmic; AltName: Full=Cytoplasmic aldolase; Short=cALD; AltName: Full=Gravity-specific protein GSC 233	1	0.000146	38846.3	11	12	19	CTRL-16.4368.4368.3	G	DAVLGEGASESLHVK	D	0.997	2.82	0.212	0		1513.74	3	3	2000	340	354
My Experiment	CTRL1	Mudpit_CTRL-11	RecName: Full=Fructose-bisphosphate aldolase 1, cytoplasmic; AltName: Full=Cytoplasmic aldolase; Short=cALD; AltName: Full=Gravity-specific protein GSC 233	P17784.2	RecName: Full=Fructose-bisphosphate aldolase 1, cytoplasmic; AltName: Full=Cytoplasmic aldolase; Short=cALD; AltName: Full=Gravity-specific protein GSC 233	1	0.000146	38846.3	11	12	19	CTRL-11.4694.4694.3	G	DAVLGEGASESLHVK	D	0.997	2.86	0.306	0		1514.74	3	4	2600	340	354
My Experiment	CTRL1	Mudpit_CTRL-11	RecName: Full=Fructose-bisphosphate aldolase 1, cytoplasmic; AltName: Full=Cytoplasmic aldolase; Short=cALD; AltName: Full=Gravity-specific protein GSC 233	P17784.2	RecName: Full=Fructose-bisphosphate aldolase 1, cytoplasmic; AltName: Full=Cytoplasmic aldolase; Short=cALD; AltName: Full=Gravity-specific protein GSC 233	1	0.000146	38846.3	11	12	19	CTRL-11.9265.9265.2	E	GASESLHVKDYK	-	0.993	1.41	0.0454	0		1333.67	2	1	750	346	357
My Experiment	CTRL1	Mudpit_CTRL-11	RecName: Full=Fructose-bisphosphate aldolase 1, cytoplasmic; AltName: Full=Cytoplasmic aldolase; Short=cALD; AltName: Full=Gravity-specific protein GSC 233	P17784.2	RecName: Full=Fructose-bisphosphate aldolase 1, cytoplasmic; AltName: Full=Cytoplasmic aldolase; Short=cALD; AltName: Full=Gravity-specific protein GSC 233	1	0.000146	38846.3	11	12	19	CTRL-12.6956.6956.3	E	GGVLPGIKVDK	G	0.997	1.41	0.103	0		1080.67	3	-0.98	-900	96	106
My Experiment	CTRL1	Mudpit_CTRL-11	RecName: Full=Fructose-bisphosphate aldolase 1, cytoplasmic; AltName: Full=Cytoplasmic aldolase; Short=cALD; AltName: Full=Gravity-specific protein GSC 233	P17784.2	RecName: Full=Fructose-bisphosphate aldolase 1, cytoplasmic; AltName: Full=Cytoplasmic aldolase; Short=cALD; AltName: Full=Gravity-specific protein GSC 233	1	0.000146	38846.3	11	12	19	CTRL-12.6905.6905.3	E	GGVLPGIKVDK	G	0.997	1.66	0.142	0		1080.67	3	-0.98	-900	96	106
My Experiment	CTRL1	Mudpit_CTRL-11	RecName: Full=Fructose-bisphosphate aldolase 1, cytoplasmic; AltName: Full=Cytoplasmic aldolase; Short=cALD; AltName: Full=Gravity-specific protein GSC 233	P17784.2	RecName: Full=Fructose-bisphosphate aldolase 1, cytoplasmic; AltName: Full=Cytoplasmic aldolase; Short=cALD; AltName: Full=Gravity-specific protein GSC 233	1	0.000146	38846.3	11	12	19	CTRL-11.6008.6008.2	K	GILAADESTGTIGK	R	0.997	3.31	0.54	4.46		1331.69	2	0.0011	0.83	25	38
My Experiment	CTRL1	Mudpit_CTRL-11	RecName: Full=Fructose-bisphosphate aldolase 1, cytoplasmic; AltName: Full=Cytoplasmic aldolase; Short=cALD; AltName: Full=Gravity-specific protein GSC 233	P17784.2	RecName: Full=Fructose-bisphosphate aldolase 1, cytoplasmic; AltName: Full=Cytoplasmic aldolase; Short=cALD; AltName: Full=Gravity-specific protein GSC 233	1	0.000146	38846.3	11	12	19	CTRL-12.5775.5775.2	K	GILAADESTGTIGK	R	0.997	3.3	0.572	4.48		1331.7	2	0.0022	1.7	25	38
My Experiment	CTRL1	Mudpit_CTRL-11	RecName: Full=Fructose-bisphosphate aldolase 1, cytoplasmic; AltName: Full=Cytoplasmic aldolase; Short=cALD; AltName: Full=Gravity-specific protein GSC 233	P17784.2	RecName: Full=Fructose-bisphosphate aldolase 1, cytoplasmic; AltName: Full=Cytoplasmic aldolase; Short=cALD; AltName: Full=Gravity-specific protein GSC 233	1	0.000146	38846.3	11	12	19	CTRL-13.5795.5795.2	K	GILAADESTGTIGK	R	0.997	3.26	0.556	4.57		1331.69	2	0.0012	0.92	25	38
My Experiment	CTRL1	Mudpit_CTRL-11	RecName: Full=Fructose-bisphosphate aldolase 1, cytoplasmic; AltName: Full=Cytoplasmic aldolase; Short=cALD; AltName: Full=Gravity-specific protein GSC 233	P17784.2	RecName: Full=Fructose-bisphosphate aldolase 1, cytoplasmic; AltName: Full=Cytoplasmic aldolase; Short=cALD; AltName: Full=Gravity-specific protein GSC 233	1	0.000146	38846.3	11	12	19	CTRL-12.4944.4944.2	K	GILAADESTGTIGKR	F	0.993	3.08	0.592	0		1487.8	2	0.0023	1.5	25	39
My Experiment	CTRL1	Mudpit_CTRL-11	RecName: Full=Fructose-bisphosphate aldolase 1, cytoplasmic; AltName: Full=Cytoplasmic aldolase; Short=cALD; AltName: Full=Gravity-specific protein GSC 233	P17784.2	RecName: Full=Fructose-bisphosphate aldolase 1, cytoplasmic; AltName: Full=Cytoplasmic aldolase; Short=cALD; AltName: Full=Gravity-specific protein GSC 233	1	0.000146	38846.3	11	12	19	CTRL-11.5152.5152.2	K	GILAADESTGTIGKR	F	0.993	3.13	0.581	0		1487.8	2	0.0011	0.73	25	39
My Experiment	CTRL1	Mudpit_CTRL-11	RecName: Full=Fructose-bisphosphate aldolase 1, cytoplasmic; AltName: Full=Cytoplasmic aldolase; Short=cALD; AltName: Full=Gravity-specific protein GSC 233	P17784.2	RecName: Full=Fructose-bisphosphate aldolase 1, cytoplasmic; AltName: Full=Cytoplasmic aldolase; Short=cALD; AltName: Full=Gravity-specific protein GSC 233	1	0.000146	38846.3	11	12	19	CTRL-13.4961.4961.2	K	GILAADESTGTIGKR	F	0.993	3.18	0.591	0		1487.8	2	0.00047	0.32	25	39
My Experiment	CTRL1	Mudpit_CTRL-11	RecName: Full=Fructose-bisphosphate aldolase 1, cytoplasmic; AltName: Full=Cytoplasmic aldolase; Short=cALD; AltName: Full=Gravity-specific protein GSC 233	P17784.2	RecName: Full=Fructose-bisphosphate aldolase 1, cytoplasmic; AltName: Full=Cytoplasmic aldolase; Short=cALD; AltName: Full=Gravity-specific protein GSC 233	1	0.000146	38846.3	11	12	19	CTRL-14.4913.4913.3	K	GILAADESTGTIGKR	F	0.997	4.07	0.555	0		1487.8	3	0.0046	3.1	25	39
My Experiment	CTRL1	Mudpit_CTRL-11	RecName: Full=Fructose-bisphosphate aldolase 1, cytoplasmic; AltName: Full=Cytoplasmic aldolase; Short=cALD; AltName: Full=Gravity-specific protein GSC 233	P17784.2	RecName: Full=Fructose-bisphosphate aldolase 1, cytoplasmic; AltName: Full=Cytoplasmic aldolase; Short=cALD; AltName: Full=Gravity-specific protein GSC 233	1	0.000146	38846.3	11	12	19	CTRL-13.4954.4954.3	K	GILAADESTGTIGKR	F	0.997	4.19	0.555	0		1487.8	3	0.0039	2.6	25	39
My Experiment	CTRL1	Mudpit_CTRL-11	RecName: Full=Fructose-bisphosphate aldolase 1, cytoplasmic; AltName: Full=Cytoplasmic aldolase; Short=cALD; AltName: Full=Gravity-specific protein GSC 233	P17784.2	RecName: Full=Fructose-bisphosphate aldolase 1, cytoplasmic; AltName: Full=Cytoplasmic aldolase; Short=cALD; AltName: Full=Gravity-specific protein GSC 233	1	0.000146	38846.3	11	12	19	CTRL-16.4847.4847.3	K	GILAADESTGTIGKR	F	0.997	3.13	0.515	1.51		1487.8	3	0.0022	1.5	25	39
My Experiment	CTRL1	Mudpit_CTRL-11	RecName: Full=Fructose-bisphosphate aldolase 1, cytoplasmic; AltName: Full=Cytoplasmic aldolase; Short=cALD; AltName: Full=Gravity-specific protein GSC 233	P17784.2	RecName: Full=Fructose-bisphosphate aldolase 1, cytoplasmic; AltName: Full=Cytoplasmic aldolase; Short=cALD; AltName: Full=Gravity-specific protein GSC 233	1	0.000146	38846.3	11	12	19	CTRL-13.5011.5011.3	K	GILAADESTGTIGKR	F	0.997	3.7	0.555	2.51		1487.8	3	0.0024	1.6	25	39
My Experiment	CTRL1	Mudpit_CTRL-11	RecName: Full=Fructose-bisphosphate aldolase 1, cytoplasmic; AltName: Full=Cytoplasmic aldolase; Short=cALD; AltName: Full=Gravity-specific protein GSC 233	P17784.2	RecName: Full=Fructose-bisphosphate aldolase 1, cytoplasmic; AltName: Full=Cytoplasmic aldolase; Short=cALD; AltName: Full=Gravity-specific protein GSC 233	1	0.000146	38846.3	11	12	19	CTRL-11.5185.5185.3	K	GILAADESTGTIGKR	F	0.997	3.8	0.562	2.47		1487.8	3	0.0025	1.7	25	39
My Experiment	CTRL1	Mudpit_CTRL-11	RecName: Full=Fructose-bisphosphate aldolase 1, cytoplasmic; AltName: Full=Cytoplasmic aldolase; Short=cALD; AltName: Full=Gravity-specific protein GSC 233	P17784.2	RecName: Full=Fructose-bisphosphate aldolase 1, cytoplasmic; AltName: Full=Cytoplasmic aldolase; Short=cALD; AltName: Full=Gravity-specific protein GSC 233	1	0.000146	38846.3	11	12	19	CTRL-11.5137.5137.3	K	GILAADESTGTIGKR	F	0.997	4.03	0.558	3.15		1487.81	3	0.011	7.5	25	39
My Experiment	CTRL1	Mudpit_CTRL-11	RecName: Full=Fructose-bisphosphate aldolase 1, cytoplasmic; AltName: Full=Cytoplasmic aldolase; Short=cALD; AltName: Full=Gravity-specific protein GSC 233	P17784.2	RecName: Full=Fructose-bisphosphate aldolase 1, cytoplasmic; AltName: Full=Cytoplasmic aldolase; Short=cALD; AltName: Full=Gravity-specific protein GSC 233	1	0.000146	38846.3	11	12	19	CTRL-12.4929.4929.3	K	GILAADESTGTIGKR	F	0.997	4.06	0.53	3.68		1487.8	3	0.0041	2.7	25	39
My Experiment	CTRL1	Mudpit_CTRL-11	RecName: Full=Fructose-bisphosphate aldolase 1, cytoplasmic; AltName: Full=Cytoplasmic aldolase; Short=cALD; AltName: Full=Gravity-specific protein GSC 233	P17784.2	RecName: Full=Fructose-bisphosphate aldolase 1, cytoplasmic; AltName: Full=Cytoplasmic aldolase; Short=cALD; AltName: Full=Gravity-specific protein GSC 233	1	0.000146	38846.3	11	12	19	ScaffoldIDNumber_61992_CTRL-11.5152.5152.2 (intensity=1.0991983E7) RTINSECONDS=917.30396	K	GILAADESTGTIGKR	F	0.997	0	0	6.35		1487.8	2	0.0011	0.73	25	39
My Experiment	CTRL1	Mudpit_CTRL-11	RecName: Full=Fructose-bisphosphate aldolase 1, cytoplasmic; AltName: Full=Cytoplasmic aldolase; Short=cALD; AltName: Full=Gravity-specific protein GSC 233	P17784.2	RecName: Full=Fructose-bisphosphate aldolase 1, cytoplasmic; AltName: Full=Cytoplasmic aldolase; Short=cALD; AltName: Full=Gravity-specific protein GSC 233	1	0.000146	38846.3	11	12	19	ScaffoldIDNumber_85816_CTRL-13.4961.4961.2 (intensity=2.6457488E7) RTINSECONDS=927.348	K	GILAADESTGTIGKR	F	0.997	0	0	7.01		1487.8	2	0.00047	0.32	25	39
My Experiment	CTRL1	Mudpit_CTRL-11	RecName: Full=Fructose-bisphosphate aldolase 1, cytoplasmic; AltName: Full=Cytoplasmic aldolase; Short=cALD; AltName: Full=Gravity-specific protein GSC 233	P17784.2	RecName: Full=Fructose-bisphosphate aldolase 1, cytoplasmic; AltName: Full=Cytoplasmic aldolase; Short=cALD; AltName: Full=Gravity-specific protein GSC 233	1	0.000146	38846.3	11	12	19	ScaffoldIDNumber_73914_CTRL-12.4944.4944.2 (intensity=1.5947749E7) RTINSECONDS=933.012	K	GILAADESTGTIGKR	F	0.997	0	0	7.66		1487.8	2	0.0023	1.5	25	39
My Experiment	CTRL1	Mudpit_CTRL-11	RecName: Full=Fructose-bisphosphate aldolase 1, cytoplasmic; AltName: Full=Cytoplasmic aldolase; Short=cALD; AltName: Full=Gravity-specific protein GSC 233	P17784.2	RecName: Full=Fructose-bisphosphate aldolase 1, cytoplasmic; AltName: Full=Cytoplasmic aldolase; Short=cALD; AltName: Full=Gravity-specific protein GSC 233	1	0.000146	38846.3	11	12	19	CTRL-12.9653.9653.3	I	GPNEPSQLAIDLNAQGLAR	Y	0.997	1.56	0.0143	0		1964.07	3	1.1	540	150	168
My Experiment	CTRL1	Mudpit_CTRL-11	RecName: Full=Fructose-bisphosphate aldolase 1, cytoplasmic; AltName: Full=Cytoplasmic aldolase; Short=cALD; AltName: Full=Gravity-specific protein GSC 233	P17784.2	RecName: Full=Fructose-bisphosphate aldolase 1, cytoplasmic; AltName: Full=Cytoplasmic aldolase; Short=cALD; AltName: Full=Gravity-specific protein GSC 233	1	0.000146	38846.3	11	12	19	CTRL-13.12999.12999.2	T	IEVAGTEKETTTQGHDDLGKR	C	0.993	1.14	0.0855	0		2288.11	2	4	1700	109	129
My Experiment	CTRL1	Mudpit_CTRL-11	RecName: Full=Fructose-bisphosphate aldolase 1, cytoplasmic; AltName: Full=Cytoplasmic aldolase; Short=cALD; AltName: Full=Gravity-specific protein GSC 233	P17784.2	RecName: Full=Fructose-bisphosphate aldolase 1, cytoplasmic; AltName: Full=Cytoplasmic aldolase; Short=cALD; AltName: Full=Gravity-specific protein GSC 233	1	0.000146	38846.3	11	12	19	CTRL-13.7236.7236.2	K	IGPNEPSQLAIDLNAQGLAR	Y	0.993	1.54	0.117	0		2079.05	2	3	1400	149	168
My Experiment	CTRL1	Mudpit_CTRL-11	RecName: Full=Fructose-bisphosphate aldolase 1, cytoplasmic; AltName: Full=Cytoplasmic aldolase; Short=cALD; AltName: Full=Gravity-specific protein GSC 233	P17784.2	RecName: Full=Fructose-bisphosphate aldolase 1, cytoplasmic; AltName: Full=Cytoplasmic aldolase; Short=cALD; AltName: Full=Gravity-specific protein GSC 233	1	0.000146	38846.3	11	12	19	CTRL-13.7029.7029.2	K	IGPNEPSQLAIDLNAQGLAR	Y	0.993	1.92	0.0643	0		2079.05	2	2.9	1400	149	168
My Experiment	CTRL1	Mudpit_CTRL-11	RecName: Full=Fructose-bisphosphate aldolase 1, cytoplasmic; AltName: Full=Cytoplasmic aldolase; Short=cALD; AltName: Full=Gravity-specific protein GSC 233	P17784.2	RecName: Full=Fructose-bisphosphate aldolase 1, cytoplasmic; AltName: Full=Cytoplasmic aldolase; Short=cALD; AltName: Full=Gravity-specific protein GSC 233	1	0.000146	38846.3	11	12	19	CTRL-11.7190.7190.3	K	IGPNEPSQLAIDLNAQGLAR	Y	0.997	2.62	0.142	0		2078.05	3	2	940	149	168
My Experiment	CTRL1	Mudpit_CTRL-11	RecName: Full=Fructose-bisphosphate aldolase 1, cytoplasmic; AltName: Full=Cytoplasmic aldolase; Short=cALD; AltName: Full=Gravity-specific protein GSC 233	P17784.2	RecName: Full=Fructose-bisphosphate aldolase 1, cytoplasmic; AltName: Full=Cytoplasmic aldolase; Short=cALD; AltName: Full=Gravity-specific protein GSC 233	1	0.000146	38846.3	11	12	19	CTRL-13.12503.12503.3	Y	KALNEHHVLLEGTLLK	P	0.997	1.66	0.025	0		1816.09	3	2	1100	210	225
My Experiment	CTRL1	Mudpit_CTRL-11	RecName: Full=Fructose-bisphosphate aldolase 1, cytoplasmic; AltName: Full=Cytoplasmic aldolase; Short=cALD; AltName: Full=Gravity-specific protein GSC 233	P17784.2	RecName: Full=Fructose-bisphosphate aldolase 1, cytoplasmic; AltName: Full=Cytoplasmic aldolase; Short=cALD; AltName: Full=Gravity-specific protein GSC 233	1	0.000146	38846.3	11	12	19	CTRL-13.5793.5793.2	L	KEGGVLPGIK	V	0.993	1.79	0.269	0		996.56	2	-0.034	-34	94	103
My Experiment	CTRL1	Mudpit_CTRL-11	RecName: Full=Fructose-bisphosphate aldolase 1, cytoplasmic; AltName: Full=Cytoplasmic aldolase; Short=cALD; AltName: Full=Gravity-specific protein GSC 233	P17784.2	RecName: Full=Fructose-bisphosphate aldolase 1, cytoplasmic; AltName: Full=Cytoplasmic aldolase; Short=cALD; AltName: Full=Gravity-specific protein GSC 233	1	0.000146	38846.3	11	12	19	CTRL-13.5578.5578.3	L	KEGGVLPGIKVDK	G	0.997	2	0.215	0		1338.75	3	-0.033	-25	94	106
My Experiment	CTRL1	Mudpit_CTRL-11	RecName: Full=Fructose-bisphosphate aldolase 1, cytoplasmic; AltName: Full=Cytoplasmic aldolase; Short=cALD; AltName: Full=Gravity-specific protein GSC 233	P17784.2	RecName: Full=Fructose-bisphosphate aldolase 1, cytoplasmic; AltName: Full=Cytoplasmic aldolase; Short=cALD; AltName: Full=Gravity-specific protein GSC 233	1	0.000146	38846.3	11	12	19	CTRL-12.6026.6026.2	K	VDKGTIEVAG	T	0.993	1.27	0.0653	0		987.52	2	-0.003	-3	104	113
My Experiment	CTRL2	Mudpit_CTRL-21	RecName: Full=Fructose-bisphosphate aldolase 1, cytoplasmic; AltName: Full=Cytoplasmic aldolase; Short=cALD; AltName: Full=Gravity-specific protein GSC 233	P17784.2	RecName: Full=Fructose-bisphosphate aldolase 1, cytoplasmic; AltName: Full=Cytoplasmic aldolase; Short=cALD; AltName: Full=Gravity-specific protein GSC 233	1	0.000107	38846.3	11	11	17	CTRL-23.3145.3145.2	R	ALQQSTLK	A	0.99	1.56	0.163	0		887.51	2	0.0032	3.6	299	306
My Experiment	CTRL2	Mudpit_CTRL-21	RecName: Full=Fructose-bisphosphate aldolase 1, cytoplasmic; AltName: Full=Cytoplasmic aldolase; Short=cALD; AltName: Full=Gravity-specific protein GSC 233	P17784.2	RecName: Full=Fructose-bisphosphate aldolase 1, cytoplasmic; AltName: Full=Cytoplasmic aldolase; Short=cALD; AltName: Full=Gravity-specific protein GSC 233	1	0.000107	38846.3	11	11	17	CTRL-21.3249.3249.2	R	ALQQSTLK	A	0.99	1.59	0.0168	0		887.51	2	0.0024	2.7	299	306
My Experiment	CTRL2	Mudpit_CTRL-21	RecName: Full=Fructose-bisphosphate aldolase 1, cytoplasmic; AltName: Full=Cytoplasmic aldolase; Short=cALD; AltName: Full=Gravity-specific protein GSC 233	P17784.2	RecName: Full=Fructose-bisphosphate aldolase 1, cytoplasmic; AltName: Full=Cytoplasmic aldolase; Short=cALD; AltName: Full=Gravity-specific protein GSC 233	1	0.000107	38846.3	11	11	17	CTRL-22.3149.3149.2	R	ALQQSTLK	A	0.99	1.82	0.088	0		887.51	2	0.003	3.3	299	306
My Experiment	CTRL2	Mudpit_CTRL-21	RecName: Full=Fructose-bisphosphate aldolase 1, cytoplasmic; AltName: Full=Cytoplasmic aldolase; Short=cALD; AltName: Full=Gravity-specific protein GSC 233	P17784.2	RecName: Full=Fructose-bisphosphate aldolase 1, cytoplasmic; AltName: Full=Cytoplasmic aldolase; Short=cALD; AltName: Full=Gravity-specific protein GSC 233	1	0.000107	38846.3	11	11	17	CTRL-23.3100.3100.2	R	ALQQSTLK	A	0.99	2.08	0.114	0		887.51	2	0.0034	3.9	299	306
My Experiment	CTRL2	Mudpit_CTRL-21	RecName: Full=Fructose-bisphosphate aldolase 1, cytoplasmic; AltName: Full=Cytoplasmic aldolase; Short=cALD; AltName: Full=Gravity-specific protein GSC 233	P17784.2	RecName: Full=Fructose-bisphosphate aldolase 1, cytoplasmic; AltName: Full=Cytoplasmic aldolase; Short=cALD; AltName: Full=Gravity-specific protein GSC 233	1	0.000107	38846.3	11	11	17	CTRL-23.2913.2913.3	R	CKANSEATLGT	Y	0.996	1.35	0.0479	0		1096.54	3	3	2800	326	336
My Experiment	CTRL2	Mudpit_CTRL-21	RecName: Full=Fructose-bisphosphate aldolase 1, cytoplasmic; AltName: Full=Cytoplasmic aldolase; Short=cALD; AltName: Full=Gravity-specific protein GSC 233	P17784.2	RecName: Full=Fructose-bisphosphate aldolase 1, cytoplasmic; AltName: Full=Cytoplasmic aldolase; Short=cALD; AltName: Full=Gravity-specific protein GSC 233	1	0.000107	38846.3	11	11	17	CTRL-22.2945.2945.3	R	CKANSEATLGT	Y	0.996	1.41	0.0117	0		1096.54	3	3	2800	326	336
My Experiment	CTRL2	Mudpit_CTRL-21	RecName: Full=Fructose-bisphosphate aldolase 1, cytoplasmic; AltName: Full=Cytoplasmic aldolase; Short=cALD; AltName: Full=Gravity-specific protein GSC 233	P17784.2	RecName: Full=Fructose-bisphosphate aldolase 1, cytoplasmic; AltName: Full=Cytoplasmic aldolase; Short=cALD; AltName: Full=Gravity-specific protein GSC 233	1	0.000107	38846.3	11	11	17	CTRL-23.4796.4796.3	G	DAVLGEGASESLHVK	D	0.996	2.66	0.293	0		1513.74	3	3	2000	340	354
My Experiment	CTRL2	Mudpit_CTRL-21	RecName: Full=Fructose-bisphosphate aldolase 1, cytoplasmic; AltName: Full=Cytoplasmic aldolase; Short=cALD; AltName: Full=Gravity-specific protein GSC 233	P17784.2	RecName: Full=Fructose-bisphosphate aldolase 1, cytoplasmic; AltName: Full=Cytoplasmic aldolase; Short=cALD; AltName: Full=Gravity-specific protein GSC 233	1	0.000107	38846.3	11	11	17	CTRL-23.4747.4747.3	G	DAVLGEGASESLHVK	D	0.996	2.82	0.363	0		1513.74	3	3	2000	340	354
My Experiment	CTRL2	Mudpit_CTRL-21	RecName: Full=Fructose-bisphosphate aldolase 1, cytoplasmic; AltName: Full=Cytoplasmic aldolase; Short=cALD; AltName: Full=Gravity-specific protein GSC 233	P17784.2	RecName: Full=Fructose-bisphosphate aldolase 1, cytoplasmic; AltName: Full=Cytoplasmic aldolase; Short=cALD; AltName: Full=Gravity-specific protein GSC 233	1	0.000107	38846.3	11	11	17	CTRL-21.4856.4856.3	G	DAVLGEGASESLHVK	D	0.996	2.82	0.33	0		1513.74	3	3	2000	340	354
My Experiment	CTRL2	Mudpit_CTRL-21	RecName: Full=Fructose-bisphosphate aldolase 1, cytoplasmic; AltName: Full=Cytoplasmic aldolase; Short=cALD; AltName: Full=Gravity-specific protein GSC 233	P17784.2	RecName: Full=Fructose-bisphosphate aldolase 1, cytoplasmic; AltName: Full=Cytoplasmic aldolase; Short=cALD; AltName: Full=Gravity-specific protein GSC 233	1	0.000107	38846.3	11	11	17	CTRL-22.4791.4791.3	G	DAVLGEGASESLHVK	D	0.996	2.85	0.302	0		1513.74	3	3	2000	340	354
My Experiment	CTRL2	Mudpit_CTRL-21	RecName: Full=Fructose-bisphosphate aldolase 1, cytoplasmic; AltName: Full=Cytoplasmic aldolase; Short=cALD; AltName: Full=Gravity-specific protein GSC 233	P17784.2	RecName: Full=Fructose-bisphosphate aldolase 1, cytoplasmic; AltName: Full=Cytoplasmic aldolase; Short=cALD; AltName: Full=Gravity-specific protein GSC 233	1	0.000107	38846.3	11	11	17	CTRL-26.6782.6782.2	I	DLNAQGLAR	Y	0.993	1.13	0	0		955.48	2	-1	-1100	160	168
My Experiment	CTRL2	Mudpit_CTRL-21	RecName: Full=Fructose-bisphosphate aldolase 1, cytoplasmic; AltName: Full=Cytoplasmic aldolase; Short=cALD; AltName: Full=Gravity-specific protein GSC 233	P17784.2	RecName: Full=Fructose-bisphosphate aldolase 1, cytoplasmic; AltName: Full=Cytoplasmic aldolase; Short=cALD; AltName: Full=Gravity-specific protein GSC 233	1	0.000107	38846.3	11	11	17	CTRL-22.4460.4460.4	S	GGQSEEEATLNLNAMNK	L	0.997	1.87	0.0079	0		1804.89	4	0.066	36	267	283
My Experiment	CTRL2	Mudpit_CTRL-21	RecName: Full=Fructose-bisphosphate aldolase 1, cytoplasmic; AltName: Full=Cytoplasmic aldolase; Short=cALD; AltName: Full=Gravity-specific protein GSC 233	P17784.2	RecName: Full=Fructose-bisphosphate aldolase 1, cytoplasmic; AltName: Full=Cytoplasmic aldolase; Short=cALD; AltName: Full=Gravity-specific protein GSC 233	1	0.000107	38846.3	11	11	17	CTRL-23.7234.7234.3	E	GGVLPGIKVDK	G	0.996	1.79	0.235	0		1080.67	3	-0.98	-900	96	106
My Experiment	CTRL2	Mudpit_CTRL-21	RecName: Full=Fructose-bisphosphate aldolase 1, cytoplasmic; AltName: Full=Cytoplasmic aldolase; Short=cALD; AltName: Full=Gravity-specific protein GSC 233	P17784.2	RecName: Full=Fructose-bisphosphate aldolase 1, cytoplasmic; AltName: Full=Cytoplasmic aldolase; Short=cALD; AltName: Full=Gravity-specific protein GSC 233	1	0.000107	38846.3	11	11	17	CTRL-22.7261.7261.3	E	GGVLPGIKVDK	G	0.996	1.82	0.266	0		1080.67	3	-0.98	-900	96	106
My Experiment	CTRL2	Mudpit_CTRL-21	RecName: Full=Fructose-bisphosphate aldolase 1, cytoplasmic; AltName: Full=Cytoplasmic aldolase; Short=cALD; AltName: Full=Gravity-specific protein GSC 233	P17784.2	RecName: Full=Fructose-bisphosphate aldolase 1, cytoplasmic; AltName: Full=Cytoplasmic aldolase; Short=cALD; AltName: Full=Gravity-specific protein GSC 233	1	0.000107	38846.3	11	11	17	CTRL-23.6064.6064.2	K	GILAADESTGTIGK	R	0.997	3.32	0.58	3.89		1331.7	2	0.0042	3.2	25	38
My Experiment	CTRL2	Mudpit_CTRL-21	RecName: Full=Fructose-bisphosphate aldolase 1, cytoplasmic; AltName: Full=Cytoplasmic aldolase; Short=cALD; AltName: Full=Gravity-specific protein GSC 233	P17784.2	RecName: Full=Fructose-bisphosphate aldolase 1, cytoplasmic; AltName: Full=Cytoplasmic aldolase; Short=cALD; AltName: Full=Gravity-specific protein GSC 233	1	0.000107	38846.3	11	11	17	CTRL-23.6109.6109.2	K	GILAADESTGTIGK	R	0.997	3.21	0.593	4.82		1331.7	2	0.0033	2.5	25	38
My Experiment	CTRL2	Mudpit_CTRL-21	RecName: Full=Fructose-bisphosphate aldolase 1, cytoplasmic; AltName: Full=Cytoplasmic aldolase; Short=cALD; AltName: Full=Gravity-specific protein GSC 233	P17784.2	RecName: Full=Fructose-bisphosphate aldolase 1, cytoplasmic; AltName: Full=Cytoplasmic aldolase; Short=cALD; AltName: Full=Gravity-specific protein GSC 233	1	0.000107	38846.3	11	11	17	CTRL-26.5281.5281.3	K	GILAADESTGTIGKR	F	0.996	3.1	0.475	0		1487.8	3	0.0049	3.3	25	39
My Experiment	CTRL2	Mudpit_CTRL-21	RecName: Full=Fructose-bisphosphate aldolase 1, cytoplasmic; AltName: Full=Cytoplasmic aldolase; Short=cALD; AltName: Full=Gravity-specific protein GSC 233	P17784.2	RecName: Full=Fructose-bisphosphate aldolase 1, cytoplasmic; AltName: Full=Cytoplasmic aldolase; Short=cALD; AltName: Full=Gravity-specific protein GSC 233	1	0.000107	38846.3	11	11	17	CTRL-22.5236.5236.3	K	GILAADESTGTIGKR	F	0.996	4.07	0.545	0		1487.8	3	0.0058	3.9	25	39
My Experiment	CTRL2	Mudpit_CTRL-21	RecName: Full=Fructose-bisphosphate aldolase 1, cytoplasmic; AltName: Full=Cytoplasmic aldolase; Short=cALD; AltName: Full=Gravity-specific protein GSC 233	P17784.2	RecName: Full=Fructose-bisphosphate aldolase 1, cytoplasmic; AltName: Full=Cytoplasmic aldolase; Short=cALD; AltName: Full=Gravity-specific protein GSC 233	1	0.000107	38846.3	11	11	17	CTRL-21.5297.5297.2	K	GILAADESTGTIGKR	F	0.997	2.95	0.584	0		1487.8	2	0.004	2.7	25	39
My Experiment	CTRL2	Mudpit_CTRL-21	RecName: Full=Fructose-bisphosphate aldolase 1, cytoplasmic; AltName: Full=Cytoplasmic aldolase; Short=cALD; AltName: Full=Gravity-specific protein GSC 233	P17784.2	RecName: Full=Fructose-bisphosphate aldolase 1, cytoplasmic; AltName: Full=Cytoplasmic aldolase; Short=cALD; AltName: Full=Gravity-specific protein GSC 233	1	0.000107	38846.3	11	11	17	CTRL-22.5246.5246.2	K	GILAADESTGTIGKR	F	0.997	3.08	0.581	0		1487.8	2	0.0045	3	25	39
My Experiment	CTRL2	Mudpit_CTRL-21	RecName: Full=Fructose-bisphosphate aldolase 1, cytoplasmic; AltName: Full=Cytoplasmic aldolase; Short=cALD; AltName: Full=Gravity-specific protein GSC 233	P17784.2	RecName: Full=Fructose-bisphosphate aldolase 1, cytoplasmic; AltName: Full=Cytoplasmic aldolase; Short=cALD; AltName: Full=Gravity-specific protein GSC 233	1	0.000107	38846.3	11	11	17	CTRL-23.5221.5221.2	K	GILAADESTGTIGKR	F	0.997	3.13	0.544	0		1487.8	2	0.0053	3.6	25	39
My Experiment	CTRL2	Mudpit_CTRL-21	RecName: Full=Fructose-bisphosphate aldolase 1, cytoplasmic; AltName: Full=Cytoplasmic aldolase; Short=cALD; AltName: Full=Gravity-specific protein GSC 233	P17784.2	RecName: Full=Fructose-bisphosphate aldolase 1, cytoplasmic; AltName: Full=Cytoplasmic aldolase; Short=cALD; AltName: Full=Gravity-specific protein GSC 233	1	0.000107	38846.3	11	11	17	CTRL-25.5068.5068.3	K	GILAADESTGTIGKR	F	0.997	3.79	0.516	2.85		1487.8	3	0.0069	4.6	25	39
My Experiment	CTRL2	Mudpit_CTRL-21	RecName: Full=Fructose-bisphosphate aldolase 1, cytoplasmic; AltName: Full=Cytoplasmic aldolase; Short=cALD; AltName: Full=Gravity-specific protein GSC 233	P17784.2	RecName: Full=Fructose-bisphosphate aldolase 1, cytoplasmic; AltName: Full=Cytoplasmic aldolase; Short=cALD; AltName: Full=Gravity-specific protein GSC 233	1	0.000107	38846.3	11	11	17	CTRL-21.5330.5330.3	K	GILAADESTGTIGKR	F	0.997	3.94	0.542	3.55		1487.8	3	0.0045	3	25	39
My Experiment	CTRL2	Mudpit_CTRL-21	RecName: Full=Fructose-bisphosphate aldolase 1, cytoplasmic; AltName: Full=Cytoplasmic aldolase; Short=cALD; AltName: Full=Gravity-specific protein GSC 233	P17784.2	RecName: Full=Fructose-bisphosphate aldolase 1, cytoplasmic; AltName: Full=Cytoplasmic aldolase; Short=cALD; AltName: Full=Gravity-specific protein GSC 233	1	0.000107	38846.3	11	11	17	CTRL-21.5280.5280.3	K	GILAADESTGTIGKR	F	0.997	4.01	0.552	3.96		1487.8	3	0.0049	3.3	25	39
My Experiment	CTRL2	Mudpit_CTRL-21	RecName: Full=Fructose-bisphosphate aldolase 1, cytoplasmic; AltName: Full=Cytoplasmic aldolase; Short=cALD; AltName: Full=Gravity-specific protein GSC 233	P17784.2	RecName: Full=Fructose-bisphosphate aldolase 1, cytoplasmic; AltName: Full=Cytoplasmic aldolase; Short=cALD; AltName: Full=Gravity-specific protein GSC 233	1	0.000107	38846.3	11	11	17	CTRL-24.5198.5198.3	K	GILAADESTGTIGKR	F	0.997	4.03	0.551	2.32		1487.8	3	0.0065	4.4	25	39
My Experiment	CTRL2	Mudpit_CTRL-21	RecName: Full=Fructose-bisphosphate aldolase 1, cytoplasmic; AltName: Full=Cytoplasmic aldolase; Short=cALD; AltName: Full=Gravity-specific protein GSC 233	P17784.2	RecName: Full=Fructose-bisphosphate aldolase 1, cytoplasmic; AltName: Full=Cytoplasmic aldolase; Short=cALD; AltName: Full=Gravity-specific protein GSC 233	1	0.000107	38846.3	11	11	17	CTRL-23.5214.5214.3	K	GILAADESTGTIGKR	F	0.997	4.22	0.531	3.66		1487.8	3	0.0058	3.9	25	39
My Experiment	CTRL2	Mudpit_CTRL-21	RecName: Full=Fructose-bisphosphate aldolase 1, cytoplasmic; AltName: Full=Cytoplasmic aldolase; Short=cALD; AltName: Full=Gravity-specific protein GSC 233	P17784.2	RecName: Full=Fructose-bisphosphate aldolase 1, cytoplasmic; AltName: Full=Cytoplasmic aldolase; Short=cALD; AltName: Full=Gravity-specific protein GSC 233	1	0.000107	38846.3	11	11	17	CTRL-23.5264.5264.3	K	GILAADESTGTIGKR	F	0.997	3.55	0.563	4.59		1487.8	3	0.0049	3.3	25	39
My Experiment	CTRL2	Mudpit_CTRL-21	RecName: Full=Fructose-bisphosphate aldolase 1, cytoplasmic; AltName: Full=Cytoplasmic aldolase; Short=cALD; AltName: Full=Gravity-specific protein GSC 233	P17784.2	RecName: Full=Fructose-bisphosphate aldolase 1, cytoplasmic; AltName: Full=Cytoplasmic aldolase; Short=cALD; AltName: Full=Gravity-specific protein GSC 233	1	0.000107	38846.3	11	11	17	ScaffoldIDNumber_189555_CTRL-21.5297.5297.2 (intensity=1.1374931E7) RTINSECONDS=945.318	K	GILAADESTGTIGKR	F	0.997	0	0	5.85		1487.8	2	0.004	2.7	25	39
My Experiment	CTRL2	Mudpit_CTRL-21	RecName: Full=Fructose-bisphosphate aldolase 1, cytoplasmic; AltName: Full=Cytoplasmic aldolase; Short=cALD; AltName: Full=Gravity-specific protein GSC 233	P17784.2	RecName: Full=Fructose-bisphosphate aldolase 1, cytoplasmic; AltName: Full=Cytoplasmic aldolase; Short=cALD; AltName: Full=Gravity-specific protein GSC 233	1	0.000107	38846.3	11	11	17	ScaffoldIDNumber_201981_CTRL-22.5246.5246.2 (intensity=9815923.0) RTINSECONDS=951.834	K	GILAADESTGTIGKR	F	0.997	0	0	6.39		1487.8	2	0.0045	3	25	39
My Experiment	CTRL2	Mudpit_CTRL-21	RecName: Full=Fructose-bisphosphate aldolase 1, cytoplasmic; AltName: Full=Cytoplasmic aldolase; Short=cALD; AltName: Full=Gravity-specific protein GSC 233	P17784.2	RecName: Full=Fructose-bisphosphate aldolase 1, cytoplasmic; AltName: Full=Cytoplasmic aldolase; Short=cALD; AltName: Full=Gravity-specific protein GSC 233	1	0.000107	38846.3	11	11	17	ScaffoldIDNumber_214110_CTRL-23.5221.5221.2 (intensity=5825263.0) RTINSECONDS=956.388	K	GILAADESTGTIGKR	F	0.997	0	0	6.96		1487.8	2	0.0053	3.6	25	39
My Experiment	CTRL2	Mudpit_CTRL-21	RecName: Full=Fructose-bisphosphate aldolase 1, cytoplasmic; AltName: Full=Cytoplasmic aldolase; Short=cALD; AltName: Full=Gravity-specific protein GSC 233	P17784.2	RecName: Full=Fructose-bisphosphate aldolase 1, cytoplasmic; AltName: Full=Cytoplasmic aldolase; Short=cALD; AltName: Full=Gravity-specific protein GSC 233	1	0.000107	38846.3	11	11	17	CTRL-23.7501.7501.2	K	IGPNEPSQLAIDLNAQGLAR	Y	0.997	1.8	0.124	0		2078.05	2	2	940	149	168
My Experiment	CTRL2	Mudpit_CTRL-21	RecName: Full=Fructose-bisphosphate aldolase 1, cytoplasmic; AltName: Full=Cytoplasmic aldolase; Short=cALD; AltName: Full=Gravity-specific protein GSC 233	P17784.2	RecName: Full=Fructose-bisphosphate aldolase 1, cytoplasmic; AltName: Full=Cytoplasmic aldolase; Short=cALD; AltName: Full=Gravity-specific protein GSC 233	1	0.000107	38846.3	11	11	17	CTRL-23.6023.6023.2	L	KEGGVLPGIK	V	0.997	1.43	0.161	0		996.56	2	-0.032	-33	94	103
My Experiment	CTRL2	Mudpit_CTRL-21	RecName: Full=Fructose-bisphosphate aldolase 1, cytoplasmic; AltName: Full=Cytoplasmic aldolase; Short=cALD; AltName: Full=Gravity-specific protein GSC 233	P17784.2	RecName: Full=Fructose-bisphosphate aldolase 1, cytoplasmic; AltName: Full=Cytoplasmic aldolase; Short=cALD; AltName: Full=Gravity-specific protein GSC 233	1	0.000107	38846.3	11	11	17	CTRL-23.5854.5854.3	L	KEGGVLPGIKVDK	G	0.996	1.91	0.181	0		1338.76	3	-0.031	-23	94	106
My Experiment	CTRL2	Mudpit_CTRL-21	RecName: Full=Fructose-bisphosphate aldolase 1, cytoplasmic; AltName: Full=Cytoplasmic aldolase; Short=cALD; AltName: Full=Gravity-specific protein GSC 233	P17784.2	RecName: Full=Fructose-bisphosphate aldolase 1, cytoplasmic; AltName: Full=Cytoplasmic aldolase; Short=cALD; AltName: Full=Gravity-specific protein GSC 233	1	0.000107	38846.3	11	11	17	CTRL-24.6656.6656.3	G	KRFASINVENVEENR	R	0.996	2.75	0.0638	0		1802.97	3	-0.95	-530	38	52
My Experiment	CTRL2	Mudpit_CTRL-21	RecName: Full=Fructose-bisphosphate aldolase 1, cytoplasmic; AltName: Full=Cytoplasmic aldolase; Short=cALD; AltName: Full=Gravity-specific protein GSC 233	P17784.2	RecName: Full=Fructose-bisphosphate aldolase 1, cytoplasmic; AltName: Full=Cytoplasmic aldolase; Short=cALD; AltName: Full=Gravity-specific protein GSC 233	1	0.000107	38846.3	11	11	17	CTRL-23.2777.2777.2	N	MVTPGSDAK	K	0.997	1.63	0.228	0		904.44	2	0.0039	4.3	228	236
My Experiment	CTRL2	Mudpit_CTRL-21	RecName: Full=Fructose-bisphosphate aldolase 1, cytoplasmic; AltName: Full=Cytoplasmic aldolase; Short=cALD; AltName: Full=Gravity-specific protein GSC 233	P17784.2	RecName: Full=Fructose-bisphosphate aldolase 1, cytoplasmic; AltName: Full=Cytoplasmic aldolase; Short=cALD; AltName: Full=Gravity-specific protein GSC 233	1	0.000107	38846.3	11	11	17	CTRL-23.6382.6382.2	K	VDKGTIEVAG	T	0.997	1.4	0.178	0		987.52	2	-0.0026	-2.6	104	113
My Experiment	CTRL2	Mudpit_CTRL-21	RecName: Full=Fructose-bisphosphate aldolase 1, cytoplasmic; AltName: Full=Cytoplasmic aldolase; Short=cALD; AltName: Full=Gravity-specific protein GSC 233	P17784.2	RecName: Full=Fructose-bisphosphate aldolase 1, cytoplasmic; AltName: Full=Cytoplasmic aldolase; Short=cALD; AltName: Full=Gravity-specific protein GSC 233	1	0.000107	38846.3	11	11	17	CTRL-23.6337.6337.2	K	VDKGTIEVAG	T	0.997	1.6	0.193	0		987.52	2	-0.0036	-3.6	104	113
My Experiment	CTRL3	Mudpit_CTRL-21	RecName: Full=Fructose-bisphosphate aldolase 1, cytoplasmic; AltName: Full=Cytoplasmic aldolase; Short=cALD; AltName: Full=Gravity-specific protein GSC 233	P17784.2	RecName: Full=Fructose-bisphosphate aldolase 1, cytoplasmic; AltName: Full=Cytoplasmic aldolase; Short=cALD; AltName: Full=Gravity-specific protein GSC 233	1	0.000107	38846.3	11	11	17	CTRL-23.3145.3145.2	R	ALQQSTLK	A	0.99	1.56	0.163	0		887.51	2	0.0032	3.6	299	306
My Experiment	CTRL3	Mudpit_CTRL-21	RecName: Full=Fructose-bisphosphate aldolase 1, cytoplasmic; AltName: Full=Cytoplasmic aldolase; Short=cALD; AltName: Full=Gravity-specific protein GSC 233	P17784.2	RecName: Full=Fructose-bisphosphate aldolase 1, cytoplasmic; AltName: Full=Cytoplasmic aldolase; Short=cALD; AltName: Full=Gravity-specific protein GSC 233	1	0.000107	38846.3	11	11	17	CTRL-21.3249.3249.2	R	ALQQSTLK	A	0.99	1.59	0.0168	0		887.51	2	0.0024	2.7	299	306
My Experiment	CTRL3	Mudpit_CTRL-21	RecName: Full=Fructose-bisphosphate aldolase 1, cytoplasmic; AltName: Full=Cytoplasmic aldolase; Short=cALD; AltName: Full=Gravity-specific protein GSC 233	P17784.2	RecName: Full=Fructose-bisphosphate aldolase 1, cytoplasmic; AltName: Full=Cytoplasmic aldolase; Short=cALD; AltName: Full=Gravity-specific protein GSC 233	1	0.000107	38846.3	11	11	17	CTRL-22.3149.3149.2	R	ALQQSTLK	A	0.99	1.82	0.088	0		887.51	2	0.003	3.3	299	306
My Experiment	CTRL3	Mudpit_CTRL-21	RecName: Full=Fructose-bisphosphate aldolase 1, cytoplasmic; AltName: Full=Cytoplasmic aldolase; Short=cALD; AltName: Full=Gravity-specific protein GSC 233	P17784.2	RecName: Full=Fructose-bisphosphate aldolase 1, cytoplasmic; AltName: Full=Cytoplasmic aldolase; Short=cALD; AltName: Full=Gravity-specific protein GSC 233	1	0.000107	38846.3	11	11	17	CTRL-23.3100.3100.2	R	ALQQSTLK	A	0.99	2.08	0.114	0		887.51	2	0.0034	3.9	299	306
My Experiment	CTRL3	Mudpit_CTRL-21	RecName: Full=Fructose-bisphosphate aldolase 1, cytoplasmic; AltName: Full=Cytoplasmic aldolase; Short=cALD; AltName: Full=Gravity-specific protein GSC 233	P17784.2	RecName: Full=Fructose-bisphosphate aldolase 1, cytoplasmic; AltName: Full=Cytoplasmic aldolase; Short=cALD; AltName: Full=Gravity-specific protein GSC 233	1	0.000107	38846.3	11	11	17	CTRL-23.2913.2913.3	R	CKANSEATLGT	Y	0.996	1.35	0.0479	0		1096.54	3	3	2800	326	336
My Experiment	CTRL3	Mudpit_CTRL-21	RecName: Full=Fructose-bisphosphate aldolase 1, cytoplasmic; AltName: Full=Cytoplasmic aldolase; Short=cALD; AltName: Full=Gravity-specific protein GSC 233	P17784.2	RecName: Full=Fructose-bisphosphate aldolase 1, cytoplasmic; AltName: Full=Cytoplasmic aldolase; Short=cALD; AltName: Full=Gravity-specific protein GSC 233	1	0.000107	38846.3	11	11	17	CTRL-22.2945.2945.3	R	CKANSEATLGT	Y	0.996	1.41	0.0117	0		1096.54	3	3	2800	326	336
My Experiment	CTRL3	Mudpit_CTRL-21	RecName: Full=Fructose-bisphosphate aldolase 1, cytoplasmic; AltName: Full=Cytoplasmic aldolase; Short=cALD; AltName: Full=Gravity-specific protein GSC 233	P17784.2	RecName: Full=Fructose-bisphosphate aldolase 1, cytoplasmic; AltName: Full=Cytoplasmic aldolase; Short=cALD; AltName: Full=Gravity-specific protein GSC 233	1	0.000107	38846.3	11	11	17	CTRL-23.4796.4796.3	G	DAVLGEGASESLHVK	D	0.996	2.66	0.293	0		1513.74	3	3	2000	340	354
My Experiment	CTRL3	Mudpit_CTRL-21	RecName: Full=Fructose-bisphosphate aldolase 1, cytoplasmic; AltName: Full=Cytoplasmic aldolase; Short=cALD; AltName: Full=Gravity-specific protein GSC 233	P17784.2	RecName: Full=Fructose-bisphosphate aldolase 1, cytoplasmic; AltName: Full=Cytoplasmic aldolase; Short=cALD; AltName: Full=Gravity-specific protein GSC 233	1	0.000107	38846.3	11	11	17	CTRL-23.4747.4747.3	G	DAVLGEGASESLHVK	D	0.996	2.82	0.363	0		1513.74	3	3	2000	340	354
My Experiment	CTRL3	Mudpit_CTRL-21	RecName: Full=Fructose-bisphosphate aldolase 1, cytoplasmic; AltName: Full=Cytoplasmic aldolase; Short=cALD; AltName: Full=Gravity-specific protein GSC 233	P17784.2	RecName: Full=Fructose-bisphosphate aldolase 1, cytoplasmic; AltName: Full=Cytoplasmic aldolase; Short=cALD; AltName: Full=Gravity-specific protein GSC 233	1	0.000107	38846.3	11	11	17	CTRL-21.4856.4856.3	G	DAVLGEGASESLHVK	D	0.996	2.82	0.33	0		1513.74	3	3	2000	340	354
My Experiment	CTRL3	Mudpit_CTRL-21	RecName: Full=Fructose-bisphosphate aldolase 1, cytoplasmic; AltName: Full=Cytoplasmic aldolase; Short=cALD; AltName: Full=Gravity-specific protein GSC 233	P17784.2	RecName: Full=Fructose-bisphosphate aldolase 1, cytoplasmic; AltName: Full=Cytoplasmic aldolase; Short=cALD; AltName: Full=Gravity-specific protein GSC 233	1	0.000107	38846.3	11	11	17	CTRL-22.4791.4791.3	G	DAVLGEGASESLHVK	D	0.996	2.85	0.302	0		1513.74	3	3	2000	340	354
My Experiment	CTRL3	Mudpit_CTRL-21	RecName: Full=Fructose-bisphosphate aldolase 1, cytoplasmic; AltName: Full=Cytoplasmic aldolase; Short=cALD; AltName: Full=Gravity-specific protein GSC 233	P17784.2	RecName: Full=Fructose-bisphosphate aldolase 1, cytoplasmic; AltName: Full=Cytoplasmic aldolase; Short=cALD; AltName: Full=Gravity-specific protein GSC 233	1	0.000107	38846.3	11	11	17	CTRL-26.6782.6782.2	I	DLNAQGLAR	Y	0.993	1.13	0	0		955.48	2	-1	-1100	160	168
My Experiment	CTRL3	Mudpit_CTRL-21	RecName: Full=Fructose-bisphosphate aldolase 1, cytoplasmic; AltName: Full=Cytoplasmic aldolase; Short=cALD; AltName: Full=Gravity-specific protein GSC 233	P17784.2	RecName: Full=Fructose-bisphosphate aldolase 1, cytoplasmic; AltName: Full=Cytoplasmic aldolase; Short=cALD; AltName: Full=Gravity-specific protein GSC 233	1	0.000107	38846.3	11	11	17	CTRL-22.4460.4460.4	S	GGQSEEEATLNLNAMNK	L	0.997	1.87	0.0079	0		1804.89	4	0.066	36	267	283
My Experiment	CTRL3	Mudpit_CTRL-21	RecName: Full=Fructose-bisphosphate aldolase 1, cytoplasmic; AltName: Full=Cytoplasmic aldolase; Short=cALD; AltName: Full=Gravity-specific protein GSC 233	P17784.2	RecName: Full=Fructose-bisphosphate aldolase 1, cytoplasmic; AltName: Full=Cytoplasmic aldolase; Short=cALD; AltName: Full=Gravity-specific protein GSC 233	1	0.000107	38846.3	11	11	17	CTRL-23.7234.7234.3	E	GGVLPGIKVDK	G	0.996	1.79	0.235	0		1080.67	3	-0.98	-900	96	106
My Experiment	CTRL3	Mudpit_CTRL-21	RecName: Full=Fructose-bisphosphate aldolase 1, cytoplasmic; AltName: Full=Cytoplasmic aldolase; Short=cALD; AltName: Full=Gravity-specific protein GSC 233	P17784.2	RecName: Full=Fructose-bisphosphate aldolase 1, cytoplasmic; AltName: Full=Cytoplasmic aldolase; Short=cALD; AltName: Full=Gravity-specific protein GSC 233	1	0.000107	38846.3	11	11	17	CTRL-22.7261.7261.3	E	GGVLPGIKVDK	G	0.996	1.82	0.266	0		1080.67	3	-0.98	-900	96	106
My Experiment	CTRL3	Mudpit_CTRL-21	RecName: Full=Fructose-bisphosphate aldolase 1, cytoplasmic; AltName: Full=Cytoplasmic aldolase; Short=cALD; AltName: Full=Gravity-specific protein GSC 233	P17784.2	RecName: Full=Fructose-bisphosphate aldolase 1, cytoplasmic; AltName: Full=Cytoplasmic aldolase; Short=cALD; AltName: Full=Gravity-specific protein GSC 233	1	0.000107	38846.3	11	11	17	CTRL-23.6064.6064.2	K	GILAADESTGTIGK	R	0.997	3.32	0.58	3.89		1331.7	2	0.0042	3.2	25	38
My Experiment	CTRL3	Mudpit_CTRL-21	RecName: Full=Fructose-bisphosphate aldolase 1, cytoplasmic; AltName: Full=Cytoplasmic aldolase; Short=cALD; AltName: Full=Gravity-specific protein GSC 233	P17784.2	RecName: Full=Fructose-bisphosphate aldolase 1, cytoplasmic; AltName: Full=Cytoplasmic aldolase; Short=cALD; AltName: Full=Gravity-specific protein GSC 233	1	0.000107	38846.3	11	11	17	CTRL-23.6109.6109.2	K	GILAADESTGTIGK	R	0.997	3.21	0.593	4.82		1331.7	2	0.0033	2.5	25	38
My Experiment	CTRL3	Mudpit_CTRL-21	RecName: Full=Fructose-bisphosphate aldolase 1, cytoplasmic; AltName: Full=Cytoplasmic aldolase; Short=cALD; AltName: Full=Gravity-specific protein GSC 233	P17784.2	RecName: Full=Fructose-bisphosphate aldolase 1, cytoplasmic; AltName: Full=Cytoplasmic aldolase; Short=cALD; AltName: Full=Gravity-specific protein GSC 233	1	0.000107	38846.3	11	11	17	CTRL-26.5281.5281.3	K	GILAADESTGTIGKR	F	0.996	3.1	0.475	0		1487.8	3	0.0049	3.3	25	39
My Experiment	CTRL3	Mudpit_CTRL-21	RecName: Full=Fructose-bisphosphate aldolase 1, cytoplasmic; AltName: Full=Cytoplasmic aldolase; Short=cALD; AltName: Full=Gravity-specific protein GSC 233	P17784.2	RecName: Full=Fructose-bisphosphate aldolase 1, cytoplasmic; AltName: Full=Cytoplasmic aldolase; Short=cALD; AltName: Full=Gravity-specific protein GSC 233	1	0.000107	38846.3	11	11	17	CTRL-22.5236.5236.3	K	GILAADESTGTIGKR	F	0.996	4.07	0.545	0		1487.8	3	0.0058	3.9	25	39
My Experiment	CTRL3	Mudpit_CTRL-21	RecName: Full=Fructose-bisphosphate aldolase 1, cytoplasmic; AltName: Full=Cytoplasmic aldolase; Short=cALD; AltName: Full=Gravity-specific protein GSC 233	P17784.2	RecName: Full=Fructose-bisphosphate aldolase 1, cytoplasmic; AltName: Full=Cytoplasmic aldolase; Short=cALD; AltName: Full=Gravity-specific protein GSC 233	1	0.000107	38846.3	11	11	17	CTRL-21.5297.5297.2	K	GILAADESTGTIGKR	F	0.997	2.95	0.584	0		1487.8	2	0.004	2.7	25	39
My Experiment	CTRL3	Mudpit_CTRL-21	RecName: Full=Fructose-bisphosphate aldolase 1, cytoplasmic; AltName: Full=Cytoplasmic aldolase; Short=cALD; AltName: Full=Gravity-specific protein GSC 233	P17784.2	RecName: Full=Fructose-bisphosphate aldolase 1, cytoplasmic; AltName: Full=Cytoplasmic aldolase; Short=cALD; AltName: Full=Gravity-specific protein GSC 233	1	0.000107	38846.3	11	11	17	CTRL-22.5246.5246.2	K	GILAADESTGTIGKR	F	0.997	3.08	0.581	0		1487.8	2	0.0045	3	25	39
My Experiment	CTRL3	Mudpit_CTRL-21	RecName: Full=Fructose-bisphosphate aldolase 1, cytoplasmic; AltName: Full=Cytoplasmic aldolase; Short=cALD; AltName: Full=Gravity-specific protein GSC 233	P17784.2	RecName: Full=Fructose-bisphosphate aldolase 1, cytoplasmic; AltName: Full=Cytoplasmic aldolase; Short=cALD; AltName: Full=Gravity-specific protein GSC 233	1	0.000107	38846.3	11	11	17	CTRL-23.5221.5221.2	K	GILAADESTGTIGKR	F	0.997	3.13	0.544	0		1487.8	2	0.0053	3.6	25	39
My Experiment	CTRL3	Mudpit_CTRL-21	RecName: Full=Fructose-bisphosphate aldolase 1, cytoplasmic; AltName: Full=Cytoplasmic aldolase; Short=cALD; AltName: Full=Gravity-specific protein GSC 233	P17784.2	RecName: Full=Fructose-bisphosphate aldolase 1, cytoplasmic; AltName: Full=Cytoplasmic aldolase; Short=cALD; AltName: Full=Gravity-specific protein GSC 233	1	0.000107	38846.3	11	11	17	CTRL-25.5068.5068.3	K	GILAADESTGTIGKR	F	0.997	3.79	0.516	2.85		1487.8	3	0.0069	4.6	25	39
My Experiment	CTRL3	Mudpit_CTRL-21	RecName: Full=Fructose-bisphosphate aldolase 1, cytoplasmic; AltName: Full=Cytoplasmic aldolase; Short=cALD; AltName: Full=Gravity-specific protein GSC 233	P17784.2	RecName: Full=Fructose-bisphosphate aldolase 1, cytoplasmic; AltName: Full=Cytoplasmic aldolase; Short=cALD; AltName: Full=Gravity-specific protein GSC 233	1	0.000107	38846.3	11	11	17	CTRL-21.5330.5330.3	K	GILAADESTGTIGKR	F	0.997	3.94	0.542	3.55		1487.8	3	0.0045	3	25	39
My Experiment	CTRL3	Mudpit_CTRL-21	RecName: Full=Fructose-bisphosphate aldolase 1, cytoplasmic; AltName: Full=Cytoplasmic aldolase; Short=cALD; AltName: Full=Gravity-specific protein GSC 233	P17784.2	RecName: Full=Fructose-bisphosphate aldolase 1, cytoplasmic; AltName: Full=Cytoplasmic aldolase; Short=cALD; AltName: Full=Gravity-specific protein GSC 233	1	0.000107	38846.3	11	11	17	CTRL-21.5280.5280.3	K	GILAADESTGTIGKR	F	0.997	4.01	0.552	3.96		1487.8	3	0.0049	3.3	25	39
My Experiment	CTRL3	Mudpit_CTRL-21	RecName: Full=Fructose-bisphosphate aldolase 1, cytoplasmic; AltName: Full=Cytoplasmic aldolase; Short=cALD; AltName: Full=Gravity-specific protein GSC 233	P17784.2	RecName: Full=Fructose-bisphosphate aldolase 1, cytoplasmic; AltName: Full=Cytoplasmic aldolase; Short=cALD; AltName: Full=Gravity-specific protein GSC 233	1	0.000107	38846.3	11	11	17	CTRL-24.5198.5198.3	K	GILAADESTGTIGKR	F	0.997	4.03	0.551	2.32		1487.8	3	0.0065	4.4	25	39
My Experiment	CTRL3	Mudpit_CTRL-21	RecName: Full=Fructose-bisphosphate aldolase 1, cytoplasmic; AltName: Full=Cytoplasmic aldolase; Short=cALD; AltName: Full=Gravity-specific protein GSC 233	P17784.2	RecName: Full=Fructose-bisphosphate aldolase 1, cytoplasmic; AltName: Full=Cytoplasmic aldolase; Short=cALD; AltName: Full=Gravity-specific protein GSC 233	1	0.000107	38846.3	11	11	17	CTRL-23.5214.5214.3	K	GILAADESTGTIGKR	F	0.997	4.22	0.531	3.66		1487.8	3	0.0058	3.9	25	39
My Experiment	CTRL3	Mudpit_CTRL-21	RecName: Full=Fructose-bisphosphate aldolase 1, cytoplasmic; AltName: Full=Cytoplasmic aldolase; Short=cALD; AltName: Full=Gravity-specific protein GSC 233	P17784.2	RecName: Full=Fructose-bisphosphate aldolase 1, cytoplasmic; AltName: Full=Cytoplasmic aldolase; Short=cALD; AltName: Full=Gravity-specific protein GSC 233	1	0.000107	38846.3	11	11	17	CTRL-23.5264.5264.3	K	GILAADESTGTIGKR	F	0.997	3.55	0.563	4.59		1487.8	3	0.0049	3.3	25	39
My Experiment	CTRL3	Mudpit_CTRL-21	RecName: Full=Fructose-bisphosphate aldolase 1, cytoplasmic; AltName: Full=Cytoplasmic aldolase; Short=cALD; AltName: Full=Gravity-specific protein GSC 233	P17784.2	RecName: Full=Fructose-bisphosphate aldolase 1, cytoplasmic; AltName: Full=Cytoplasmic aldolase; Short=cALD; AltName: Full=Gravity-specific protein GSC 233	1	0.000107	38846.3	11	11	17	ScaffoldIDNumber_328689_CTRL-21.5297.5297.2 (intensity=1.1374931E7) RTINSECONDS=945.318	K	GILAADESTGTIGKR	F	0.997	0	0	5.85		1487.8	2	0.004	2.7	25	39
My Experiment	CTRL3	Mudpit_CTRL-21	RecName: Full=Fructose-bisphosphate aldolase 1, cytoplasmic; AltName: Full=Cytoplasmic aldolase; Short=cALD; AltName: Full=Gravity-specific protein GSC 233	P17784.2	RecName: Full=Fructose-bisphosphate aldolase 1, cytoplasmic; AltName: Full=Cytoplasmic aldolase; Short=cALD; AltName: Full=Gravity-specific protein GSC 233	1	0.000107	38846.3	11	11	17	ScaffoldIDNumber_341115_CTRL-22.5246.5246.2 (intensity=9815923.0) RTINSECONDS=951.834	K	GILAADESTGTIGKR	F	0.997	0	0	6.39		1487.8	2	0.0045	3	25	39
My Experiment	CTRL3	Mudpit_CTRL-21	RecName: Full=Fructose-bisphosphate aldolase 1, cytoplasmic; AltName: Full=Cytoplasmic aldolase; Short=cALD; AltName: Full=Gravity-specific protein GSC 233	P17784.2	RecName: Full=Fructose-bisphosphate aldolase 1, cytoplasmic; AltName: Full=Cytoplasmic aldolase; Short=cALD; AltName: Full=Gravity-specific protein GSC 233	1	0.000107	38846.3	11	11	17	ScaffoldIDNumber_353244_CTRL-23.5221.5221.2 (intensity=5825263.0) RTINSECONDS=956.388	K	GILAADESTGTIGKR	F	0.997	0	0	6.96		1487.8	2	0.0053	3.6	25	39
My Experiment	CTRL3	Mudpit_CTRL-21	RecName: Full=Fructose-bisphosphate aldolase 1, cytoplasmic; AltName: Full=Cytoplasmic aldolase; Short=cALD; AltName: Full=Gravity-specific protein GSC 233	P17784.2	RecName: Full=Fructose-bisphosphate aldolase 1, cytoplasmic; AltName: Full=Cytoplasmic aldolase; Short=cALD; AltName: Full=Gravity-specific protein GSC 233	1	0.000107	38846.3	11	11	17	CTRL-23.7501.7501.2	K	IGPNEPSQLAIDLNAQGLAR	Y	0.997	1.8	0.124	0		2078.05	2	2	940	149	168
My Experiment	CTRL3	Mudpit_CTRL-21	RecName: Full=Fructose-bisphosphate aldolase 1, cytoplasmic; AltName: Full=Cytoplasmic aldolase; Short=cALD; AltName: Full=Gravity-specific protein GSC 233	P17784.2	RecName: Full=Fructose-bisphosphate aldolase 1, cytoplasmic; AltName: Full=Cytoplasmic aldolase; Short=cALD; AltName: Full=Gravity-specific protein GSC 233	1	0.000107	38846.3	11	11	17	CTRL-23.6023.6023.2	L	KEGGVLPGIK	V	0.997	1.43	0.161	0		996.56	2	-0.032	-33	94	103
My Experiment	CTRL3	Mudpit_CTRL-21	RecName: Full=Fructose-bisphosphate aldolase 1, cytoplasmic; AltName: Full=Cytoplasmic aldolase; Short=cALD; AltName: Full=Gravity-specific protein GSC 233	P17784.2	RecName: Full=Fructose-bisphosphate aldolase 1, cytoplasmic; AltName: Full=Cytoplasmic aldolase; Short=cALD; AltName: Full=Gravity-specific protein GSC 233	1	0.000107	38846.3	11	11	17	CTRL-23.5854.5854.3	L	KEGGVLPGIKVDK	G	0.996	1.91	0.181	0		1338.76	3	-0.031	-23	94	106
My Experiment	CTRL3	Mudpit_CTRL-21	RecName: Full=Fructose-bisphosphate aldolase 1, cytoplasmic; AltName: Full=Cytoplasmic aldolase; Short=cALD; AltName: Full=Gravity-specific protein GSC 233	P17784.2	RecName: Full=Fructose-bisphosphate aldolase 1, cytoplasmic; AltName: Full=Cytoplasmic aldolase; Short=cALD; AltName: Full=Gravity-specific protein GSC 233	1	0.000107	38846.3	11	11	17	CTRL-24.6656.6656.3	G	KRFASINVENVEENR	R	0.996	2.75	0.0638	0		1802.97	3	-0.95	-530	38	52
My Experiment	CTRL3	Mudpit_CTRL-21	RecName: Full=Fructose-bisphosphate aldolase 1, cytoplasmic; AltName: Full=Cytoplasmic aldolase; Short=cALD; AltName: Full=Gravity-specific protein GSC 233	P17784.2	RecName: Full=Fructose-bisphosphate aldolase 1, cytoplasmic; AltName: Full=Cytoplasmic aldolase; Short=cALD; AltName: Full=Gravity-specific protein GSC 233	1	0.000107	38846.3	11	11	17	CTRL-23.2777.2777.2	N	MVTPGSDAK	K	0.997	1.63	0.228	0		904.44	2	0.0039	4.3	228	236
My Experiment	CTRL3	Mudpit_CTRL-21	RecName: Full=Fructose-bisphosphate aldolase 1, cytoplasmic; AltName: Full=Cytoplasmic aldolase; Short=cALD; AltName: Full=Gravity-specific protein GSC 233	P17784.2	RecName: Full=Fructose-bisphosphate aldolase 1, cytoplasmic; AltName: Full=Cytoplasmic aldolase; Short=cALD; AltName: Full=Gravity-specific protein GSC 233	1	0.000107	38846.3	11	11	17	CTRL-23.6382.6382.2	K	VDKGTIEVAG	T	0.997	1.4	0.178	0		987.52	2	-0.0026	-2.6	104	113
My Experiment	CTRL3	Mudpit_CTRL-21	RecName: Full=Fructose-bisphosphate aldolase 1, cytoplasmic; AltName: Full=Cytoplasmic aldolase; Short=cALD; AltName: Full=Gravity-specific protein GSC 233	P17784.2	RecName: Full=Fructose-bisphosphate aldolase 1, cytoplasmic; AltName: Full=Cytoplasmic aldolase; Short=cALD; AltName: Full=Gravity-specific protein GSC 233	1	0.000107	38846.3	11	11	17	CTRL-23.6337.6337.2	K	VDKGTIEVAG	T	0.997	1.6	0.193	0		987.52	2	-0.0036	-3.6	104	113
My Experiment	FCA1	Mudpit_Bioc-11	RecName: Full=Fructose-bisphosphate aldolase 1, cytoplasmic; AltName: Full=Cytoplasmic aldolase; Short=cALD; AltName: Full=Gravity-specific protein GSC 233	P17784.2	RecName: Full=Fructose-bisphosphate aldolase 1, cytoplasmic; AltName: Full=Cytoplasmic aldolase; Short=cALD; AltName: Full=Gravity-specific protein GSC 233	1	0.000217	38846.3	16	18	32	FCA-13.4926.4926.2	L	AADESTGTIGKR	F	0.995	1.89	0.225	0		1204.61	2	0.0019	1.6	28	39
My Experiment	FCA1	Mudpit_Bioc-11	RecName: Full=Fructose-bisphosphate aldolase 1, cytoplasmic; AltName: Full=Cytoplasmic aldolase; Short=cALD; AltName: Full=Gravity-specific protein GSC 233	P17784.2	RecName: Full=Fructose-bisphosphate aldolase 1, cytoplasmic; AltName: Full=Cytoplasmic aldolase; Short=cALD; AltName: Full=Gravity-specific protein GSC 233	1	0.000217	38846.3	16	18	32	FCA-11.2937.2937.2	R	ALQQSTLK	A	0.99	1.74	0.122	0		887.51	2	0.0021	2.4	299	306
My Experiment	FCA1	Mudpit_Bioc-11	RecName: Full=Fructose-bisphosphate aldolase 1, cytoplasmic; AltName: Full=Cytoplasmic aldolase; Short=cALD; AltName: Full=Gravity-specific protein GSC 233	P17784.2	RecName: Full=Fructose-bisphosphate aldolase 1, cytoplasmic; AltName: Full=Cytoplasmic aldolase; Short=cALD; AltName: Full=Gravity-specific protein GSC 233	1	0.000217	38846.3	16	18	32	FCA-13.2890.2890.2	R	ALQQSTLK	A	0.99	1.96	0.191	0.796		887.51	2	0.0019	2.1	299	306
My Experiment	FCA1	Mudpit_Bioc-11	RecName: Full=Fructose-bisphosphate aldolase 1, cytoplasmic; AltName: Full=Cytoplasmic aldolase; Short=cALD; AltName: Full=Gravity-specific protein GSC 233	P17784.2	RecName: Full=Fructose-bisphosphate aldolase 1, cytoplasmic; AltName: Full=Cytoplasmic aldolase; Short=cALD; AltName: Full=Gravity-specific protein GSC 233	1	0.000217	38846.3	16	18	32	FCA-13.2840.2840.2	R	ALQQSTLK	A	0.996	2.17	0.181	1.3		887.51	2	0.0014	1.6	299	306
My Experiment	FCA1	Mudpit_Bioc-11	RecName: Full=Fructose-bisphosphate aldolase 1, cytoplasmic; AltName: Full=Cytoplasmic aldolase; Short=cALD; AltName: Full=Gravity-specific protein GSC 233	P17784.2	RecName: Full=Fructose-bisphosphate aldolase 1, cytoplasmic; AltName: Full=Cytoplasmic aldolase; Short=cALD; AltName: Full=Gravity-specific protein GSC 233	1	0.000217	38846.3	16	18	32	FCA-11.2755.2755.3	R	CKANSEATLGT	Y	0.988	1.53	0.0372	0		1096.54	3	3	2800	326	336
My Experiment	FCA1	Mudpit_Bioc-11	RecName: Full=Fructose-bisphosphate aldolase 1, cytoplasmic; AltName: Full=Cytoplasmic aldolase; Short=cALD; AltName: Full=Gravity-specific protein GSC 233	P17784.2	RecName: Full=Fructose-bisphosphate aldolase 1, cytoplasmic; AltName: Full=Cytoplasmic aldolase; Short=cALD; AltName: Full=Gravity-specific protein GSC 233	1	0.000217	38846.3	16	18	32	FCA-12.4427.4427.3	G	DAVLGEGASESLHVK	D	0.988	2.61	0.337	0		1513.74	3	3	2000	340	354
My Experiment	FCA1	Mudpit_Bioc-11	RecName: Full=Fructose-bisphosphate aldolase 1, cytoplasmic; AltName: Full=Cytoplasmic aldolase; Short=cALD; AltName: Full=Gravity-specific protein GSC 233	P17784.2	RecName: Full=Fructose-bisphosphate aldolase 1, cytoplasmic; AltName: Full=Cytoplasmic aldolase; Short=cALD; AltName: Full=Gravity-specific protein GSC 233	1	0.000217	38846.3	16	18	32	FCA-13.4476.4476.3	G	DAVLGEGASESLHVK	D	0.988	2.74	0.319	0		1513.74	3	3	2000	340	354
My Experiment	FCA1	Mudpit_Bioc-11	RecName: Full=Fructose-bisphosphate aldolase 1, cytoplasmic; AltName: Full=Cytoplasmic aldolase; Short=cALD; AltName: Full=Gravity-specific protein GSC 233	P17784.2	RecName: Full=Fructose-bisphosphate aldolase 1, cytoplasmic; AltName: Full=Cytoplasmic aldolase; Short=cALD; AltName: Full=Gravity-specific protein GSC 233	1	0.000217	38846.3	16	18	32	FCA-11.4580.4580.3	G	DAVLGEGASESLHVK	D	0.988	2.79	0.33	0		1513.74	3	3	2000	340	354
My Experiment	FCA1	Mudpit_Bioc-11	RecName: Full=Fructose-bisphosphate aldolase 1, cytoplasmic; AltName: Full=Cytoplasmic aldolase; Short=cALD; AltName: Full=Gravity-specific protein GSC 233	P17784.2	RecName: Full=Fructose-bisphosphate aldolase 1, cytoplasmic; AltName: Full=Cytoplasmic aldolase; Short=cALD; AltName: Full=Gravity-specific protein GSC 233	1	0.000217	38846.3	16	18	32	FCA-13.4426.4426.3	G	DAVLGEGASESLHVK	D	0.988	2.91	0.348	0		1513.74	3	3	2000	340	354
My Experiment	FCA1	Mudpit_Bioc-11	RecName: Full=Fructose-bisphosphate aldolase 1, cytoplasmic; AltName: Full=Cytoplasmic aldolase; Short=cALD; AltName: Full=Gravity-specific protein GSC 233	P17784.2	RecName: Full=Fructose-bisphosphate aldolase 1, cytoplasmic; AltName: Full=Cytoplasmic aldolase; Short=cALD; AltName: Full=Gravity-specific protein GSC 233	1	0.000217	38846.3	16	18	32	FCA-13.4445.4445.2	G	DAVLGEGASESLHVK	D	0.995	2.12	0.0744	0		1513.74	2	3	2000	340	354
My Experiment	FCA1	Mudpit_Bioc-11	RecName: Full=Fructose-bisphosphate aldolase 1, cytoplasmic; AltName: Full=Cytoplasmic aldolase; Short=cALD; AltName: Full=Gravity-specific protein GSC 233	P17784.2	RecName: Full=Fructose-bisphosphate aldolase 1, cytoplasmic; AltName: Full=Cytoplasmic aldolase; Short=cALD; AltName: Full=Gravity-specific protein GSC 233	1	0.000217	38846.3	16	18	32	FCA-12.1945.1945.2	R	ELLFCTPGAL	Q	0.995	1.55	0.0017	0		1062.53	2	-0.0091	-8.6	57	66
My Experiment	FCA1	Mudpit_Bioc-11	RecName: Full=Fructose-bisphosphate aldolase 1, cytoplasmic; AltName: Full=Cytoplasmic aldolase; Short=cALD; AltName: Full=Gravity-specific protein GSC 233	P17784.2	RecName: Full=Fructose-bisphosphate aldolase 1, cytoplasmic; AltName: Full=Cytoplasmic aldolase; Short=cALD; AltName: Full=Gravity-specific protein GSC 233	1	0.000217	38846.3	16	18	32	FCA-13.4438.4438.3	K	GDAVLGEGASESLHVK	D	0.988	3.01	0.181	0		1570.76	3	3	1900	339	354
My Experiment	FCA1	Mudpit_Bioc-11	RecName: Full=Fructose-bisphosphate aldolase 1, cytoplasmic; AltName: Full=Cytoplasmic aldolase; Short=cALD; AltName: Full=Gravity-specific protein GSC 233	P17784.2	RecName: Full=Fructose-bisphosphate aldolase 1, cytoplasmic; AltName: Full=Cytoplasmic aldolase; Short=cALD; AltName: Full=Gravity-specific protein GSC 233	1	0.000217	38846.3	16	18	32	FCA-12.6931.6931.3	E	GGVLPGIKVDK	G	0.988	1.66	0.175	0		1080.67	3	-0.98	-900	96	106
My Experiment	FCA1	Mudpit_Bioc-11	RecName: Full=Fructose-bisphosphate aldolase 1, cytoplasmic; AltName: Full=Cytoplasmic aldolase; Short=cALD; AltName: Full=Gravity-specific protein GSC 233	P17784.2	RecName: Full=Fructose-bisphosphate aldolase 1, cytoplasmic; AltName: Full=Cytoplasmic aldolase; Short=cALD; AltName: Full=Gravity-specific protein GSC 233	1	0.000217	38846.3	16	18	32	FCA-11.7007.7007.3	E	GGVLPGIKVDK	G	0.988	1.67	0.161	0		1080.67	3	-0.98	-900	96	106
My Experiment	FCA1	Mudpit_Bioc-11	RecName: Full=Fructose-bisphosphate aldolase 1, cytoplasmic; AltName: Full=Cytoplasmic aldolase; Short=cALD; AltName: Full=Gravity-specific protein GSC 233	P17784.2	RecName: Full=Fructose-bisphosphate aldolase 1, cytoplasmic; AltName: Full=Cytoplasmic aldolase; Short=cALD; AltName: Full=Gravity-specific protein GSC 233	1	0.000217	38846.3	16	18	32	FCA-12.6884.6884.3	E	GGVLPGIKVDK	G	0.988	1.68	0.151	0		1080.67	3	-0.98	-900	96	106
My Experiment	FCA1	Mudpit_Bioc-11	RecName: Full=Fructose-bisphosphate aldolase 1, cytoplasmic; AltName: Full=Cytoplasmic aldolase; Short=cALD; AltName: Full=Gravity-specific protein GSC 233	P17784.2	RecName: Full=Fructose-bisphosphate aldolase 1, cytoplasmic; AltName: Full=Cytoplasmic aldolase; Short=cALD; AltName: Full=Gravity-specific protein GSC 233	1	0.000217	38846.3	16	18	32	FCA-13.6925.6925.3	E	GGVLPGIKVDK	G	0.988	1.8	0.206	0		1080.67	3	-0.98	-900	96	106
My Experiment	FCA1	Mudpit_Bioc-11	RecName: Full=Fructose-bisphosphate aldolase 1, cytoplasmic; AltName: Full=Cytoplasmic aldolase; Short=cALD; AltName: Full=Gravity-specific protein GSC 233	P17784.2	RecName: Full=Fructose-bisphosphate aldolase 1, cytoplasmic; AltName: Full=Cytoplasmic aldolase; Short=cALD; AltName: Full=Gravity-specific protein GSC 233	1	0.000217	38846.3	16	18	32	FCA-11.5867.5867.2	K	GILAADESTGTIGK	R	0.997	3.33	0.579	1.4		1331.7	2	0.0023	1.7	25	38
My Experiment	FCA1	Mudpit_Bioc-11	RecName: Full=Fructose-bisphosphate aldolase 1, cytoplasmic; AltName: Full=Cytoplasmic aldolase; Short=cALD; AltName: Full=Gravity-specific protein GSC 233	P17784.2	RecName: Full=Fructose-bisphosphate aldolase 1, cytoplasmic; AltName: Full=Cytoplasmic aldolase; Short=cALD; AltName: Full=Gravity-specific protein GSC 233	1	0.000217	38846.3	16	18	32	FCA-12.5729.5729.2	K	GILAADESTGTIGK	R	0.997	3.33	0.588	3.74		1331.7	2	0.0032	2.4	25	38
My Experiment	FCA1	Mudpit_Bioc-11	RecName: Full=Fructose-bisphosphate aldolase 1, cytoplasmic; AltName: Full=Cytoplasmic aldolase; Short=cALD; AltName: Full=Gravity-specific protein GSC 233	P17784.2	RecName: Full=Fructose-bisphosphate aldolase 1, cytoplasmic; AltName: Full=Cytoplasmic aldolase; Short=cALD; AltName: Full=Gravity-specific protein GSC 233	1	0.000217	38846.3	16	18	32	FCA-13.5741.5741.2	K	GILAADESTGTIGK	R	0.997	3.36	0.577	3.49		1331.7	2	0.0024	1.8	25	38
My Experiment	FCA1	Mudpit_Bioc-11	RecName: Full=Fructose-bisphosphate aldolase 1, cytoplasmic; AltName: Full=Cytoplasmic aldolase; Short=cALD; AltName: Full=Gravity-specific protein GSC 233	P17784.2	RecName: Full=Fructose-bisphosphate aldolase 1, cytoplasmic; AltName: Full=Cytoplasmic aldolase; Short=cALD; AltName: Full=Gravity-specific protein GSC 233	1	0.000217	38846.3	16	18	32	FCA-13.5789.5789.2	K	GILAADESTGTIGK	R	0.997	3.25	0.548	4.33		1331.69	2	0.00086	0.65	25	38
My Experiment	FCA1	Mudpit_Bioc-11	RecName: Full=Fructose-bisphosphate aldolase 1, cytoplasmic; AltName: Full=Cytoplasmic aldolase; Short=cALD; AltName: Full=Gravity-specific protein GSC 233	P17784.2	RecName: Full=Fructose-bisphosphate aldolase 1, cytoplasmic; AltName: Full=Cytoplasmic aldolase; Short=cALD; AltName: Full=Gravity-specific protein GSC 233	1	0.000217	38846.3	16	18	32	FCA-12.4929.4929.3	K	GILAADESTGTIGKR	F	0.988	3.32	0.45	0		1487.8	3	0.0055	3.7	25	39
My Experiment	FCA1	Mudpit_Bioc-11	RecName: Full=Fructose-bisphosphate aldolase 1, cytoplasmic; AltName: Full=Cytoplasmic aldolase; Short=cALD; AltName: Full=Gravity-specific protein GSC 233	P17784.2	RecName: Full=Fructose-bisphosphate aldolase 1, cytoplasmic; AltName: Full=Cytoplasmic aldolase; Short=cALD; AltName: Full=Gravity-specific protein GSC 233	1	0.000217	38846.3	16	18	32	FCA-13.4945.4945.2	K	GILAADESTGTIGKR	F	0.995	2.47	0.524	0		1487.8	2	0.0017	1.1	25	39
My Experiment	FCA1	Mudpit_Bioc-11	RecName: Full=Fructose-bisphosphate aldolase 1, cytoplasmic; AltName: Full=Cytoplasmic aldolase; Short=cALD; AltName: Full=Gravity-specific protein GSC 233	P17784.2	RecName: Full=Fructose-bisphosphate aldolase 1, cytoplasmic; AltName: Full=Cytoplasmic aldolase; Short=cALD; AltName: Full=Gravity-specific protein GSC 233	1	0.000217	38846.3	16	18	32	FCA-12.4894.4894.2	K	GILAADESTGTIGKR	F	0.995	3.14	0.6	0		1487.8	2	0.0025	1.7	25	39
My Experiment	FCA1	Mudpit_Bioc-11	RecName: Full=Fructose-bisphosphate aldolase 1, cytoplasmic; AltName: Full=Cytoplasmic aldolase; Short=cALD; AltName: Full=Gravity-specific protein GSC 233	P17784.2	RecName: Full=Fructose-bisphosphate aldolase 1, cytoplasmic; AltName: Full=Cytoplasmic aldolase; Short=cALD; AltName: Full=Gravity-specific protein GSC 233	1	0.000217	38846.3	16	18	32	FCA-11.4993.4993.3	K	GILAADESTGTIGKR	F	0.995	3.96	0.542	3.19		1487.8	3	0.0044	3	25	39
My Experiment	FCA1	Mudpit_Bioc-11	RecName: Full=Fructose-bisphosphate aldolase 1, cytoplasmic; AltName: Full=Cytoplasmic aldolase; Short=cALD; AltName: Full=Gravity-specific protein GSC 233	P17784.2	RecName: Full=Fructose-bisphosphate aldolase 1, cytoplasmic; AltName: Full=Cytoplasmic aldolase; Short=cALD; AltName: Full=Gravity-specific protein GSC 233	1	0.000217	38846.3	16	18	32	FCA-12.4879.4879.3	K	GILAADESTGTIGKR	F	0.995	4.07	0.562	2.82		1487.8	3	0.0052	3.5	25	39
My Experiment	FCA1	Mudpit_Bioc-11	RecName: Full=Fructose-bisphosphate aldolase 1, cytoplasmic; AltName: Full=Cytoplasmic aldolase; Short=cALD; AltName: Full=Gravity-specific protein GSC 233	P17784.2	RecName: Full=Fructose-bisphosphate aldolase 1, cytoplasmic; AltName: Full=Cytoplasmic aldolase; Short=cALD; AltName: Full=Gravity-specific protein GSC 233	1	0.000217	38846.3	16	18	32	FCA-14.4933.4933.3	K	GILAADESTGTIGKR	F	0.995	4.09	0.565	3.52		1487.8	3	0.0041	2.8	25	39
My Experiment	FCA1	Mudpit_Bioc-11	RecName: Full=Fructose-bisphosphate aldolase 1, cytoplasmic; AltName: Full=Cytoplasmic aldolase; Short=cALD; AltName: Full=Gravity-specific protein GSC 233	P17784.2	RecName: Full=Fructose-bisphosphate aldolase 1, cytoplasmic; AltName: Full=Cytoplasmic aldolase; Short=cALD; AltName: Full=Gravity-specific protein GSC 233	1	0.000217	38846.3	16	18	32	FCA-13.4894.4894.3	K	GILAADESTGTIGKR	F	0.997	4.03	0.55	3.47		1487.8	3	0.0027	1.8	25	39
My Experiment	FCA1	Mudpit_Bioc-11	RecName: Full=Fructose-bisphosphate aldolase 1, cytoplasmic; AltName: Full=Cytoplasmic aldolase; Short=cALD; AltName: Full=Gravity-specific protein GSC 233	P17784.2	RecName: Full=Fructose-bisphosphate aldolase 1, cytoplasmic; AltName: Full=Cytoplasmic aldolase; Short=cALD; AltName: Full=Gravity-specific protein GSC 233	1	0.000217	38846.3	16	18	32	FCA-11.5041.5041.3	K	GILAADESTGTIGKR	F	0.997	3.75	0.557	3.48		1487.8	3	0.0027	1.8	25	39
My Experiment	FCA1	Mudpit_Bioc-11	RecName: Full=Fructose-bisphosphate aldolase 1, cytoplasmic; AltName: Full=Cytoplasmic aldolase; Short=cALD; AltName: Full=Gravity-specific protein GSC 233	P17784.2	RecName: Full=Fructose-bisphosphate aldolase 1, cytoplasmic; AltName: Full=Cytoplasmic aldolase; Short=cALD; AltName: Full=Gravity-specific protein GSC 233	1	0.000217	38846.3	16	18	32	FCA-15.4910.4910.3	K	GILAADESTGTIGKR	F	0.997	4.01	0.504	3.54		1487.8	3	0.0023	1.6	25	39
My Experiment	FCA1	Mudpit_Bioc-11	RecName: Full=Fructose-bisphosphate aldolase 1, cytoplasmic; AltName: Full=Cytoplasmic aldolase; Short=cALD; AltName: Full=Gravity-specific protein GSC 233	P17784.2	RecName: Full=Fructose-bisphosphate aldolase 1, cytoplasmic; AltName: Full=Cytoplasmic aldolase; Short=cALD; AltName: Full=Gravity-specific protein GSC 233	1	0.000217	38846.3	16	18	32	FCA-13.4944.4944.3	K	GILAADESTGTIGKR	F	0.997	3.63	0.554	3.54		1487.8	3	0.0031	2.1	25	39
My Experiment	FCA1	Mudpit_Bioc-11	RecName: Full=Fructose-bisphosphate aldolase 1, cytoplasmic; AltName: Full=Cytoplasmic aldolase; Short=cALD; AltName: Full=Gravity-specific protein GSC 233	P17784.2	RecName: Full=Fructose-bisphosphate aldolase 1, cytoplasmic; AltName: Full=Cytoplasmic aldolase; Short=cALD; AltName: Full=Gravity-specific protein GSC 233	1	0.000217	38846.3	16	18	32	ScaffoldIDNumber_897473_FCA-13.4945.4945.2 (intensity=4987974.5) RTINSECONDS=941.706	K	GILAADESTGTIGKR	F	0.997	0	0	4.17		1487.8	2	0.0017	1.1	25	39
My Experiment	FCA1	Mudpit_Bioc-11	RecName: Full=Fructose-bisphosphate aldolase 1, cytoplasmic; AltName: Full=Cytoplasmic aldolase; Short=cALD; AltName: Full=Gravity-specific protein GSC 233	P17784.2	RecName: Full=Fructose-bisphosphate aldolase 1, cytoplasmic; AltName: Full=Cytoplasmic aldolase; Short=cALD; AltName: Full=Gravity-specific protein GSC 233	1	0.000217	38846.3	16	18	32	FCA-13.4900.4900.2	K	GILAADESTGTIGKR	F	0.997	3.32	0.583	3.72		1487.8	2	0.0016	1.1	25	39
My Experiment	FCA1	Mudpit_Bioc-11	RecName: Full=Fructose-bisphosphate aldolase 1, cytoplasmic; AltName: Full=Cytoplasmic aldolase; Short=cALD; AltName: Full=Gravity-specific protein GSC 233	P17784.2	RecName: Full=Fructose-bisphosphate aldolase 1, cytoplasmic; AltName: Full=Cytoplasmic aldolase; Short=cALD; AltName: Full=Gravity-specific protein GSC 233	1	0.000217	38846.3	16	18	32	ScaffoldIDNumber_886077_FCA-12.4894.4894.2 (intensity=7305823.0) RTINSECONDS=931.308	K	GILAADESTGTIGKR	F	0.997	0	0	4.57		1487.8	2	0.0025	1.7	25	39
My Experiment	FCA1	Mudpit_Bioc-11	RecName: Full=Fructose-bisphosphate aldolase 1, cytoplasmic; AltName: Full=Cytoplasmic aldolase; Short=cALD; AltName: Full=Gravity-specific protein GSC 233	P17784.2	RecName: Full=Fructose-bisphosphate aldolase 1, cytoplasmic; AltName: Full=Cytoplasmic aldolase; Short=cALD; AltName: Full=Gravity-specific protein GSC 233	1	0.000217	38846.3	16	18	32	FCA-11.5010.5010.2	K	GILAADESTGTIGKR	F	0.997	3	0.567	5.85		1487.8	2	0.0019	1.3	25	39
My Experiment	FCA1	Mudpit_Bioc-11	RecName: Full=Fructose-bisphosphate aldolase 1, cytoplasmic; AltName: Full=Cytoplasmic aldolase; Short=cALD; AltName: Full=Gravity-specific protein GSC 233	P17784.2	RecName: Full=Fructose-bisphosphate aldolase 1, cytoplasmic; AltName: Full=Cytoplasmic aldolase; Short=cALD; AltName: Full=Gravity-specific protein GSC 233	1	0.000217	38846.3	16	18	32	FCA-14.3261.3261.3	K	GTIEVAGTEKET	T	0.988	1.63	0.173	0		1233.6	3	-0.0069	-5.6	107	118
My Experiment	FCA1	Mudpit_Bioc-11	RecName: Full=Fructose-bisphosphate aldolase 1, cytoplasmic; AltName: Full=Cytoplasmic aldolase; Short=cALD; AltName: Full=Gravity-specific protein GSC 233	P17784.2	RecName: Full=Fructose-bisphosphate aldolase 1, cytoplasmic; AltName: Full=Cytoplasmic aldolase; Short=cALD; AltName: Full=Gravity-specific protein GSC 233	1	0.000217	38846.3	16	18	32	FCA-13.10726.10726.3	E	HHVLLEGTLLKPNMVTPGSDAK	K	0.988	1.45	0.0175	0		2357.26	3	1	420	215	236
My Experiment	FCA1	Mudpit_Bioc-11	RecName: Full=Fructose-bisphosphate aldolase 1, cytoplasmic; AltName: Full=Cytoplasmic aldolase; Short=cALD; AltName: Full=Gravity-specific protein GSC 233	P17784.2	RecName: Full=Fructose-bisphosphate aldolase 1, cytoplasmic; AltName: Full=Cytoplasmic aldolase; Short=cALD; AltName: Full=Gravity-specific protein GSC 233	1	0.000217	38846.3	16	18	32	FCA-13.7159.7159.3	K	IGPNEPSQLAIDLNAQGLAR	Y	0.988	2.2	0.128	0		2079.04	3	2.9	1400	149	168
My Experiment	FCA1	Mudpit_Bioc-11	RecName: Full=Fructose-bisphosphate aldolase 1, cytoplasmic; AltName: Full=Cytoplasmic aldolase; Short=cALD; AltName: Full=Gravity-specific protein GSC 233	P17784.2	RecName: Full=Fructose-bisphosphate aldolase 1, cytoplasmic; AltName: Full=Cytoplasmic aldolase; Short=cALD; AltName: Full=Gravity-specific protein GSC 233	1	0.000217	38846.3	16	18	32	FCA-13.6873.6873.3	K	IGPNEPSQLAIDLNAQGLAR	Y	0.988	2.71	0.0554	0		2078.05	3	2	940	149	168
My Experiment	FCA1	Mudpit_Bioc-11	RecName: Full=Fructose-bisphosphate aldolase 1, cytoplasmic; AltName: Full=Cytoplasmic aldolase; Short=cALD; AltName: Full=Gravity-specific protein GSC 233	P17784.2	RecName: Full=Fructose-bisphosphate aldolase 1, cytoplasmic; AltName: Full=Cytoplasmic aldolase; Short=cALD; AltName: Full=Gravity-specific protein GSC 233	1	0.000217	38846.3	16	18	32	FCA-13.7087.7087.2	K	IGPNEPSQLAIDLNAQGLAR	Y	0.995	1.52	0.0395	0		2079.05	2	3	1400	149	168
My Experiment	FCA1	Mudpit_Bioc-11	RecName: Full=Fructose-bisphosphate aldolase 1, cytoplasmic; AltName: Full=Cytoplasmic aldolase; Short=cALD; AltName: Full=Gravity-specific protein GSC 233	P17784.2	RecName: Full=Fructose-bisphosphate aldolase 1, cytoplasmic; AltName: Full=Cytoplasmic aldolase; Short=cALD; AltName: Full=Gravity-specific protein GSC 233	1	0.000217	38846.3	16	18	32	FCA-13.7185.7185.2	K	IGPNEPSQLAIDLNAQGLAR	Y	0.995	1.82	0.124	0		2079.05	2	3	1400	149	168
My Experiment	FCA1	Mudpit_Bioc-11	RecName: Full=Fructose-bisphosphate aldolase 1, cytoplasmic; AltName: Full=Cytoplasmic aldolase; Short=cALD; AltName: Full=Gravity-specific protein GSC 233	P17784.2	RecName: Full=Fructose-bisphosphate aldolase 1, cytoplasmic; AltName: Full=Cytoplasmic aldolase; Short=cALD; AltName: Full=Gravity-specific protein GSC 233	1	0.000217	38846.3	16	18	32	FCA-13.7136.7136.2	K	IGPNEPSQLAIDLNAQGLAR	Y	0.995	1.88	0.118	0		2079.04	2	2.9	1400	149	168
My Experiment	FCA1	Mudpit_Bioc-11	RecName: Full=Fructose-bisphosphate aldolase 1, cytoplasmic; AltName: Full=Cytoplasmic aldolase; Short=cALD; AltName: Full=Gravity-specific protein GSC 233	P17784.2	RecName: Full=Fructose-bisphosphate aldolase 1, cytoplasmic; AltName: Full=Cytoplasmic aldolase; Short=cALD; AltName: Full=Gravity-specific protein GSC 233	1	0.000217	38846.3	16	18	32	FCA-13.6872.6872.2	K	IGPNEPSQLAIDLNAQGLAR	Y	0.997	1.79	0	2.77		2078.06	2	2	940	149	168
My Experiment	FCA1	Mudpit_Bioc-11	RecName: Full=Fructose-bisphosphate aldolase 1, cytoplasmic; AltName: Full=Cytoplasmic aldolase; Short=cALD; AltName: Full=Gravity-specific protein GSC 233	P17784.2	RecName: Full=Fructose-bisphosphate aldolase 1, cytoplasmic; AltName: Full=Cytoplasmic aldolase; Short=cALD; AltName: Full=Gravity-specific protein GSC 233	1	0.000217	38846.3	16	18	32	FCA-13.5739.5739.2	L	KEGGVLPGIK	V	0.995	1.59	0.237	0		996.56	2	-0.033	-33	94	103
My Experiment	FCA1	Mudpit_Bioc-11	RecName: Full=Fructose-bisphosphate aldolase 1, cytoplasmic; AltName: Full=Cytoplasmic aldolase; Short=cALD; AltName: Full=Gravity-specific protein GSC 233	P17784.2	RecName: Full=Fructose-bisphosphate aldolase 1, cytoplasmic; AltName: Full=Cytoplasmic aldolase; Short=cALD; AltName: Full=Gravity-specific protein GSC 233	1	0.000217	38846.3	16	18	32	FCA-14.5753.5753.2	L	KEGGVLPGIK	V	0.995	1.59	0.0854	0		996.56	2	-0.033	-33	94	103
My Experiment	FCA1	Mudpit_Bioc-11	RecName: Full=Fructose-bisphosphate aldolase 1, cytoplasmic; AltName: Full=Cytoplasmic aldolase; Short=cALD; AltName: Full=Gravity-specific protein GSC 233	P17784.2	RecName: Full=Fructose-bisphosphate aldolase 1, cytoplasmic; AltName: Full=Cytoplasmic aldolase; Short=cALD; AltName: Full=Gravity-specific protein GSC 233	1	0.000217	38846.3	16	18	32	FCA-13.5693.5693.2	L	KEGGVLPGIK	V	0.995	1.85	0.298	0		996.56	2	-0.033	-33	94	103
My Experiment	FCA1	Mudpit_Bioc-11	RecName: Full=Fructose-bisphosphate aldolase 1, cytoplasmic; AltName: Full=Cytoplasmic aldolase; Short=cALD; AltName: Full=Gravity-specific protein GSC 233	P17784.2	RecName: Full=Fructose-bisphosphate aldolase 1, cytoplasmic; AltName: Full=Cytoplasmic aldolase; Short=cALD; AltName: Full=Gravity-specific protein GSC 233	1	0.000217	38846.3	16	18	32	FCA-13.6174.6174.2	L	KEGGVLPGIK	V	0.995	2.13	0.273	0		996.56	2	-0.033	-33	94	103
My Experiment	FCA1	Mudpit_Bioc-11	RecName: Full=Fructose-bisphosphate aldolase 1, cytoplasmic; AltName: Full=Cytoplasmic aldolase; Short=cALD; AltName: Full=Gravity-specific protein GSC 233	P17784.2	RecName: Full=Fructose-bisphosphate aldolase 1, cytoplasmic; AltName: Full=Cytoplasmic aldolase; Short=cALD; AltName: Full=Gravity-specific protein GSC 233	1	0.000217	38846.3	16	18	32	FCA-14.5573.5573.3	L	KEGGVLPGIKVDK	G	0.988	1.89	0.091	0		1338.75	3	-0.034	-25	94	106
My Experiment	FCA1	Mudpit_Bioc-11	RecName: Full=Fructose-bisphosphate aldolase 1, cytoplasmic; AltName: Full=Cytoplasmic aldolase; Short=cALD; AltName: Full=Gravity-specific protein GSC 233	P17784.2	RecName: Full=Fructose-bisphosphate aldolase 1, cytoplasmic; AltName: Full=Cytoplasmic aldolase; Short=cALD; AltName: Full=Gravity-specific protein GSC 233	1	0.000217	38846.3	16	18	32	FCA-13.5532.5532.3	L	KEGGVLPGIKVDK	G	0.988	1.98	0.136	0		1338.75	3	-0.032	-24	94	106
My Experiment	FCA1	Mudpit_Bioc-11	RecName: Full=Fructose-bisphosphate aldolase 1, cytoplasmic; AltName: Full=Cytoplasmic aldolase; Short=cALD; AltName: Full=Gravity-specific protein GSC 233	P17784.2	RecName: Full=Fructose-bisphosphate aldolase 1, cytoplasmic; AltName: Full=Cytoplasmic aldolase; Short=cALD; AltName: Full=Gravity-specific protein GSC 233	1	0.000217	38846.3	16	18	32	FCA-12.2956.2956.3	L	KPNMVTPGSDAK	K	0.988	1.48	0.0332	0		1245.62	3	2	1600	225	236
My Experiment	FCA1	Mudpit_Bioc-11	RecName: Full=Fructose-bisphosphate aldolase 1, cytoplasmic; AltName: Full=Cytoplasmic aldolase; Short=cALD; AltName: Full=Gravity-specific protein GSC 233	P17784.2	RecName: Full=Fructose-bisphosphate aldolase 1, cytoplasmic; AltName: Full=Cytoplasmic aldolase; Short=cALD; AltName: Full=Gravity-specific protein GSC 233	1	0.000217	38846.3	16	18	32	FCA-14.6420.6420.3	G	KRFASINVENVEENR	R	0.988	2.81	0.0517	0		1802.97	3	-0.96	-530	38	52
My Experiment	FCA1	Mudpit_Bioc-11	RecName: Full=Fructose-bisphosphate aldolase 1, cytoplasmic; AltName: Full=Cytoplasmic aldolase; Short=cALD; AltName: Full=Gravity-specific protein GSC 233	P17784.2	RecName: Full=Fructose-bisphosphate aldolase 1, cytoplasmic; AltName: Full=Cytoplasmic aldolase; Short=cALD; AltName: Full=Gravity-specific protein GSC 233	1	0.000217	38846.3	16	18	32	FCA-13.4913.4913.2	I	LAADESTGTIGKR	F	0.997	2.57	0.516	3.24		1317.69	2	-0.00025	-0.19	27	39
My Experiment	FCA1	Mudpit_Bioc-11	RecName: Full=Fructose-bisphosphate aldolase 1, cytoplasmic; AltName: Full=Cytoplasmic aldolase; Short=cALD; AltName: Full=Gravity-specific protein GSC 233	P17784.2	RecName: Full=Fructose-bisphosphate aldolase 1, cytoplasmic; AltName: Full=Cytoplasmic aldolase; Short=cALD; AltName: Full=Gravity-specific protein GSC 233	1	0.000217	38846.3	16	18	32	FCA-13.2506.2506.2	N	MVTPGSDAK	K	0.995	1.43	0.0255	0		904.44	2	0.0034	3.8	228	236
My Experiment	FCA1	Mudpit_Bioc-11	RecName: Full=Fructose-bisphosphate aldolase 1, cytoplasmic; AltName: Full=Cytoplasmic aldolase; Short=cALD; AltName: Full=Gravity-specific protein GSC 233	P17784.2	RecName: Full=Fructose-bisphosphate aldolase 1, cytoplasmic; AltName: Full=Cytoplasmic aldolase; Short=cALD; AltName: Full=Gravity-specific protein GSC 233	1	0.000217	38846.3	16	18	32	FCA-15.6974.6974.2	G	TIEVAGTEK	E	0.995	1.28	-0.0266	0		946.52	2	0.018	19	108	116
My Experiment	FCA1	Mudpit_Bioc-11	RecName: Full=Fructose-bisphosphate aldolase 1, cytoplasmic; AltName: Full=Cytoplasmic aldolase; Short=cALD; AltName: Full=Gravity-specific protein GSC 233	P17784.2	RecName: Full=Fructose-bisphosphate aldolase 1, cytoplasmic; AltName: Full=Cytoplasmic aldolase; Short=cALD; AltName: Full=Gravity-specific protein GSC 233	1	0.000217	38846.3	16	18	32	FCA-13.8266.8266.3	H	VLLEGTLLKPNMVTPGSDAK	K	0.995	3.41	0.444	1.48		2083.15	3	1	480	217	236
My Experiment	FCA2	Mudpit_BIOC-21	RecName: Full=Fructose-bisphosphate aldolase 1, cytoplasmic; AltName: Full=Cytoplasmic aldolase; Short=cALD; AltName: Full=Gravity-specific protein GSC 233	P17784.2	RecName: Full=Fructose-bisphosphate aldolase 1, cytoplasmic; AltName: Full=Cytoplasmic aldolase; Short=cALD; AltName: Full=Gravity-specific protein GSC 233	1	0.00014	38846.3	11	12	22	FCA-24.3190.3190.2	R	ALQQSTLK	A	0.99	2.15	0.228	1.03		887.51	2	0.0041	4.6	299	306
My Experiment	FCA2	Mudpit_BIOC-21	RecName: Full=Fructose-bisphosphate aldolase 1, cytoplasmic; AltName: Full=Cytoplasmic aldolase; Short=cALD; AltName: Full=Gravity-specific protein GSC 233	P17784.2	RecName: Full=Fructose-bisphosphate aldolase 1, cytoplasmic; AltName: Full=Cytoplasmic aldolase; Short=cALD; AltName: Full=Gravity-specific protein GSC 233	1	0.00014	38846.3	11	12	22	FCA-21.3283.3283.2	R	ALQQSTLK	A	0.99	1.36	0.0271	0		887.51	2	0.003	3.4	299	306
My Experiment	FCA2	Mudpit_BIOC-21	RecName: Full=Fructose-bisphosphate aldolase 1, cytoplasmic; AltName: Full=Cytoplasmic aldolase; Short=cALD; AltName: Full=Gravity-specific protein GSC 233	P17784.2	RecName: Full=Fructose-bisphosphate aldolase 1, cytoplasmic; AltName: Full=Cytoplasmic aldolase; Short=cALD; AltName: Full=Gravity-specific protein GSC 233	1	0.00014	38846.3	11	12	22	FCA-23.3125.3125.2	R	ALQQSTLK	A	0.99	1.42	0.0266	0		887.51	2	0.0033	3.7	299	306
My Experiment	FCA2	Mudpit_BIOC-21	RecName: Full=Fructose-bisphosphate aldolase 1, cytoplasmic; AltName: Full=Cytoplasmic aldolase; Short=cALD; AltName: Full=Gravity-specific protein GSC 233	P17784.2	RecName: Full=Fructose-bisphosphate aldolase 1, cytoplasmic; AltName: Full=Cytoplasmic aldolase; Short=cALD; AltName: Full=Gravity-specific protein GSC 233	1	0.00014	38846.3	11	12	22	FCA-22.3283.3283.2	R	ALQQSTLK	A	0.99	1.6	0.12	0		887.51	2	0.0041	4.7	299	306
My Experiment	FCA2	Mudpit_BIOC-21	RecName: Full=Fructose-bisphosphate aldolase 1, cytoplasmic; AltName: Full=Cytoplasmic aldolase; Short=cALD; AltName: Full=Gravity-specific protein GSC 233	P17784.2	RecName: Full=Fructose-bisphosphate aldolase 1, cytoplasmic; AltName: Full=Cytoplasmic aldolase; Short=cALD; AltName: Full=Gravity-specific protein GSC 233	1	0.00014	38846.3	11	12	22	FCA-21.3233.3233.2	R	ALQQSTLK	A	0.99	1.66	0.0978	0		887.51	2	0.004	4.6	299	306
My Experiment	FCA2	Mudpit_BIOC-21	RecName: Full=Fructose-bisphosphate aldolase 1, cytoplasmic; AltName: Full=Cytoplasmic aldolase; Short=cALD; AltName: Full=Gravity-specific protein GSC 233	P17784.2	RecName: Full=Fructose-bisphosphate aldolase 1, cytoplasmic; AltName: Full=Cytoplasmic aldolase; Short=cALD; AltName: Full=Gravity-specific protein GSC 233	1	0.00014	38846.3	11	12	22	FCA-24.3240.3240.2	R	ALQQSTLK	A	0.99	1.66	0.0376	0		887.51	2	0.0041	4.6	299	306
My Experiment	FCA2	Mudpit_BIOC-21	RecName: Full=Fructose-bisphosphate aldolase 1, cytoplasmic; AltName: Full=Cytoplasmic aldolase; Short=cALD; AltName: Full=Gravity-specific protein GSC 233	P17784.2	RecName: Full=Fructose-bisphosphate aldolase 1, cytoplasmic; AltName: Full=Cytoplasmic aldolase; Short=cALD; AltName: Full=Gravity-specific protein GSC 233	1	0.00014	38846.3	11	12	22	FCA-23.3175.3175.2	R	ALQQSTLK	A	0.99	1.82	0.101	0		887.51	2	0.0032	3.6	299	306
My Experiment	FCA2	Mudpit_BIOC-21	RecName: Full=Fructose-bisphosphate aldolase 1, cytoplasmic; AltName: Full=Cytoplasmic aldolase; Short=cALD; AltName: Full=Gravity-specific protein GSC 233	P17784.2	RecName: Full=Fructose-bisphosphate aldolase 1, cytoplasmic; AltName: Full=Cytoplasmic aldolase; Short=cALD; AltName: Full=Gravity-specific protein GSC 233	1	0.00014	38846.3	11	12	22	FCA-24.3021.3021.3	R	CKANSEATLGT	Y	0.995	1.51	0.124	0		1096.54	3	3	2800	326	336
My Experiment	FCA2	Mudpit_BIOC-21	RecName: Full=Fructose-bisphosphate aldolase 1, cytoplasmic; AltName: Full=Cytoplasmic aldolase; Short=cALD; AltName: Full=Gravity-specific protein GSC 233	P17784.2	RecName: Full=Fructose-bisphosphate aldolase 1, cytoplasmic; AltName: Full=Cytoplasmic aldolase; Short=cALD; AltName: Full=Gravity-specific protein GSC 233	1	0.00014	38846.3	11	12	22	FCA-21.3052.3052.3	R	CKANSEATLGT	Y	0.995	1.63	0.132	0		1096.54	3	3	2800	326	336
My Experiment	FCA2	Mudpit_BIOC-21	RecName: Full=Fructose-bisphosphate aldolase 1, cytoplasmic; AltName: Full=Cytoplasmic aldolase; Short=cALD; AltName: Full=Gravity-specific protein GSC 233	P17784.2	RecName: Full=Fructose-bisphosphate aldolase 1, cytoplasmic; AltName: Full=Cytoplasmic aldolase; Short=cALD; AltName: Full=Gravity-specific protein GSC 233	1	0.00014	38846.3	11	12	22	FCA-23.4764.4764.3	G	DAVLGEGASESLHVK	D	0.995	2.65	0.199	0		1513.74	3	3	2000	340	354
My Experiment	FCA2	Mudpit_BIOC-21	RecName: Full=Fructose-bisphosphate aldolase 1, cytoplasmic; AltName: Full=Cytoplasmic aldolase; Short=cALD; AltName: Full=Gravity-specific protein GSC 233	P17784.2	RecName: Full=Fructose-bisphosphate aldolase 1, cytoplasmic; AltName: Full=Cytoplasmic aldolase; Short=cALD; AltName: Full=Gravity-specific protein GSC 233	1	0.00014	38846.3	11	12	22	FCA-24.4859.4859.3	G	DAVLGEGASESLHVK	D	0.995	2.67	0.412	0		1513.74	3	3	2000	340	354
My Experiment	FCA2	Mudpit_BIOC-21	RecName: Full=Fructose-bisphosphate aldolase 1, cytoplasmic; AltName: Full=Cytoplasmic aldolase; Short=cALD; AltName: Full=Gravity-specific protein GSC 233	P17784.2	RecName: Full=Fructose-bisphosphate aldolase 1, cytoplasmic; AltName: Full=Cytoplasmic aldolase; Short=cALD; AltName: Full=Gravity-specific protein GSC 233	1	0.00014	38846.3	11	12	22	FCA-21.4886.4886.3	G	DAVLGEGASESLHVK	D	0.995	2.84	0.271	0		1513.74	3	3	2000	340	354
My Experiment	FCA2	Mudpit_BIOC-21	RecName: Full=Fructose-bisphosphate aldolase 1, cytoplasmic; AltName: Full=Cytoplasmic aldolase; Short=cALD; AltName: Full=Gravity-specific protein GSC 233	P17784.2	RecName: Full=Fructose-bisphosphate aldolase 1, cytoplasmic; AltName: Full=Cytoplasmic aldolase; Short=cALD; AltName: Full=Gravity-specific protein GSC 233	1	0.00014	38846.3	11	12	22	FCA-24.4815.4815.3	G	DAVLGEGASESLHVK	D	0.995	2.95	0.301	0		1513.74	3	3	2000	340	354
My Experiment	FCA2	Mudpit_BIOC-21	RecName: Full=Fructose-bisphosphate aldolase 1, cytoplasmic; AltName: Full=Cytoplasmic aldolase; Short=cALD; AltName: Full=Gravity-specific protein GSC 233	P17784.2	RecName: Full=Fructose-bisphosphate aldolase 1, cytoplasmic; AltName: Full=Cytoplasmic aldolase; Short=cALD; AltName: Full=Gravity-specific protein GSC 233	1	0.00014	38846.3	11	12	22	FCA-22.4950.4950.3	G	DAVLGEGASESLHVK	D	0.995	3.11	0.349	0		1513.74	3	3	2000	340	354
My Experiment	FCA2	Mudpit_BIOC-21	RecName: Full=Fructose-bisphosphate aldolase 1, cytoplasmic; AltName: Full=Cytoplasmic aldolase; Short=cALD; AltName: Full=Gravity-specific protein GSC 233	P17784.2	RecName: Full=Fructose-bisphosphate aldolase 1, cytoplasmic; AltName: Full=Cytoplasmic aldolase; Short=cALD; AltName: Full=Gravity-specific protein GSC 233	1	0.00014	38846.3	11	12	22	FCA-22.7409.7409.3	E	GGVLPGIKVDK	G	0.995	1.67	0.244	0		1080.67	3	-0.98	-900	96	106
My Experiment	FCA2	Mudpit_BIOC-21	RecName: Full=Fructose-bisphosphate aldolase 1, cytoplasmic; AltName: Full=Cytoplasmic aldolase; Short=cALD; AltName: Full=Gravity-specific protein GSC 233	P17784.2	RecName: Full=Fructose-bisphosphate aldolase 1, cytoplasmic; AltName: Full=Cytoplasmic aldolase; Short=cALD; AltName: Full=Gravity-specific protein GSC 233	1	0.00014	38846.3	11	12	22	FCA-23.7222.7222.3	E	GGVLPGIKVDK	G	0.995	1.96	0.214	0		1080.68	3	-0.97	-900	96	106
My Experiment	FCA2	Mudpit_BIOC-21	RecName: Full=Fructose-bisphosphate aldolase 1, cytoplasmic; AltName: Full=Cytoplasmic aldolase; Short=cALD; AltName: Full=Gravity-specific protein GSC 233	P17784.2	RecName: Full=Fructose-bisphosphate aldolase 1, cytoplasmic; AltName: Full=Cytoplasmic aldolase; Short=cALD; AltName: Full=Gravity-specific protein GSC 233	1	0.00014	38846.3	11	12	22	FCA-21.6211.6211.2	K	GILAADESTGTIGK	R	0.997	3.18	0.527	4.68		1331.7	2	0.0039	2.9	25	38
My Experiment	FCA2	Mudpit_BIOC-21	RecName: Full=Fructose-bisphosphate aldolase 1, cytoplasmic; AltName: Full=Cytoplasmic aldolase; Short=cALD; AltName: Full=Gravity-specific protein GSC 233	P17784.2	RecName: Full=Fructose-bisphosphate aldolase 1, cytoplasmic; AltName: Full=Cytoplasmic aldolase; Short=cALD; AltName: Full=Gravity-specific protein GSC 233	1	0.00014	38846.3	11	12	22	FCA-23.6089.6089.2	K	GILAADESTGTIGK	R	0.997	3.36	0.551	5		1331.7	2	0.004	3	25	38
My Experiment	FCA2	Mudpit_BIOC-21	RecName: Full=Fructose-bisphosphate aldolase 1, cytoplasmic; AltName: Full=Cytoplasmic aldolase; Short=cALD; AltName: Full=Gravity-specific protein GSC 233	P17784.2	RecName: Full=Fructose-bisphosphate aldolase 1, cytoplasmic; AltName: Full=Cytoplasmic aldolase; Short=cALD; AltName: Full=Gravity-specific protein GSC 233	1	0.00014	38846.3	11	12	22	FCA-22.6262.6262.2	K	GILAADESTGTIGK	R	0.997	3.25	0.539	5.24		1331.7	2	0.0026	2	25	38
My Experiment	FCA2	Mudpit_BIOC-21	RecName: Full=Fructose-bisphosphate aldolase 1, cytoplasmic; AltName: Full=Cytoplasmic aldolase; Short=cALD; AltName: Full=Gravity-specific protein GSC 233	P17784.2	RecName: Full=Fructose-bisphosphate aldolase 1, cytoplasmic; AltName: Full=Cytoplasmic aldolase; Short=cALD; AltName: Full=Gravity-specific protein GSC 233	1	0.00014	38846.3	11	12	22	FCA-24.6109.6109.2	K	GILAADESTGTIGK	R	0.994	3.32	0.561	0		1331.7	2	0.0042	3.2	25	38
My Experiment	FCA2	Mudpit_BIOC-21	RecName: Full=Fructose-bisphosphate aldolase 1, cytoplasmic; AltName: Full=Cytoplasmic aldolase; Short=cALD; AltName: Full=Gravity-specific protein GSC 233	P17784.2	RecName: Full=Fructose-bisphosphate aldolase 1, cytoplasmic; AltName: Full=Cytoplasmic aldolase; Short=cALD; AltName: Full=Gravity-specific protein GSC 233	1	0.00014	38846.3	11	12	22	ScaffoldIDNumber_1032049_FCA-23.5246.5246.2 (intensity=2690982.5) RTINSECONDS=970.914	K	GILAADESTGTIGKR	F	0.995	0	0	3.29		1487.8	2	0.0045	3	25	39
My Experiment	FCA2	Mudpit_BIOC-21	RecName: Full=Fructose-bisphosphate aldolase 1, cytoplasmic; AltName: Full=Cytoplasmic aldolase; Short=cALD; AltName: Full=Gravity-specific protein GSC 233	P17784.2	RecName: Full=Fructose-bisphosphate aldolase 1, cytoplasmic; AltName: Full=Cytoplasmic aldolase; Short=cALD; AltName: Full=Gravity-specific protein GSC 233	1	0.00014	38846.3	11	12	22	ScaffoldIDNumber_1043982_FCA-24.5336.5336.2 (intensity=1686288.0) RTINSECONDS=976.554	K	GILAADESTGTIGKR	F	0.997	0	0	3.72		1487.8	2	0.0049	3.3	25	39
My Experiment	FCA2	Mudpit_BIOC-21	RecName: Full=Fructose-bisphosphate aldolase 1, cytoplasmic; AltName: Full=Cytoplasmic aldolase; Short=cALD; AltName: Full=Gravity-specific protein GSC 233	P17784.2	RecName: Full=Fructose-bisphosphate aldolase 1, cytoplasmic; AltName: Full=Cytoplasmic aldolase; Short=cALD; AltName: Full=Gravity-specific protein GSC 233	1	0.00014	38846.3	11	12	22	FCA-21.5390.5390.3	K	GILAADESTGTIGKR	F	0.997	3.51	0.514	3.26		1487.8	3	0.0046	3.1	25	39
My Experiment	FCA2	Mudpit_BIOC-21	RecName: Full=Fructose-bisphosphate aldolase 1, cytoplasmic; AltName: Full=Cytoplasmic aldolase; Short=cALD; AltName: Full=Gravity-specific protein GSC 233	P17784.2	RecName: Full=Fructose-bisphosphate aldolase 1, cytoplasmic; AltName: Full=Cytoplasmic aldolase; Short=cALD; AltName: Full=Gravity-specific protein GSC 233	1	0.00014	38846.3	11	12	22	FCA-24.5335.5335.3	K	GILAADESTGTIGKR	F	0.997	3.59	0.528	3.52		1487.8	3	0.0061	4.1	25	39
My Experiment	FCA2	Mudpit_BIOC-21	RecName: Full=Fructose-bisphosphate aldolase 1, cytoplasmic; AltName: Full=Cytoplasmic aldolase; Short=cALD; AltName: Full=Gravity-specific protein GSC 233	P17784.2	RecName: Full=Fructose-bisphosphate aldolase 1, cytoplasmic; AltName: Full=Cytoplasmic aldolase; Short=cALD; AltName: Full=Gravity-specific protein GSC 233	1	0.00014	38846.3	11	12	22	FCA-25.5275.5275.3	K	GILAADESTGTIGKR	F	0.997	3.92	0.527	3.07		1487.8	3	0.0064	4.3	25	39
My Experiment	FCA2	Mudpit_BIOC-21	RecName: Full=Fructose-bisphosphate aldolase 1, cytoplasmic; AltName: Full=Cytoplasmic aldolase; Short=cALD; AltName: Full=Gravity-specific protein GSC 233	P17784.2	RecName: Full=Fructose-bisphosphate aldolase 1, cytoplasmic; AltName: Full=Cytoplasmic aldolase; Short=cALD; AltName: Full=Gravity-specific protein GSC 233	1	0.00014	38846.3	11	12	22	FCA-23.5235.5235.3	K	GILAADESTGTIGKR	F	0.997	4.1	0.533	3.13		1487.8	3	0.0074	5	25	39
My Experiment	FCA2	Mudpit_BIOC-21	RecName: Full=Fructose-bisphosphate aldolase 1, cytoplasmic; AltName: Full=Cytoplasmic aldolase; Short=cALD; AltName: Full=Gravity-specific protein GSC 233	P17784.2	RecName: Full=Fructose-bisphosphate aldolase 1, cytoplasmic; AltName: Full=Cytoplasmic aldolase; Short=cALD; AltName: Full=Gravity-specific protein GSC 233	1	0.00014	38846.3	11	12	22	FCA-24.5285.5285.3	K	GILAADESTGTIGKR	F	0.997	4.16	0.55	3.04		1487.8	3	0.0065	4.3	25	39
My Experiment	FCA2	Mudpit_BIOC-21	RecName: Full=Fructose-bisphosphate aldolase 1, cytoplasmic; AltName: Full=Cytoplasmic aldolase; Short=cALD; AltName: Full=Gravity-specific protein GSC 233	P17784.2	RecName: Full=Fructose-bisphosphate aldolase 1, cytoplasmic; AltName: Full=Cytoplasmic aldolase; Short=cALD; AltName: Full=Gravity-specific protein GSC 233	1	0.00014	38846.3	11	12	22	FCA-21.5346.5346.3	K	GILAADESTGTIGKR	F	0.997	4.18	0.535	3.12		1487.8	3	0.0058	3.9	25	39
My Experiment	FCA2	Mudpit_BIOC-21	RecName: Full=Fructose-bisphosphate aldolase 1, cytoplasmic; AltName: Full=Cytoplasmic aldolase; Short=cALD; AltName: Full=Gravity-specific protein GSC 233	P17784.2	RecName: Full=Fructose-bisphosphate aldolase 1, cytoplasmic; AltName: Full=Cytoplasmic aldolase; Short=cALD; AltName: Full=Gravity-specific protein GSC 233	1	0.00014	38846.3	11	12	22	FCA-22.5403.5403.3	K	GILAADESTGTIGKR	F	0.997	4.3	0.551	3.64		1487.8	3	0.0044	3	25	39
My Experiment	FCA2	Mudpit_BIOC-21	RecName: Full=Fructose-bisphosphate aldolase 1, cytoplasmic; AltName: Full=Cytoplasmic aldolase; Short=cALD; AltName: Full=Gravity-specific protein GSC 233	P17784.2	RecName: Full=Fructose-bisphosphate aldolase 1, cytoplasmic; AltName: Full=Cytoplasmic aldolase; Short=cALD; AltName: Full=Gravity-specific protein GSC 233	1	0.00014	38846.3	11	12	22	ScaffoldIDNumber_1019989_FCA-22.5420.5420.2 (intensity=1.8022692E7) RTINSECONDS=971.70605	K	GILAADESTGTIGKR	F	0.997	0	0	4.49		1487.8	2	0.0044	3	25	39
My Experiment	FCA2	Mudpit_BIOC-21	RecName: Full=Fructose-bisphosphate aldolase 1, cytoplasmic; AltName: Full=Cytoplasmic aldolase; Short=cALD; AltName: Full=Gravity-specific protein GSC 233	P17784.2	RecName: Full=Fructose-bisphosphate aldolase 1, cytoplasmic; AltName: Full=Cytoplasmic aldolase; Short=cALD; AltName: Full=Gravity-specific protein GSC 233	1	0.00014	38846.3	11	12	22	FCA-24.5290.5290.2	K	GILAADESTGTIGKR	F	0.997	3.16	0.604	6.11		1487.8	2	0.0065	4.3	25	39
My Experiment	FCA2	Mudpit_BIOC-21	RecName: Full=Fructose-bisphosphate aldolase 1, cytoplasmic; AltName: Full=Cytoplasmic aldolase; Short=cALD; AltName: Full=Gravity-specific protein GSC 233	P17784.2	RecName: Full=Fructose-bisphosphate aldolase 1, cytoplasmic; AltName: Full=Cytoplasmic aldolase; Short=cALD; AltName: Full=Gravity-specific protein GSC 233	1	0.00014	38846.3	11	12	22	ScaffoldIDNumber_1007664_FCA-21.5356.5356.2 (intensity=8722636.0) RTINSECONDS=965.874	K	GILAADESTGTIGKR	F	0.997	0	0	7		1487.8	2	0.0029	2	25	39
My Experiment	FCA2	Mudpit_BIOC-21	RecName: Full=Fructose-bisphosphate aldolase 1, cytoplasmic; AltName: Full=Cytoplasmic aldolase; Short=cALD; AltName: Full=Gravity-specific protein GSC 233	P17784.2	RecName: Full=Fructose-bisphosphate aldolase 1, cytoplasmic; AltName: Full=Cytoplasmic aldolase; Short=cALD; AltName: Full=Gravity-specific protein GSC 233	1	0.00014	38846.3	11	12	22	FCA-24.5336.5336.2	K	GILAADESTGTIGKR	F	0.994	2.96	0.518	0		1487.8	2	0.0049	3.3	25	39
My Experiment	FCA2	Mudpit_BIOC-21	RecName: Full=Fructose-bisphosphate aldolase 1, cytoplasmic; AltName: Full=Cytoplasmic aldolase; Short=cALD; AltName: Full=Gravity-specific protein GSC 233	P17784.2	RecName: Full=Fructose-bisphosphate aldolase 1, cytoplasmic; AltName: Full=Cytoplasmic aldolase; Short=cALD; AltName: Full=Gravity-specific protein GSC 233	1	0.00014	38846.3	11	12	22	FCA-23.5246.5246.2	K	GILAADESTGTIGKR	F	0.994	3.04	0.573	0		1487.8	2	0.0045	3	25	39
My Experiment	FCA2	Mudpit_BIOC-21	RecName: Full=Fructose-bisphosphate aldolase 1, cytoplasmic; AltName: Full=Cytoplasmic aldolase; Short=cALD; AltName: Full=Gravity-specific protein GSC 233	P17784.2	RecName: Full=Fructose-bisphosphate aldolase 1, cytoplasmic; AltName: Full=Cytoplasmic aldolase; Short=cALD; AltName: Full=Gravity-specific protein GSC 233	1	0.00014	38846.3	11	12	22	FCA-22.5420.5420.2	K	GILAADESTGTIGKR	F	0.994	3.06	0.608	0		1487.8	2	0.0044	3	25	39
My Experiment	FCA2	Mudpit_BIOC-21	RecName: Full=Fructose-bisphosphate aldolase 1, cytoplasmic; AltName: Full=Cytoplasmic aldolase; Short=cALD; AltName: Full=Gravity-specific protein GSC 233	P17784.2	RecName: Full=Fructose-bisphosphate aldolase 1, cytoplasmic; AltName: Full=Cytoplasmic aldolase; Short=cALD; AltName: Full=Gravity-specific protein GSC 233	1	0.00014	38846.3	11	12	22	FCA-21.5356.5356.2	K	GILAADESTGTIGKR	F	0.994	3.2	0.595	0		1487.8	2	0.0029	2	25	39
My Experiment	FCA2	Mudpit_BIOC-21	RecName: Full=Fructose-bisphosphate aldolase 1, cytoplasmic; AltName: Full=Cytoplasmic aldolase; Short=cALD; AltName: Full=Gravity-specific protein GSC 233	P17784.2	RecName: Full=Fructose-bisphosphate aldolase 1, cytoplasmic; AltName: Full=Cytoplasmic aldolase; Short=cALD; AltName: Full=Gravity-specific protein GSC 233	1	0.00014	38846.3	11	12	22	FCA-23.5281.5281.3	K	GILAADESTGTIGKR	F	0.995	3.19	0.535	0		1487.8	3	0.0059	4	25	39
My Experiment	FCA2	Mudpit_BIOC-21	RecName: Full=Fructose-bisphosphate aldolase 1, cytoplasmic; AltName: Full=Cytoplasmic aldolase; Short=cALD; AltName: Full=Gravity-specific protein GSC 233	P17784.2	RecName: Full=Fructose-bisphosphate aldolase 1, cytoplasmic; AltName: Full=Cytoplasmic aldolase; Short=cALD; AltName: Full=Gravity-specific protein GSC 233	1	0.00014	38846.3	11	12	22	FCA-23.12469.12469.2	K	IGPNEPSQLAIDLNAQGLA	R	0.994	1.14	0.0568	0		1918.97	2	-1	-530	149	167
My Experiment	FCA2	Mudpit_BIOC-21	RecName: Full=Fructose-bisphosphate aldolase 1, cytoplasmic; AltName: Full=Cytoplasmic aldolase; Short=cALD; AltName: Full=Gravity-specific protein GSC 233	P17784.2	RecName: Full=Fructose-bisphosphate aldolase 1, cytoplasmic; AltName: Full=Cytoplasmic aldolase; Short=cALD; AltName: Full=Gravity-specific protein GSC 233	1	0.00014	38846.3	11	12	22	FCA-23.7501.7501.2	K	IGPNEPSQLAIDLNAQGLAR	Y	0.994	1.53	0.132	0		2078.05	2	2	940	149	168
My Experiment	FCA2	Mudpit_BIOC-21	RecName: Full=Fructose-bisphosphate aldolase 1, cytoplasmic; AltName: Full=Cytoplasmic aldolase; Short=cALD; AltName: Full=Gravity-specific protein GSC 233	P17784.2	RecName: Full=Fructose-bisphosphate aldolase 1, cytoplasmic; AltName: Full=Cytoplasmic aldolase; Short=cALD; AltName: Full=Gravity-specific protein GSC 233	1	0.00014	38846.3	11	12	22	FCA-24.7512.7512.2	K	IGPNEPSQLAIDLNAQGLAR	Y	0.994	1.71	0.127	0		2078.05	2	2	940	149	168
My Experiment	FCA2	Mudpit_BIOC-21	RecName: Full=Fructose-bisphosphate aldolase 1, cytoplasmic; AltName: Full=Cytoplasmic aldolase; Short=cALD; AltName: Full=Gravity-specific protein GSC 233	P17784.2	RecName: Full=Fructose-bisphosphate aldolase 1, cytoplasmic; AltName: Full=Cytoplasmic aldolase; Short=cALD; AltName: Full=Gravity-specific protein GSC 233	1	0.00014	38846.3	11	12	22	FCA-22.7473.7473.2	K	IGPNEPSQLAIDLNAQGLAR	Y	0.994	1.75	0.0354	0		2078.06	2	2	940	149	168
My Experiment	FCA2	Mudpit_BIOC-21	RecName: Full=Fructose-bisphosphate aldolase 1, cytoplasmic; AltName: Full=Cytoplasmic aldolase; Short=cALD; AltName: Full=Gravity-specific protein GSC 233	P17784.2	RecName: Full=Fructose-bisphosphate aldolase 1, cytoplasmic; AltName: Full=Cytoplasmic aldolase; Short=cALD; AltName: Full=Gravity-specific protein GSC 233	1	0.00014	38846.3	11	12	22	FCA-24.7501.7501.3	K	IGPNEPSQLAIDLNAQGLAR	Y	0.995	1.89	0.0804	0		2078.05	3	2	940	149	168
My Experiment	FCA2	Mudpit_BIOC-21	RecName: Full=Fructose-bisphosphate aldolase 1, cytoplasmic; AltName: Full=Cytoplasmic aldolase; Short=cALD; AltName: Full=Gravity-specific protein GSC 233	P17784.2	RecName: Full=Fructose-bisphosphate aldolase 1, cytoplasmic; AltName: Full=Cytoplasmic aldolase; Short=cALD; AltName: Full=Gravity-specific protein GSC 233	1	0.00014	38846.3	11	12	22	FCA-24.7275.7275.3	K	IGPNEPSQLAIDLNAQGLAR	Y	0.995	1.9	0.0573	0		2076.11	3	0.015	7.3	149	168
My Experiment	FCA2	Mudpit_BIOC-21	RecName: Full=Fructose-bisphosphate aldolase 1, cytoplasmic; AltName: Full=Cytoplasmic aldolase; Short=cALD; AltName: Full=Gravity-specific protein GSC 233	P17784.2	RecName: Full=Fructose-bisphosphate aldolase 1, cytoplasmic; AltName: Full=Cytoplasmic aldolase; Short=cALD; AltName: Full=Gravity-specific protein GSC 233	1	0.00014	38846.3	11	12	22	FCA-24.6074.6074.2	L	KEGGVLPGIK	V	0.994	1.74	0.22	0		996.57	2	-0.032	-32	94	103
My Experiment	FCA2	Mudpit_BIOC-21	RecName: Full=Fructose-bisphosphate aldolase 1, cytoplasmic; AltName: Full=Cytoplasmic aldolase; Short=cALD; AltName: Full=Gravity-specific protein GSC 233	P17784.2	RecName: Full=Fructose-bisphosphate aldolase 1, cytoplasmic; AltName: Full=Cytoplasmic aldolase; Short=cALD; AltName: Full=Gravity-specific protein GSC 233	1	0.00014	38846.3	11	12	22	FCA-24.5903.5903.3	L	KEGGVLPGIKVDK	G	0.995	2.14	0.159	0		1338.76	3	-0.029	-22	94	106
My Experiment	FCA2	Mudpit_BIOC-21	RecName: Full=Fructose-bisphosphate aldolase 1, cytoplasmic; AltName: Full=Cytoplasmic aldolase; Short=cALD; AltName: Full=Gravity-specific protein GSC 233	P17784.2	RecName: Full=Fructose-bisphosphate aldolase 1, cytoplasmic; AltName: Full=Cytoplasmic aldolase; Short=cALD; AltName: Full=Gravity-specific protein GSC 233	1	0.00014	38846.3	11	12	22	FCA-21.2890.2890.2	N	MVTPGSDAK	K	0.994	1.21	0	0		904.43	2	0.0023	2.6	228	236
My Experiment	FCA2	Mudpit_BIOC-21	RecName: Full=Fructose-bisphosphate aldolase 1, cytoplasmic; AltName: Full=Cytoplasmic aldolase; Short=cALD; AltName: Full=Gravity-specific protein GSC 233	P17784.2	RecName: Full=Fructose-bisphosphate aldolase 1, cytoplasmic; AltName: Full=Cytoplasmic aldolase; Short=cALD; AltName: Full=Gravity-specific protein GSC 233	1	0.00014	38846.3	11	12	22	FCA-22.14009.14009.2	S	QLAIDLNAQGLAR	Y	0.977	0.971	0.199	0		1380.81	2	-0.96	-690	156	168
My Experiment	FCA2	Mudpit_BIOC-21	RecName: Full=Fructose-bisphosphate aldolase 1, cytoplasmic; AltName: Full=Cytoplasmic aldolase; Short=cALD; AltName: Full=Gravity-specific protein GSC 233	P17784.2	RecName: Full=Fructose-bisphosphate aldolase 1, cytoplasmic; AltName: Full=Cytoplasmic aldolase; Short=cALD; AltName: Full=Gravity-specific protein GSC 233	1	0.00014	38846.3	11	12	22	FCA-23.6338.6338.2	K	VDKGTIEVAG	T	0.994	1.35	0.0715	0		987.52	2	-0.0021	-2.1	104	113
My Experiment	FCA2	Mudpit_BIOC-21	RecName: Full=Fructose-bisphosphate aldolase 1, cytoplasmic; AltName: Full=Cytoplasmic aldolase; Short=cALD; AltName: Full=Gravity-specific protein GSC 233	P17784.2	RecName: Full=Fructose-bisphosphate aldolase 1, cytoplasmic; AltName: Full=Cytoplasmic aldolase; Short=cALD; AltName: Full=Gravity-specific protein GSC 233	1	0.00014	38846.3	11	12	22	FCA-24.6381.6381.2	K	VDKGTIEVAG	T	0.994	1.44	0.103	0		987.52	2	-0.0018	-1.8	104	113
My Experiment	FCA2	Mudpit_BIOC-21	RecName: Full=Fructose-bisphosphate aldolase 1, cytoplasmic; AltName: Full=Cytoplasmic aldolase; Short=cALD; AltName: Full=Gravity-specific protein GSC 233	P17784.2	RecName: Full=Fructose-bisphosphate aldolase 1, cytoplasmic; AltName: Full=Cytoplasmic aldolase; Short=cALD; AltName: Full=Gravity-specific protein GSC 233	1	0.00014	38846.3	11	12	22	FCA-24.12895.12895.3	K	VSPEVIAEYTVRTLQR	T	0.995	1.43	0.0831	0		1863.07	3	3.1	1600	238	253
My Experiment	FCA3	Mudpit_BIOC-31	RecName: Full=Fructose-bisphosphate aldolase 1, cytoplasmic; AltName: Full=Cytoplasmic aldolase; Short=cALD; AltName: Full=Gravity-specific protein GSC 233	P17784.2	RecName: Full=Fructose-bisphosphate aldolase 1, cytoplasmic; AltName: Full=Cytoplasmic aldolase; Short=cALD; AltName: Full=Gravity-specific protein GSC 233	1	0.000133	38846.3	13	14	21	FCA-34.3297.3297.2	R	ALQQSTLK	A	0.99	1.38	0.0861	0		887.51	2	0.0044	5	299	306
My Experiment	FCA3	Mudpit_BIOC-31	RecName: Full=Fructose-bisphosphate aldolase 1, cytoplasmic; AltName: Full=Cytoplasmic aldolase; Short=cALD; AltName: Full=Gravity-specific protein GSC 233	P17784.2	RecName: Full=Fructose-bisphosphate aldolase 1, cytoplasmic; AltName: Full=Cytoplasmic aldolase; Short=cALD; AltName: Full=Gravity-specific protein GSC 233	1	0.000133	38846.3	13	14	21	FCA-33.3134.3134.2	R	ALQQSTLK	A	0.99	1.49	0.0978	0		887.51	2	0.004	4.5	299	306
My Experiment	FCA3	Mudpit_BIOC-31	RecName: Full=Fructose-bisphosphate aldolase 1, cytoplasmic; AltName: Full=Cytoplasmic aldolase; Short=cALD; AltName: Full=Gravity-specific protein GSC 233	P17784.2	RecName: Full=Fructose-bisphosphate aldolase 1, cytoplasmic; AltName: Full=Cytoplasmic aldolase; Short=cALD; AltName: Full=Gravity-specific protein GSC 233	1	0.000133	38846.3	13	14	21	FCA-31.3130.3130.2	R	ALQQSTLK	A	0.99	1.55	0.119	0		887.51	2	0.0039	4.4	299	306
My Experiment	FCA3	Mudpit_BIOC-31	RecName: Full=Fructose-bisphosphate aldolase 1, cytoplasmic; AltName: Full=Cytoplasmic aldolase; Short=cALD; AltName: Full=Gravity-specific protein GSC 233	P17784.2	RecName: Full=Fructose-bisphosphate aldolase 1, cytoplasmic; AltName: Full=Cytoplasmic aldolase; Short=cALD; AltName: Full=Gravity-specific protein GSC 233	1	0.000133	38846.3	13	14	21	FCA-34.3247.3247.2	R	ALQQSTLK	A	0.99	1.66	0.152	0		887.51	2	0.0042	4.7	299	306
My Experiment	FCA3	Mudpit_BIOC-31	RecName: Full=Fructose-bisphosphate aldolase 1, cytoplasmic; AltName: Full=Cytoplasmic aldolase; Short=cALD; AltName: Full=Gravity-specific protein GSC 233	P17784.2	RecName: Full=Fructose-bisphosphate aldolase 1, cytoplasmic; AltName: Full=Cytoplasmic aldolase; Short=cALD; AltName: Full=Gravity-specific protein GSC 233	1	0.000133	38846.3	13	14	21	FCA-33.3184.3184.2	R	ALQQSTLK	A	0.99	1.86	0.0668	0		887.51	2	0.0038	4.3	299	306
My Experiment	FCA3	Mudpit_BIOC-31	RecName: Full=Fructose-bisphosphate aldolase 1, cytoplasmic; AltName: Full=Cytoplasmic aldolase; Short=cALD; AltName: Full=Gravity-specific protein GSC 233	P17784.2	RecName: Full=Fructose-bisphosphate aldolase 1, cytoplasmic; AltName: Full=Cytoplasmic aldolase; Short=cALD; AltName: Full=Gravity-specific protein GSC 233	1	0.000133	38846.3	13	14	21	FCA-31.3080.3080.2	R	ALQQSTLK	A	0.99	2.03	0.0813	0		887.51	2	0.0038	4.3	299	306
My Experiment	FCA3	Mudpit_BIOC-31	RecName: Full=Fructose-bisphosphate aldolase 1, cytoplasmic; AltName: Full=Cytoplasmic aldolase; Short=cALD; AltName: Full=Gravity-specific protein GSC 233	P17784.2	RecName: Full=Fructose-bisphosphate aldolase 1, cytoplasmic; AltName: Full=Cytoplasmic aldolase; Short=cALD; AltName: Full=Gravity-specific protein GSC 233	1	0.000133	38846.3	13	14	21	FCA-33.2978.2978.3	R	CKANSEATLGT	Y	0.997	1.32	0.0302	0		1096.54	3	3	2800	326	336
My Experiment	FCA3	Mudpit_BIOC-31	RecName: Full=Fructose-bisphosphate aldolase 1, cytoplasmic; AltName: Full=Cytoplasmic aldolase; Short=cALD; AltName: Full=Gravity-specific protein GSC 233	P17784.2	RecName: Full=Fructose-bisphosphate aldolase 1, cytoplasmic; AltName: Full=Cytoplasmic aldolase; Short=cALD; AltName: Full=Gravity-specific protein GSC 233	1	0.000133	38846.3	13	14	21	FCA-32.4802.4802.3	G	DAVLGEGASESLHVK	D	0.997	2.49	0.23	0		1513.74	3	3	2000	340	354
My Experiment	FCA3	Mudpit_BIOC-31	RecName: Full=Fructose-bisphosphate aldolase 1, cytoplasmic; AltName: Full=Cytoplasmic aldolase; Short=cALD; AltName: Full=Gravity-specific protein GSC 233	P17784.2	RecName: Full=Fructose-bisphosphate aldolase 1, cytoplasmic; AltName: Full=Cytoplasmic aldolase; Short=cALD; AltName: Full=Gravity-specific protein GSC 233	1	0.000133	38846.3	13	14	21	FCA-31.4721.4721.3	G	DAVLGEGASESLHVK	D	0.997	2.6	0.268	0		1513.75	3	3	2000	340	354
My Experiment	FCA3	Mudpit_BIOC-31	RecName: Full=Fructose-bisphosphate aldolase 1, cytoplasmic; AltName: Full=Cytoplasmic aldolase; Short=cALD; AltName: Full=Gravity-specific protein GSC 233	P17784.2	RecName: Full=Fructose-bisphosphate aldolase 1, cytoplasmic; AltName: Full=Cytoplasmic aldolase; Short=cALD; AltName: Full=Gravity-specific protein GSC 233	1	0.000133	38846.3	13	14	21	FCA-34.4910.4910.3	G	DAVLGEGASESLHVK	D	0.997	2.89	0.357	0		1513.75	3	3	2000	340	354
My Experiment	FCA3	Mudpit_BIOC-31	RecName: Full=Fructose-bisphosphate aldolase 1, cytoplasmic; AltName: Full=Cytoplasmic aldolase; Short=cALD; AltName: Full=Gravity-specific protein GSC 233	P17784.2	RecName: Full=Fructose-bisphosphate aldolase 1, cytoplasmic; AltName: Full=Cytoplasmic aldolase; Short=cALD; AltName: Full=Gravity-specific protein GSC 233	1	0.000133	38846.3	13	14	21	FCA-33.4798.4798.3	G	DAVLGEGASESLHVK	D	0.997	2.97	0.297	0		1513.74	3	3	2000	340	354
My Experiment	FCA3	Mudpit_BIOC-31	RecName: Full=Fructose-bisphosphate aldolase 1, cytoplasmic; AltName: Full=Cytoplasmic aldolase; Short=cALD; AltName: Full=Gravity-specific protein GSC 233	P17784.2	RecName: Full=Fructose-bisphosphate aldolase 1, cytoplasmic; AltName: Full=Cytoplasmic aldolase; Short=cALD; AltName: Full=Gravity-specific protein GSC 233	1	0.000133	38846.3	13	14	21	FCA-32.8578.8578.3	G	DAVLGEGASESLHVKDYK	-	0.997	2.15	0.0299	0		1917	3	0.052	27	340	357
My Experiment	FCA3	Mudpit_BIOC-31	RecName: Full=Fructose-bisphosphate aldolase 1, cytoplasmic; AltName: Full=Cytoplasmic aldolase; Short=cALD; AltName: Full=Gravity-specific protein GSC 233	P17784.2	RecName: Full=Fructose-bisphosphate aldolase 1, cytoplasmic; AltName: Full=Cytoplasmic aldolase; Short=cALD; AltName: Full=Gravity-specific protein GSC 233	1	0.000133	38846.3	13	14	21	FCA-33.2642.2642.2	D	ESTGTIGK	R	0.985	1.06	-0.0799	0		790.41	2	-0.99	-1300	31	38
My Experiment	FCA3	Mudpit_BIOC-31	RecName: Full=Fructose-bisphosphate aldolase 1, cytoplasmic; AltName: Full=Cytoplasmic aldolase; Short=cALD; AltName: Full=Gravity-specific protein GSC 233	P17784.2	RecName: Full=Fructose-bisphosphate aldolase 1, cytoplasmic; AltName: Full=Cytoplasmic aldolase; Short=cALD; AltName: Full=Gravity-specific protein GSC 233	1	0.000133	38846.3	13	14	21	FCA-32.7224.7224.3	E	GGVLPGIKVDK	G	0.997	1.6	0.203	0		1080.68	3	-0.97	-900	96	106
My Experiment	FCA3	Mudpit_BIOC-31	RecName: Full=Fructose-bisphosphate aldolase 1, cytoplasmic; AltName: Full=Cytoplasmic aldolase; Short=cALD; AltName: Full=Gravity-specific protein GSC 233	P17784.2	RecName: Full=Fructose-bisphosphate aldolase 1, cytoplasmic; AltName: Full=Cytoplasmic aldolase; Short=cALD; AltName: Full=Gravity-specific protein GSC 233	1	0.000133	38846.3	13	14	21	FCA-33.7230.7230.3	E	GGVLPGIKVDK	G	0.997	1.64	0.221	0		1080.68	3	-0.97	-900	96	106
My Experiment	FCA3	Mudpit_BIOC-31	RecName: Full=Fructose-bisphosphate aldolase 1, cytoplasmic; AltName: Full=Cytoplasmic aldolase; Short=cALD; AltName: Full=Gravity-specific protein GSC 233	P17784.2	RecName: Full=Fructose-bisphosphate aldolase 1, cytoplasmic; AltName: Full=Cytoplasmic aldolase; Short=cALD; AltName: Full=Gravity-specific protein GSC 233	1	0.000133	38846.3	13	14	21	FCA-33.6085.6085.2	K	GILAADESTGTIGK	R	0.997	3.3	0.587	3.59		1331.7	2	0.0047	3.6	25	38
My Experiment	FCA3	Mudpit_BIOC-31	RecName: Full=Fructose-bisphosphate aldolase 1, cytoplasmic; AltName: Full=Cytoplasmic aldolase; Short=cALD; AltName: Full=Gravity-specific protein GSC 233	P17784.2	RecName: Full=Fructose-bisphosphate aldolase 1, cytoplasmic; AltName: Full=Cytoplasmic aldolase; Short=cALD; AltName: Full=Gravity-specific protein GSC 233	1	0.000133	38846.3	13	14	21	FCA-31.6048.6048.2	K	GILAADESTGTIGK	R	0.997	3.31	0.584	4.48		1331.7	2	0.0051	3.9	25	38
My Experiment	FCA3	Mudpit_BIOC-31	RecName: Full=Fructose-bisphosphate aldolase 1, cytoplasmic; AltName: Full=Cytoplasmic aldolase; Short=cALD; AltName: Full=Gravity-specific protein GSC 233	P17784.2	RecName: Full=Fructose-bisphosphate aldolase 1, cytoplasmic; AltName: Full=Cytoplasmic aldolase; Short=cALD; AltName: Full=Gravity-specific protein GSC 233	1	0.000133	38846.3	13	14	21	FCA-32.6091.6091.2	K	GILAADESTGTIGK	R	0.997	3.33	0.565	4.6		1331.7	2	0.0048	3.6	25	38
My Experiment	FCA3	Mudpit_BIOC-31	RecName: Full=Fructose-bisphosphate aldolase 1, cytoplasmic; AltName: Full=Cytoplasmic aldolase; Short=cALD; AltName: Full=Gravity-specific protein GSC 233	P17784.2	RecName: Full=Fructose-bisphosphate aldolase 1, cytoplasmic; AltName: Full=Cytoplasmic aldolase; Short=cALD; AltName: Full=Gravity-specific protein GSC 233	1	0.000133	38846.3	13	14	21	FCA-34.6212.6212.2	K	GILAADESTGTIGK	R	0.997	3.3	0.571	5.59		1331.7	2	0.0043	3.2	25	38
My Experiment	FCA3	Mudpit_BIOC-31	RecName: Full=Fructose-bisphosphate aldolase 1, cytoplasmic; AltName: Full=Cytoplasmic aldolase; Short=cALD; AltName: Full=Gravity-specific protein GSC 233	P17784.2	RecName: Full=Fructose-bisphosphate aldolase 1, cytoplasmic; AltName: Full=Cytoplasmic aldolase; Short=cALD; AltName: Full=Gravity-specific protein GSC 233	1	0.000133	38846.3	13	14	21	FCA-36.5153.5153.3	K	GILAADESTGTIGKR	F	0.997	3.19	0.509	1.85		1487.8	3	0.0061	4.1	25	39
My Experiment	FCA3	Mudpit_BIOC-31	RecName: Full=Fructose-bisphosphate aldolase 1, cytoplasmic; AltName: Full=Cytoplasmic aldolase; Short=cALD; AltName: Full=Gravity-specific protein GSC 233	P17784.2	RecName: Full=Fructose-bisphosphate aldolase 1, cytoplasmic; AltName: Full=Cytoplasmic aldolase; Short=cALD; AltName: Full=Gravity-specific protein GSC 233	1	0.000133	38846.3	13	14	21	FCA-31.5249.5249.3	K	GILAADESTGTIGKR	F	0.997	3.2	0.478	2.14		1487.8	3	0.007	4.7	25	39
My Experiment	FCA3	Mudpit_BIOC-31	RecName: Full=Fructose-bisphosphate aldolase 1, cytoplasmic; AltName: Full=Cytoplasmic aldolase; Short=cALD; AltName: Full=Gravity-specific protein GSC 233	P17784.2	RecName: Full=Fructose-bisphosphate aldolase 1, cytoplasmic; AltName: Full=Cytoplasmic aldolase; Short=cALD; AltName: Full=Gravity-specific protein GSC 233	1	0.000133	38846.3	13	14	21	FCA-33.5290.5290.3	K	GILAADESTGTIGKR	F	0.997	3.51	0.537	1.68		1487.8	3	0.0064	4.3	25	39
My Experiment	FCA3	Mudpit_BIOC-31	RecName: Full=Fructose-bisphosphate aldolase 1, cytoplasmic; AltName: Full=Cytoplasmic aldolase; Short=cALD; AltName: Full=Gravity-specific protein GSC 233	P17784.2	RecName: Full=Fructose-bisphosphate aldolase 1, cytoplasmic; AltName: Full=Cytoplasmic aldolase; Short=cALD; AltName: Full=Gravity-specific protein GSC 233	1	0.000133	38846.3	13	14	21	FCA-34.5403.5403.3	K	GILAADESTGTIGKR	F	0.997	3.7	0.587	3.01		1487.8	3	0.0069	4.7	25	39
My Experiment	FCA3	Mudpit_BIOC-31	RecName: Full=Fructose-bisphosphate aldolase 1, cytoplasmic; AltName: Full=Cytoplasmic aldolase; Short=cALD; AltName: Full=Gravity-specific protein GSC 233	P17784.2	RecName: Full=Fructose-bisphosphate aldolase 1, cytoplasmic; AltName: Full=Cytoplasmic aldolase; Short=cALD; AltName: Full=Gravity-specific protein GSC 233	1	0.000133	38846.3	13	14	21	FCA-31.5200.5200.3	K	GILAADESTGTIGKR	F	0.997	3.96	0.558	3.7		1487.8	3	0.0082	5.5	25	39
My Experiment	FCA3	Mudpit_BIOC-31	RecName: Full=Fructose-bisphosphate aldolase 1, cytoplasmic; AltName: Full=Cytoplasmic aldolase; Short=cALD; AltName: Full=Gravity-specific protein GSC 233	P17784.2	RecName: Full=Fructose-bisphosphate aldolase 1, cytoplasmic; AltName: Full=Cytoplasmic aldolase; Short=cALD; AltName: Full=Gravity-specific protein GSC 233	1	0.000133	38846.3	13	14	21	FCA-35.5241.5241.3	K	GILAADESTGTIGKR	F	0.997	3.99	0.504	3.74		1487.8	3	0.0083	5.6	25	39
My Experiment	FCA3	Mudpit_BIOC-31	RecName: Full=Fructose-bisphosphate aldolase 1, cytoplasmic; AltName: Full=Cytoplasmic aldolase; Short=cALD; AltName: Full=Gravity-specific protein GSC 233	P17784.2	RecName: Full=Fructose-bisphosphate aldolase 1, cytoplasmic; AltName: Full=Cytoplasmic aldolase; Short=cALD; AltName: Full=Gravity-specific protein GSC 233	1	0.000133	38846.3	13	14	21	FCA-32.5257.5257.3	K	GILAADESTGTIGKR	F	0.997	4.04	0.539	2.77		1487.8	3	0.0071	4.7	25	39
My Experiment	FCA3	Mudpit_BIOC-31	RecName: Full=Fructose-bisphosphate aldolase 1, cytoplasmic; AltName: Full=Cytoplasmic aldolase; Short=cALD; AltName: Full=Gravity-specific protein GSC 233	P17784.2	RecName: Full=Fructose-bisphosphate aldolase 1, cytoplasmic; AltName: Full=Cytoplasmic aldolase; Short=cALD; AltName: Full=Gravity-specific protein GSC 233	1	0.000133	38846.3	13	14	21	FCA-34.5360.5360.3	K	GILAADESTGTIGKR	F	0.997	4.08	0.565	3.37		1487.8	3	0.0068	4.6	25	39
My Experiment	FCA3	Mudpit_BIOC-31	RecName: Full=Fructose-bisphosphate aldolase 1, cytoplasmic; AltName: Full=Cytoplasmic aldolase; Short=cALD; AltName: Full=Gravity-specific protein GSC 233	P17784.2	RecName: Full=Fructose-bisphosphate aldolase 1, cytoplasmic; AltName: Full=Cytoplasmic aldolase; Short=cALD; AltName: Full=Gravity-specific protein GSC 233	1	0.000133	38846.3	13	14	21	FCA-33.5242.5242.3	K	GILAADESTGTIGKR	F	0.997	4.09	0.536	4.09		1487.8	3	0.0072	4.9	25	39
My Experiment	FCA3	Mudpit_BIOC-31	RecName: Full=Fructose-bisphosphate aldolase 1, cytoplasmic; AltName: Full=Cytoplasmic aldolase; Short=cALD; AltName: Full=Gravity-specific protein GSC 233	P17784.2	RecName: Full=Fructose-bisphosphate aldolase 1, cytoplasmic; AltName: Full=Cytoplasmic aldolase; Short=cALD; AltName: Full=Gravity-specific protein GSC 233	1	0.000133	38846.3	13	14	21	ScaffoldIDNumber_1181072_FCA-34.5380.5380.2 (intensity=1.5302942E7) RTINSECONDS=974.26807	K	GILAADESTGTIGKR	F	0.997	0	0	5.47		1487.8	2	0.0053	3.6	25	39
My Experiment	FCA3	Mudpit_BIOC-31	RecName: Full=Fructose-bisphosphate aldolase 1, cytoplasmic; AltName: Full=Cytoplasmic aldolase; Short=cALD; AltName: Full=Gravity-specific protein GSC 233	P17784.2	RecName: Full=Fructose-bisphosphate aldolase 1, cytoplasmic; AltName: Full=Cytoplasmic aldolase; Short=cALD; AltName: Full=Gravity-specific protein GSC 233	1	0.000133	38846.3	13	14	21	ScaffoldIDNumber_1157013_FCA-32.5276.5276.2 (intensity=7567215.5) RTINSECONDS=975.99005	K	GILAADESTGTIGKR	F	0.997	0	0	5.89		1487.8	2	0.005	3.4	25	39
My Experiment	FCA3	Mudpit_BIOC-31	RecName: Full=Fructose-bisphosphate aldolase 1, cytoplasmic; AltName: Full=Cytoplasmic aldolase; Short=cALD; AltName: Full=Gravity-specific protein GSC 233	P17784.2	RecName: Full=Fructose-bisphosphate aldolase 1, cytoplasmic; AltName: Full=Cytoplasmic aldolase; Short=cALD; AltName: Full=Gravity-specific protein GSC 233	1	0.000133	38846.3	13	14	21	ScaffoldIDNumber_1145227_FCA-31.5216.5216.2 (intensity=7370816.5) RTINSECONDS=974.26807	K	GILAADESTGTIGKR	F	0.997	0	0	7		1487.8	2	0.0057	3.8	25	39
My Experiment	FCA3	Mudpit_BIOC-31	RecName: Full=Fructose-bisphosphate aldolase 1, cytoplasmic; AltName: Full=Cytoplasmic aldolase; Short=cALD; AltName: Full=Gravity-specific protein GSC 233	P17784.2	RecName: Full=Fructose-bisphosphate aldolase 1, cytoplasmic; AltName: Full=Cytoplasmic aldolase; Short=cALD; AltName: Full=Gravity-specific protein GSC 233	1	0.000133	38846.3	13	14	21	ScaffoldIDNumber_1168856_FCA-33.5256.5256.2 (intensity=9940513.0) RTINSECONDS=972.86395	K	GILAADESTGTIGKR	F	0.997	0	0	8.17		1487.8	2	0.0067	4.5	25	39
My Experiment	FCA3	Mudpit_BIOC-31	RecName: Full=Fructose-bisphosphate aldolase 1, cytoplasmic; AltName: Full=Cytoplasmic aldolase; Short=cALD; AltName: Full=Gravity-specific protein GSC 233	P17784.2	RecName: Full=Fructose-bisphosphate aldolase 1, cytoplasmic; AltName: Full=Cytoplasmic aldolase; Short=cALD; AltName: Full=Gravity-specific protein GSC 233	1	0.000133	38846.3	13	14	21	FCA-32.5276.5276.2	K	GILAADESTGTIGKR	F	0.994	2.89	0.559	0		1487.8	2	0.005	3.4	25	39
My Experiment	FCA3	Mudpit_BIOC-31	RecName: Full=Fructose-bisphosphate aldolase 1, cytoplasmic; AltName: Full=Cytoplasmic aldolase; Short=cALD; AltName: Full=Gravity-specific protein GSC 233	P17784.2	RecName: Full=Fructose-bisphosphate aldolase 1, cytoplasmic; AltName: Full=Cytoplasmic aldolase; Short=cALD; AltName: Full=Gravity-specific protein GSC 233	1	0.000133	38846.3	13	14	21	FCA-31.5216.5216.2	K	GILAADESTGTIGKR	F	0.994	3	0.613	0		1487.8	2	0.0057	3.8	25	39
My Experiment	FCA3	Mudpit_BIOC-31	RecName: Full=Fructose-bisphosphate aldolase 1, cytoplasmic; AltName: Full=Cytoplasmic aldolase; Short=cALD; AltName: Full=Gravity-specific protein GSC 233	P17784.2	RecName: Full=Fructose-bisphosphate aldolase 1, cytoplasmic; AltName: Full=Cytoplasmic aldolase; Short=cALD; AltName: Full=Gravity-specific protein GSC 233	1	0.000133	38846.3	13	14	21	FCA-34.5380.5380.2	K	GILAADESTGTIGKR	F	0.994	3.08	0.617	0		1487.8	2	0.0053	3.6	25	39
My Experiment	FCA3	Mudpit_BIOC-31	RecName: Full=Fructose-bisphosphate aldolase 1, cytoplasmic; AltName: Full=Cytoplasmic aldolase; Short=cALD; AltName: Full=Gravity-specific protein GSC 233	P17784.2	RecName: Full=Fructose-bisphosphate aldolase 1, cytoplasmic; AltName: Full=Cytoplasmic aldolase; Short=cALD; AltName: Full=Gravity-specific protein GSC 233	1	0.000133	38846.3	13	14	21	FCA-33.5256.5256.2	K	GILAADESTGTIGKR	F	0.994	3.24	0.576	0		1487.8	2	0.0067	4.5	25	39
My Experiment	FCA3	Mudpit_BIOC-31	RecName: Full=Fructose-bisphosphate aldolase 1, cytoplasmic; AltName: Full=Cytoplasmic aldolase; Short=cALD; AltName: Full=Gravity-specific protein GSC 233	P17784.2	RecName: Full=Fructose-bisphosphate aldolase 1, cytoplasmic; AltName: Full=Cytoplasmic aldolase; Short=cALD; AltName: Full=Gravity-specific protein GSC 233	1	0.000133	38846.3	13	14	21	FCA-33.7536.7536.2	K	IGPNEPSQLAIDLNAQGLAR	Y	0.994	1.59	0.0857	0		2078.05	2	2	940	149	168
My Experiment	FCA3	Mudpit_BIOC-31	RecName: Full=Fructose-bisphosphate aldolase 1, cytoplasmic; AltName: Full=Cytoplasmic aldolase; Short=cALD; AltName: Full=Gravity-specific protein GSC 233	P17784.2	RecName: Full=Fructose-bisphosphate aldolase 1, cytoplasmic; AltName: Full=Cytoplasmic aldolase; Short=cALD; AltName: Full=Gravity-specific protein GSC 233	1	0.000133	38846.3	13	14	21	FCA-34.7622.7622.2	K	IGPNEPSQLAIDLNAQGLAR	Y	0.994	1.72	0.116	0		2078.05	2	2	940	149	168
My Experiment	FCA3	Mudpit_BIOC-31	RecName: Full=Fructose-bisphosphate aldolase 1, cytoplasmic; AltName: Full=Cytoplasmic aldolase; Short=cALD; AltName: Full=Gravity-specific protein GSC 233	P17784.2	RecName: Full=Fructose-bisphosphate aldolase 1, cytoplasmic; AltName: Full=Cytoplasmic aldolase; Short=cALD; AltName: Full=Gravity-specific protein GSC 233	1	0.000133	38846.3	13	14	21	FCA-31.7205.7205.3	K	IGPNEPSQLAIDLNAQGLAR	Y	0.997	2.44	0.0856	0		2078.06	3	2	940	149	168
My Experiment	FCA3	Mudpit_BIOC-31	RecName: Full=Fructose-bisphosphate aldolase 1, cytoplasmic; AltName: Full=Cytoplasmic aldolase; Short=cALD; AltName: Full=Gravity-specific protein GSC 233	P17784.2	RecName: Full=Fructose-bisphosphate aldolase 1, cytoplasmic; AltName: Full=Cytoplasmic aldolase; Short=cALD; AltName: Full=Gravity-specific protein GSC 233	1	0.000133	38846.3	13	14	21	FCA-36.2545.2545.2	E	KARAAFLTR	C	0.994	1.26	0.0899	0		1033.61	2	0.99	950	317	325
My Experiment	FCA3	Mudpit_BIOC-31	RecName: Full=Fructose-bisphosphate aldolase 1, cytoplasmic; AltName: Full=Cytoplasmic aldolase; Short=cALD; AltName: Full=Gravity-specific protein GSC 233	P17784.2	RecName: Full=Fructose-bisphosphate aldolase 1, cytoplasmic; AltName: Full=Cytoplasmic aldolase; Short=cALD; AltName: Full=Gravity-specific protein GSC 233	1	0.000133	38846.3	13	14	21	FCA-36.11549.11549.2	T	KDGKPFVDVLK	E	0.993	1.21	0.0546	0		1246.73	2	2	1600	84	94
My Experiment	FCA3	Mudpit_BIOC-31	RecName: Full=Fructose-bisphosphate aldolase 1, cytoplasmic; AltName: Full=Cytoplasmic aldolase; Short=cALD; AltName: Full=Gravity-specific protein GSC 233	P17784.2	RecName: Full=Fructose-bisphosphate aldolase 1, cytoplasmic; AltName: Full=Cytoplasmic aldolase; Short=cALD; AltName: Full=Gravity-specific protein GSC 233	1	0.000133	38846.3	13	14	21	FCA-34.6209.6209.2	L	KEGGVLPGIK	V	0.994	1.53	0.0642	0		996.57	2	-0.031	-31	94	103
My Experiment	FCA3	Mudpit_BIOC-31	RecName: Full=Fructose-bisphosphate aldolase 1, cytoplasmic; AltName: Full=Cytoplasmic aldolase; Short=cALD; AltName: Full=Gravity-specific protein GSC 233	P17784.2	RecName: Full=Fructose-bisphosphate aldolase 1, cytoplasmic; AltName: Full=Cytoplasmic aldolase; Short=cALD; AltName: Full=Gravity-specific protein GSC 233	1	0.000133	38846.3	13	14	21	FCA-34.6162.6162.2	L	KEGGVLPGIK	V	0.994	1.83	0.182	0		996.57	2	-0.031	-31	94	103
My Experiment	FCA3	Mudpit_BIOC-31	RecName: Full=Fructose-bisphosphate aldolase 1, cytoplasmic; AltName: Full=Cytoplasmic aldolase; Short=cALD; AltName: Full=Gravity-specific protein GSC 233	P17784.2	RecName: Full=Fructose-bisphosphate aldolase 1, cytoplasmic; AltName: Full=Cytoplasmic aldolase; Short=cALD; AltName: Full=Gravity-specific protein GSC 233	1	0.000133	38846.3	13	14	21	FCA-34.5980.5980.3	L	KEGGVLPGIKVDK	G	0.997	2.5	0.375	0		1338.76	3	-0.028	-21	94	106
My Experiment	FCA3	Mudpit_BIOC-31	RecName: Full=Fructose-bisphosphate aldolase 1, cytoplasmic; AltName: Full=Cytoplasmic aldolase; Short=cALD; AltName: Full=Gravity-specific protein GSC 233	P17784.2	RecName: Full=Fructose-bisphosphate aldolase 1, cytoplasmic; AltName: Full=Cytoplasmic aldolase; Short=cALD; AltName: Full=Gravity-specific protein GSC 233	1	0.000133	38846.3	13	14	21	FCA-33.2791.2791.2	N	MVTPGSDAK	K	0.994	1.49	0	0		904.44	2	0.0039	4.3	228	236
My Experiment	FCA3	Mudpit_BIOC-31	RecName: Full=Fructose-bisphosphate aldolase 1, cytoplasmic; AltName: Full=Cytoplasmic aldolase; Short=cALD; AltName: Full=Gravity-specific protein GSC 233	P17784.2	RecName: Full=Fructose-bisphosphate aldolase 1, cytoplasmic; AltName: Full=Cytoplasmic aldolase; Short=cALD; AltName: Full=Gravity-specific protein GSC 233	1	0.000133	38846.3	13	14	21	FCA-33.6336.6336.2	K	VDKGTIEVAG	T	0.992	1.14	0	0		987.52	2	-0.0021	-2.1	104	113
My Experiment	FCA3	Mudpit_BIOC-31	RecName: Full=Fructose-bisphosphate aldolase 1, cytoplasmic; AltName: Full=Cytoplasmic aldolase; Short=cALD; AltName: Full=Gravity-specific protein GSC 233	P17784.2	RecName: Full=Fructose-bisphosphate aldolase 1, cytoplasmic; AltName: Full=Cytoplasmic aldolase; Short=cALD; AltName: Full=Gravity-specific protein GSC 233	1	0.000133	38846.3	13	14	21	FCA-33.6382.6382.2	K	VDKGTIEVAG	T	0.994	1.31	0.0143	0		987.52	2	-0.0022	-2.3	104	113
My Experiment	FCA3	Mudpit_BIOC-31	RecName: Full=Fructose-bisphosphate aldolase 1, cytoplasmic; AltName: Full=Cytoplasmic aldolase; Short=cALD; AltName: Full=Gravity-specific protein GSC 233	P17784.2	RecName: Full=Fructose-bisphosphate aldolase 1, cytoplasmic; AltName: Full=Cytoplasmic aldolase; Short=cALD; AltName: Full=Gravity-specific protein GSC 233	1	0.000133	38846.3	13	14	21	FCA-31.6295.6295.3	I	VEPEILVDGPHDIDR	C	0.997	1.72	0.0179	0		1703.85	3	0.99	580	182	196
Experiment name	Biological sample name	MS/MS sample name	Protein group	Protein accession number	Protein name	Protein identification probability	Protein percentage of total spectra	Protein molecular weight (AMU)	Number of unique peptides	Number of unique spectra	Number of total spectra	Spectrum name	Previous amino acid	Peptide sequence	Next amino acid	Peptide identification probability	SEQUEST XCorr score	SEQUEST DCn score	X! Tandem -log(e) score	Modifications identified by spectrum	Actual peptide mass (AMU)	Spectrum charge	Actual minus calculated peptide mass (AMU)	Actual minus calculated peptide mass (PPM)	Peptide start index	Peptide stop index
My Experiment	CTRL1	Mudpit_CTRL-11	RecName: Full=Vacuolar protein sorting-associated protein 53 A; Short=AtVPS53; AltName: Full=Protein HEAT-INTOLERANT 1	Q0WQF4.1	RecName: Full=Vacuolar protein sorting-associated protein 53 A; Short=AtVPS53; AltName: Full=Protein HEAT-INTOLERANT 1	1	0.000139	92514.5	17	18	18	CTRL-14.4541.4541.2	R	AAALGRGAAS	T	0.992	1.2	-0.0202	0		846.45	2	3	3500	792	801
My Experiment	CTRL1	Mudpit_CTRL-11	RecName: Full=Vacuolar protein sorting-associated protein 53 A; Short=AtVPS53; AltName: Full=Protein HEAT-INTOLERANT 1	Q0WQF4.1	RecName: Full=Vacuolar protein sorting-associated protein 53 A; Short=AtVPS53; AltName: Full=Protein HEAT-INTOLERANT 1	1	0.000139	92514.5	17	18	18	CTRL-16.4407.4407.2	I	ALTEAAKDR	K	0.993	1.27	0.0881	0		975.55	2	2	2100	809	817
My Experiment	CTRL1	Mudpit_CTRL-11	RecName: Full=Vacuolar protein sorting-associated protein 53 A; Short=AtVPS53; AltName: Full=Protein HEAT-INTOLERANT 1	Q0WQF4.1	RecName: Full=Vacuolar protein sorting-associated protein 53 A; Short=AtVPS53; AltName: Full=Protein HEAT-INTOLERANT 1	1	0.000139	92514.5	17	18	18	CTRL-13.7328.7328.3	K	EDLADATRAVEELSHK	I	0.997	2.03	0.0657	0		1782.92	3	0.045	25	57	72
My Experiment	CTRL1	Mudpit_CTRL-11	RecName: Full=Vacuolar protein sorting-associated protein 53 A; Short=AtVPS53; AltName: Full=Protein HEAT-INTOLERANT 1	Q0WQF4.1	RecName: Full=Vacuolar protein sorting-associated protein 53 A; Short=AtVPS53; AltName: Full=Protein HEAT-INTOLERANT 1	1	0.000139	92514.5	17	18	18	CTRL-16.8661.8661.3	P	EGTPMEFQRILELK	G	0.997	1.51	0.0494	0		1690.86	3	0.99	580	715	728
My Experiment	CTRL1	Mudpit_CTRL-11	RecName: Full=Vacuolar protein sorting-associated protein 53 A; Short=AtVPS53; AltName: Full=Protein HEAT-INTOLERANT 1	Q0WQF4.1	RecName: Full=Vacuolar protein sorting-associated protein 53 A; Short=AtVPS53; AltName: Full=Protein HEAT-INTOLERANT 1	1	0.000139	92514.5	17	18	18	CTRL-13.2242.2242.3	T	GKETEETNLLQK	L	0.997	1.97	0.107	0		1388.69	3	-0.024	-17	187	198
My Experiment	CTRL1	Mudpit_CTRL-11	RecName: Full=Vacuolar protein sorting-associated protein 53 A; Short=AtVPS53; AltName: Full=Protein HEAT-INTOLERANT 1	Q0WQF4.1	RecName: Full=Vacuolar protein sorting-associated protein 53 A; Short=AtVPS53; AltName: Full=Protein HEAT-INTOLERANT 1	1	0.000139	92514.5	17	18	18	CTRL-14.7338.7338.2	K	HGPGFTQQSVAAAMP	Q	0.993	1.51	0.0435	0		1498.73	2	1	690	745	759
My Experiment	CTRL1	Mudpit_CTRL-11	RecName: Full=Vacuolar protein sorting-associated protein 53 A; Short=AtVPS53; AltName: Full=Protein HEAT-INTOLERANT 1	Q0WQF4.1	RecName: Full=Vacuolar protein sorting-associated protein 53 A; Short=AtVPS53; AltName: Full=Protein HEAT-INTOLERANT 1	1	0.000139	92514.5	17	18	18	CTRL-16.11027.11027.2	K	KFGGGVPTKDIED	D	0.993	1.2	0.123	0		1364.67	2	3	2200	320	332
My Experiment	CTRL1	Mudpit_CTRL-11	RecName: Full=Vacuolar protein sorting-associated protein 53 A; Short=AtVPS53; AltName: Full=Protein HEAT-INTOLERANT 1	Q0WQF4.1	RecName: Full=Vacuolar protein sorting-associated protein 53 A; Short=AtVPS53; AltName: Full=Protein HEAT-INTOLERANT 1	1	0.000139	92514.5	17	18	18	CTRL-16.11689.11689.3	K	LFFKLPKGGTGIVAAAT	G	0.989	1.02	0.0287	0		1691.01	3	1	610	479	495
My Experiment	CTRL1	Mudpit_CTRL-11	RecName: Full=Vacuolar protein sorting-associated protein 53 A; Short=AtVPS53; AltName: Full=Protein HEAT-INTOLERANT 1	Q0WQF4.1	RecName: Full=Vacuolar protein sorting-associated protein 53 A; Short=AtVPS53; AltName: Full=Protein HEAT-INTOLERANT 1	1	0.000139	92514.5	17	18	18	CTRL-13.5536.5536.2	A	NSEDVLTRAAALGR	G	0.992	1.15	0.0341	0		1474.75	2	3	2000	784	797
My Experiment	CTRL1	Mudpit_CTRL-11	RecName: Full=Vacuolar protein sorting-associated protein 53 A; Short=AtVPS53; AltName: Full=Protein HEAT-INTOLERANT 1	Q0WQF4.1	RecName: Full=Vacuolar protein sorting-associated protein 53 A; Short=AtVPS53; AltName: Full=Protein HEAT-INTOLERANT 1	1	0.000139	92514.5	17	18	18	CTRL-13.5505.5505.3	A	NSEDVLTRAAALGR	G	0.997	1.73	0.0481	0		1474.75	3	3	2000	784	797
My Experiment	CTRL1	Mudpit_CTRL-11	RecName: Full=Vacuolar protein sorting-associated protein 53 A; Short=AtVPS53; AltName: Full=Protein HEAT-INTOLERANT 1	Q0WQF4.1	RecName: Full=Vacuolar protein sorting-associated protein 53 A; Short=AtVPS53; AltName: Full=Protein HEAT-INTOLERANT 1	1	0.000139	92514.5	17	18	18	CTRL-13.13033.13033.4	T	PPAPPLAITNPATAAGFIANSEDVLTRAAALGR	G	0.994	1.41	0.0607	0		3247.66	4	4.9	1500	765	797
My Experiment	CTRL1	Mudpit_CTRL-11	RecName: Full=Vacuolar protein sorting-associated protein 53 A; Short=AtVPS53; AltName: Full=Protein HEAT-INTOLERANT 1	Q0WQF4.1	RecName: Full=Vacuolar protein sorting-associated protein 53 A; Short=AtVPS53; AltName: Full=Protein HEAT-INTOLERANT 1	1	0.000139	92514.5	17	18	18	CTRL-12.8556.8556.2	F	QRILELKGLK	K	0.993	1.58	0.0514	0		1195.73	2	-1	-860	722	731
My Experiment	CTRL1	Mudpit_CTRL-11	RecName: Full=Vacuolar protein sorting-associated protein 53 A; Short=AtVPS53; AltName: Full=Protein HEAT-INTOLERANT 1	Q0WQF4.1	RecName: Full=Vacuolar protein sorting-associated protein 53 A; Short=AtVPS53; AltName: Full=Protein HEAT-INTOLERANT 1	1	0.000139	92514.5	17	18	18	CTRL-13.8115.8115.3	S	RELTSYEQIFEGAELAK	L	0.997	1.9	0.0095	0		1983.97	3	0.98	490	224	240
My Experiment	CTRL1	Mudpit_CTRL-11	RecName: Full=Vacuolar protein sorting-associated protein 53 A; Short=AtVPS53; AltName: Full=Protein HEAT-INTOLERANT 1	Q0WQF4.1	RecName: Full=Vacuolar protein sorting-associated protein 53 A; Short=AtVPS53; AltName: Full=Protein HEAT-INTOLERANT 1	1	0.000139	92514.5	17	18	18	CTRL-16.9682.9682.2	R	RVDASILSAVRQQ	S	0.993	1.77	0.16	0		1443.8	2	2	1400	36	48
My Experiment	CTRL1	Mudpit_CTRL-11	RecName: Full=Vacuolar protein sorting-associated protein 53 A; Short=AtVPS53; AltName: Full=Protein HEAT-INTOLERANT 1	Q0WQF4.1	RecName: Full=Vacuolar protein sorting-associated protein 53 A; Short=AtVPS53; AltName: Full=Protein HEAT-INTOLERANT 1	1	0.000139	92514.5	17	18	18	CTRL-14.1552.1552.2	V	TGAGFNFR	G	0.989	1.06	0.0712	0		870.45	2	2	2300	382	389
My Experiment	CTRL1	Mudpit_CTRL-11	RecName: Full=Vacuolar protein sorting-associated protein 53 A; Short=AtVPS53; AltName: Full=Protein HEAT-INTOLERANT 1	Q0WQF4.1	RecName: Full=Vacuolar protein sorting-associated protein 53 A; Short=AtVPS53; AltName: Full=Protein HEAT-INTOLERANT 1	1	0.000139	92514.5	17	18	18	CTRL-14.8210.8210.2	R	TLVDESNAIFGAATAPNTIALPPAPPTPMPQPMAAAVSQQTF	G	0.997	0	0	12.9		2117.03	2	-2100	-1000000	0	0
My Experiment	CTRL1	Mudpit_CTRL-11	RecName: Full=Vacuolar protein sorting-associated protein 53 A; Short=AtVPS53; AltName: Full=Protein HEAT-INTOLERANT 1	Q0WQF4.1	RecName: Full=Vacuolar protein sorting-associated protein 53 A; Short=AtVPS53; AltName: Full=Protein HEAT-INTOLERANT 1	1	0.000139	92514.5	17	18	18	CTRL-14.5199.5199.3	A	TRAVEELSHK	I	0.997	1.48	0.0477	0		1167.62	3	-1	-860	63	72
My Experiment	CTRL1	Mudpit_CTRL-11	RecName: Full=Vacuolar protein sorting-associated protein 53 A; Short=AtVPS53; AltName: Full=Protein HEAT-INTOLERANT 1	Q0WQF4.1	RecName: Full=Vacuolar protein sorting-associated protein 53 A; Short=AtVPS53; AltName: Full=Protein HEAT-INTOLERANT 1	1	0.000139	92514.5	17	18	18	CTRL-14.9351.9351.3	V	VAILLLALQSTVEFEK	E	0.997	1.66	0.0178	0		1772.01	3	-1	-570	300	315
My Experiment	CTRL2	Mudpit_CTRL-21	RecName: Full=Vacuolar protein sorting-associated protein 53 A; Short=AtVPS53; AltName: Full=Protein HEAT-INTOLERANT 1	Q0WQF4.1	RecName: Full=Vacuolar protein sorting-associated protein 53 A; Short=AtVPS53; AltName: Full=Protein HEAT-INTOLERANT 1	1	0.000107	92514.5	15	15	17	CTRL-22.9327.9327.2	K	ALVTLVLG	L	0.99	1.14	-0.0304	0		784.52	2	0.014	18	560	567
My Experiment	CTRL2	Mudpit_CTRL-21	RecName: Full=Vacuolar protein sorting-associated protein 53 A; Short=AtVPS53; AltName: Full=Protein HEAT-INTOLERANT 1	Q0WQF4.1	RecName: Full=Vacuolar protein sorting-associated protein 53 A; Short=AtVPS53; AltName: Full=Protein HEAT-INTOLERANT 1	1	0.000107	92514.5	15	15	17	CTRL-21.9276.9276.2	K	ALVTLVLGLET	K	0.989	1.05	0.0059	0		1126.65	2	-1	-910	560	570
My Experiment	CTRL2	Mudpit_CTRL-21	RecName: Full=Vacuolar protein sorting-associated protein 53 A; Short=AtVPS53; AltName: Full=Protein HEAT-INTOLERANT 1	Q0WQF4.1	RecName: Full=Vacuolar protein sorting-associated protein 53 A; Short=AtVPS53; AltName: Full=Protein HEAT-INTOLERANT 1	1	0.000107	92514.5	15	15	17	CTRL-22.3851.3851.2	D	ASILSAVR	Q	0.99	1.21	0.118	0		815.48	2	-0.0076	-9.3	39	46
My Experiment	CTRL2	Mudpit_CTRL-21	RecName: Full=Vacuolar protein sorting-associated protein 53 A; Short=AtVPS53; AltName: Full=Protein HEAT-INTOLERANT 1	Q0WQF4.1	RecName: Full=Vacuolar protein sorting-associated protein 53 A; Short=AtVPS53; AltName: Full=Protein HEAT-INTOLERANT 1	1	0.000107	92514.5	15	15	17	CTRL-21.6275.6275.2	L	DKLASSLGPR	F	0.997	1.29	0.0387	0		1042.58	2	0.0027	2.6	625	634
My Experiment	CTRL2	Mudpit_CTRL-21	RecName: Full=Vacuolar protein sorting-associated protein 53 A; Short=AtVPS53; AltName: Full=Protein HEAT-INTOLERANT 1	Q0WQF4.1	RecName: Full=Vacuolar protein sorting-associated protein 53 A; Short=AtVPS53; AltName: Full=Protein HEAT-INTOLERANT 1	1	0.000107	92514.5	15	15	17	CTRL-23.9057.9057.3	P	EGTPMEFQRILELK	G	0.996	2	0.0868	0		1689.86	3	-0.013	-7.8	715	728
My Experiment	CTRL2	Mudpit_CTRL-21	RecName: Full=Vacuolar protein sorting-associated protein 53 A; Short=AtVPS53; AltName: Full=Protein HEAT-INTOLERANT 1	Q0WQF4.1	RecName: Full=Vacuolar protein sorting-associated protein 53 A; Short=AtVPS53; AltName: Full=Protein HEAT-INTOLERANT 1	1	0.000107	92514.5	15	15	17	CTRL-24.3678.3678.3	Q	ETEENGFQQEKTGNK	D	0.996	1.35	0.0002	0		1738.74	3	0.96	550	363	377
My Experiment	CTRL2	Mudpit_CTRL-21	RecName: Full=Vacuolar protein sorting-associated protein 53 A; Short=AtVPS53; AltName: Full=Protein HEAT-INTOLERANT 1	Q0WQF4.1	RecName: Full=Vacuolar protein sorting-associated protein 53 A; Short=AtVPS53; AltName: Full=Protein HEAT-INTOLERANT 1	1	0.000107	92514.5	15	15	17	CTRL-23.2445.2445.3	T	GKETEETNLLQK	L	0.996	2.01	0.1	0		1388.7	3	-0.019	-14	187	198
My Experiment	CTRL2	Mudpit_CTRL-21	RecName: Full=Vacuolar protein sorting-associated protein 53 A; Short=AtVPS53; AltName: Full=Protein HEAT-INTOLERANT 1	Q0WQF4.1	RecName: Full=Vacuolar protein sorting-associated protein 53 A; Short=AtVPS53; AltName: Full=Protein HEAT-INTOLERANT 1	1	0.000107	92514.5	15	15	17	CTRL-23.13176.13176.2	L	KKADQQSILDDFNK	H	0.997	1.6	0.0488	0		1648.86	2	0.017	11	731	744
My Experiment	CTRL2	Mudpit_CTRL-21	RecName: Full=Vacuolar protein sorting-associated protein 53 A; Short=AtVPS53; AltName: Full=Protein HEAT-INTOLERANT 1	Q0WQF4.1	RecName: Full=Vacuolar protein sorting-associated protein 53 A; Short=AtVPS53; AltName: Full=Protein HEAT-INTOLERANT 1	1	0.000107	92514.5	15	15	17	CTRL-25.12665.12665.3	A	LHRLTMLVSAVEQLQVMASK	R	0.996	1.31	0.214	0		2256.2	3	3	1300	111	130
My Experiment	CTRL2	Mudpit_CTRL-21	RecName: Full=Vacuolar protein sorting-associated protein 53 A; Short=AtVPS53; AltName: Full=Protein HEAT-INTOLERANT 1	Q0WQF4.1	RecName: Full=Vacuolar protein sorting-associated protein 53 A; Short=AtVPS53; AltName: Full=Protein HEAT-INTOLERANT 1	1	0.000107	92514.5	15	15	17	CTRL-24.7688.7688.2	I	LLEIPSLAR	Q	0.997	1.25	0.0158	0		1010.62	2	0.0047	4.7	664	672
My Experiment	CTRL2	Mudpit_CTRL-21	RecName: Full=Vacuolar protein sorting-associated protein 53 A; Short=AtVPS53; AltName: Full=Protein HEAT-INTOLERANT 1	Q0WQF4.1	RecName: Full=Vacuolar protein sorting-associated protein 53 A; Short=AtVPS53; AltName: Full=Protein HEAT-INTOLERANT 1	1	0.000107	92514.5	15	15	17	CTRL-21.8899.8899.4	R	LTMLVSAVEQLQVMASKRQY	K	0.997	1.89	0.0466	0		2293.17	4	-1	-450	114	133
My Experiment	CTRL2	Mudpit_CTRL-21	RecName: Full=Vacuolar protein sorting-associated protein 53 A; Short=AtVPS53; AltName: Full=Protein HEAT-INTOLERANT 1	Q0WQF4.1	RecName: Full=Vacuolar protein sorting-associated protein 53 A; Short=AtVPS53; AltName: Full=Protein HEAT-INTOLERANT 1	1	0.000107	92514.5	15	15	17	CTRL-25.5597.5597.3	A	NSEDVLTRAAALGR	G	0.996	1.62	0.0095	0		1474.75	3	3	2000	784	797
My Experiment	CTRL2	Mudpit_CTRL-21	RecName: Full=Vacuolar protein sorting-associated protein 53 A; Short=AtVPS53; AltName: Full=Protein HEAT-INTOLERANT 1	Q0WQF4.1	RecName: Full=Vacuolar protein sorting-associated protein 53 A; Short=AtVPS53; AltName: Full=Protein HEAT-INTOLERANT 1	1	0.000107	92514.5	15	15	17	CTRL-24.5735.5735.3	A	NSEDVLTRAAALGR	G	0.996	1.65	0.119	0		1474.75	3	3	2000	784	797
My Experiment	CTRL2	Mudpit_CTRL-21	RecName: Full=Vacuolar protein sorting-associated protein 53 A; Short=AtVPS53; AltName: Full=Protein HEAT-INTOLERANT 1	Q0WQF4.1	RecName: Full=Vacuolar protein sorting-associated protein 53 A; Short=AtVPS53; AltName: Full=Protein HEAT-INTOLERANT 1	1	0.000107	92514.5	15	15	17	CTRL-22.8909.8909.2	F	QRILELKGLK	K	0.997	1.56	0.0359	0		1195.73	2	-1	-860	722	731
My Experiment	CTRL2	Mudpit_CTRL-21	RecName: Full=Vacuolar protein sorting-associated protein 53 A; Short=AtVPS53; AltName: Full=Protein HEAT-INTOLERANT 1	Q0WQF4.1	RecName: Full=Vacuolar protein sorting-associated protein 53 A; Short=AtVPS53; AltName: Full=Protein HEAT-INTOLERANT 1	1	0.000107	92514.5	15	15	17	CTRL-26.10082.10082.2	R	RVDASILSAVRQQ	S	0.997	1.45	0.114	0		1442.8	2	1	700	36	48
My Experiment	CTRL2	Mudpit_CTRL-21	RecName: Full=Vacuolar protein sorting-associated protein 53 A; Short=AtVPS53; AltName: Full=Protein HEAT-INTOLERANT 1	Q0WQF4.1	RecName: Full=Vacuolar protein sorting-associated protein 53 A; Short=AtVPS53; AltName: Full=Protein HEAT-INTOLERANT 1	1	0.000107	92514.5	15	15	17	CTRL-26.6971.6971.3	G	SQNNVLSSSTQLFSNIK	K	0.996	1.82	0.0027	0		1866.92	3	0.98	520	430	446
My Experiment	CTRL2	Mudpit_CTRL-21	RecName: Full=Vacuolar protein sorting-associated protein 53 A; Short=AtVPS53; AltName: Full=Protein HEAT-INTOLERANT 1	Q0WQF4.1	RecName: Full=Vacuolar protein sorting-associated protein 53 A; Short=AtVPS53; AltName: Full=Protein HEAT-INTOLERANT 1	1	0.000107	92514.5	15	15	17	CTRL-25.6732.6732.3	G	SQNNVLSSSTQLFSNIK	K	0.996	1.86	0.0399	0		1866.92	3	0.97	520	430	446
My Experiment	CTRL3	Mudpit_CTRL-21	RecName: Full=Vacuolar protein sorting-associated protein 53 A; Short=AtVPS53; AltName: Full=Protein HEAT-INTOLERANT 1	Q0WQF4.1	RecName: Full=Vacuolar protein sorting-associated protein 53 A; Short=AtVPS53; AltName: Full=Protein HEAT-INTOLERANT 1	1	0.000107	92514.5	15	15	17	CTRL-22.9327.9327.2	K	ALVTLVLG	L	0.99	1.14	-0.0304	0		784.52	2	0.014	18	560	567
My Experiment	CTRL3	Mudpit_CTRL-21	RecName: Full=Vacuolar protein sorting-associated protein 53 A; Short=AtVPS53; AltName: Full=Protein HEAT-INTOLERANT 1	Q0WQF4.1	RecName: Full=Vacuolar protein sorting-associated protein 53 A; Short=AtVPS53; AltName: Full=Protein HEAT-INTOLERANT 1	1	0.000107	92514.5	15	15	17	CTRL-21.9276.9276.2	K	ALVTLVLGLET	K	0.989	1.05	0.0059	0		1126.65	2	-1	-910	560	570
My Experiment	CTRL3	Mudpit_CTRL-21	RecName: Full=Vacuolar protein sorting-associated protein 53 A; Short=AtVPS53; AltName: Full=Protein HEAT-INTOLERANT 1	Q0WQF4.1	RecName: Full=Vacuolar protein sorting-associated protein 53 A; Short=AtVPS53; AltName: Full=Protein HEAT-INTOLERANT 1	1	0.000107	92514.5	15	15	17	CTRL-22.3851.3851.2	D	ASILSAVR	Q	0.99	1.21	0.118	0		815.48	2	-0.0076	-9.3	39	46
My Experiment	CTRL3	Mudpit_CTRL-21	RecName: Full=Vacuolar protein sorting-associated protein 53 A; Short=AtVPS53; AltName: Full=Protein HEAT-INTOLERANT 1	Q0WQF4.1	RecName: Full=Vacuolar protein sorting-associated protein 53 A; Short=AtVPS53; AltName: Full=Protein HEAT-INTOLERANT 1	1	0.000107	92514.5	15	15	17	CTRL-21.6275.6275.2	L	DKLASSLGPR	F	0.997	1.29	0.0387	0		1042.58	2	0.0027	2.6	625	634
My Experiment	CTRL3	Mudpit_CTRL-21	RecName: Full=Vacuolar protein sorting-associated protein 53 A; Short=AtVPS53; AltName: Full=Protein HEAT-INTOLERANT 1	Q0WQF4.1	RecName: Full=Vacuolar protein sorting-associated protein 53 A; Short=AtVPS53; AltName: Full=Protein HEAT-INTOLERANT 1	1	0.000107	92514.5	15	15	17	CTRL-23.9057.9057.3	P	EGTPMEFQRILELK	G	0.996	2	0.0868	0		1689.86	3	-0.013	-7.8	715	728
My Experiment	CTRL3	Mudpit_CTRL-21	RecName: Full=Vacuolar protein sorting-associated protein 53 A; Short=AtVPS53; AltName: Full=Protein HEAT-INTOLERANT 1	Q0WQF4.1	RecName: Full=Vacuolar protein sorting-associated protein 53 A; Short=AtVPS53; AltName: Full=Protein HEAT-INTOLERANT 1	1	0.000107	92514.5	15	15	17	CTRL-24.3678.3678.3	Q	ETEENGFQQEKTGNK	D	0.996	1.35	0.0002	0		1738.74	3	0.96	550	363	377
My Experiment	CTRL3	Mudpit_CTRL-21	RecName: Full=Vacuolar protein sorting-associated protein 53 A; Short=AtVPS53; AltName: Full=Protein HEAT-INTOLERANT 1	Q0WQF4.1	RecName: Full=Vacuolar protein sorting-associated protein 53 A; Short=AtVPS53; AltName: Full=Protein HEAT-INTOLERANT 1	1	0.000107	92514.5	15	15	17	CTRL-23.2445.2445.3	T	GKETEETNLLQK	L	0.996	2.01	0.1	0		1388.7	3	-0.019	-14	187	198
My Experiment	CTRL3	Mudpit_CTRL-21	RecName: Full=Vacuolar protein sorting-associated protein 53 A; Short=AtVPS53; AltName: Full=Protein HEAT-INTOLERANT 1	Q0WQF4.1	RecName: Full=Vacuolar protein sorting-associated protein 53 A; Short=AtVPS53; AltName: Full=Protein HEAT-INTOLERANT 1	1	0.000107	92514.5	15	15	17	CTRL-23.13176.13176.2	L	KKADQQSILDDFNK	H	0.997	1.6	0.0488	0		1648.86	2	0.017	11	731	744
My Experiment	CTRL3	Mudpit_CTRL-21	RecName: Full=Vacuolar protein sorting-associated protein 53 A; Short=AtVPS53; AltName: Full=Protein HEAT-INTOLERANT 1	Q0WQF4.1	RecName: Full=Vacuolar protein sorting-associated protein 53 A; Short=AtVPS53; AltName: Full=Protein HEAT-INTOLERANT 1	1	0.000107	92514.5	15	15	17	CTRL-25.12665.12665.3	A	LHRLTMLVSAVEQLQVMASK	R	0.996	1.31	0.214	0		2256.2	3	3	1300	111	130
My Experiment	CTRL3	Mudpit_CTRL-21	RecName: Full=Vacuolar protein sorting-associated protein 53 A; Short=AtVPS53; AltName: Full=Protein HEAT-INTOLERANT 1	Q0WQF4.1	RecName: Full=Vacuolar protein sorting-associated protein 53 A; Short=AtVPS53; AltName: Full=Protein HEAT-INTOLERANT 1	1	0.000107	92514.5	15	15	17	CTRL-24.7688.7688.2	I	LLEIPSLAR	Q	0.997	1.25	0.0158	0		1010.62	2	0.0047	4.7	664	672
My Experiment	CTRL3	Mudpit_CTRL-21	RecName: Full=Vacuolar protein sorting-associated protein 53 A; Short=AtVPS53; AltName: Full=Protein HEAT-INTOLERANT 1	Q0WQF4.1	RecName: Full=Vacuolar protein sorting-associated protein 53 A; Short=AtVPS53; AltName: Full=Protein HEAT-INTOLERANT 1	1	0.000107	92514.5	15	15	17	CTRL-21.8899.8899.4	R	LTMLVSAVEQLQVMASKRQY	K	0.997	1.89	0.0466	0		2293.17	4	-1	-450	114	133
My Experiment	CTRL3	Mudpit_CTRL-21	RecName: Full=Vacuolar protein sorting-associated protein 53 A; Short=AtVPS53; AltName: Full=Protein HEAT-INTOLERANT 1	Q0WQF4.1	RecName: Full=Vacuolar protein sorting-associated protein 53 A; Short=AtVPS53; AltName: Full=Protein HEAT-INTOLERANT 1	1	0.000107	92514.5	15	15	17	CTRL-25.5597.5597.3	A	NSEDVLTRAAALGR	G	0.996	1.62	0.0095	0		1474.75	3	3	2000	784	797
My Experiment	CTRL3	Mudpit_CTRL-21	RecName: Full=Vacuolar protein sorting-associated protein 53 A; Short=AtVPS53; AltName: Full=Protein HEAT-INTOLERANT 1	Q0WQF4.1	RecName: Full=Vacuolar protein sorting-associated protein 53 A; Short=AtVPS53; AltName: Full=Protein HEAT-INTOLERANT 1	1	0.000107	92514.5	15	15	17	CTRL-24.5735.5735.3	A	NSEDVLTRAAALGR	G	0.996	1.65	0.119	0		1474.75	3	3	2000	784	797
My Experiment	CTRL3	Mudpit_CTRL-21	RecName: Full=Vacuolar protein sorting-associated protein 53 A; Short=AtVPS53; AltName: Full=Protein HEAT-INTOLERANT 1	Q0WQF4.1	RecName: Full=Vacuolar protein sorting-associated protein 53 A; Short=AtVPS53; AltName: Full=Protein HEAT-INTOLERANT 1	1	0.000107	92514.5	15	15	17	CTRL-22.8909.8909.2	F	QRILELKGLK	K	0.997	1.56	0.0359	0		1195.73	2	-1	-860	722	731
My Experiment	CTRL3	Mudpit_CTRL-21	RecName: Full=Vacuolar protein sorting-associated protein 53 A; Short=AtVPS53; AltName: Full=Protein HEAT-INTOLERANT 1	Q0WQF4.1	RecName: Full=Vacuolar protein sorting-associated protein 53 A; Short=AtVPS53; AltName: Full=Protein HEAT-INTOLERANT 1	1	0.000107	92514.5	15	15	17	CTRL-26.10082.10082.2	R	RVDASILSAVRQQ	S	0.997	1.45	0.114	0		1442.8	2	1	700	36	48
My Experiment	CTRL3	Mudpit_CTRL-21	RecName: Full=Vacuolar protein sorting-associated protein 53 A; Short=AtVPS53; AltName: Full=Protein HEAT-INTOLERANT 1	Q0WQF4.1	RecName: Full=Vacuolar protein sorting-associated protein 53 A; Short=AtVPS53; AltName: Full=Protein HEAT-INTOLERANT 1	1	0.000107	92514.5	15	15	17	CTRL-26.6971.6971.3	G	SQNNVLSSSTQLFSNIK	K	0.996	1.82	0.0027	0		1866.92	3	0.98	520	430	446
My Experiment	CTRL3	Mudpit_CTRL-21	RecName: Full=Vacuolar protein sorting-associated protein 53 A; Short=AtVPS53; AltName: Full=Protein HEAT-INTOLERANT 1	Q0WQF4.1	RecName: Full=Vacuolar protein sorting-associated protein 53 A; Short=AtVPS53; AltName: Full=Protein HEAT-INTOLERANT 1	1	0.000107	92514.5	15	15	17	CTRL-25.6732.6732.3	G	SQNNVLSSSTQLFSNIK	K	0.996	1.86	0.0399	0		1866.92	3	0.97	520	430	446
My Experiment	FCA1	Mudpit_Bioc-11	RecName: Full=Vacuolar protein sorting-associated protein 53 A; Short=AtVPS53; AltName: Full=Protein HEAT-INTOLERANT 1	Q0WQF4.1	RecName: Full=Vacuolar protein sorting-associated protein 53 A; Short=AtVPS53; AltName: Full=Protein HEAT-INTOLERANT 1	1	0.000108	92514.5	12	13	16	FCA-13.1660.1660.2	K	DLSVTGAG	F	0.99	1.24	0.0399	0		717.37	2	-0.98	-1400	378	385
My Experiment	FCA1	Mudpit_Bioc-11	RecName: Full=Vacuolar protein sorting-associated protein 53 A; Short=AtVPS53; AltName: Full=Protein HEAT-INTOLERANT 1	Q0WQF4.1	RecName: Full=Vacuolar protein sorting-associated protein 53 A; Short=AtVPS53; AltName: Full=Protein HEAT-INTOLERANT 1	1	0.000108	92514.5	12	13	16	FCA-12.11224.11224.3	Q	EESWDVEDGSQNNVLSSSTQLFSNIKK	S	0.988	1.99	0.0891	0		3044.35	3	3.9	1300	421	447
My Experiment	FCA1	Mudpit_Bioc-11	RecName: Full=Vacuolar protein sorting-associated protein 53 A; Short=AtVPS53; AltName: Full=Protein HEAT-INTOLERANT 1	Q0WQF4.1	RecName: Full=Vacuolar protein sorting-associated protein 53 A; Short=AtVPS53; AltName: Full=Protein HEAT-INTOLERANT 1	1	0.000108	92514.5	12	13	16	FCA-13.2151.2151.3	T	GKETEETNLLQK	L	0.988	2.07	0.0878	0		1388.69	3	-0.024	-17	187	198
My Experiment	FCA1	Mudpit_Bioc-11	RecName: Full=Vacuolar protein sorting-associated protein 53 A; Short=AtVPS53; AltName: Full=Protein HEAT-INTOLERANT 1	Q0WQF4.1	RecName: Full=Vacuolar protein sorting-associated protein 53 A; Short=AtVPS53; AltName: Full=Protein HEAT-INTOLERANT 1	1	0.000108	92514.5	12	13	16	FCA-13.13619.13619.2	E	GTPMEFQRILELKGLK	K	0.989	1.07	0.114	0		1858	2	-1	-560	716	731
My Experiment	FCA1	Mudpit_Bioc-11	RecName: Full=Vacuolar protein sorting-associated protein 53 A; Short=AtVPS53; AltName: Full=Protein HEAT-INTOLERANT 1	Q0WQF4.1	RecName: Full=Vacuolar protein sorting-associated protein 53 A; Short=AtVPS53; AltName: Full=Protein HEAT-INTOLERANT 1	1	0.000108	92514.5	12	13	16	FCA-15.7365.7365.2	K	HGPGFTQQSVAAAMP	Q	0.995	1.32	0.0974	0		1497.73	2	0.024	16	745	759
My Experiment	FCA1	Mudpit_Bioc-11	RecName: Full=Vacuolar protein sorting-associated protein 53 A; Short=AtVPS53; AltName: Full=Protein HEAT-INTOLERANT 1	Q0WQF4.1	RecName: Full=Vacuolar protein sorting-associated protein 53 A; Short=AtVPS53; AltName: Full=Protein HEAT-INTOLERANT 1	1	0.000108	92514.5	12	13	16	FCA-15.4397.4397.4	F	IANSEDVLTRAAALGR	G	0.996	2.02	0.0385	0		1655.9	4	0.0034	2.1	782	797
My Experiment	FCA1	Mudpit_Bioc-11	RecName: Full=Vacuolar protein sorting-associated protein 53 A; Short=AtVPS53; AltName: Full=Protein HEAT-INTOLERANT 1	Q0WQF4.1	RecName: Full=Vacuolar protein sorting-associated protein 53 A; Short=AtVPS53; AltName: Full=Protein HEAT-INTOLERANT 1	1	0.000108	92514.5	12	13	16	FCA-15.2388.2388.2	K	IQEIKSKAEQ	S	0.995	1.84	0.0107	0		1172.6	2	-0.036	-31	73	82
My Experiment	FCA1	Mudpit_Bioc-11	RecName: Full=Vacuolar protein sorting-associated protein 53 A; Short=AtVPS53; AltName: Full=Protein HEAT-INTOLERANT 1	Q0WQF4.1	RecName: Full=Vacuolar protein sorting-associated protein 53 A; Short=AtVPS53; AltName: Full=Protein HEAT-INTOLERANT 1	1	0.000108	92514.5	12	13	16	FCA-14.12172.12172.2	Y	IVNSAEYCHK	T	0.982	1.02	0.231	0		1162.51	2	-0.035	-30	514	523
My Experiment	FCA1	Mudpit_Bioc-11	RecName: Full=Vacuolar protein sorting-associated protein 53 A; Short=AtVPS53; AltName: Full=Protein HEAT-INTOLERANT 1	Q0WQF4.1	RecName: Full=Vacuolar protein sorting-associated protein 53 A; Short=AtVPS53; AltName: Full=Protein HEAT-INTOLERANT 1	1	0.000108	92514.5	12	13	16	FCA-16.7630.7630.3	E	LTSYEQIFEGAELAKLDK	T	0.988	1.87	0.0216	0		2053.99	3	-0.072	-35	226	243
My Experiment	FCA1	Mudpit_Bioc-11	RecName: Full=Vacuolar protein sorting-associated protein 53 A; Short=AtVPS53; AltName: Full=Protein HEAT-INTOLERANT 1	Q0WQF4.1	RecName: Full=Vacuolar protein sorting-associated protein 53 A; Short=AtVPS53; AltName: Full=Protein HEAT-INTOLERANT 1	1	0.000108	92514.5	12	13	16	FCA-16.7677.7677.3	E	LTSYEQIFEGAELAKLDK	T	0.988	2.05	0.0627	0		2053.99	3	-0.072	-35	226	243
My Experiment	FCA1	Mudpit_Bioc-11	RecName: Full=Vacuolar protein sorting-associated protein 53 A; Short=AtVPS53; AltName: Full=Protein HEAT-INTOLERANT 1	Q0WQF4.1	RecName: Full=Vacuolar protein sorting-associated protein 53 A; Short=AtVPS53; AltName: Full=Protein HEAT-INTOLERANT 1	1	0.000108	92514.5	12	13	16	FCA-14.5501.5501.3	A	NSEDVLTRAAALGR	G	0.988	1.7	0.124	0		1474.75	3	3	2000	784	797
My Experiment	FCA1	Mudpit_Bioc-11	RecName: Full=Vacuolar protein sorting-associated protein 53 A; Short=AtVPS53; AltName: Full=Protein HEAT-INTOLERANT 1	Q0WQF4.1	RecName: Full=Vacuolar protein sorting-associated protein 53 A; Short=AtVPS53; AltName: Full=Protein HEAT-INTOLERANT 1	1	0.000108	92514.5	12	13	16	FCA-13.5487.5487.3	A	NSEDVLTRAAALGR	G	0.988	2.03	0.264	0		1474.75	3	3	2000	784	797
My Experiment	FCA1	Mudpit_Bioc-11	RecName: Full=Vacuolar protein sorting-associated protein 53 A; Short=AtVPS53; AltName: Full=Protein HEAT-INTOLERANT 1	Q0WQF4.1	RecName: Full=Vacuolar protein sorting-associated protein 53 A; Short=AtVPS53; AltName: Full=Protein HEAT-INTOLERANT 1	1	0.000108	92514.5	12	13	16	FCA-14.5491.5491.2	A	NSEDVLTRAAALGR	G	0.993	1.13	0.014	0		1474.75	2	3	2000	784	797
My Experiment	FCA1	Mudpit_Bioc-11	RecName: Full=Vacuolar protein sorting-associated protein 53 A; Short=AtVPS53; AltName: Full=Protein HEAT-INTOLERANT 1	Q0WQF4.1	RecName: Full=Vacuolar protein sorting-associated protein 53 A; Short=AtVPS53; AltName: Full=Protein HEAT-INTOLERANT 1	1	0.000108	92514.5	12	13	16	FCA-14.4381.4381.2	E	QLQVMASK	R	0.99	1.27	0.0366	0		904.5	2	1	1100	123	130
My Experiment	FCA1	Mudpit_Bioc-11	RecName: Full=Vacuolar protein sorting-associated protein 53 A; Short=AtVPS53; AltName: Full=Protein HEAT-INTOLERANT 1	Q0WQF4.1	RecName: Full=Vacuolar protein sorting-associated protein 53 A; Short=AtVPS53; AltName: Full=Protein HEAT-INTOLERANT 1	1	0.000108	92514.5	12	13	16	FCA-12.8556.8556.2	F	QRILELKGLK	K	0.995	1.64	0.017	0		1195.73	2	-1	-860	722	731
My Experiment	FCA1	Mudpit_Bioc-11	RecName: Full=Vacuolar protein sorting-associated protein 53 A; Short=AtVPS53; AltName: Full=Protein HEAT-INTOLERANT 1	Q0WQF4.1	RecName: Full=Vacuolar protein sorting-associated protein 53 A; Short=AtVPS53; AltName: Full=Protein HEAT-INTOLERANT 1	1	0.000108	92514.5	12	13	16	FCA-12.8508.8508.2	F	QRILELKGLK	K	0.995	1.65	0.101	0		1195.73	2	-1	-860	722	731
My Experiment	FCA2	Mudpit_BIOC-21	RecName: Full=Vacuolar protein sorting-associated protein 53 A; Short=AtVPS53; AltName: Full=Protein HEAT-INTOLERANT 1	Q0WQF4.1	RecName: Full=Vacuolar protein sorting-associated protein 53 A; Short=AtVPS53; AltName: Full=Protein HEAT-INTOLERANT 1	1	0.000121	92514.5	17	17	19	FCA-24.6717.6717.2	G	AASTGFKK	F	0.959	0.93	0.0093	0		811.43	2	3	3700	799	806
My Experiment	FCA2	Mudpit_BIOC-21	RecName: Full=Vacuolar protein sorting-associated protein 53 A; Short=AtVPS53; AltName: Full=Protein HEAT-INTOLERANT 1	Q0WQF4.1	RecName: Full=Vacuolar protein sorting-associated protein 53 A; Short=AtVPS53; AltName: Full=Protein HEAT-INTOLERANT 1	1	0.000121	92514.5	17	17	19	FCA-25.4350.4350.4	K	ADQQSILDDFNKHGPGFTQ	Q	0.997	1.88	0.0872	0		2116.91	4	-0.068	-32	733	751
My Experiment	FCA2	Mudpit_BIOC-21	RecName: Full=Vacuolar protein sorting-associated protein 53 A; Short=AtVPS53; AltName: Full=Protein HEAT-INTOLERANT 1	Q0WQF4.1	RecName: Full=Vacuolar protein sorting-associated protein 53 A; Short=AtVPS53; AltName: Full=Protein HEAT-INTOLERANT 1	1	0.000121	92514.5	17	17	19	FCA-22.9424.9424.2	K	ALVTLVLG	L	0.99	1.58	-0.0222	0		784.52	2	0.015	19	560	567
My Experiment	FCA2	Mudpit_BIOC-21	RecName: Full=Vacuolar protein sorting-associated protein 53 A; Short=AtVPS53; AltName: Full=Protein HEAT-INTOLERANT 1	Q0WQF4.1	RecName: Full=Vacuolar protein sorting-associated protein 53 A; Short=AtVPS53; AltName: Full=Protein HEAT-INTOLERANT 1	1	0.000121	92514.5	17	17	19	FCA-24.12488.12488.3	L	ARQTSTAASYSKFVSR	E	0.981	1.06	0.0322	0		1761.91	3	3	1700	671	686
My Experiment	FCA2	Mudpit_BIOC-21	RecName: Full=Vacuolar protein sorting-associated protein 53 A; Short=AtVPS53; AltName: Full=Protein HEAT-INTOLERANT 1	Q0WQF4.1	RecName: Full=Vacuolar protein sorting-associated protein 53 A; Short=AtVPS53; AltName: Full=Protein HEAT-INTOLERANT 1	1	0.000121	92514.5	17	17	19	FCA-24.7576.7576.3	K	EDLADATRAVEELSHK	I	0.995	2.49	0.173	0		1781.92	3	-0.95	-530	57	72
My Experiment	FCA2	Mudpit_BIOC-21	RecName: Full=Vacuolar protein sorting-associated protein 53 A; Short=AtVPS53; AltName: Full=Protein HEAT-INTOLERANT 1	Q0WQF4.1	RecName: Full=Vacuolar protein sorting-associated protein 53 A; Short=AtVPS53; AltName: Full=Protein HEAT-INTOLERANT 1	1	0.000121	92514.5	17	17	19	FCA-24.13610.13610.2	F	EGAELAKLDKTER	R	0.973	0.953	0.107	0		1458.81	2	0.042	29	234	246
My Experiment	FCA2	Mudpit_BIOC-21	RecName: Full=Vacuolar protein sorting-associated protein 53 A; Short=AtVPS53; AltName: Full=Protein HEAT-INTOLERANT 1	Q0WQF4.1	RecName: Full=Vacuolar protein sorting-associated protein 53 A; Short=AtVPS53; AltName: Full=Protein HEAT-INTOLERANT 1	1	0.000121	92514.5	17	17	19	FCA-22.12608.12608.2	K	ELEKKFGGGVPT	K	0.983	1.01	0.0205	0		1261.7	2	1	810	316	327
My Experiment	FCA2	Mudpit_BIOC-21	RecName: Full=Vacuolar protein sorting-associated protein 53 A; Short=AtVPS53; AltName: Full=Protein HEAT-INTOLERANT 1	Q0WQF4.1	RecName: Full=Vacuolar protein sorting-associated protein 53 A; Short=AtVPS53; AltName: Full=Protein HEAT-INTOLERANT 1	1	0.000121	92514.5	17	17	19	FCA-24.3978.3978.3	Q	ETEENGFQQEKTGNK	D	0.995	1.6	0.0265	0		1739.79	3	2	1200	363	377
My Experiment	FCA2	Mudpit_BIOC-21	RecName: Full=Vacuolar protein sorting-associated protein 53 A; Short=AtVPS53; AltName: Full=Protein HEAT-INTOLERANT 1	Q0WQF4.1	RecName: Full=Vacuolar protein sorting-associated protein 53 A; Short=AtVPS53; AltName: Full=Protein HEAT-INTOLERANT 1	1	0.000121	92514.5	17	17	19	FCA-24.9174.9174.2	T	GAQQMLLDTQAVK	S	0.994	1.26	0.105	0		1402.76	2	1	730	649	661
My Experiment	FCA2	Mudpit_BIOC-21	RecName: Full=Vacuolar protein sorting-associated protein 53 A; Short=AtVPS53; AltName: Full=Protein HEAT-INTOLERANT 1	Q0WQF4.1	RecName: Full=Vacuolar protein sorting-associated protein 53 A; Short=AtVPS53; AltName: Full=Protein HEAT-INTOLERANT 1	1	0.000121	92514.5	17	17	19	FCA-23.12825.12825.3	K	GGTGIVAAATGMDGQIKVSERDER	V	0.995	1.35	0.0955	0		2417.22	3	0.024	9.9	486	509
My Experiment	FCA2	Mudpit_BIOC-21	RecName: Full=Vacuolar protein sorting-associated protein 53 A; Short=AtVPS53; AltName: Full=Protein HEAT-INTOLERANT 1	Q0WQF4.1	RecName: Full=Vacuolar protein sorting-associated protein 53 A; Short=AtVPS53; AltName: Full=Protein HEAT-INTOLERANT 1	1	0.000121	92514.5	17	17	19	FCA-25.12678.12678.2	T	KALVTLVLGLETK	F	0.983	1.02	0.0768	0		1382.83	2	-1	-750	559	571
My Experiment	FCA2	Mudpit_BIOC-21	RecName: Full=Vacuolar protein sorting-associated protein 53 A; Short=AtVPS53; AltName: Full=Protein HEAT-INTOLERANT 1	Q0WQF4.1	RecName: Full=Vacuolar protein sorting-associated protein 53 A; Short=AtVPS53; AltName: Full=Protein HEAT-INTOLERANT 1	1	0.000121	92514.5	17	17	19	FCA-23.8459.8459.3	A	KEDLADATRAVEELSHK	I	0.995	1.56	0.0332	0		1912.96	3	2	1000	56	72
My Experiment	FCA2	Mudpit_BIOC-21	RecName: Full=Vacuolar protein sorting-associated protein 53 A; Short=AtVPS53; AltName: Full=Protein HEAT-INTOLERANT 1	Q0WQF4.1	RecName: Full=Vacuolar protein sorting-associated protein 53 A; Short=AtVPS53; AltName: Full=Protein HEAT-INTOLERANT 1	1	0.000121	92514.5	17	17	19	FCA-26.9369.9369.2	K	LLTPVYFQFF	L	0.994	1.27	0.187	0		1273.72	2	0.05	39	614	623
My Experiment	FCA2	Mudpit_BIOC-21	RecName: Full=Vacuolar protein sorting-associated protein 53 A; Short=AtVPS53; AltName: Full=Protein HEAT-INTOLERANT 1	Q0WQF4.1	RecName: Full=Vacuolar protein sorting-associated protein 53 A; Short=AtVPS53; AltName: Full=Protein HEAT-INTOLERANT 1	1	0.000121	92514.5	17	17	19	FCA-24.5870.5870.3	A	NSEDVLTRAAALGR	G	0.995	1.7	0.006	0		1474.75	3	3	2000	784	797
My Experiment	FCA2	Mudpit_BIOC-21	RecName: Full=Vacuolar protein sorting-associated protein 53 A; Short=AtVPS53; AltName: Full=Protein HEAT-INTOLERANT 1	Q0WQF4.1	RecName: Full=Vacuolar protein sorting-associated protein 53 A; Short=AtVPS53; AltName: Full=Protein HEAT-INTOLERANT 1	1	0.000121	92514.5	17	17	19	FCA-22.9007.9007.2	F	QRILELKGLK	K	0.994	1.56	0.0429	0		1195.73	2	-1	-860	722	731
My Experiment	FCA2	Mudpit_BIOC-21	RecName: Full=Vacuolar protein sorting-associated protein 53 A; Short=AtVPS53; AltName: Full=Protein HEAT-INTOLERANT 1	Q0WQF4.1	RecName: Full=Vacuolar protein sorting-associated protein 53 A; Short=AtVPS53; AltName: Full=Protein HEAT-INTOLERANT 1	1	0.000121	92514.5	17	17	19	FCA-23.8806.8806.2	F	QRILELKGLK	K	0.994	1.57	0.0282	0		1195.73	2	-1	-860	722	731
My Experiment	FCA2	Mudpit_BIOC-21	RecName: Full=Vacuolar protein sorting-associated protein 53 A; Short=AtVPS53; AltName: Full=Protein HEAT-INTOLERANT 1	Q0WQF4.1	RecName: Full=Vacuolar protein sorting-associated protein 53 A; Short=AtVPS53; AltName: Full=Protein HEAT-INTOLERANT 1	1	0.000121	92514.5	17	17	19	FCA-21.8993.8993.2	F	QRILELKGLK	K	0.994	1.58	0.0296	0		1195.73	2	-1	-860	722	731
My Experiment	FCA2	Mudpit_BIOC-21	RecName: Full=Vacuolar protein sorting-associated protein 53 A; Short=AtVPS53; AltName: Full=Protein HEAT-INTOLERANT 1	Q0WQF4.1	RecName: Full=Vacuolar protein sorting-associated protein 53 A; Short=AtVPS53; AltName: Full=Protein HEAT-INTOLERANT 1	1	0.000121	92514.5	17	17	19	FCA-21.9139.9139.3	Y	RALFPEGTPMEFQRILELK	G	0.995	2.17	0.0515	0		2273.14	3	-1.1	-470	710	728
My Experiment	FCA2	Mudpit_BIOC-21	RecName: Full=Vacuolar protein sorting-associated protein 53 A; Short=AtVPS53; AltName: Full=Protein HEAT-INTOLERANT 1	Q0WQF4.1	RecName: Full=Vacuolar protein sorting-associated protein 53 A; Short=AtVPS53; AltName: Full=Protein HEAT-INTOLERANT 1	1	0.000121	92514.5	17	17	19	FCA-24.11387.11387.2	S	SSTQLFSNIKK	S	0.994	1.19	0.052	0		1253.69	2	2	1600	437	447
My Experiment	FCA3	Mudpit_BIOC-31	RecName: Full=Vacuolar protein sorting-associated protein 53 A; Short=AtVPS53; AltName: Full=Protein HEAT-INTOLERANT 1	Q0WQF4.1	RecName: Full=Vacuolar protein sorting-associated protein 53 A; Short=AtVPS53; AltName: Full=Protein HEAT-INTOLERANT 1	1	6.97e-05	92514.5	11	11	11	FCA-31.3036.3036.4	V	AAATGMDGQIKVSERDER	V	0.997	1.92	0.0568	0		1934.01	4	1.1	560	492	509
My Experiment	FCA3	Mudpit_BIOC-31	RecName: Full=Vacuolar protein sorting-associated protein 53 A; Short=AtVPS53; AltName: Full=Protein HEAT-INTOLERANT 1	Q0WQF4.1	RecName: Full=Vacuolar protein sorting-associated protein 53 A; Short=AtVPS53; AltName: Full=Protein HEAT-INTOLERANT 1	1	6.97e-05	92514.5	11	11	11	FCA-35.4315.4315.4	K	ADQQSILDDFNKHGPGFTQ	Q	0.997	1.9	0.0817	0		2116.91	4	-0.068	-32	733	751
My Experiment	FCA3	Mudpit_BIOC-31	RecName: Full=Vacuolar protein sorting-associated protein 53 A; Short=AtVPS53; AltName: Full=Protein HEAT-INTOLERANT 1	Q0WQF4.1	RecName: Full=Vacuolar protein sorting-associated protein 53 A; Short=AtVPS53; AltName: Full=Protein HEAT-INTOLERANT 1	1	6.97e-05	92514.5	11	11	11	FCA-32.9229.9229.2	K	ALVTLVLG	L	0.99	1.54	-0.0322	0		784.52	2	0.015	19	560	567
My Experiment	FCA3	Mudpit_BIOC-31	RecName: Full=Vacuolar protein sorting-associated protein 53 A; Short=AtVPS53; AltName: Full=Protein HEAT-INTOLERANT 1	Q0WQF4.1	RecName: Full=Vacuolar protein sorting-associated protein 53 A; Short=AtVPS53; AltName: Full=Protein HEAT-INTOLERANT 1	1	6.97e-05	92514.5	11	11	11	FCA-34.9308.9308.2	T	GAQQMLLDTQAVK	S	0.994	1.52	0.068	0		1401.71	2	-0.02	-14	649	661
My Experiment	FCA3	Mudpit_BIOC-31	RecName: Full=Vacuolar protein sorting-associated protein 53 A; Short=AtVPS53; AltName: Full=Protein HEAT-INTOLERANT 1	Q0WQF4.1	RecName: Full=Vacuolar protein sorting-associated protein 53 A; Short=AtVPS53; AltName: Full=Protein HEAT-INTOLERANT 1	1	6.97e-05	92514.5	11	11	11	FCA-34.2546.2546.3	T	GKETEETNLLQK	L	0.997	2.18	0.0915	0		1388.7	3	-0.02	-14	187	198
My Experiment	FCA3	Mudpit_BIOC-31	RecName: Full=Vacuolar protein sorting-associated protein 53 A; Short=AtVPS53; AltName: Full=Protein HEAT-INTOLERANT 1	Q0WQF4.1	RecName: Full=Vacuolar protein sorting-associated protein 53 A; Short=AtVPS53; AltName: Full=Protein HEAT-INTOLERANT 1	1	6.97e-05	92514.5	11	11	11	FCA-33.5028.5028.4	K	LLTPVYFQFFLDK	L	0.997	1.8	0.0084	0		1628.81	4	-1.1	-650	614	626
My Experiment	FCA3	Mudpit_BIOC-31	RecName: Full=Vacuolar protein sorting-associated protein 53 A; Short=AtVPS53; AltName: Full=Protein HEAT-INTOLERANT 1	Q0WQF4.1	RecName: Full=Vacuolar protein sorting-associated protein 53 A; Short=AtVPS53; AltName: Full=Protein HEAT-INTOLERANT 1	1	6.97e-05	92514.5	11	11	11	FCA-34.5925.5925.3	A	NSEDVLTRAAALGR	G	0.997	1.88	0.144	0		1474.75	3	3	2000	784	797
My Experiment	FCA3	Mudpit_BIOC-31	RecName: Full=Vacuolar protein sorting-associated protein 53 A; Short=AtVPS53; AltName: Full=Protein HEAT-INTOLERANT 1	Q0WQF4.1	RecName: Full=Vacuolar protein sorting-associated protein 53 A; Short=AtVPS53; AltName: Full=Protein HEAT-INTOLERANT 1	1	6.97e-05	92514.5	11	11	11	FCA-33.8830.8830.2	F	QRILELKGLK	K	0.994	1.55	0.0301	0		1195.73	2	-1	-860	722	731
My Experiment	FCA3	Mudpit_BIOC-31	RecName: Full=Vacuolar protein sorting-associated protein 53 A; Short=AtVPS53; AltName: Full=Protein HEAT-INTOLERANT 1	Q0WQF4.1	RecName: Full=Vacuolar protein sorting-associated protein 53 A; Short=AtVPS53; AltName: Full=Protein HEAT-INTOLERANT 1	1	6.97e-05	92514.5	11	11	11	FCA-35.3232.3232.3	P	TEASLTGVEPLMQK	I	0.997	1.34	0.0715	0		1502.71	3	-0.053	-35	16	29
My Experiment	FCA3	Mudpit_BIOC-31	RecName: Full=Vacuolar protein sorting-associated protein 53 A; Short=AtVPS53; AltName: Full=Protein HEAT-INTOLERANT 1	Q0WQF4.1	RecName: Full=Vacuolar protein sorting-associated protein 53 A; Short=AtVPS53; AltName: Full=Protein HEAT-INTOLERANT 1	1	6.97e-05	92514.5	11	11	11	FCA-34.11250.11250.2	G	TGIVAAATGMDGQIK	V	0.994	1.53	0.0592	0		1434.73	2	3	2100	488	502
My Experiment	FCA3	Mudpit_BIOC-31	RecName: Full=Vacuolar protein sorting-associated protein 53 A; Short=AtVPS53; AltName: Full=Protein HEAT-INTOLERANT 1	Q0WQF4.1	RecName: Full=Vacuolar protein sorting-associated protein 53 A; Short=AtVPS53; AltName: Full=Protein HEAT-INTOLERANT 1	1	6.97e-05	92514.5	11	11	11	FCA-31.5882.5882.2	E	VQDEFSAVITK	A	0.994	1.22	0.0782	0		1234.63	2	-1	-820	549	559
Experiment name	Biological sample name	MS/MS sample name	Protein group	Protein accession number	Protein name	Protein identification probability	Protein percentage of total spectra	Protein molecular weight (AMU)	Number of unique peptides	Number of unique spectra	Number of total spectra	Spectrum name	Previous amino acid	Peptide sequence	Next amino acid	Peptide identification probability	SEQUEST XCorr score	SEQUEST DCn score	X! Tandem -log(e) score	Modifications identified by spectrum	Actual peptide mass (AMU)	Spectrum charge	Actual minus calculated peptide mass (AMU)	Actual minus calculated peptide mass (PPM)	Peptide start index	Peptide stop index
My Experiment	CTRL1	Mudpit_CTRL-11	RecName: Full=Hexahomomethionine N-hydroxylase; AltName: Full=Cytochrome P450 79F2	Q9FUY7.2	RecName: Full=Hexahomomethionine N-hydroxylase; AltName: Full=Cytochrome P450 79F2	1	3.86e-05	61416.2	5	5	5	CTRL-16.3354.3354.2	K	DPLAYEPER	H	0.99	1.08	0.0274	0		1087.54	2	-0.97	-890	434	442
My Experiment	CTRL1	Mudpit_CTRL-11	RecName: Full=Hexahomomethionine N-hydroxylase; AltName: Full=Cytochrome P450 79F2	Q9FUY7.2	RecName: Full=Hexahomomethionine N-hydroxylase; AltName: Full=Cytochrome P450 79F2	1	3.86e-05	61416.2	5	5	5	CTRL-12.3103.3103.2	R	GCVGVKVG	T	0.959	0.984	-0.0387	0		720.4	2	3	4200	471	478
My Experiment	CTRL1	Mudpit_CTRL-11	RecName: Full=Hexahomomethionine N-hydroxylase; AltName: Full=Cytochrome P450 79F2	Q9FUY7.2	RecName: Full=Hexahomomethionine N-hydroxylase; AltName: Full=Cytochrome P450 79F2	1	3.86e-05	61416.2	5	5	5	CTRL-16.5026.5026.4	R	IHPSAHYVPPHVARQ	D	0.994	1.64	0.109	0		1708.94	4	1	610	389	403
My Experiment	CTRL1	Mudpit_CTRL-11	RecName: Full=Hexahomomethionine N-hydroxylase; AltName: Full=Cytochrome P450 79F2	Q9FUY7.2	RecName: Full=Hexahomomethionine N-hydroxylase; AltName: Full=Cytochrome P450 79F2	1	3.86e-05	61416.2	5	5	5	CTRL-11.11730.11730.3	H	TITINSDEIAREAFR	E	0.997	2.14	0.144	0		1734.87	3	-0.022	-13	91	105
My Experiment	CTRL1	Mudpit_CTRL-11	RecName: Full=Hexahomomethionine N-hydroxylase; AltName: Full=Cytochrome P450 79F2	Q9FUY7.2	RecName: Full=Hexahomomethionine N-hydroxylase; AltName: Full=Cytochrome P450 79F2	1	3.86e-05	61416.2	5	5	5	CTRL-14.7240.7240.2	H	YVPPHVAR	Q	0.989	1.05	0.0652	0		937.51	2	-0.0075	-8	395	402
My Experiment	CTRL2	Mudpit_CTRL-21	RecName: Full=Hexahomomethionine N-hydroxylase; AltName: Full=Cytochrome P450 79F2	Q9FUY7.2	RecName: Full=Hexahomomethionine N-hydroxylase; AltName: Full=Cytochrome P450 79F2	1	2.53e-05	61416.2	4	4	4	CTRL-23.2163.2163.3	R	EKGGKAAVEDWL	D	0.996	1.63	0.0533	0		1301.68	3	0.015	11	287	298
My Experiment	CTRL2	Mudpit_CTRL-21	RecName: Full=Hexahomomethionine N-hydroxylase; AltName: Full=Cytochrome P450 79F2	Q9FUY7.2	RecName: Full=Hexahomomethionine N-hydroxylase; AltName: Full=Cytochrome P450 79F2	1	2.53e-05	61416.2	4	4	4	CTRL-26.3728.3728.2	L	KELDEVVGK	D	0.997	1.31	0.106	0		1016.58	2	1	1000	356	364
My Experiment	CTRL2	Mudpit_CTRL-21	RecName: Full=Hexahomomethionine N-hydroxylase; AltName: Full=Cytochrome P450 79F2	Q9FUY7.2	RecName: Full=Hexahomomethionine N-hydroxylase; AltName: Full=Cytochrome P450 79F2	1	2.53e-05	61416.2	4	4	4	CTRL-23.6091.6091.5	F	RERDADLADRPQLSIVESIGDNYK	T	0.997	1.6	0.0236	0		2762.48	5	3.1	1100	105	128
My Experiment	CTRL2	Mudpit_CTRL-21	RecName: Full=Hexahomomethionine N-hydroxylase; AltName: Full=Cytochrome P450 79F2	Q9FUY7.2	RecName: Full=Hexahomomethionine N-hydroxylase; AltName: Full=Cytochrome P450 79F2	1	2.53e-05	61416.2	4	4	4	CTRL-25.7346.7346.2	H	YVPPHVAR	Q	0.965	0.949	0	0		937.51	2	-0.0061	-6.5	395	402
My Experiment	CTRL3	Mudpit_CTRL-21	RecName: Full=Hexahomomethionine N-hydroxylase; AltName: Full=Cytochrome P450 79F2	Q9FUY7.2	RecName: Full=Hexahomomethionine N-hydroxylase; AltName: Full=Cytochrome P450 79F2	1	2.53e-05	61416.2	4	4	4	CTRL-23.2163.2163.3	R	EKGGKAAVEDWL	D	0.996	1.63	0.0533	0		1301.68	3	0.015	11	287	298
My Experiment	CTRL3	Mudpit_CTRL-21	RecName: Full=Hexahomomethionine N-hydroxylase; AltName: Full=Cytochrome P450 79F2	Q9FUY7.2	RecName: Full=Hexahomomethionine N-hydroxylase; AltName: Full=Cytochrome P450 79F2	1	2.53e-05	61416.2	4	4	4	CTRL-26.3728.3728.2	L	KELDEVVGK	D	0.997	1.31	0.106	0		1016.58	2	1	1000	356	364
My Experiment	CTRL3	Mudpit_CTRL-21	RecName: Full=Hexahomomethionine N-hydroxylase; AltName: Full=Cytochrome P450 79F2	Q9FUY7.2	RecName: Full=Hexahomomethionine N-hydroxylase; AltName: Full=Cytochrome P450 79F2	1	2.53e-05	61416.2	4	4	4	CTRL-23.6091.6091.5	F	RERDADLADRPQLSIVESIGDNYK	T	0.997	1.6	0.0236	0		2762.48	5	3.1	1100	105	128
My Experiment	CTRL3	Mudpit_CTRL-21	RecName: Full=Hexahomomethionine N-hydroxylase; AltName: Full=Cytochrome P450 79F2	Q9FUY7.2	RecName: Full=Hexahomomethionine N-hydroxylase; AltName: Full=Cytochrome P450 79F2	1	2.53e-05	61416.2	4	4	4	CTRL-25.7346.7346.2	H	YVPPHVAR	Q	0.965	0.949	0	0		937.51	2	-0.0061	-6.5	395	402
My Experiment	FCA1	Mudpit_Bioc-11	RecName: Full=Hexahomomethionine N-hydroxylase; AltName: Full=Cytochrome P450 79F2	Q9FUY7.2	RecName: Full=Hexahomomethionine N-hydroxylase; AltName: Full=Cytochrome P450 79F2	1	4.07e-05	61416.2	6	6	6	FCA-11.2101.2101.3	R	EKGGKAAVEDWL	D	0.988	1.51	0.0026	0		1301.68	3	0.013	10	287	298
My Experiment	FCA1	Mudpit_Bioc-11	RecName: Full=Hexahomomethionine N-hydroxylase; AltName: Full=Cytochrome P450 79F2	Q9FUY7.2	RecName: Full=Hexahomomethionine N-hydroxylase; AltName: Full=Cytochrome P450 79F2	1	4.07e-05	61416.2	6	6	6	FCA-16.4192.4192.2	P	GFSPVDYVDR	W	0.989	1.08	0.117	0		1156.56	2	3	2600	240	249
My Experiment	FCA1	Mudpit_Bioc-11	RecName: Full=Hexahomomethionine N-hydroxylase; AltName: Full=Cytochrome P450 79F2	Q9FUY7.2	RecName: Full=Hexahomomethionine N-hydroxylase; AltName: Full=Cytochrome P450 79F2	1	4.07e-05	61416.2	6	6	6	FCA-12.3580.3580.3	R	IFSRPSKTK	D	0.988	1.62	0.0707	0		1061.58	3	-1	-980	30	38
My Experiment	FCA1	Mudpit_Bioc-11	RecName: Full=Hexahomomethionine N-hydroxylase; AltName: Full=Cytochrome P450 79F2	Q9FUY7.2	RecName: Full=Hexahomomethionine N-hydroxylase; AltName: Full=Cytochrome P450 79F2	1	4.07e-05	61416.2	6	6	6	FCA-14.7887.7887.4	F	ITLKDQNGNYLVTPDEIK	A	0.996	1.95	0.0986	0		2060.03	4	-0.045	-22	302	319
My Experiment	FCA1	Mudpit_Bioc-11	RecName: Full=Hexahomomethionine N-hydroxylase; AltName: Full=Cytochrome P450 79F2	Q9FUY7.2	RecName: Full=Hexahomomethionine N-hydroxylase; AltName: Full=Cytochrome P450 79F2	1	4.07e-05	61416.2	6	6	6	FCA-12.11763.11763.3	K	IWKDPLAYEPERH	L	0.988	1.7	0.0025	0		1653.85	3	1	610	431	443
My Experiment	FCA1	Mudpit_Bioc-11	RecName: Full=Hexahomomethionine N-hydroxylase; AltName: Full=Cytochrome P450 79F2	Q9FUY7.2	RecName: Full=Hexahomomethionine N-hydroxylase; AltName: Full=Cytochrome P450 79F2	1	4.07e-05	61416.2	6	6	6	FCA-14.2219.2219.3	D	RCRQLPPGR	P	0.988	1.64	0.121	0		1083.61	3	2	1900	40	48
My Experiment	FCA2	Mudpit_BIOC-21	RecName: Full=Hexahomomethionine N-hydroxylase; AltName: Full=Cytochrome P450 79F2	Q9FUY7.2	RecName: Full=Hexahomomethionine N-hydroxylase; AltName: Full=Cytochrome P450 79F2	1	1.91e-05	61416.2	3	3	3	FCA-23.5334.5334.3	I	DERVEIWREK	G	0.995	1.81	0.0629	0		1358.72	3	0.028	20	279	288
My Experiment	FCA2	Mudpit_BIOC-21	RecName: Full=Hexahomomethionine N-hydroxylase; AltName: Full=Cytochrome P450 79F2	Q9FUY7.2	RecName: Full=Hexahomomethionine N-hydroxylase; AltName: Full=Cytochrome P450 79F2	1	1.91e-05	61416.2	3	3	3	FCA-24.4007.4007.3	R	IFSRPSKTK	D	0.995	1.67	0.0408	0		1061.58	3	-1	-980	30	38
My Experiment	FCA2	Mudpit_BIOC-21	RecName: Full=Hexahomomethionine N-hydroxylase; AltName: Full=Cytochrome P450 79F2	Q9FUY7.2	RecName: Full=Hexahomomethionine N-hydroxylase; AltName: Full=Cytochrome P450 79F2	1	1.91e-05	61416.2	3	3	3	FCA-21.1119.1119.2	R	RGCVGVKVG	T	0.994	1.13	0	0		873.48	2	-0.0045	-5.1	470	478
My Experiment	FCA3	Mudpit_BIOC-31	RecName: Full=Hexahomomethionine N-hydroxylase; AltName: Full=Cytochrome P450 79F2	Q9FUY7.2	RecName: Full=Hexahomomethionine N-hydroxylase; AltName: Full=Cytochrome P450 79F2	1	3.17e-05	61416.2	4	4	5	FCA-33.7418.7418.4	A	AIDNPANNMEWTLGEMLKNPEILR	K	0.997	0	0	11.9		2768.29	4	-0.071	-26	329	352
My Experiment	FCA3	Mudpit_BIOC-31	RecName: Full=Hexahomomethionine N-hydroxylase; AltName: Full=Cytochrome P450 79F2	Q9FUY7.2	RecName: Full=Hexahomomethionine N-hydroxylase; AltName: Full=Cytochrome P450 79F2	1	3.17e-05	61416.2	4	4	5	FCA-35.7987.7987.3	K	DRLVQESDIRNLNYLK	A	0.997	1.88	0.0253	0		1974.99	3	-0.056	-28	365	380
My Experiment	FCA3	Mudpit_BIOC-31	RecName: Full=Hexahomomethionine N-hydroxylase; AltName: Full=Cytochrome P450 79F2	Q9FUY7.2	RecName: Full=Hexahomomethionine N-hydroxylase; AltName: Full=Cytochrome P450 79F2	1	3.17e-05	61416.2	4	4	5	FCA-34.11859.11859.3	E	EDDASLLMAKPLLLSVEPR	L	0.997	1.7	0.0091	0		2099.08	3	3	1400	508	526
My Experiment	FCA3	Mudpit_BIOC-31	RecName: Full=Hexahomomethionine N-hydroxylase; AltName: Full=Cytochrome P450 79F2	Q9FUY7.2	RecName: Full=Hexahomomethionine N-hydroxylase; AltName: Full=Cytochrome P450 79F2	1	3.17e-05	61416.2	4	4	5	FCA-32.4829.4829.2	P	LLLSVEPR	L	0.99	1.16	0.0549	0		925.53	2	-0.031	-34	519	526
My Experiment	FCA3	Mudpit_BIOC-31	RecName: Full=Hexahomomethionine N-hydroxylase; AltName: Full=Cytochrome P450 79F2	Q9FUY7.2	RecName: Full=Hexahomomethionine N-hydroxylase; AltName: Full=Cytochrome P450 79F2	1	3.17e-05	61416.2	4	4	5	FCA-31.4770.4770.2	P	LLLSVEPR	L	0.99	1.24	0.0199	0		925.53	2	-0.031	-34	519	526
My Experiment	FCA3	Mudpit_BIOC-31	RecName: Full=Hexahomomethionine N-hydroxylase; AltName: Full=Cytochrome P450 79F2	Q9FUY7.2	RecName: Full=Hexahomomethionine N-hydroxylase; AltName: Full=Cytochrome P450 79F2	1	3.17e-05	61416.2	4	4	5	FCA-32.7839.7839.4	K	VGTIMMAMMLARFLQGFNWKL	H	0.997	1.9	0.0743	0		2456.32	4	-0.93	-380	477	497
Experiment name	Biological sample name	MS/MS sample name	Protein group	Protein accession number	Protein name	Protein identification probability	Protein percentage of total spectra	Protein molecular weight (AMU)	Number of unique peptides	Number of unique spectra	Number of total spectra	Spectrum name	Previous amino acid	Peptide sequence	Next amino acid	Peptide identification probability	SEQUEST XCorr score	SEQUEST DCn score	X! Tandem -log(e) score	Modifications identified by spectrum	Actual peptide mass (AMU)	Spectrum charge	Actual minus calculated peptide mass (AMU)	Actual minus calculated peptide mass (PPM)	Peptide start index	Peptide stop index
My Experiment	CTRL1	Mudpit_CTRL-11	RecName: Full=Plastidial pyruvate kinase 1, chloroplastic; Short=PK1; Short=PKp1; AltName: Full=Pyruvate kinase II; AltName: Full=Pyruvate kinase isozyme A; Short=PKP-ALPHA; Flags: Precursor	Q9LIK0.1	RecName: Full=Plastidial pyruvate kinase 1, chloroplastic; Short=PK1; Short=PKp1; AltName: Full=Pyruvate kinase II; AltName: Full=Pyruvate kinase isozyme A; Short=PKP-ALPHA; Flags: Precursor	1	0.000116	65113.8	12	12	15	CTRL-12.4802.4802.2	R	AEVADVSEAVR	Q	0.993	1.85	0.335	0		1144.57	2	0.00036	0.31	417	427
My Experiment	CTRL1	Mudpit_CTRL-11	RecName: Full=Plastidial pyruvate kinase 1, chloroplastic; Short=PK1; Short=PKp1; AltName: Full=Pyruvate kinase II; AltName: Full=Pyruvate kinase isozyme A; Short=PKP-ALPHA; Flags: Precursor	Q9LIK0.1	RecName: Full=Plastidial pyruvate kinase 1, chloroplastic; Short=PK1; Short=PKp1; AltName: Full=Pyruvate kinase II; AltName: Full=Pyruvate kinase isozyme A; Short=PKP-ALPHA; Flags: Precursor	1	0.000116	65113.8	12	12	15	CTRL-14.7076.7076.2	T	FWRDGSLVR	E	0.993	1.41	0.144	0		1134.55	2	-0.042	-37	276	284
My Experiment	CTRL1	Mudpit_CTRL-11	RecName: Full=Plastidial pyruvate kinase 1, chloroplastic; Short=PK1; Short=PKp1; AltName: Full=Pyruvate kinase II; AltName: Full=Pyruvate kinase isozyme A; Short=PKP-ALPHA; Flags: Precursor	Q9LIK0.1	RecName: Full=Plastidial pyruvate kinase 1, chloroplastic; Short=PK1; Short=PKp1; AltName: Full=Pyruvate kinase II; AltName: Full=Pyruvate kinase isozyme A; Short=PKP-ALPHA; Flags: Precursor	1	0.000116	65113.8	12	12	15	CTRL-16.7029.7029.2	T	FWRDGSLVR	E	0.993	1.43	0.177	0		1134.55	2	-0.044	-38	276	284
My Experiment	CTRL1	Mudpit_CTRL-11	RecName: Full=Plastidial pyruvate kinase 1, chloroplastic; Short=PK1; Short=PKp1; AltName: Full=Pyruvate kinase II; AltName: Full=Pyruvate kinase isozyme A; Short=PKP-ALPHA; Flags: Precursor	Q9LIK0.1	RecName: Full=Plastidial pyruvate kinase 1, chloroplastic; Short=PK1; Short=PKp1; AltName: Full=Pyruvate kinase II; AltName: Full=Pyruvate kinase isozyme A; Short=PKP-ALPHA; Flags: Precursor	1	0.000116	65113.8	12	12	15	CTRL-13.7203.7203.2	T	FWRDGSLVR	E	0.993	1.53	0.019	0		1134.55	2	-0.04	-35	276	284
My Experiment	CTRL1	Mudpit_CTRL-11	RecName: Full=Plastidial pyruvate kinase 1, chloroplastic; Short=PK1; Short=PKp1; AltName: Full=Pyruvate kinase II; AltName: Full=Pyruvate kinase isozyme A; Short=PKP-ALPHA; Flags: Precursor	Q9LIK0.1	RecName: Full=Plastidial pyruvate kinase 1, chloroplastic; Short=PK1; Short=PKp1; AltName: Full=Pyruvate kinase II; AltName: Full=Pyruvate kinase isozyme A; Short=PKP-ALPHA; Flags: Precursor	1	0.000116	65113.8	12	12	15	CTRL-12.10630.10630.3	D	GGMVRFEVIEKIGPDVK	C	0.997	1.6	0.0412	0		1874.04	3	1	540	243	259
My Experiment	CTRL1	Mudpit_CTRL-11	RecName: Full=Plastidial pyruvate kinase 1, chloroplastic; Short=PK1; Short=PKp1; AltName: Full=Pyruvate kinase II; AltName: Full=Pyruvate kinase isozyme A; Short=PKP-ALPHA; Flags: Precursor	Q9LIK0.1	RecName: Full=Plastidial pyruvate kinase 1, chloroplastic; Short=PK1; Short=PKp1; AltName: Full=Pyruvate kinase II; AltName: Full=Pyruvate kinase isozyme A; Short=PKP-ALPHA; Flags: Precursor	1	0.000116	65113.8	12	12	15	CTRL-14.9691.9691.3	K	IGPDVKCLCTDPGLLLPRAN	L	0.997	1.9	0.0414	0		2096.11	3	2	960	254	273
My Experiment	CTRL1	Mudpit_CTRL-11	RecName: Full=Plastidial pyruvate kinase 1, chloroplastic; Short=PK1; Short=PKp1; AltName: Full=Pyruvate kinase II; AltName: Full=Pyruvate kinase isozyme A; Short=PKP-ALPHA; Flags: Precursor	Q9LIK0.1	RecName: Full=Plastidial pyruvate kinase 1, chloroplastic; Short=PK1; Short=PKp1; AltName: Full=Pyruvate kinase II; AltName: Full=Pyruvate kinase isozyme A; Short=PKP-ALPHA; Flags: Precursor	1	0.000116	65113.8	12	12	15	CTRL-11.4100.4100.2	K	LICTIGPA	T	0.977	0.967	0.0175	0		786.43	2	-0.0054	-6.8	121	128
My Experiment	CTRL1	Mudpit_CTRL-11	RecName: Full=Plastidial pyruvate kinase 1, chloroplastic; Short=PK1; Short=PKp1; AltName: Full=Pyruvate kinase II; AltName: Full=Pyruvate kinase isozyme A; Short=PKP-ALPHA; Flags: Precursor	Q9LIK0.1	RecName: Full=Plastidial pyruvate kinase 1, chloroplastic; Short=PK1; Short=PKp1; AltName: Full=Pyruvate kinase II; AltName: Full=Pyruvate kinase isozyme A; Short=PKP-ALPHA; Flags: Precursor	1	0.000116	65113.8	12	12	15	CTRL-12.11630.11630.2	R	LNLQWGLIPFR	L	0.993	2.56	0.412	0		1355.77	2	0.0031	2.3	540	550
My Experiment	CTRL1	Mudpit_CTRL-11	RecName: Full=Plastidial pyruvate kinase 1, chloroplastic; Short=PK1; Short=PKp1; AltName: Full=Pyruvate kinase II; AltName: Full=Pyruvate kinase isozyme A; Short=PKP-ALPHA; Flags: Precursor	Q9LIK0.1	RecName: Full=Plastidial pyruvate kinase 1, chloroplastic; Short=PK1; Short=PKp1; AltName: Full=Pyruvate kinase II; AltName: Full=Pyruvate kinase isozyme A; Short=PKP-ALPHA; Flags: Precursor	1	0.000116	65113.8	12	12	15	CTRL-11.11925.11925.2	R	LNLQWGLIPFR	L	0.993	2.85	0.468	0		1355.77	2	0.0032	2.3	540	550
My Experiment	CTRL1	Mudpit_CTRL-11	RecName: Full=Plastidial pyruvate kinase 1, chloroplastic; Short=PK1; Short=PKp1; AltName: Full=Pyruvate kinase II; AltName: Full=Pyruvate kinase isozyme A; Short=PKP-ALPHA; Flags: Precursor	Q9LIK0.1	RecName: Full=Plastidial pyruvate kinase 1, chloroplastic; Short=PK1; Short=PKp1; AltName: Full=Pyruvate kinase II; AltName: Full=Pyruvate kinase isozyme A; Short=PKP-ALPHA; Flags: Precursor	1	0.000116	65113.8	12	12	15	CTRL-11.10258.10258.2	R	LNLQWGLIPFRLSFSD	D	0.993	1.86	0.0837	0		1905.01	2	-0.0015	-0.81	540	555
My Experiment	CTRL1	Mudpit_CTRL-11	RecName: Full=Plastidial pyruvate kinase 1, chloroplastic; Short=PK1; Short=PKp1; AltName: Full=Pyruvate kinase II; AltName: Full=Pyruvate kinase isozyme A; Short=PKP-ALPHA; Flags: Precursor	Q9LIK0.1	RecName: Full=Plastidial pyruvate kinase 1, chloroplastic; Short=PK1; Short=PKp1; AltName: Full=Pyruvate kinase II; AltName: Full=Pyruvate kinase isozyme A; Short=PKP-ALPHA; Flags: Precursor	1	0.000116	65113.8	12	12	15	CTRL-16.7673.7673.2	R	QQAAPVQELPIQAGLDGRAVMAGDSALIIEELNTLSDISEIKA	I	0.997	0	0	12.3		2237.09	2	-2200	-1000000	0	0
My Experiment	CTRL1	Mudpit_CTRL-11	RecName: Full=Plastidial pyruvate kinase 1, chloroplastic; Short=PK1; Short=PKp1; AltName: Full=Pyruvate kinase II; AltName: Full=Pyruvate kinase isozyme A; Short=PKP-ALPHA; Flags: Precursor	Q9LIK0.1	RecName: Full=Plastidial pyruvate kinase 1, chloroplastic; Short=PK1; Short=PKp1; AltName: Full=Pyruvate kinase II; AltName: Full=Pyruvate kinase isozyme A; Short=PKP-ALPHA; Flags: Precursor	1	0.000116	65113.8	12	12	15	CTRL-14.4201.4201.3	K	RHESVPLQAIGSSF	S	0.997	1.62	0.0679	0		1526.74	3	-0.047	-31	468	481
My Experiment	CTRL1	Mudpit_CTRL-11	RecName: Full=Plastidial pyruvate kinase 1, chloroplastic; Short=PK1; Short=PKp1; AltName: Full=Pyruvate kinase II; AltName: Full=Pyruvate kinase isozyme A; Short=PKP-ALPHA; Flags: Precursor	Q9LIK0.1	RecName: Full=Plastidial pyruvate kinase 1, chloroplastic; Short=PK1; Short=PKp1; AltName: Full=Pyruvate kinase II; AltName: Full=Pyruvate kinase isozyme A; Short=PKP-ALPHA; Flags: Precursor	1	0.000116	65113.8	12	12	15	CTRL-12.3510.3510.2	K	SAEVINHLK	S	0.993	1.5	0.0141	0		1009.56	2	0.0031	3	319	327
[truncated: 16,190 more rows]
